# Supplementary material for: Gonadal transcriptomic analysis and differentially expressed genes in the testis and ovary of the Pacific white shrimp (Litopenaeus vannamei)
Source: BMC Genomics. 2015 Nov 25;16:1006. doi: 10.1186/s12864-015-2219-4 (PMC4659196; doi:10.1186/s12864-015-2219-4)
Supplement: Additional file 1: Figure S1. — Histological features of the testis and pre-eyestalk ablation shrimp ovary. Both gonads are in early development stages and contain mostly spermatogonia, spermatocytes, oogonia and oocytes. Table S1. List of KEGG pathways for gonadally expressed genes. Table S2. List of differentially expressed genes in male and female gonads. (FDR < 0.001). Table S3. Enriched GO terms and pathways for sex-biased genes. Table S4. Primers and verification information of male-biased genes. Table S5. Primers and verification information of female-biased genes. Table S6. The distributions of SSRs in unigenes and primers for SSRs. (ZIP 3741 kb) [file 12864_2015_2219_MOESM1_ESM.zip]

Archive with 6 entries (6 files):
- Table S1.xls
- Table S2.xls
- Table S3.xlsx
- Table S4.xls
- Table S5.xls
- Table S6.xlsx
