# Supplementary material for: Gonadal transcriptomic analysis and differentially expressed genes in the testis and ovary of the Pacific white shrimp (Litopenaeus vannamei)
Source: BMC Genomics. 2015 Nov 25;16:1006. doi: 10.1186/s12864-015-2219-4 (PMC4659196; doi:10.1186/s12864-015-2219-4)
Supplement: Additional file 1: Figure S1. — Histological features of the testis and pre-eyestalk ablation shrimp ovary. Both gonads are in early development stages and contain mostly spermatogonia, spermatocytes, oogonia and oocytes. Table S1. List of KEGG pathways for gonadally expressed genes. Table S2. List of differentially expressed genes in male and female gonads. (FDR < 0.001). Table S3. Enriched GO terms and pathways for sex-biased genes. Table S4. Primers and verification information of male-biased genes. Table S5. Primers and verification information of female-biased genes. Table S6. The distributions of SSRs in unigenes and primers for SSRs. (ZIP 3741 kb) [file 12864_2015_2219_MOESM1_ESM.zip › Table S1.xls]

## Sheet: Table S1 KEGG Pathways
#Pathway	Count (20659)	Pathway ID	Level 1	Level 2	Genes	KOs
Metabolic pathways	2593	ko01100	Metabolism	Global map	CL100.Contig1_All;CL100.Contig2_All;CL1007.Contig3_All;CL1020.Contig1_All;CL1024.Contig1_All;CL1024.Contig2_All;CL1024.Contig3_All;CL1024.Contig4_All;CL1028.Contig1_All;CL1028.Contig2_All;CL1028.Contig5_All;CL1028.Contig6_All;CL103.Contig1_All;CL1052.Contig2_All;CL1052.Contig3_All;CL1052.Contig6_All;CL1052.Contig7_All;CL1055.Contig1_All;CL1055.Contig2_All;CL1055.Contig3_All;CL1058.Contig1_All;CL1…
RNA transport	1047	ko03013	Genetic Information Processing	Translation	CL105.Contig10_All;CL105.Contig11_All;CL105.Contig12_All;CL105.Contig13_All;CL105.Contig14_All;CL105.Contig15_All;CL105.Contig16_All;CL105.Contig17_All;CL105.Contig1_All;CL105.Contig2_All;CL105.Contig3_All;CL105.Contig4_All;CL105.Contig5_All;CL105.Contig6_All;CL105.Contig7_All;CL105.Contig8_All;CL105.Contig9_All;CL1118.Contig5_All;CL1118.Contig6_All;CL1141.Contig2_All;CL116.Contig2_All;CL1168.Con…	K13171+K03254+K03259+K12875+K14297+K13131+K13114+K14325+K03260+K09291+K14529+K14308+K13136+K15516+K03246+K14290+K03537+K13176+K14327+K14293+K14530+K14319+K14299+K14301+K12882+K03231+K14326+K03262+K07936+K14306+K03243+K14313+K12879+K13151+K03245+K03252+K14323+K13130+K14328+K14527+K12160+K03540+K03239+K14303+K13129+K14317+K14316+K14296+K12881+K14283+K14298+K12172+K03241+K14315+K14322+K14291+K13174+…
Regulation of actin cytoskeleton	895	ko04810	Cellular Processes	Cell motility	CL1002.Contig2_All;CL1014.Contig4_All;CL1014.Contig5_All;CL1040.Contig1_All;CL1040.Contig2_All;CL1049.Contig2_All;CL1071.Contig10_All;CL1071.Contig11_All;CL1071.Contig13_All;CL1071.Contig1_All;CL1071.Contig2_All;CL1071.Contig3_All;CL1071.Contig5_All;CL1071.Contig6_All;CL1071.Contig8_All;CL1079.Contig3_All;CL1085.Contig1_All;CL1101.Contig4_All;CL116.Contig2_All;CL1161.Contig2_All;CL1219.Contig1_Al…	K10352+K00907+K05741+K05746+K05747+K05627+K05719+K05755+K05732+K05699+K04514+K05759+K04347+K05748+K05760+K04346+K01313+K04392+K05762+K08007+K05763+K02085+K00889+K13710+K07830+K07829+K05766+K05769+K05752+K05753+K05725+K05737+K06584+K06484+K06476+K06487+K04368+K05768+K02649+K04393+K06269+K04409+K05740+K05734+K05735+K05745+K05692+K06270+K04371+K00921+K04365+K08845+K12754+K12756+K12755+K05743+K05765+…
Amoebiasis	865	ko05146	Human Diseases	Infectious diseases: Parasitic	CL1050.Contig1_All;CL1050.Contig2_All;CL1085.Contig2_All;CL110.Contig1_All;CL1101.Contig1_All;CL1101.Contig2_All;CL1118.Contig1_All;CL1118.Contig2_All;CL1124.Contig1_All;CL1136.Contig2_All;CL1144.Contig3_All;CL1144.Contig4_All;CL1157.Contig1_All;CL1157.Contig2_All;CL1160.Contig1_All;CL1160.Contig2_All;CL120.Contig2_All;CL120.Contig3_All;CL1240.Contig10_All;CL1240.Contig13_All;CL1240.Contig5_All;C…	K06236+K10955+K05635+K10159+K10160+K06237+K05699+K02580+K04634+K13963+K02677+K07889+K05725+K05636+K02649+K06240+K08041+K01319+K04345+K05637+K05858+K00922+K02187+K05700+K04632+K01476+K04636+K03998+K04455+K04000+K07897+K05406
Focal adhesion	782	ko04510	Cellular Processes	Cell communication	CL10.Contig6_All;CL1014.Contig4_All;CL1014.Contig5_All;CL1049.Contig2_All;CL1050.Contig1_All;CL1050.Contig2_All;CL1079.Contig3_All;CL1085.Contig1_All;CL1124.Contig1_All;CL1161.Contig2_All;CL1201.Contig1_All;CL1219.Contig1_All;CL1219.Contig2_All;CL1219.Contig3_All;CL1219.Contig4_All;CL1219.Contig5_All;CL1219.Contig6_All;CL1219.Contig7_All;CL1240.Contig10_All;CL1240.Contig13_All;CL1240.Contig5_All;…	K05098+K00907+K06236+K05635+K05719+K06252+K06237+K05732+K13709+K03900+K05699+K04514+K05449+K05448+K05760+K04659+K04349+K04392+K16060+K06271+K00889+K04437+K03083+K04364+K02677+K04353+K04456+K05725+K06276+K06274+K01110+K05636+K06584+K06484+K06476+K06487+K04368+K06238+K02649+K04393+K06269+K06240+K04409+K06249+K05740+K05734+K05735+K05692+K06270+K04371+K04725+K06277+K05096+K04365+K12754+K12756+K12755+…
mRNA surveillance pathway	754	ko03015	Genetic Information Processing	Translation	CL105.Contig10_All;CL105.Contig11_All;CL105.Contig12_All;CL105.Contig13_All;CL105.Contig14_All;CL105.Contig15_All;CL105.Contig16_All;CL105.Contig17_All;CL105.Contig1_All;CL105.Contig2_All;CL105.Contig3_All;CL105.Contig4_All;CL105.Contig5_All;CL105.Contig6_All;CL105.Contig7_All;CL105.Contig8_All;CL105.Contig9_All;CL1051.Contig4_All;CL1096.Contig1_All;CL1096.Contig2_All;CL1118.Contig5_All;CL1118.Co…	K13171+K15542+K14408+K12875+K13114+K14325+K14398+K14411+K14400+K11583+K14397+K14327+K12882+K14416+K14326+K11584+K14323+K14376+K14328+K14404+K06269+K14405+K12881+K14409+K08873+K04354+K14407+K14396+K14284+K13126+K12883+K14401+K13025+K03265+K04382+K14294+K12812+K03456+K06965+K14962+K15544+K14399+K13917+K11125+K14285+K14402+K14406+K11124+K00565+K14324+K03267+K06100+K14403+K12877+K12876
Pathways in cancer	714	ko05200	Human Diseases	Cancers: Overview	CL1101.Contig1_All;CL1110.Contig1_All;CL1110.Contig2_All;CL1124.Contig1_All;CL1158.Contig1_All;CL1158.Contig2_All;CL1158.Contig3_All;CL1161.Contig2_All;CL1240.Contig10_All;CL1240.Contig13_All;CL1240.Contig5_All;CL1240.Contig6_All;CL1240.Contig9_All;CL1363.Contig3_All;CL1382.Contig2_All;CL1394.Contig1_All;CL1396.Contig1_All;CL1396.Contig2_All;CL1396.Contig4_All;CL1396.Contig5_All;CL1396.Contig6_Al…	K06230+K02353+K05635+K07299+K05719+K06237+K09290+K09291+K06225+K06228+K02580+K04469+K02842+K09055+K05449+K05448+K00799+K04398+K04462+K00444+K04392+K02085+K16060+K05691+K06231+K08775+K03083+K04364+K02677+K08878+K04498+K04707+K07834+K04456+K16063+K06619+K05725+K07210+K01110+K05636+K06476+K06487+K04368+K08738+K06627+K02649+K03871+K04393+K08803+K08736+K06240+K01679+K08268+K09292+K09592+K08737+K01384+…
Vibrio cholerae infection	656	ko05110	Human Diseases	Infectious diseases: Bacterial	CL1085.Contig2_All;CL110.Contig1_All;CL1101.Contig1_All;CL1101.Contig2_All;CL1118.Contig1_All;CL1118.Contig2_All;CL1136.Contig2_All;CL1157.Contig1_All;CL1157.Contig2_All;CL1160.Contig1_All;CL1160.Contig2_All;CL120.Contig2_All;CL120.Contig3_All;CL1257.Contig2_All;CL1294.Contig2_All;CL134.Contig2_All;CL1392.Contig1_All;CL1392.Contig2_All;CL1392.Contig3_All;CL1392.Contig4_All;CL1449.Contig2_All;CL15…	K10955+K02677+K09582+K10956+K05692+K02155+K05701+K02154+K04345+K01116+K08049+K10949+K02152+K08043+K10951+K04632+K02153+K03662+K02148+K09481+K07937+K10950+K02149+K02146+K02147+K02145+K05859+K02150+K02151+K03661+K02144+K07342
Neuroactive ligand-receptor interaction	608	ko04080	Environmental Information Processing	Signaling molecules and interaction	CL10.Contig4_All;CL10.Contig5_All;CL10.Contig6_All;CL10.Contig8_All;CL1005.Contig1_All;CL1005.Contig2_All;CL1007.Contig1_All;CL1007.Contig3_All;CL1007.Contig4_All;CL118.Contig2_All;CL120.Contig2_All;CL120.Contig3_All;CL1204.Contig1_All;CL1204.Contig2_All;CL1214.Contig1_All;CL1214.Contig2_All;CL1214.Contig3_All;CL1225.Contig1_All;CL1225.Contig2_All;CL1234.Contig1_All;CL1234.Contig2_All;CL1369.Cont…	K04228+K05208+K04237+K05194+K05202+K05204+K05201+K05181+K01312+K05203+K05206+K01313+K04306+K04307+K05207+K05197+K05198+K05190+K05184+K05195+K05214+K05213+K05205+K05200+K05185+K04809+K08362+K05547+K01315+K05175+K05189+K05770+K05196+K05199+K04134+K01319+K05212+K05210+K05209+K04604+K04153+K04141+K04266+K04605+K04139+K04280+K04150+K04143+K04615+K01352+K05192+K04247+K04282+K04225+K05186+K04223+K04216+…
Spliceosome	598	ko03040	Genetic Information Processing	Transcription	CL1040.Contig1_All;CL1051.Contig1_All;CL1051.Contig2_All;CL1051.Contig3_All;CL1074.Contig1_All;CL1074.Contig2_All;CL1074.Contig3_All;CL1074.Contig4_All;CL11.Contig2_All;CL114.Contig2_All;CL1149.Contig1_All;CL1149.Contig2_All;CL1168.Contig3_All;CL1170.Contig1_All;CL1170.Contig2_All;CL1170.Contig3_All;CL1170.Contig4_All;CL1171.Contig10_All;CL1171.Contig11_All;CL1171.Contig12_All;CL1171.Contig13_All…	K12866+K12864+K12861+K12893+K12741+K12837+K12822+K11093+K12842+K12875+K12886+K03283+K12859+K12892+K12896+K12831+K12818+K12841+K12824+K12811+K12826+K12846+K11092+K11086+K12840+K12888+K12817+K12816+K12897+K12891+K12839+K12887+K12882+K12850+K12879+K12836+K11087+K12813+K12624+K12858+K12835+K12890+K12881+K12827+K11095+K09564+K12821+K12847+K12829+K12870+K12884+K11984+K12622+K11091+K12823+K12625+K12843+…
Vascular smooth muscle contraction	554	ko04270	Organismal Systems	Circulatory system	CL1002.Contig2_All;CL1014.Contig4_All;CL1014.Contig5_All;CL1049.Contig2_All;CL1071.Contig10_All;CL1071.Contig11_All;CL1071.Contig13_All;CL1071.Contig1_All;CL1071.Contig2_All;CL1071.Contig3_All;CL1071.Contig5_All;CL1071.Contig6_All;CL1071.Contig8_All;CL1079.Contig3_All;CL1085.Contig1_All;CL1219.Contig1_All;CL1219.Contig2_All;CL1219.Contig3_All;CL1219.Contig4_All;CL1219.Contig5_All;CL1219.Contig6_A…	K10352+K00907+K12337+K01047+K04514+K04346+K12327+K04634+K06068+K02677+K12323+K04368+K06269+K08041+K06270+K12329+K07376+K04371+K04365+K08845+K12755+K12313+K12315+K12331+K07532+K04345+K05858+K08049+K08043+K04632+K02183+K12324+K04266+K08048+K08045+K08046+K04850+K04853+K12319+K04366+K04513+K04851+K04936+K08042
Endocytosis	545	ko04144	Cellular Processes	Transport and catabolism	CL10.Contig6_All;CL1002.Contig1_All;CL1027.Contig1_All;CL1027.Contig2_All;CL1033.Contig1_All;CL1033.Contig2_All;CL1042.Contig1_All;CL1042.Contig2_All;CL1042.Contig3_All;CL1042.Contig4_All;CL1071.Contig12_All;CL1071.Contig1_All;CL1071.Contig4_All;CL1071.Contig7_All;CL1071.Contig8_All;CL1071.Contig9_All;CL1074.Contig1_All;CL1074.Contig2_All;CL1074.Contig3_All;CL1074.Contig4_All;CL108.Contig1_All;CL…	K05098+K12478+K12487+K00910+K09526+K04645+K04644+K06069+K04237+K04180+K03283+K12482+K12495+K12185+K12195+K12474+K12182+K01528+K12472+K00889+K04646+K12488+K10591+K07889+K12492+K04707+K12484+K12473+K05737+K12192+K12186+K04678+K12188+K04393+K12183+K05633+K12196+K12476+K12483+K11839+K04500+K04705+K12471+K04679+K11248+K05084+K12486+K12479+K01115+K08291+K12200+K12470+K12475+K12490+K05096+K12480+K12489+…
Purine metabolism	539	ko00230	Metabolism	Nucleotide metabolism	CL1001.Contig1_All;CL1001.Contig2_All;CL1001.Contig3_All;CL1001.Contig4_All;CL1001.Contig5_All;CL1001.Contig6_All;CL1059.Contig1_All;CL1059.Contig2_All;CL1059.Contig3_All;CL1059.Contig4_All;CL1059.Contig5_All;CL1069.Contig1_All;CL1069.Contig2_All;CL1069.Contig3_All;CL1069.Contig4_All;CL1069.Contig5_All;CL1079.Contig1_All;CL1165.Contig1_All;CL1165.Contig2_All;CL1165.Contig3_All;CL1177.Contig1_All;…	K14721+K00873+K00088+K00940+K02328+K03783+K03006+K03010+K00939+K01081+K03506+K00962+K13988+K03027+K00942+K02685+K00856+K02321+K00948+K03018+K12323+K03026+K03012+K15779+K01835+K00106+K01952+K02325+K01514+K02684+K13761+K03000+K01510+K01951+K01490+K08041+K01487+K03024+K01509+K01488+K02327+K01511+K01768+K01522+K03025+K03007+K01769+K03021+K03002+K02999+K13811+K01518+K03504+K01239+K03019+K01756+K13987+…
Epstein-Barr virus infection	533	ko05169	Human Diseases	Infectious diseases: Viral	CL1001.Contig1_All;CL1001.Contig2_All;CL1001.Contig3_All;CL1001.Contig4_All;CL1001.Contig5_All;CL1001.Contig6_All;CL1079.Contig1_All;CL1103.Contig1_All;CL1103.Contig2_All;CL1103.Contig3_All;CL1103.Contig4_All;CL1229.Contig1_All;CL1229.Contig2_All;CL1240.Contig11_All;CL1240.Contig12_All;CL1240.Contig13_All;CL1240.Contig3_All;CL1240.Contig5_All;CL1240.Contig6_All;CL1240.Contig9_All;CL1291.Contig1_A…	K14721+K03097+K06630+K03283+K04450+K03006+K03010+K02580+K04469+K14290+K03115+K03063+K03027+K03083+K03018+K07936+K10591+K06053+K04498+K04403+K03136+K04441+K06468+K04456+K11406+K03026+K03012+K07210+K06627+K02649+K04404+K08860+K14317+K05410+K03030+K15979+K01510+K03033+K03062+K03024+K04430+K03025+K03007+K03021+K03120+K03137+K02206+K03037+K11838+K03019+K04345+K01116+K00922+K04730+K03124+K03029+K04427+…
Salmonella infection	503	ko05132	Human Diseases	Infectious diseases: Bacterial	CL1002.Contig2_All;CL1040.Contig2_All;CL1071.Contig10_All;CL1071.Contig11_All;CL1071.Contig13_All;CL1071.Contig1_All;CL1071.Contig2_All;CL1071.Contig3_All;CL1071.Contig5_All;CL1071.Contig6_All;CL1071.Contig8_All;CL1144.Contig3_All;CL1223.Contig1_All;CL1223.Contig2_All;CL1272.Contig2_All;CL1327.Contig1_All;CL1331.Contig2_All;CL1331.Contig3_All;CL1404.Contig1_All;CL1404.Contig2_All;CL1404.Contig3_A…	K10352+K05747+K10160+K05755+K10414+K04514+K02580+K05759+K05748+K12805+K04392+K04437+K13883+K04441+K05753+K10415+K07863+K04393+K10407+K06071+K05692+K05701+K04371+K04448+K04440+K10413+K15348+K10168+K05758+K05133+K07897+K04729+K05757+K05754+K10416+K05756
MAPK signaling pathway	493	ko04010	Environmental Information Processing	Signal transduction	CL1054.Contig1_All;CL1054.Contig2_All;CL1240.Contig11_All;CL1240.Contig12_All;CL1240.Contig13_All;CL1240.Contig3_All;CL1240.Contig5_All;CL1240.Contig6_All;CL1240.Contig9_All;CL1291.Contig1_All;CL1291.Contig3_All;CL1291.Contig4_All;CL1291.Contig5_All;CL1291.Contig6_All;CL1291.Contig7_All;CL1291.Contig8_All;CL1291.Contig9_All;CL1399.Contig1_All;CL1399.Contig2_All;CL1450.Contig1_All;CL1450.Contig2_A…	K04352+K03283+K04450+K04428+K01047+K02580+K04469+K02308+K04347+K04446+K04346+K04462+K04349+K06268+K04392+K04348+K04372+K04412+K04429+K04437+K04364+K05316+K08052+K04373+K02677+K04403+K07830+K07829+K04353+K04376+K04441+K04380+K04456+K07210+K04445+K04407+K04461+K04368+K04436+K04404+K04393+K04443+K04409+K04464+K05315+K04459+K04406+K04371+K04430+K08018+K04365+K04849+K12326+K04345+K02187+K04424+K04427+…
Tight junction	483	ko04530	Cellular Processes	Cell communication	CL1002.Contig2_All;CL1008.Contig1_All;CL1008.Contig2_All;CL1071.Contig10_All;CL1071.Contig11_All;CL1071.Contig13_All;CL1071.Contig1_All;CL1071.Contig2_All;CL1071.Contig3_All;CL1071.Contig5_All;CL1071.Contig6_All;CL1071.Contig8_All;CL1103.Contig1_All;CL1103.Contig2_All;CL1103.Contig3_All;CL1103.Contig4_All;CL1152.Contig1_All;CL1152.Contig2_All;CL1152.Contig4_All;CL1163.Contig2_All;CL1163.Contig3_A…	K10352+K06115+K03097+K06069+K06099+K05702+K04237+K06103+K05705+K05699+K03115+K06068+K06095+K05691+K06107+K06112+K06092+K02677+K07830+K07829+K06094+K04456+K06106+K01110+K04393+K06111+K06091+K05692+K05701+K04354+K06114+K05629+K05631+K06109+K06102+K06097+K12754+K12756+K12755+K06093+K02089+K06104+K06088+K06105+K06096+K04424+K04382+K07831+K05704+K06101+K12757+K03456+K10351+K04513+K07827+K02833+K06110+…
Huntington's disease	475	ko05016	Human Diseases	Neurodegenerative diseases	CL100.Contig1_All;CL100.Contig2_All;CL1005.Contig1_All;CL1005.Contig2_All;CL1065.Contig1_All;CL108.Contig1_All;CL108.Contig2_All;CL108.Contig3_All;CL108.Contig4_All;CL108.Contig5_All;CL12.Contig1_All;CL12.Contig2_All;CL1225.Contig1_All;CL1225.Contig2_All;CL1287.Contig1_All;CL1287.Contig2_All;CL1321.Contig1_All;CL1321.Contig2_All;CL1321.Contig3_All;CL135.Contig1_All;CL135.Contig2_All;CL1422.Contig…	K02134+K05208+K10411+K04645+K04644+K02270+K10408+K00418+K09565+K03006+K03129+K03010+K00416+K09222+K07202+K04398+K02084+K03950+K04634+K10410+K04646+K11829+K04498+K04564+K03012+K11644+K08738+K02127+K03955+K02137+K00432+K03935+K03007+K03120+K03957+K03966+K03963+K04648+K05870+K05863+K11831+K00411+K03965+K03942+K05858+K02187+K10426+K02272+K05210+K02135+K03960+K02136+K03954+K11352+K02138+K03962+K09047+…
HTLV-I infection	469	ko05166	Human Diseases	Infectious diseases: Viral	CL1018.Contig1_All;CL1018.Contig2_All;CL1018.Contig3_All;CL1041.Contig2_All;CL1082.Contig1_All;CL1082.Contig2_All;CL1110.Contig1_All;CL1110.Contig2_All;CL1158.Contig1_All;CL1158.Contig2_All;CL1158.Contig3_All;CL1159.Contig2_All;CL1177.Contig1_All;CL1177.Contig2_All;CL1177.Contig3_All;CL1177.Contig4_All;CL1177.Contig5_All;CL1179.Contig1_All;CL1179.Contig2_All;CL1218.Contig1_All;CL1267.Contig1_All;…	K09341+K15310+K09027+K02353+K07299+K06724+K02328+K05868+K08057+K03357+K06640+K04450+K06641+K02580+K04469+K02842+K11304+K14290+K03351+K03506+K04446+K03359+K00444+K04728+K06268+K04348+K08054+K02085+K06271+K08065+K03083+K07936+K04498+K07830+K07829+K04376+K04456+K07210+K03353+K02649+K09420+K02325+K03348+K09203+K02537+K01384+K00408+K03350+K08874+K04500+K08041+K12076+K11224+K02327+K04725+K04430+K15309+…
Dilated cardiomyopathy	438	ko05414	Human Diseases	Cardiovascular diseases	CL1002.Contig2_All;CL1071.Contig10_All;CL1071.Contig11_All;CL1071.Contig13_All;CL1071.Contig1_All;CL1071.Contig2_All;CL1071.Contig3_All;CL1071.Contig5_All;CL1071.Contig6_All;CL1071.Contig8_All;CL1161.Contig2_All;CL1223.Contig1_All;CL1223.Contig2_All;CL1331.Contig2_All;CL1331.Contig3_All;CL1363.Contig1_All;CL1363.Contig2_All;CL1363.Contig3_All;CL1404.Contig1_All;CL1404.Contig2_All;CL1404.Contig3_A…	K10352+K05719+K10373+K10374+K09290+K12567+K12044+K10366+K06584+K06484+K06476+K06487+K05692+K08041+K06265+K12314+K05853+K10375+K04345+K05637+K05849+K08049+K06483+K08043+K04141+K04632+K05865+K06482+K06485+K06583+K12566+K06585+K04863+K08048+K12565+K12568+K08045+K08046+K04850+K04853+K04872+K04870+K10351+K06590+K06525+K06588+K04851+K04860+K12563+K12564+K08042
Adherens junction	429	ko04520	Cellular Processes	Cell communication	CL1040.Contig2_All;CL1101.Contig4_All;CL1103.Contig1_All;CL1103.Contig2_All;CL1103.Contig3_All;CL1103.Contig4_All;CL1168.Contig3_All;CL1204.Contig1_All;CL1204.Contig2_All;CL1290.Contig1_All;CL1304.Contig1_All;CL1304.Contig2_All;CL1327.Contig1_All;CL1400.Contig1_All;CL1400.Contig2_All;CL1400.Contig3_All;CL1400.Contig4_All;CL1479.Contig1_All;CL1479.Contig2_All;CL1653.Contig1_All;CL1653.Contig2_All;…	K05747+K05627+K03097+K05702+K04237+K05707+K05705+K05699+K05748+K05696+K06592+K05690+K06084+K06086+K03115+K04392+K05706+K05691+K05695+K04498+K05753+K04393+K04500+K06085+K05694+K05692+K05701+K04371+K04501+K06083+K14394+K04491+K04427+K05767+K04361+K05700+K08889+K05704+K05087+K04527+K04468+K04362+K05703+K04674+K04513+K05693+K06082+K02105
Hypertrophic cardiomyopathy (HCM)	425	ko05410	Human Diseases	Cardiovascular diseases	CL1002.Contig2_All;CL1071.Contig10_All;CL1071.Contig11_All;CL1071.Contig13_All;CL1071.Contig1_All;CL1071.Contig2_All;CL1071.Contig3_All;CL1071.Contig5_All;CL1071.Contig6_All;CL1071.Contig8_All;CL1161.Contig2_All;CL1169.Contig1_All;CL1169.Contig2_All;CL1169.Contig3_All;CL1169.Contig4_All;CL1169.Contig5_All;CL1169.Contig6_All;CL1169.Contig7_All;CL1169.Contig8_All;CL1223.Contig1_All;CL1223.Contig2_A…	K10352+K05719+K07198+K10373+K10374+K09290+K01283+K12567+K12044+K10366+K06584+K06484+K06476+K06487+K07200+K05692+K06265+K12314+K05853+K10375+K05637+K05849+K06483+K05865+K06482+K06485+K06583+K12566+K06585+K04863+K12565+K12568+K04850+K04853+K04872+K04870+K10351+K06590+K06525+K06588+K04851+K04860+K12563+K12564+K07199
Protein processing in endoplasmic reticulum	420	ko04141	Genetic Information Processing	Folding, sorting and degradation	CL1082.Contig1_All;CL1082.Contig2_All;CL116.Contig1_All;CL1218.Contig1_All;CL1240.Contig11_All;CL1240.Contig12_All;CL1240.Contig13_All;CL1240.Contig3_All;CL1240.Contig5_All;CL1240.Contig6_All;CL1240.Contig9_All;CL1503.Contig1_All;CL1503.Contig2_All;CL1503.Contig3_All;CL1550.Contig1_All;CL1550.Contig2_All;CL1550.Contig3_All;CL1689.Contig1_All;CL1689.Contig2_All;CL1689.Contig3_All;CL1709.Contig2_Al…	K09027+K14027+K08057+K03283+K13249+K08288+K01228+K14007+K14000+K13525+K14001+K08054+K11718+K14025+K14015+K05546+K09486+K13984+K10601+K14006+K10636+K06689+K07953+K09582+K10086+K12667+K10085+K09555+K08860+K10956+K01230+K10100+K10088+K14008+K14009+K10839+K09562+K13719+K09525+K04571+K04555+K08852+K14026+K04523+K09580+K12275+K09542+K14011+K10666+K14018+K14005+K09508+K04556+K11519+K09561+K01456+K04079+…
Influenza A	416	ko05164	Human Diseases	Infectious diseases: Viral	CL1019.Contig1_All;CL1019.Contig2_All;CL1019.Contig3_All;CL1019.Contig4_All;CL1019.Contig5_All;CL11.Contig1_All;CL11.Contig3_All;CL11.Contig4_All;CL11.Contig5_All;CL11.Contig6_All;CL11.Contig7_All;CL1144.Contig2_All;CL1144.Contig3_All;CL1180.Contig1_All;CL1180.Contig2_All;CL1209.Contig1_All;CL1209.Contig2_All;CL1240.Contig11_All;CL1240.Contig12_All;CL1240.Contig13_All;CL1240.Contig3_All;CL1240.Co…	K15046+K12800+K05401+K10160+K15047+K14297+K03283+K04450+K02580+K01312+K14290+K12653+K15043+K09643+K03083+K02677+K04498+K04441+K04456+K04368+K08738+K14404+K02649+K12968+K08860+K01315+K04733+K05410+K14298+K05692+K01349+K04371+K04430+K05863+K14396+K14284+K00787+K00922+K04432+K09507+K04448+K12812+K04447+K04440+K07209+K09633+K15044+K05133+K04366+K04399+K04389+K03237+K05406+K04693+K09635+K04729+K14285+…
Chemokine signaling pathway	415	ko04062	Organismal Systems	Immune system	CL1040.Contig2_All;CL1042.Contig1_All;CL1042.Contig2_All;CL1042.Contig3_All;CL1042.Contig4_All;CL1152.Contig1_All;CL1152.Contig2_All;CL1152.Contig4_All;CL1204.Contig1_All;CL1204.Contig2_All;CL1214.Contig1_All;CL1214.Contig2_All;CL1327.Contig1_All;CL1495.Contig2_All;CL1502.Contig1_All;CL1502.Contig2_All;CL1710.Contig3_All;CL1710.Contig4_All;CL1745.Contig3_All;CL178.Contig10_All;CL178.Contig11_All;…	K05747+K00910+K06069+K04237+K04180+K04514+K02580+K04543+K04347+K04546+K05760+K04392+K06068+K03083+K04364+K02677+K04353+K04456+K05725+K07210+K04368+K04539+K02649+K04393+K07363+K04409+K08041+K11224+K04371+K08291+K04365+K05731+K04345+K05858+K00922+K04438+K08049+K08043+K04467+K12366+K04439+K05704+K04447+K07825+K04536+K08048+K07209+K05730+K08045+K08046+K08893+K12367+K03099+K04366+K04513+K07827+K02833+…
ECM-receptor interaction	395	ko04512	Environmental Information Processing	Signaling molecules and interaction	CL1050.Contig1_All;CL1050.Contig2_All;CL1124.Contig1_All;CL1161.Contig2_All;CL1201.Contig1_All;CL1240.Contig10_All;CL1240.Contig13_All;CL1240.Contig5_All;CL1240.Contig6_All;CL1240.Contig9_All;CL1357.Contig6_All;CL1392.Contig1_All;CL1392.Contig3_All;CL1392.Contig4_All;CL1427.Contig10_All;CL1427.Contig2_All;CL1427.Contig4_All;CL1427.Contig5_All;CL1427.Contig7_All;CL1427.Contig8_All;CL1427.Contig9_A…	K06236+K05635+K05719+K06252+K06237+K03900+K06255+K04659+K06254+K06261+K05636+K06584+K06484+K06476+K06487+K06238+K06240+K06249+K06267+K06265+K06258+K05637+K06483+K06482+K06485+K06583+K06585+K06260+K06590+K06525+K06588+K06824+K06257
Calcium signaling pathway	389	ko04020	Environmental Information Processing	Signal transduction	CL1005.Contig1_All;CL1005.Contig2_All;CL1014.Contig4_All;CL1014.Contig5_All;CL1049.Contig2_All;CL1079.Contig3_All;CL1085.Contig1_All;CL1219.Contig1_All;CL1219.Contig2_All;CL1219.Contig3_All;CL1219.Contig4_All;CL1219.Contig5_All;CL1219.Contig6_All;CL1219.Contig7_All;CL1225.Contig1_All;CL1225.Contig2_All;CL1230.Contig1_All;CL1230.Contig2_All;CL1422.Contig1_All;CL1678.Contig1_All;CL1678.Contig2_All;…	K05208+K00907+K05857+K09565+K05850+K04634+K06268+K04348+K02677+K00871+K16059+K04809+K07190+K05327+K08041+K05084+K00911+K04849+K05853+K05863+K04515+K04345+K05212+K05849+K05858+K01116+K08049+K05209+K08043+K04361+K04604+K04141+K04632+K02183+K05865+K15040+K05860+K12042+K04266+K13755+K08048+K04150+K04143+K04855+K04718+K04850+K04853+K04344+K04636+K04282+K04961+K05085+K04851+K04223+K04856+K02522+K05859+…
Amyotrophic lateral sclerosis (ALS)	387	ko05014	Human Diseases	Neurodegenerative diseases	CL1005.Contig1_All;CL1005.Contig2_All;CL1012.Contig2_All;CL1012.Contig3_All;CL1012.Contig4_All;CL1012.Contig5_All;CL1012.Contig6_All;CL1012.Contig7_All;CL1012.Contig8_All;CL1225.Contig1_All;CL1225.Contig2_All;CL126.Contig1_All;CL1373.Contig1_All;CL1373.Contig2_All;CL1373.Contig3_All;CL1620.Contig2_All;CL167.Contig1_All;CL167.Contig2_All;CL167.Contig3_All;CL167.Contig4_All;CL167.Contig5_All;CL174.…	K05208+K04574+K04572+K02308+K04573+K02084+K06268+K04392+K04348+K04575+K05197+K05198+K04441+K08738+K05613+K00432+K05212+K02187+K11519+K05210+K05209+K04432+K04565+K04399+K04570+K11518+K04426+K05211+K03781+K02159
Pyrimidine metabolism	384	ko00240	Metabolism	Nucleotide metabolism	CL1001.Contig1_All;CL1001.Contig2_All;CL1001.Contig3_All;CL1001.Contig4_All;CL1001.Contig5_All;CL1001.Contig6_All;CL1079.Contig1_All;CL1165.Contig1_All;CL1165.Contig2_All;CL1165.Contig3_All;CL1177.Contig1_All;CL1177.Contig2_All;CL1177.Contig3_All;CL1177.Contig4_All;CL1177.Contig5_All;CL1313.Contig1_All;CL1313.Contig2_All;CL1313.Contig3_All;CL1313.Contig4_All;CL1313.Contig5_All;CL1313.Contig6_All;…	K14721+K00940+K02328+K13421+K03783+K00254+K03006+K03010+K01081+K03506+K00962+K00857+K00758+K00876+K00757+K03027+K02685+K02321+K01431+K03018+K13800+K03026+K03012+K02325+K11540+K02684+K03000+K01510+K01937+K00761+K03024+K02327+K16066+K01511+K03025+K03007+K03021+K03002+K02999+K00944+K01464+K01518+K03504+K03019+K00943+K02320+K03020+K01718+K03014+K01520+K01489+K03015+K12304+K00384+K03009+K03004+K03017+…
Herpes simplex infection	383	ko05168	Human Diseases	Infectious diseases: Viral	CL1094.Contig1_All;CL1094.Contig2_All;CL1094.Contig3_All;CL1094.Contig4_All;CL1094.Contig5_All;CL1094.Contig6_All;CL11.Contig2_All;CL1103.Contig1_All;CL1103.Contig2_All;CL1103.Contig3_All;CL1103.Contig4_All;CL1144.Contig2_All;CL1144.Contig3_All;CL1144.Contig4_All;CL122.Contig1_All;CL122.Contig2_All;CL122.Contig3_All;CL122.Contig4_All;CL1291.Contig2_All;CL1305.Contig1_All;CL1305.Contig2_All;CL1423…	K03131+K12893+K03097+K05401+K10159+K12886+K12892+K12896+K03006+K03129+K14650+K02580+K15129+K03130+K02308+K14966+K04398+K15412+K03115+K12891+K02633+K04498+K04403+K07210+K08738+K04404+K06269+K08860+K12890+K07293+K15409+K05410+K12881+K15410+K03120+K02206+K11838+K14284+K02187+K04427+K09364+K02207+K04467+K04448+K04447+K04440+K07209+K03173+K05133+K02296+K04389+K03134+K03237+K02087+K05406+K02223+K04693+…
Transcriptional misregulation in cancer	381	ko05202	Human Diseases	Cancers: Overview	CL1040.Contig2_All;CL1344.Contig2_All;CL1451.Contig2_All;CL1502.Contig1_All;CL1502.Contig2_All;CL1590.Contig5_All;CL1651.Contig1_All;CL1651.Contig2_All;CL1651.Contig3_All;CL1651.Contig4_All;CL1834.Contig3_All;CL1961.Contig1_All;CL1961.Contig2_All;CL2000.Contig2_All;CL2000.Contig3_All;CL2029.Contig1_All;CL2029.Contig2_All;CL2029.Contig3_All;CL2029.Contig4_All;CL2089.Contig5_All;CL2183.Contig1_All;…	K13098+K15187+K15188+K02580+K09055+K15619+K01327+K01353+K10500+K14651+K04728+K14970+K01343+K01348+K11253+K16060+K02633+K11424+K04676+K15627+K04376+K05725+K09186+K09355+K13105+K11644+K11427+K15617+K15613+K06627+K15612+K11447+K10789+K15593+K00717+K06532+K04650+K04459+K09283+K08559+K01403+K12823+K05096+K09294+K15616+K09254+K09035+K15622+K05199+K09105+K11313+K15618+K04680+K11449+K15621+K08854+K15623+…
Phagosome	378	ko04145	Cellular Processes	Transport and catabolism	CL1002.Contig1_All;CL1027.Contig1_All;CL1027.Contig2_All;CL1071.Contig12_All;CL1071.Contig1_All;CL1071.Contig4_All;CL1071.Contig7_All;CL1071.Contig8_All;CL1071.Contig9_All;CL1144.Contig3_All;CL1144.Contig4_All;CL1161.Contig2_All;CL1218.Contig1_All;CL1441.Contig3_All;CL1487.Contig1_All;CL1487.Contig2_All;CL1495.Contig1_All;CL1603.Contig1_All;CL1673.Contig3_All;CL1721.Contig1_All;CL1721.Contig2_All…	K12478+K10159+K10160+K05719+K08057+K10414+K10062+K06563+K06560+K12182+K04659+K01330+K04392+K08054+K08008+K13882+K13883+K10089+K07889+K06484+K06487+K10415+K07375+K10789+K10956+K05692+K13885+K02155+K08488+K13813+K10066+K00921+K07374+K02154+K03991+K02152+K08517+K02153+K03662+K06528+K00914+K10413+K01365+K02148+K09481+K02149+K06588+K10068+K02146+K02147+K02145+K07897+K13505+K02150+K08492+K02151+K10416+…
Ubiquitin mediated proteolysis	376	ko04120	Genetic Information Processing	Folding, sorting and degradation	CL1189.Contig2_All;CL1189.Contig3_All;CL1210.Contig3_All;CL1210.Contig4_All;CL1210.Contig5_All;CL1210.Contig6_All;CL1210.Contig7_All;CL1210.Contig8_All;CL1214.Contig1_All;CL1214.Contig2_All;CL1214.Contig3_All;CL1267.Contig1_All;CL1267.Contig2_All;CL1268.Contig1_All;CL1268.Contig2_All;CL1377.Contig1_All;CL1377.Contig2_All;CL1492.Contig1_All;CL1537.Contig1_All;CL1537.Contig2_All;CL1537.Contig3_All;…	K10615+K10614+K10595+K03364+K03357+K10260+K04649+K03351+K10581+K03359+K10586+K06688+K10573+K10593+K10587+K03362+K10606+K10612+K10600+K10590+K16060+K10591+K04707+K16064+K16063+K10601+K10608+K03353+K10140+K04678+K06689+K03871+K05633+K03348+K10594+K10582+K03350+K10602+K10592+K10607+K10571+K03873+K04555+K16061+K04725+K10456+K04706+K10603+K10609+K10570+K04556+K09561+K04416+K10585+K10605+K03355+K02207+…
Fc gamma R-mediated phagocytosis	366	ko04666	Organismal Systems	Immune system	CL1.Contig10_All;CL1.Contig11_All;CL1.Contig1_All;CL1.Contig2_All;CL1.Contig3_All;CL1.Contig4_All;CL1.Contig5_All;CL1.Contig6_All;CL1.Contig7_All;CL1.Contig8_All;CL1.Contig9_All;CL1040.Contig2_All;CL1124.Contig1_All;CL1124.Contig2_All;CL1272.Contig2_All;CL1327.Contig1_All;CL148.Contig1_All;CL148.Contig2_All;CL1745.Contig3_All;CL1784.Contig1_All;CL1919.Contig1_All;CL1919.Contig2_All;CL1919.Contig3…	K12562+K05747+K06478+K05755+K01047+K05748+K01528+K04392+K06068+K00889+K12488+K15909+K02677+K04456+K05753+K06274+K04368+K05768+K02649+K04393+K04409+K04371+K01115+K05743+K06083+K05765+K01080+K12559+K01116+K00922+K04438+K07941+K05730+K05758+K04718+K08893+K12367+K04366+K04688+K05757+K05859+K05754+K13536+K05756
Salivary secretion	365	ko04970	Organismal Systems	Digestive system	CL1090.Contig2_All;CL110.Contig1_All;CL1106.Contig1_All;CL1106.Contig2_All;CL1216.Contig2_All;CL1223.Contig1_All;CL1223.Contig2_All;CL1280.Contig1_All;CL1294.Contig2_All;CL1353.Contig2_All;CL1353.Contig3_All;CL1353.Contig4_All;CL1353.Contig5_All;CL1357.Contig1_All;CL1357.Contig2_All;CL1357.Contig3_All;CL1357.Contig4_All;CL1357.Contig5_All;CL1449.Contig1_All;CL1709.Contig1_All;CL1734.Contig1_All;C…	K13909+K13908+K13911+K05850+K01176+K04634+K13899+K02677+K01539+K08041+K07376+K13855+K01540+K13504+K13879+K04345+K05858+K08049+K08043+K10951+K04141+K04632+K02183+K08048+K04143+K08045+K08046+K12319+K13915+K04936+K08042+K12550
Dorso-ventral axis formation	352	ko04320	Organismal Systems	Development	CL101.Contig1_All;CL101.Contig2_All;CL1032.Contig2_All;CL1032.Contig4_All;CL1032.Contig5_All;CL1040.Contig2_All;CL1090.Contig2_All;CL1104.Contig1_All;CL1104.Contig2_All;CL1197.Contig2_All;CL1283.Contig1_All;CL1283.Contig2_All;CL1283.Contig3_All;CL1283.Contig4_All;CL1283.Contig5_All;CL1332.Contig1_All;CL1332.Contig2_All;CL1332.Contig3_All;CL1332.Contig4_All;CL1332.Contig5_All;CL1332.Contig6_All;CL…	K02174+K02184+K02602+K02360+K03102+K02177+K04364+K04368+K02599+K02644+K04371+K02156+K02678+K02215+K02524+K04361+K02359+K02098+K03099+K03211+K02857+K02175+K07827+K02447
Pathogenic Escherichia coli infection	346	ko05130	Human Diseases	Infectious diseases: Bacterial	CL1040.Contig2_All;CL1044.Contig1_All;CL1044.Contig2_All;CL1078.Contig1_All;CL1078.Contig2_All;CL1144.Contig3_All;CL1161.Contig2_All;CL1218.Contig1_All;CL1218.Contig2_All;CL1218.Contig3_All;CL1229.Contig1_All;CL1229.Contig2_All;CL1272.Contig2_All;CL1290.Contig2_All;CL1290.Contig3_All;CL1327.Contig1_All;CL1487.Contig1_All;CL1487.Contig2_All;CL1495.Contig2_All;CL1745.Contig3_All;CL1865.Contig3_All;…	K05747+K11294+K10160+K05719+K06630+K05755+K12791+K04514+K08007+K02677+K06619+K06106+K04393+K07375+K07604+K05692+K07374+K06088+K07365+K10168+K05758+K05703+K04513+K05757+K02105+K05754+K05756
Lysosome	342	ko04142	Cellular Processes	Transport and catabolism	CL108.Contig1_All;CL108.Contig2_All;CL108.Contig3_All;CL108.Contig4_All;CL108.Contig5_All;CL1285.Contig1_All;CL1285.Contig2_All;CL1398.Contig1_All;CL1398.Contig2_All;CL1398.Contig3_All;CL1398.Contig4_All;CL1398.Contig5_All;CL1398.Contig6_All;CL1398.Contig7_All;CL1398.Contig8_All;CL144.Contig1_All;CL144.Contig2_All;CL1442.Contig2_All;CL146.Contig1_All;CL146.Contig2_All;CL1514.Contig1_All;CL1514.Co…	K04645+K04644+K01137+K01204+K12385+K06497+K01052+K01135+K12402+K01136+K12397+K01201+K01369+K06546+K04646+K01373+K12347+K14410+K10089+K12403+K01206+K08239+K01192+K12404+K12348+K12396+K12301+K01074+K12373+K12394+K02155+K12399+K12400+K12383+K12350+K01444+K01275+K12307+K12311+K01195+K12391+K02154+K12398+K01319+K10087+K12382+K12387+K13443+K01158+K12384+K01197+K03662+K01379+K06528+K12392+K12386+K01205+…
Wnt signaling pathway	341	ko04310	Environmental Information Processing	Signal transduction	CL1103.Contig1_All;CL1103.Contig2_All;CL1103.Contig3_All;CL1103.Contig4_All;CL1110.Contig1_All;CL1110.Contig2_All;CL1495.Contig2_All;CL1516.Contig1_All;CL1516.Contig2_All;CL1713.Contig1_All;CL1713.Contig2_All;CL19.Contig1_All;CL19.Contig2_All;CL19.Contig4_All;CL19.Contig5_All;CL19.Contig6_All;CL2039.Contig1_All;CL2039.Contig2_All;CL2039.Contig3_All;CL2039.Contig4_All;CL2048.Contig1_All;CL2048.Con…	K03097+K02353+K04514+K02842+K04446+K00444+K03115+K06268+K04392+K04348+K03362+K02085+K04508+K11584+K03083+K02677+K04498+K08957+K08960+K01384+K00408+K03068+K04500+K03213+K04497+K04511+K04501+K04496+K04515+K04345+K02157+K05858+K04512+K04491+K04427+K02222+K04382+K04377+K04448+K04440+K04468+K03456+K01558+K01691+K02432+K02375+K02235+K04506+K10151+K03868+K00572+K04510+K04513+K01397+K00312+K03209+K01357+…
Glutamatergic synapse	325	ko04724	Organismal Systems	Nervous system	CL1005.Contig1_All;CL1005.Contig2_All;CL1042.Contig1_All;CL1042.Contig2_All;CL1042.Contig3_All;CL1042.Contig4_All;CL1099.Contig1_All;CL1153.Contig1_All;CL1172.Contig1_All;CL1172.Contig2_All;CL1225.Contig1_All;CL1225.Contig2_All;CL1362.Contig1_All;CL1362.Contig2_All;CL1362.Contig3_All;CL1362.Contig4_All;CL1369.Contig1_All;CL1369.Contig2_All;CL1369.Contig3_All;CL1444.Contig2_All;CL148.Contig1_All;C…	K05208+K00910+K15009+K15010+K04534+K05202+K05204+K05201+K01047+K01915+K04543+K04347+K04546+K05612+K05203+K04634+K06268+K04348+K05197+K02677+K05198+K05214+K05213+K05205+K05200+K04539+K05613+K12302+K08041+K01425+K04371+K01115+K15008+K05199+K04345+K05212+K05858+K08049+K05210+K05209+K08043+K04604+K04632+K07825+K04536+K08048+K04605+K08045+K08046+K04850+K04344+K04851+K08042+K05211+K04630+K04542
Viral myocarditis	323	ko05416	Human Diseases	Cardiovascular diseases	CL1002.Contig2_All;CL1071.Contig10_All;CL1071.Contig11_All;CL1071.Contig13_All;CL1071.Contig1_All;CL1071.Contig2_All;CL1071.Contig3_All;CL1071.Contig5_All;CL1071.Contig6_All;CL1071.Contig8_All;CL1223.Contig1_All;CL1223.Contig2_All;CL1331.Contig2_All;CL1331.Contig3_All;CL137.Contig10_All;CL137.Contig1_All;CL137.Contig2_All;CL137.Contig5_All;CL137.Contig7_All;CL137.Contig9_All;CL1404.Contig1_All;CL…	K10352+K03260+K04398+K10366+K04392+K04006+K06619+K08738+K05692+K06265+K05637+K02187+K12566+K12565+K05703+K04399+K12563+K12564
Protein digestion and absorption	321	ko04974	Organismal Systems	Digestive system	CL1050.Contig1_All;CL1050.Contig2_All;CL1240.Contig10_All;CL1240.Contig13_All;CL1240.Contig5_All;CL1240.Contig6_All;CL1240.Contig9_All;CL1357.Contig6_All;CL1508.Contig1_All;CL1508.Contig2_All;CL1508.Contig3_All;CL1508.Contig4_All;CL1508.Contig5_All;CL1508.Contig6_All;CL1508.Contig7_All;CL1508.Contig8_All;CL1613.Contig1_All;CL1613.Contig2_All;CL1748.Contig1_All;CL1786.Contig1_All;CL1786.Contig2_Al…	K06236+K06237+K01312+K05612+K01345+K13781+K08779+K01298+K08131+K01278+K01539+K06238+K01291+K12040+K01310+K01346+K08187+K09632+K08606+K01540+K14206+K14210+K05849+K08135+K06519+K06823+K14209+K13868+K05334+K04916+K01395+K14211+K08133+K08132+K08780+K01300+K01285+K09708
Pancreatic secretion	315	ko04972	Organismal Systems	Digestive system	CL1167.Contig1_All;CL1167.Contig2_All;CL1190.Contig1_All;CL1190.Contig2_All;CL1379.Contig24_All;CL148.Contig1_All;CL148.Contig2_All;CL1613.Contig1_All;CL1613.Contig2_All;CL1734.Contig1_All;CL1734.Contig2_All;CL1734.Contig3_All;CL1734.Contig4_All;CL1734.Contig5_All;CL1734.Contig6_All;CL1734.Contig7_All;CL1734.Contig8_All;CL1912.Contig1_All;CL1912.Contig2_All;CL1912.Contig3_All;CL1912.Contig4_All;C…	K14077+K05030+K05027+K12298+K01047+K01312+K05850+K01176+K14075+K14073+K01345+K04634+K04392+K08779+K01298+K02677+K04353+K01539+K01672+K01291+K07901+K01310+K01346+K08041+K09632+K13855+K01540+K05853+K07904+K05858+K08049+K08043+K10951+K04632+K08048+K08045+K08046+K05028+K04513+K13575+K08780+K01300+K04936+K08042
Cell cycle	308	ko04110	Cellular Processes	Cell growth and death	CL1142.Contig1_All;CL1142.Contig2_All;CL1179.Contig1_All;CL1179.Contig2_All;CL1214.Contig1_All;CL1214.Contig2_All;CL1214.Contig3_All;CL1229.Contig1_All;CL1229.Contig2_All;CL1267.Contig1_All;CL1267.Contig2_All;CL1276.Contig1_All;CL1276.Contig2_All;CL1377.Contig1_All;CL1377.Contig2_All;CL1396.Contig6_All;CL1537.Contig1_All;CL1537.Contig2_All;CL1537.Contig3_All;CL1575.Contig1_All;CL1575.Contig2_All;…	K06632+K05868+K03364+K06630+K03357+K06640+K06641+K13728+K03351+K03359+K09993+K10500+K06636+K04728+K06639+K03083+K04681+K04498+K06619+K08866+K02606+K03353+K06627+K04682+K03348+K06642+K02537+K03350+K04500+K06670+K02607+K06629+K02206+K04501+K02089+K02365+K06669+K02214+K04802+K03355+K02213+K02542+K04377+K06633+K06631+K06634+K02216+K03363+K03354+K02091+K03352+K06671+K02603+K06067+K02604+K02605+K10151+…
Tuberculosis	306	ko05152	Human Diseases	Infectious diseases: Bacterial	CL1002.Contig1_All;CL1027.Contig1_All;CL1027.Contig2_All;CL1071.Contig12_All;CL1071.Contig1_All;CL1071.Contig4_All;CL1071.Contig7_All;CL1071.Contig8_All;CL1071.Contig9_All;CL1144.Contig3_All;CL1144.Contig4_All;CL1258.Contig10_All;CL1258.Contig1_All;CL1258.Contig2_All;CL1258.Contig3_All;CL1258.Contig4_All;CL1258.Contig5_All;CL1258.Contig6_All;CL1258.Contig7_All;CL1258.Contig8_All;CL1258.Contig9_Al…	K12478+K10159+K10160+K08064+K02580+K06563+K06560+K04398+K02084+K06268+K04348+K10059+K13882+K04400+K08065+K04011+K08066+K04498+K07889+K04441+K04456+K08738+K04733+K02155+K04371+K14958+K02154+K07369+K05870+K07532+K04515+K02187+K04730+K08539+K02183+K05704+K03662+K01379+K06528+K00914+K04447+K04440+K10049+K04718+K05133+K04366+K04399+K04513+K08061+K02146+K07897+K07438+K05406+K04729+K04077+K02159+K03661+…
Shigellosis	298	ko05131	Human Diseases	Infectious diseases: Bacterial	CL1040.Contig2_All;CL1161.Contig2_All;CL1272.Contig2_All;CL1327.Contig1_All;CL1487.Contig1_All;CL1487.Contig2_All;CL1495.Contig2_All;CL1502.Contig1_All;CL1502.Contig2_All;CL158.Contig2_All;CL1677.Contig1_All;CL1677.Contig2_All;CL1745.Contig3_All;CL1784.Contig1_All;CL2058.Contig1_All;CL2058.Contig2_All;CL2140.Contig1_All;CL2140.Contig2_All;CL2140.Contig3_All;CL2140.Contig4_All;CL2140.Contig5_All;C…	K05747+K05719+K05755+K04514+K02580+K05759+K13728+K05748+K04392+K03362+K12836+K04441+K05753+K06619+K07210+K06106+K06484+K07863+K06689+K04393+K05740+K05692+K08727+K04371+K04438+K05700+K04467+K12366+K05704+K13708+K04440+K07209+K05758+K05757+K08339+K05754+K05756
Bacterial invasion of epithelial cells	297	ko05100	Human Diseases	Infectious diseases: Bacterial	CL1040.Contig2_All;CL108.Contig1_All;CL108.Contig2_All;CL108.Contig3_All;CL108.Contig4_All;CL108.Contig5_All;CL1161.Contig2_All;CL1272.Contig2_All;CL1327.Contig1_All;CL1487.Contig1_All;CL1487.Contig2_All;CL1677.Contig1_All;CL1677.Contig2_All;CL1745.Contig3_All;CL1784.Contig1_All;CL1798.Contig1_All;CL1798.Contig2_All;CL1919.Contig1_All;CL1919.Contig2_All;CL1919.Contig3_All;CL1919.Contig4_All;CL191…	K05747+K04645+K04644+K05719+K05755+K13728+K05748+K05760+K01528+K04392+K04646+K05691+K13744+K04707+K05753+K05725+K06106+K06484+K07863+K02649+K04393+K13736+K05692+K13738+K00922+K04438+K05700+K12366+K05704+K13708+K05758+K09593+K04513+K06279+K05757+K05726+K06272+K02105+K05754+K05756
Lysine degradation	290	ko00310	Metabolism	Amino acid metabolism	CL1024.Contig1_All;CL1024.Contig2_All;CL1024.Contig3_All;CL1024.Contig4_All;CL1109.Contig1_All;CL1109.Contig2_All;CL1111.Contig1_All;CL1111.Contig2_All;CL1216.Contig2_All;CL1252.Contig1_All;CL1252.Contig2_All;CL1296.Contig1_All;CL1296.Contig2_All;CL1303.Contig1_All;CL1303.Contig2_All;CL1303.Contig3_All;CL1303.Contig4_All;CL142.Contig1_All;CL142.Contig2_All;CL142.Contig3_All;CL142.Contig4_All;CL15…	K00626+K11421+K14157+K07515+K11433+K00825+K00128+K11422+K11429+K00471+K00149+K09188+K11420+K00658+K09189+K11424+K11423+K07511+K11703+K09186+K11427+K09187+K14959+K00164+K00306+K11425+K07514+K13646+K00473+K13647+K11428+K00474+K00022+K14085+K06101+K13645+K11419+K00252
Alzheimer's disease	288	ko05010	Human Diseases	Neurodegenerative diseases	CL100.Contig1_All;CL100.Contig2_All;CL1005.Contig1_All;CL1005.Contig2_All;CL12.Contig1_All;CL12.Contig2_All;CL1225.Contig1_All;CL1225.Contig2_All;CL1321.Contig1_All;CL1321.Contig2_All;CL1321.Contig3_All;CL1544.Contig1_All;CL1544.Contig4_All;CL1544.Contig7_All;CL1544.Contig9_All;CL1596.Contig1_All;CL1596.Contig2_All;CL1618.Contig1_All;CL1618.Contig2_All;CL1698.Contig1_All;CL1847.Contig1_All;CL1847…	K02134+K05208+K02270+K00418+K04550+K00416+K04398+K02084+K03950+K04634+K06268+K04348+K03083+K04380+K08738+K02127+K06059+K08860+K03955+K01408+K02137+K00134+K06704+K04371+K08852+K03935+K03957+K03966+K03963+K05853+K00411+K03965+K03942+K05212+K05858+K02090+K04397+K02187+K02272+K05210+K05209+K02135+K03960+K02136+K03954+K04520+K11352+K02138+K03962+K04521+K09054+K02131+K02263+K02183+K02132+K03937+K11353+…
Gastric acid secretion	284	ko04971	Organismal Systems	Digestive system	CL1014.Contig4_All;CL1014.Contig5_All;CL1049.Contig2_All;CL1079.Contig3_All;CL1085.Contig1_All;CL1219.Contig1_All;CL1219.Contig2_All;CL1219.Contig3_All;CL1219.Contig4_All;CL1219.Contig5_All;CL1219.Contig6_All;CL1219.Contig7_All;CL1678.Contig1_All;CL1678.Contig2_All;CL1746.Contig1_All;CL1746.Contig2_All;CL1804.Contig2_All;CL203.Contig10_All;CL203.Contig11_All;CL203.Contig12_All;CL203.Contig13_All;…	K00907+K04634+K08007+K02677+K01539+K01672+K05692+K08041+K04920+K13855+K01540+K04515+K04345+K05858+K08049+K08043+K04632+K02183+K08048+K04150+K08045+K08046+K04996+K08042+K04630
Insulin signaling pathway	277	ko04910	Organismal Systems	Endocrine system	CL1071.Contig10_All;CL1071.Contig11_All;CL1071.Contig12_All;CL1071.Contig13_All;CL1071.Contig1_All;CL1071.Contig2_All;CL1071.Contig3_All;CL1071.Contig4_All;CL1071.Contig5_All;CL1071.Contig6_All;CL1071.Contig8_All;CL1071.Contig9_All;CL1152.Contig1_All;CL1152.Contig2_All;CL1152.Contig4_All;CL1169.Contig1_All;CL1169.Contig2_All;CL1169.Contig3_All;CL1169.Contig4_All;CL1169.Contig5_All;CL1169.Contig6_…	K00688+K06069+K07198+K03259+K07192+K00844+K11262+K07207+K07202+K05696+K06086+K04372+K05695+K03083+K04364+K15909+K01596+K07195+K00871+K04707+K01106+K04456+K06276+K04368+K00665+K04739+K02649+K06269+K07187+K07190+K07200+K07196+K07206+K04371+K06277+K04365+K08845+K07193+K04345+K00922+K04438+K07204+K07188+K03841+K02183+K07189+K04527+K04440+K07209+K03099+K04366+K04697+K04688+K00693+K01084+K07827+K02833+…
Toxoplasmosis	264	ko05145	Human Diseases	Infectious diseases: Parasitic	CL1124.Contig1_All;CL1144.Contig3_All;CL1144.Contig4_All;CL1161.Contig2_All;CL1214.Contig1_All;CL1214.Contig2_All;CL1240.Contig11_All;CL1240.Contig12_All;CL1240.Contig13_All;CL1240.Contig3_All;CL1240.Contig5_All;CL1240.Contig6_All;CL1240.Contig9_All;CL1362.Contig1_All;CL1362.Contig2_All;CL1362.Contig3_All;CL1362.Contig4_All;CL1422.Contig1_All;CL148.Contig1_All;CL148.Contig2_All;CL1487.Contig1_All…	K05635+K10159+K10160+K05719+K04180+K03283+K04534+K09565+K01047+K02580+K04398+K16060+K04403+K04441+K04456+K07210+K12473+K05636+K08738+K02649+K04404+K06240+K04733+K04371+K16061+K04725+K05637+K00461+K00922+K02187+K04730+K04427+K04432+K04467+K06485+K04447+K04440+K07209+K05133+K04399+K04570+K05406+K14142+K04729+K04630+K03175
Cardiac muscle contraction	263	ko04260	Organismal Systems	Circulatory system	CL1002.Contig2_All;CL1071.Contig10_All;CL1071.Contig11_All;CL1071.Contig13_All;CL1071.Contig1_All;CL1071.Contig2_All;CL1071.Contig3_All;CL1071.Contig5_All;CL1071.Contig6_All;CL1071.Contig8_All;CL12.Contig1_All;CL12.Contig2_All;CL1223.Contig1_All;CL1223.Contig2_All;CL1321.Contig1_All;CL1321.Contig2_All;CL1321.Contig3_All;CL1331.Contig2_All;CL1331.Contig3_All;CL1363.Contig1_All;CL1363.Contig2_All;C…	K10352+K02270+K00418+K10373+K10374+K09290+K00416+K12044+K01539+K01540+K12314+K05853+K00411+K10375+K05849+K02272+K12041+K02263+K05865+K02265+K02256+K00420+K04863+K04850+K04853+K04872+K04870+K10351+K04851+K04860+K00417+K02266+K00412+K00419+K00415+K02273+K02262+K02264+K02267+K00413
Axon guidance	247	ko04360	Organismal Systems	Development	CL1054.Contig1_All;CL1054.Contig2_All;CL1144.Contig3_All;CL1159.Contig2_All;CL1161.Contig2_All;CL1487.Contig1_All;CL1487.Contig2_All;CL1495.Contig2_All;CL1713.Contig1_All;CL1713.Contig2_All;CL1753.Contig3_All;CL1753.Contig4_All;CL1801.Contig1_All;CL1801.Contig2_All;CL2048.Contig1_All;CL2048.Contig2_All;CL2048.Contig3_All;CL2058.Contig1_All;CL2058.Contig2_All;CL2067.Contig1_All;CL2067.Contig2_All;…	K04352+K06839+K06724+K05719+K04514+K04446+K06842+K07525+K06268+K04392+K04348+K06850+K07524+K03083+K06820+K06619+K05725+K04393+K06838+K04409+K05734+K05735+K07526+K05108+K07520+K04371+K05463+K05110+K05743+K06755+K05765+K07532+K02090+K07521+K05736+K07523+K06754+K07365+K05106+K06841+K06843+K06753+K05112+K05703+K06765+K05733+K04513+K07827+K02833+K06821+K06550+K04630+K04410
Vasopressin-regulated water reabsorption	245	ko04962	Organismal Systems	Excretory system	CL10.Contig4_All;CL10.Contig5_All;CL10.Contig6_All;CL10.Contig8_All;CL1007.Contig1_All;CL1007.Contig3_All;CL1007.Contig4_All;CL118.Contig2_All;CL120.Contig2_All;CL120.Contig3_All;CL1214.Contig1_All;CL1214.Contig2_All;CL1214.Contig3_All;CL1377.Contig1_All;CL1377.Contig2_All;CL1441.Contig3_All;CL1537.Contig1_All;CL1537.Contig2_All;CL1537.Contig3_All;CL1742.Contig1_All;CL1742.Contig4_All;CL1878.Cont…	K04228+K10414+K06027+K07889+K10415+K10417+K09876+K13504+K04648+K05870+K07904+K07905+K04345+K08049+K10426+K09047+K09866+K08043+K04632+K10413+K08046+K12462+K09048+K10428+K10418+K13502+K10424+K10416+K10427
Retrograde endocannabinoid signaling	243	ko04723	Organismal Systems	Nervous system	CL1235.Contig7_All;CL1362.Contig1_All;CL1362.Contig2_All;CL1362.Contig3_All;CL1362.Contig4_All;CL1417.Contig1_All;CL1417.Contig2_All;CL1417.Contig3_All;CL1467.Contig1_All;CL1467.Contig2_All;CL1467.Contig3_All;CL1467.Contig4_All;CL1467.Contig5_All;CL1710.Contig3_All;CL1710.Contig4_All;CL180.Contig1_All;CL180.Contig2_All;CL1811.Contig1_All;CL1811.Contig2_All;CL1811.Contig3_All;CL1811.Contig4_All;CL…	K15015+K04534+K05181+K04543+K04347+K04546+K15528+K04634+K05197+K02677+K05198+K05190+K05184+K04441+K05200+K13806+K05185+K04539+K05175+K12302+K08041+K04371+K05189+K04849+K05199+K04345+K05858+K01054+K08049+K08043+K04604+K04440+K07825+K04536+K08048+K08045+K08046+K05192+K04850+K04853+K04344+K05186+K04851+K05000+K04999+K08042+K04630+K04542
Melanogenesis	239	ko04916	Organismal Systems	Endocrine system	CL1110.Contig1_All;CL1110.Contig2_All;CL1362.Contig1_All;CL1362.Contig2_All;CL1362.Contig3_All;CL1362.Contig4_All;CL1516.Contig1_All;CL1516.Contig2_All;CL19.Contig1_All;CL19.Contig2_All;CL19.Contig4_All;CL19.Contig5_All;CL19.Contig6_All;CL203.Contig10_All;CL203.Contig11_All;CL203.Contig12_All;CL203.Contig13_All;CL203.Contig14_All;CL203.Contig15_All;CL203.Contig16_All;CL203.Contig17_All;CL203.Cont…	K02353+K04534+K02842+K00444+K04634+K00505+K03083+K02677+K04498+K04368+K01384+K00408+K08041+K04371+K05870+K04515+K04345+K09455+K05858+K04491+K08049+K08043+K04632+K02183+K08048+K01558+K02432+K02375+K02235+K08045+K08046+K05091+K04366+K00572+K00312+K07827+K02833+K09048+K03209+K01357+K01064+K08042+K04630+K02105+K02354
Progesterone-mediated oocyte maturation	235	ko04914	Organismal Systems	Endocrine system	CL1104.Contig1_All;CL1104.Contig2_All;CL1179.Contig1_All;CL1179.Contig2_All;CL1214.Contig1_All;CL1214.Contig2_All;CL1214.Contig3_All;CL1267.Contig1_All;CL1267.Contig2_All;CL1377.Contig1_All;CL1377.Contig2_All;CL1537.Contig1_All;CL1537.Contig2_All;CL1537.Contig3_All;CL1575.Contig1_All;CL1575.Contig2_All;CL1575.Contig3_All;CL1575.Contig4_All;CL1677.Contig1_All;CL1677.Contig2_All;CL1682.Contig1_All;…	K02602+K05868+K03364+K03357+K13728+K03351+K03359+K04373+K04441+K04456+K04368+K03353+K11481+K06627+K02649+K03348+K02537+K03350+K08041+K04371+K04365+K08845+K02206+K04345+K00922+K08049+K04079+K08043+K03355+K06633+K06631+K05087+K04440+K08048+K08045+K08046+K03354+K03352+K04367+K04366+K08694+K02087+K03349+K07827+K03358+K12456+K06638+K08042+K04630+K02178
RNA polymerase	232	ko03020	Genetic Information Processing	Transcription	CL1001.Contig1_All;CL1001.Contig2_All;CL1001.Contig3_All;CL1001.Contig4_All;CL1001.Contig5_All;CL1001.Contig6_All;CL1079.Contig1_All;CL1427.Contig10_All;CL1427.Contig2_All;CL1427.Contig6_All;CL1468.Contig1_All;CL1745.Contig6_All;CL1908.Contig1_All;CL2018.Contig1_All;CL2099.Contig1_All;CL2099.Contig2_All;CL2246.Contig1_All;CL2280.Contig1_All;CL2402.Contig2_All;CL2402.Contig6_All;CL2551.Contig1_All…	K14721+K03006+K03010+K03027+K03018+K03026+K03012+K03000+K03024+K03025+K03007+K03021+K03002+K02999+K03019+K03020+K03014+K03015+K03009+K03004+K03017+K03022+K03011+K03005+K03013+K03023+K03016+K03008
Ribosome biogenesis in eukaryotes	228	ko03008	Genetic Information Processing	Translation	CL1103.Contig1_All;CL1103.Contig2_All;CL1103.Contig3_All;CL1103.Contig4_All;CL1198.Contig3_All;CL1310.Contig1_All;CL1310.Contig2_All;CL1349.Contig1_All;CL1349.Contig2_All;CL1680.Contig1_All;CL1680.Contig2_All;CL170.Contig2_All;CL170.Contig3_All;CL170.Contig4_All;CL170.Contig5_All;CL170.Contig6_All;CL170.Contig7_All;CL174.Contig1_All;CL174.Contig4_All;CL1742.Contig1_All;CL1742.Contig2_All;CL1742.C…	K03097+K14572+K14570+K12618+K14290+K03537+K14557+K14559+K03115+K14530+K14574+K14562+K14575+K12619+K07936+K14563+K14539+K11883+K14548+K14521+K14527+K14565+K14564+K14566+K14552+K14549+K14573+K14558+K14525+K07178+K14284+K14546+K01164+K07562+K11128+K14550+K03538+K14535+K11129+K03685+K14571+K14553+K14545+K14569+K11130+K11131+K12845+K14537+K06943+K14561+K13288+K14554+K14568+K11108+K14285+K14538+K07179+…
Leukocyte transendothelial migration	227	ko04670	Organismal Systems	Immune system	CL1161.Contig2_All;CL1168.Contig3_All;CL1290.Contig1_All;CL1291.Contig1_All;CL1291.Contig3_All;CL1291.Contig4_All;CL1291.Contig5_All;CL1291.Contig6_All;CL1291.Contig7_All;CL1291.Contig8_All;CL1291.Contig9_All;CL14.Contig1_All;CL14.Contig2_All;CL14.Contig3_All;CL14.Contig4_All;CL14.Contig5_All;CL1479.Contig1_All;CL1479.Contig2_All;CL1487.Contig1_All;CL1487.Contig2_All;CL1495.Contig2_All;CL1653.Con…	K05719+K05702+K05732+K13709+K05699+K04514+K05760+K04351+K05690+K04392+K08007+K05763+K08008+K05691+K02677+K04353+K04441+K05725+K06274+K02649+K04393+K08016+K07363+K07293+K05692+K01398+K01403+K12754+K12756+K12755+K06088+K01116+K00922+K08013+K06483+K05700+K08015+K12757+K05730+K10351+K04513+K06527+K05859+K05726+K04630+K02105
Dopaminergic synapse	219	ko04728	Organismal Systems	Nervous system	CL1291.Contig1_All;CL1291.Contig3_All;CL1291.Contig4_All;CL1291.Contig5_All;CL1291.Contig6_All;CL1291.Contig7_All;CL1291.Contig8_All;CL1291.Contig9_All;CL1362.Contig1_All;CL1362.Contig2_All;CL1362.Contig3_All;CL1362.Contig4_All;CL1399.Contig1_All;CL1399.Contig2_All;CL1478.Contig1_All;CL1710.Contig3_All;CL1710.Contig4_All;CL1744.Contig1_All;CL1744.Contig2_All;CL1744.Contig3_All;CL1744.Contig4_All;…	K04450+K04534+K08155+K04543+K04347+K04546+K11583+K04634+K04348+K05197+K11584+K03083+K00274+K02677+K05198+K04441+K04456+K05200+K04539+K06269+K04354+K04849+K05199+K05870+K04515+K04345+K05858+K05210+K05209+K00545+K09047+K04632+K04382+K02183+K04439+K04440+K07825+K04536+K03456+K05036+K08045+K01593+K04850+K04344+K10396+K02296+K04851+K09048+K05000+K02223+K04999+K04630+K04542+K04374
GABAergic synapse	218	ko04727	Organismal Systems	Nervous system	CL1235.Contig7_All;CL1362.Contig1_All;CL1362.Contig2_All;CL1362.Contig3_All;CL1362.Contig4_All;CL1417.Contig1_All;CL1417.Contig2_All;CL1417.Contig3_All;CL1467.Contig1_All;CL1467.Contig2_All;CL1467.Contig3_All;CL1467.Contig4_All;CL1467.Contig5_All;CL1520.Contig1_All;CL1520.Contig2_All;CL1710.Contig3_All;CL1710.Contig4_All;CL1811.Contig1_All;CL1811.Contig2_All;CL1811.Contig3_All;CL1811.Contig4_All;…	K15015+K04534+K05181+K01915+K04543+K04347+K04546+K13524+K06027+K02677+K05190+K05184+K01580+K05185+K04539+K05175+K08041+K01425+K05189+K04849+K05039+K05034+K04345+K08049+K08043+K14427+K05704+K07825+K04536+K08048+K15374+K04615+K08045+K08046+K05192+K04850+K04853+K04344+K05186+K04851+K08341+K15375+K05000+K08042+K04630+K15376+K04542
Peroxisome	216	ko04146	Cellular Processes	Transport and catabolism	CL1020.Contig1_All;CL11.Contig1_All;CL11.Contig3_All;CL11.Contig4_All;CL11.Contig5_All;CL11.Contig6_All;CL11.Contig7_All;CL1147.Contig3_All;CL1211.Contig1_All;CL1211.Contig2_All;CL1211.Contig3_All;CL1211.Contig4_All;CL1391.Contig1_All;CL1391.Contig2_All;CL1391.Contig3_All;CL1391.Contig5_All;CL1391.Contig6_All;CL1559.Contig1_All;CL1559.Contig2_All;CL1559.Contig3_All;CL1688.Contig1_All;CL1688.Conti…	K00031+K11147+K13338+K12261+K13273+K13344+K13336+K07753+K00624+K12663+K13239+K00659+K00232+K05677+K13341+K04564+K11187+K00106+K13353+K13339+K01897+K00273+K01796+K00249+K00306+K08726+K00830+K00272+K13348+K13349+K03426+K08764+K07514+K00477+K01640+K13346+K13347+K12405+K13237+K13337+K13343+K13356+K13345+K00649+K13355+K04565+K13354+K13279+K01578+K00803+K13342+K13335+K00308+K13352+K03781+K06664+K05678+…
Hedgehog signaling pathway	215	ko04340	Environmental Information Processing	Signal transduction	CL1050.Contig1_All;CL1050.Contig2_All;CL1101.Contig1_All;CL1154.Contig10_All;CL1154.Contig1_All;CL1154.Contig2_All;CL1154.Contig3_All;CL1154.Contig4_All;CL1154.Contig5_All;CL1154.Contig6_All;CL1154.Contig7_All;CL1154.Contig8_All;CL1154.Contig9_All;CL1394.Contig1_All;CL1396.Contig1_All;CL1396.Contig2_All;CL1396.Contig4_All;CL1396.Contig5_All;CL1396.Contig6_All;CL1396.Contig7_All;CL1396.Contig9_All…	K04663+K06230+K08958+K06225+K06228+K06233+K00444+K03362+K06231+K03083+K08957+K08960+K08959+K01384+K00408+K06224+K11989+K11990+K06234+K04345+K06229+K01558+K06226+K11101+K00572+K00312+K03209+K01357+K01064+K06232
Long-term potentiation	212	ko04720	Organismal Systems	Nervous system	CL1005.Contig1_All;CL1005.Contig2_All;CL1225.Contig1_All;CL1225.Contig2_All;CL203.Contig10_All;CL203.Contig11_All;CL203.Contig12_All;CL203.Contig13_All;CL203.Contig14_All;CL203.Contig15_All;CL203.Contig16_All;CL203.Contig17_All;CL203.Contig18_All;CL203.Contig1_All;CL203.Contig2_All;CL203.Contig3_All;CL203.Contig4_All;CL203.Contig5_All;CL203.Contig6_All;CL203.Contig7_All;CL203.Contig8_All;CL203.Co…	K05208+K04634+K06268+K04348+K05197+K04373+K02677+K05198+K04498+K04353+K04368+K06269+K08041+K06270+K04371+K04365+K08845+K04515+K04345+K05212+K05858+K05210+K05209+K04604+K02183+K08048+K04850+K04366+K07827+K02833+K05869+K05211+K04374
Oocyte meiosis	206	ko04114	Cellular Processes	Cell growth and death	CL1104.Contig1_All;CL1104.Contig2_All;CL1179.Contig1_All;CL1179.Contig2_All;CL1229.Contig1_All;CL1229.Contig2_All;CL1267.Contig1_All;CL1267.Contig2_All;CL1677.Contig1_All;CL1677.Contig2_All;CL1682.Contig1_All;CL1692.Contig1_All;CL1692.Contig2_All;CL1692.Contig3_All;CL1692.Contig4_All;CL1816.Contig1_All;CL1816.Contig2_All;CL1971.Contig1_All;CL1971.Contig2_All;CL2048.Contig1_All;CL2048.Contig2_All;…	K02602+K05868+K06630+K03357+K13728+K03351+K08836+K03359+K06636+K06268+K04348+K03362+K11584+K04373+K04441+K04368+K03353+K11481+K06269+K03348+K02537+K03350+K08041+K04371+K02206+K02365+K06669+K04515+K04345+K08049+K08043+K03355+K04382+K02183+K06633+K06631+K05087+K08048+K03363+K03456+K08045+K08046+K03354+K03352+K03868+K04367+K13054+K08694+K02087+K03349+K10318+K03358+K12456+K03094+K08042+K06626+K02178+…
Bile secretion	201	ko04976	Organismal Systems	Digestive system	CL1084.Contig1_All;CL1084.Contig2_All;CL1124.Contig2_All;CL1158.Contig1_All;CL1158.Contig2_All;CL1158.Contig3_All;CL1468.Contig1_All;CL155.Contig1_All;CL155.Contig2_All;CL1622.Contig1_All;CL1622.Contig2_All;CL1622.Contig3_All;CL1622.Contig4_All;CL1622.Contig5_All;CL1985.Contig1_All;CL2246.Contig1_All;CL2310.Contig4_All;CL2402.Contig2_All;CL2402.Contig6_All;CL269.Contig3_All;CL2690.Contig2_All;CL2…	K00699+K05658+K07299+K05673+K05667+K05666+K00659+K14158+K12473+K01539+K01672+K14360+K12040+K08041+K13885+K01253+K07424+K09877+K13855+K01540+K05681+K04345+K08049+K09866+K08043+K04632+K00021+K08048+K08524+K08045+K08046+K05043+K05684+K05683+K14342+K14341+K13575+K08204+K03460+K04943+K08042
Phosphatidylinositol signaling system	198	ko04070	Environmental Information Processing	Signal transduction	CL103.Contig1_All;CL1055.Contig1_All;CL1055.Contig2_All;CL1055.Contig3_All;CL1230.Contig1_All;CL1230.Contig2_All;CL1835.Contig1_All;CL1835.Contig2_All;CL2030.Contig1_All;CL2030.Contig2_All;CL2030.Contig3_All;CL2331.Contig10_All;CL2331.Contig11_All;CL2331.Contig12_All;CL2331.Contig13_All;CL2331.Contig14_All;CL2331.Contig15_All;CL2331.Contig1_All;CL2331.Contig2_All;CL2331.Contig3_All;CL2331.Contig4…	K01099+K01092+K05857+K00999+K01109+K00889+K15909+K02677+K00923+K01106+K01107+K00901+K01110+K02649+K00911+K13711+K00921+K00888+K05858+K01116+K00922+K01108+K02183+K05860+K00914+K00920+K15759+K00981+K02522+K10572+K05859+K00913
Alcoholism	192	ko05034	Human Diseases	Substance dependence	CL1005.Contig1_All;CL1005.Contig2_All;CL1076.Contig1_All;CL1076.Contig2_All;CL1076.Contig3_All;CL1076.Contig4_All;CL1076.Contig5_All;CL1076.Contig6_All;CL1076.Contig7_All;CL1076.Contig8_All;CL1225.Contig1_All;CL1225.Contig2_All;CL1291.Contig1_All;CL1291.Contig3_All;CL1291.Contig4_All;CL1291.Contig5_All;CL1291.Contig6_All;CL1291.Contig7_All;CL1291.Contig8_All;CL1291.Contig9_All;CL1362.Contig1_All;…	K05208+K07359+K04450+K04534+K08155+K04543+K04347+K04546+K11253+K11405+K04364+K00274+K05214+K05213+K11406+K04368+K04539+K06269+K11418+K11252+K04371+K11404+K04365+K08845+K11407+K11251+K05870+K04345+K05212+K05210+K05209+K09047+K04632+K02183+K04266+K07825+K04536+K11409+K15014+K05036+K08045+K01593+K06067+K03099+K04366+K07827+K02833+K09048+K06279+K05869+K05211+K04630+K11254+K11303+K04542+K04374
Small cell lung cancer	191	ko05222	Human Diseases	Cancers: Specific types	CL1124.Contig1_All;CL1161.Contig2_All;CL1240.Contig10_All;CL1240.Contig13_All;CL1240.Contig5_All;CL1240.Contig6_All;CL1240.Contig9_All;CL1487.Contig1_All;CL1487.Contig2_All;CL1502.Contig1_All;CL1502.Contig2_All;CL1508.Contig1_All;CL1508.Contig2_All;CL1508.Contig3_All;CL1508.Contig4_All;CL1508.Contig5_All;CL1508.Contig6_All;CL1508.Contig7_All;CL1508.Contig8_All;CL1916.Contig1_All;CL1916.Contig2_Al…	K05635+K05719+K06237+K02580+K02084+K16060+K04456+K16063+K05725+K07210+K01110+K05636+K06476+K06487+K08738+K02649+K06240+K16061+K04725+K01522+K02206+K02089+K05637+K00922+K04467+K04377+K06482+K06485+K08528+K07209+K08524+K08526+K02091+K04453+K03173+K04399+K06624+K04570+K08525+K09389+K06620+K02219+K03875+K06626+K03175
Morphine addiction	187	ko05032	Human Diseases	Substance dependence	CL1042.Contig1_All;CL1042.Contig2_All;CL1042.Contig3_All;CL1042.Contig4_All;CL1235.Contig7_All;CL1362.Contig1_All;CL1362.Contig2_All;CL1362.Contig3_All;CL1362.Contig4_All;CL1417.Contig1_All;CL1417.Contig2_All;CL1417.Contig3_All;CL1467.Contig1_All;CL1467.Contig2_All;CL1467.Contig3_All;CL1467.Contig4_All;CL1467.Contig5_All;CL1710.Contig3_All;CL1710.Contig4_All;CL1811.Contig1_All;CL1811.Contig2_All;…	K00910+K15015+K04534+K05181+K04543+K04347+K04546+K02677+K05190+K05184+K05185+K04539+K05175+K08041+K08291+K05189+K04849+K04345+K08049+K01120+K08043+K13298+K04632+K04439+K13755+K07825+K04536+K08048+K04615+K08045+K08046+K05192+K04344+K05186+K05000+K04999+K08042+K04630+K04542
TGF-beta signaling pathway	183	ko04350	Environmental Information Processing	Signal transduction	CL1050.Contig1_All;CL1050.Contig2_All;CL1427.Contig9_All;CL1495.Contig2_All;CL1858.Contig1_All;CL242.Contig1_All;CL242.Contig2_All;CL242.Contig4_All;CL2587.Contig1_All;CL2587.Contig2_All;CL2664.Contig1_All;CL2664.Contig2_All;CL271.Contig13_All;CL2732.Contig1_All;CL3049.Contig2_All;CL3068.Contig1_All;CL3068.Contig2_All;CL3068.Contig3_All;CL3068.Contig4_All;CL3304.Contig2_All;CL336.Contig2_All;CL33…	K04663+K08023+K04514+K04659+K04676+K04681+K04498+K04678+K04682+K04500+K04679+K04670+K04371+K04501+K04680+K04382+K04377+K04660+K03456+K04657+K04677+K03868+K04674+K04513+K04688+K04686+K04664+K04661+K04667+K03094+K04671+K03347+K04683
Neurotrophin signaling pathway	181	ko04722	Organismal Systems	Nervous system	CL1182.Contig12_All;CL1182.Contig3_All;CL1182.Contig4_All;CL1182.Contig5_All;CL1229.Contig1_All;CL1229.Contig2_All;CL1499.Contig2_All;CL1502.Contig1_All;CL1502.Contig2_All;CL2058.Contig1_All;CL2058.Contig2_All;CL2149.Contig1_All;CL2547.Contig3_All;CL2548.Contig1_All;CL2548.Contig2_All;CL2563.Contig1_All;CL2563.Contig2_All;CL2623.Contig1_All;CL2623.Contig2_All;CL2623.Contig3_All;CL2726.Contig1_All…	K12460+K06630+K02580+K04392+K06068+K03083+K04364+K04373+K04353+K04441+K04456+K06619+K04445+K04368+K02649+K04393+K07187+K04443+K07293+K04733+K04464+K12463+K04371+K06277+K04365+K12459+K07193+K04515+K01116+K00922+K04730+K04438+K04416+K02183+K04448+K04440+K07209+K09593+K12462+K03099+K04366+K04389+K04513+K12461+K07827+K02833+K06279+K04426+K09408+K05859+K05869+K12464+K04505+K02159+K03175+K04374
Olfactory transduction	181	ko04740	Organismal Systems	Sensory system	CL1042.Contig1_All;CL1042.Contig2_All;CL1042.Contig3_All;CL1042.Contig4_All;CL1190.Contig1_All;CL1190.Contig2_All;CL1509.Contig3_All;CL2011.Contig2_All;CL2054.Contig2_All;CL2151.Contig1_All;CL2286.Contig1_All;CL2286.Contig2_All;CL230.Contig3_All;CL2701.Contig2_All;CL2706.Contig1_All;CL2706.Contig2_All;CL2847.Contig1_All;CL2847.Contig2_All;CL2847.Contig3_All;CL2847.Contig4_All;CL2930.Contig1_All;C…	K00910+K05030+K05027+K04952+K04951+K08327+K07376+K04257+K04515+K04345+K08043+K02183+K04439+K13755+K04950+K05028+K12321
Serotonergic synapse	181	ko04726	Organismal Systems	Nervous system	CL1150.Contig1_All;CL1150.Contig2_All;CL1362.Contig1_All;CL1362.Contig2_All;CL1362.Contig3_All;CL1362.Contig4_All;CL1467.Contig1_All;CL1467.Contig2_All;CL1467.Contig3_All;CL1467.Contig4_All;CL1467.Contig5_All;CL1478.Contig1_All;CL148.Contig1_All;CL148.Contig2_All;CL1710.Contig3_All;CL1710.Contig4_All;CL1744.Contig1_All;CL1744.Contig2_All;CL1744.Contig3_All;CL1744.Contig4_All;CL1744.Contig5_All;CL…	K07418+K04534+K05181+K08155+K01047+K04543+K04347+K04546+K04634+K00274+K02677+K04368+K04539+K04459+K04371+K04365+K08845+K04849+K04345+K05858+K00461+K08021+K02187+K04520+K04153+K04632+K07825+K04536+K08045+K01593+K04850+K04853+K04344+K04366+K04851+K07413+K07827+K02833+K05000+K04943+K04999+K04630+K04542
GnRH signaling pathway	178	ko04912	Organismal Systems	Endocrine system	CL1450.Contig1_All;CL1450.Contig2_All;CL148.Contig1_All;CL148.Contig2_All;CL203.Contig10_All;CL203.Contig11_All;CL203.Contig12_All;CL203.Contig13_All;CL203.Contig14_All;CL203.Contig15_All;CL203.Contig16_All;CL203.Contig17_All;CL203.Contig18_All;CL203.Contig1_All;CL203.Contig2_All;CL203.Contig3_All;CL203.Contig4_All;CL203.Contig5_All;CL203.Contig6_All;CL203.Contig7_All;CL203.Contig8_All;CL203.Cont…	K04428+K01047+K04634+K06068+K04364+K02677+K04441+K04368+K04393+K04464+K08041+K04371+K01115+K01398+K04430+K07763+K04515+K04345+K05858+K08049+K04416+K04432+K08043+K04361+K04632+K02183+K04448+K05704+K04440+K08048+K04280+K08045+K08046+K04850+K04853+K03099+K04366+K04851+K07827+K02833+K04375+K08042+K04374
Basal cell carcinoma	178	ko05217	Human Diseases	Cancers: Specific types	CL1101.Contig1_All;CL1110.Contig1_All;CL1110.Contig2_All;CL1394.Contig1_All;CL1396.Contig1_All;CL1396.Contig2_All;CL1396.Contig4_All;CL1396.Contig5_All;CL1396.Contig6_All;CL1396.Contig7_All;CL1396.Contig9_All;CL1512.Contig1_All;CL1516.Contig1_All;CL1516.Contig2_All;CL1705.Contig2_All;CL1848.Contig4_All;CL1848.Contig6_All;CL19.Contig1_All;CL19.Contig2_All;CL19.Contig4_All;CL19.Contig5_All;CL19.Con…	K06230+K02353+K06225+K06228+K02842+K00444+K02085+K06231+K03083+K01384+K00408+K02157+K04491+K06229+K01558+K06226+K02432+K02375+K02235+K11101+K00572+K00312+K03209+K01357+K01064+K02105+K02354
RNA degradation	176	ko03018	Genetic Information Processing	Folding, sorting and degradation	CL1026.Contig1_All;CL1026.Contig2_All;CL1088.Contig1_All;CL1088.Contig2_All;CL1349.Contig1_All;CL1349.Contig2_All;CL1410.Contig1_All;CL1410.Contig2_All;CL1410.Contig3_All;CL1410.Contig4_All;CL1410.Contig5_All;CL1410.Contig6_All;CL1410.Contig7_All;CL1410.Contig8_All;CL1590.Contig3_All;CL1708.Contig1_All;CL1708.Contig2_All;CL1708.Contig4_All;CL2242.Contig1_All;CL2398.Contig3_All;CL2422.Contig1_All;…	K12613+K12590+K12618+K12604+K12585+K00962+K12589+K14442+K12580+K12619+K11600+K03678+K12624+K12572+K12600+K12598+K12607+K12587+K01689+K12603+K12622+K12602+K12625+K12584+K12591+K01148+K13126+K03514+K10643+K12611+K12606+K03681+K12627+K14443+K12597+K03679+K12615+K12605+K12592+K12626+K12571+K12616+K12581+K12599+K12586+K12614+K04077+K12593+K04043+K12617+K07573+K12621+K12620
Steroid biosynthesis	174	ko00100	Metabolism	Lipid metabolism	CL1259.Contig1_All;CL1379.Contig24_All;CL1435.Contig1_All;CL146.Contig1_All;CL146.Contig2_All;CL2417.Contig1_All;CL2417.Contig2_All;CL2665.Contig1_All;CL2746.Contig1_All;CL32.Contig10_All;CL32.Contig11_All;CL3465.Contig1_All;CL3465.Contig2_All;CL4127.Contig1_All;CL4127.Contig2_All;CL4412.Contig1_All;CL4412.Contig2_All;CL47.Contig1_All;CL47.Contig2_All;CL5387.Contig2_All;CL5670.Contig1_All;CL5792.…	K09828+K12298+K07436+K01052+K00227+K07750+K00213+K00222+K00637+K01852+K07438
Complement and coagulation cascades	171	ko04610	Organismal Systems	Immune system	CL1392.Contig1_All;CL1392.Contig3_All;CL1392.Contig4_All;CL1910.Contig1_All;CL1933.Contig1_All;CL195.Contig1_All;CL195.Contig2_All;CL195.Contig4_All;CL199.Contig1_All;CL199.Contig2_All;CL1996.Contig1_All;CL1996.Contig2_All;CL2003.Contig1_All;CL2003.Contig2_All;CL2193.Contig2_All;CL250.Contig13_All;CL250.Contig14_All;CL250.Contig25_All;CL250.Contig33_All;CL250.Contig36_All;CL250.Contig3_All;CL250.…	K03900+K03992+K01313+K01330+K03910+K01320+K01321+K01324+K01343+K01348+K01331+K04004+K04011+K04006+K03906+K01328+K01344+K03913+K01315+K03995+K03898+K03991+K03905+K03993+K04012+K03909+K03984+K03917+K01333+K01335+K03996+K03998+K03903+K01314+K04000+K03904+K04002+K01300
Cytosolic DNA-sensing pathway	167	ko04623	Organismal Systems	Immune system	CL1001.Contig1_All;CL1001.Contig2_All;CL1001.Contig3_All;CL1001.Contig4_All;CL1001.Contig5_All;CL1001.Contig6_All;CL1079.Contig1_All;CL1502.Contig1_All;CL1502.Contig2_All;CL2099.Contig1_All;CL2099.Contig2_All;CL2551.Contig1_All;CL2551.Contig2_All;CL2551.Contig3_All;CL2551.Contig4_All;CL2659.Contig2_All;CL2756.Contig2_All;CL2822.Contig2_All;CL289.Contig1_All;CL289.Contig2_All;CL289.Contig3_All;CL2…	K14721+K02580+K03027+K03018+K03026+K07210+K12968+K05410+K03024+K03025+K03007+K03021+K03019+K03020+K03014+K04467+K03009+K07209+K03022+K12654+K03013+K03023+K03016+K10790
Parkinson's disease	167	ko05012	Human Diseases	Neurodegenerative diseases	CL100.Contig1_All;CL100.Contig2_All;CL12.Contig1_All;CL12.Contig2_All;CL1321.Contig1_All;CL1321.Contig2_All;CL1321.Contig3_All;CL1422.Contig1_All;CL1478.Contig1_All;CL1596.Contig1_All;CL1596.Contig2_All;CL1698.Contig1_All;CL1744.Contig1_All;CL1744.Contig2_All;CL1744.Contig3_All;CL1744.Contig4_All;CL1744.Contig5_All;CL1744.Contig6_All;CL1916.Contig1_All;CL1916.Contig2_All;CL1954.Contig3_All;CL1954…	K02134+K02270+K00418+K09565+K08155+K00416+K02084+K03950+K08844+K08738+K02127+K04557+K03955+K02137+K05687+K04555+K03935+K03957+K03966+K03963+K05863+K00411+K03965+K03942+K02187+K04556+K02272+K02135+K03960+K02136+K03954+K03878+K11352+K02138+K03962+K03879+K02131+K02263+K02132+K03937+K11353+K00236+K02265+K02256+K04554+K05688+K00420+K15040+K03883+K00237+K03943+K03952+K03940+K00235+K05036+K03945+K03934+…
Measles	167	ko05162	Human Diseases	Infectious diseases: Viral	CL1103.Contig1_All;CL1103.Contig2_All;CL1103.Contig3_All;CL1103.Contig4_All;CL1144.Contig3_All;CL1144.Contig4_All;CL1240.Contig11_All;CL1240.Contig12_All;CL1240.Contig13_All;CL1240.Contig3_All;CL1240.Contig5_All;CL1240.Contig6_All;CL1240.Contig9_All;CL1502.Contig1_All;CL1502.Contig2_All;CL1721.Contig1_All;CL1721.Contig2_All;CL1721.Contig4_All;CL1865.Contig3_All;CL1903.Contig1_All;CL1903.Contig2_A…	K03097+K10159+K10160+K03283+K02580+K06563+K03115+K05763+K06068+K03083+K04707+K04456+K14753+K02649+K04404+K12968+K08860+K04733+K05410+K11224+K02206+K02089+K00922+K04730+K04427+K04467+K04447+K02091+K05703+K10151+K05133+K04389+K06624+K03237+K07899+K07900+K03247+K05406+K04693+K04729+K10144+K06626+K03175
Glycerophospholipid metabolism	163	ko00564	Metabolism	Lipid metabolism	CL1379.Contig15_All;CL1403.Contig1_All;CL1403.Contig2_All;CL148.Contig1_All;CL148.Contig2_All;CL1835.Contig1_All;CL1835.Contig2_All;CL1962.Contig1_All;CL1962.Contig2_All;CL2001.Contig1_All;CL2001.Contig2_All;CL2001.Contig3_All;CL2337.Contig1_All;CL2337.Contig2_All;CL2417.Contig2_All;CL2746.Contig1_All;CL2805.Contig1_All;CL2805.Contig2_All;CL2858.Contig1_All;CL2858.Contig2_All;CL3014.Contig1_All;C…	K01049+K01047+K00999+K01046+K13523+K13513+K00680+K00901+K06130+K00993+K14156+K00894+K13506+K00995+K00629+K13515+K00006+K01115+K08729+K13511+K01080+K13510+K08744+K13517+K00649+K13509+K13514+K08730+K13516+K00111+K00968+K00981+K01613+K00967+K15728+K06129+K14676
T cell receptor signaling pathway	163	ko04660	Organismal Systems	Immune system	CL1124.Contig1_All;CL1124.Contig2_All;CL1502.Contig1_All;CL1502.Contig2_All;CL1713.Contig1_All;CL1713.Contig2_All;CL2048.Contig1_All;CL2048.Contig2_All;CL2048.Contig3_All;CL2067.Contig1_All;CL2067.Contig2_All;CL2067.Contig3_All;CL2067.Contig4_All;CL2067.Contig5_All;CL2067.Contig6_All;CL2117.Contig1_All;CL2149.Contig1_All;CL2547.Contig3_All;CL2548.Contig1_All;CL2548.Contig2_All;CL2563.Contig1_All;…	K06478+K02580+K04446+K06268+K04348+K06068+K03083+K04364+K04707+K04441+K04456+K07210+K04368+K02649+K07361+K04393+K07363+K04409+K05734+K05735+K12076+K04371+K07364+K02089+K07369+K01116+K00922+K05736+K04427+K07365+K04467+K04448+K04440+K07209+K05730+K05703+K03099+K07360+K04366+K05733+K04513+K07827+K02833+K06453+K04410
VEGF signaling pathway	160	ko04370	Environmental Information Processing	Signal transduction	CL10.Contig6_All;CL148.Contig1_All;CL148.Contig2_All;CL1605.Contig1_All;CL1713.Contig1_All;CL1713.Contig2_All;CL1798.Contig1_All;CL1798.Contig2_All;CL2048.Contig1_All;CL2048.Contig2_All;CL2048.Contig3_All;CL2058.Contig1_All;CL2058.Contig2_All;CL2067.Contig1_All;CL2067.Contig2_All;CL2067.Contig3_All;CL2067.Contig4_All;CL2067.Contig5_All;CL2067.Contig6_All;CL2117.Contig1_All;CL264.Contig2_All;CL264…	K05098+K01047+K05448+K04446+K05760+K06268+K04392+K04348+K02677+K04441+K04456+K05725+K04368+K02649+K04393+K04443+K04371+K01116+K00922+K05704+K04718+K04455+K04366+K04399+K07827+K02833+K06279+K05859
Drug metabolism - other enzymes	159	ko00983	Metabolism	Xenobiotics biodegradation and metabolism	CL1069.Contig1_All;CL1069.Contig2_All;CL1069.Contig3_All;CL1069.Contig4_All;CL1069.Contig5_All;CL1084.Contig1_All;CL1084.Contig2_All;CL1313.Contig1_All;CL1313.Contig2_All;CL1313.Contig3_All;CL1313.Contig4_All;CL1313.Contig5_All;CL1313.Contig6_All;CL1379.Contig13_All;CL1379.Contig15_All;CL1379.Contig16_All;CL1379.Contig18_All;CL1379.Contig1_All;CL1379.Contig22_All;CL1379.Contig24_All;CL1379.Contig…	K00088+K00699+K13421+K03927+K01044+K00857+K00758+K00876+K00757+K01431+K00106+K01951+K07424+K01195+K01464+K01489+K07411+K00207+K00760+K00569+K01519
Gap junction	158	ko04540	Cellular Processes	Cell communication	CL203.Contig10_All;CL203.Contig11_All;CL203.Contig12_All;CL203.Contig13_All;CL203.Contig14_All;CL203.Contig15_All;CL203.Contig16_All;CL203.Contig17_All;CL203.Contig18_All;CL203.Contig1_All;CL203.Contig2_All;CL203.Contig3_All;CL203.Contig4_All;CL203.Contig5_All;CL203.Contig6_All;CL203.Contig7_All;CL203.Contig8_All;CL203.Contig9_All;CL2548.Contig1_All;CL2548.Contig2_All;CL264.Contig2_All;CL264.Cont…	K04634+K04364+K02677+K04368+K07375+K08959+K04464+K08041+K05701+K07376+K04371+K07374+K04345+K05858+K08049+K08043+K04361+K04604+K04141+K04632+K05704+K08048+K08045+K08046+K12319+K03099+K04366+K02087+K07827+K02833+K08042+K04630
Cholinergic synapse	158	ko04725	Organismal Systems	Nervous system	CL1362.Contig1_All;CL1362.Contig2_All;CL1362.Contig3_All;CL1362.Contig4_All;CL1379.Contig15_All;CL1403.Contig1_All;CL1403.Contig2_All;CL1478.Contig1_All;CL1710.Contig3_All;CL1710.Contig4_All;CL203.Contig10_All;CL203.Contig11_All;CL203.Contig12_All;CL203.Contig13_All;CL203.Contig14_All;CL203.Contig15_All;CL203.Contig16_All;CL203.Contig17_All;CL203.Contig18_All;CL203.Contig1_All;CL203.Contig2_All;C…	K04534+K01049+K14636+K04543+K04347+K04546+K04634+K02677+K04456+K04368+K04539+K04809+K02649+K08041+K04371+K04849+K05870+K04515+K04345+K05858+K00922+K08049+K09047+K08043+K04447+K07825+K04536+K08048+K08045+K08046+K04850+K04853+K04344+K05703+K14387+K04851+K04996+K05005+K07827+K02833+K09048+K05000+K04808+K05869+K08042+K04630+K04542+K04374
Inositol phosphate metabolism	158	ko00562	Metabolism	Carbohydrate metabolism	CL103.Contig1_All;CL1055.Contig1_All;CL1055.Contig2_All;CL1055.Contig3_All;CL1230.Contig1_All;CL1230.Contig2_All;CL1835.Contig1_All;CL1835.Contig2_All;CL2030.Contig1_All;CL2030.Contig2_All;CL2030.Contig3_All;CL2331.Contig10_All;CL2331.Contig11_All;CL2331.Contig12_All;CL2331.Contig13_All;CL2331.Contig14_All;CL2331.Contig15_All;CL2331.Contig1_All;CL2331.Contig2_All;CL2331.Contig3_All;CL2331.Contig4…	K01099+K01092+K05857+K00999+K01109+K00889+K15909+K00923+K01106+K01107+K01110+K03103+K00911+K13711+K00921+K01803+K00888+K05858+K01116+K00922+K00328+K01108+K05860+K00914+K00920+K15759+K10572+K13712+K05859+K00913+K00140
Renal cell carcinoma	156	ko05211	Human Diseases	Cancers: Specific types	CL1158.Contig1_All;CL1158.Contig2_All;CL1158.Contig3_All;CL1605.Contig1_All;CL1605.Contig2_All;CL2058.Contig1_All;CL2058.Contig2_All;CL2548.Contig1_All;CL2548.Contig2_All;CL271.Contig13_All;CL2726.Contig1_All;CL2726.Contig2_All;CL2732.Contig1_All;CL2863.Contig1_All;CL2863.Contig2_All;CL2863.Contig3_All;CL2863.Contig4_All;CL2863.Contig5_All;CL3163.Contig1_All;CL3163.Contig2_All;CL3174.Contig1_All;…	K07299+K05449+K05448+K04392+K04364+K04498+K04353+K04456+K04368+K02649+K03871+K04393+K01679+K08268+K04409+K07293+K09592+K05734+K05735+K03873+K04371+K06277+K04365+K08845+K02678+K00922+K05736+K04438+K04448+K03872+K09593+K09097+K03868+K03099+K04366+K05733+K07827+K02833+K09594+K04410+K03870
Nicotine addiction	156	ko05033	Human Diseases	Substance dependence	CL1005.Contig1_All;CL1005.Contig2_All;CL1225.Contig1_All;CL1225.Contig2_All;CL1235.Contig7_All;CL1417.Contig1_All;CL1417.Contig2_All;CL1417.Contig3_All;CL1467.Contig1_All;CL1467.Contig2_All;CL1467.Contig3_All;CL1467.Contig4_All;CL1467.Contig5_All;CL1811.Contig1_All;CL1811.Contig2_All;CL1811.Contig3_All;CL1811.Contig4_All;CL1811.Contig5_All;CL1811.Contig6_All;CL1811.Contig7_All;CL1883.Contig1_All;…	K05208+K15015+K05181+K05197+K05198+K05190+K05184+K05214+K05213+K05200+K05185+K04809+K05175+K12302+K05189+K04849+K05199+K05212+K05210+K05209+K05192+K04344+K05186+K04808+K05211
Amphetamine addiction	156	ko05031	Human Diseases	Substance dependence	CL1005.Contig1_All;CL1005.Contig2_All;CL1225.Contig1_All;CL1225.Contig2_All;CL1291.Contig1_All;CL1291.Contig3_All;CL1291.Contig4_All;CL1291.Contig5_All;CL1291.Contig6_All;CL1291.Contig7_All;CL1291.Contig8_All;CL1291.Contig9_All;CL1399.Contig1_All;CL1399.Contig2_All;CL1478.Contig1_All;CL1515.Contig1_All;CL1515.Contig2_All;CL1515.Contig3_All;CL1744.Contig1_All;CL1744.Contig2_All;CL1744.Contig3_All;…	K05208+K04450+K08155+K04560+K06268+K04348+K05197+K00274+K02677+K05198+K05214+K05213+K05200+K06269+K05199+K05870+K04515+K04345+K05212+K05210+K05209+K09047+K04632+K02183+K04448+K05036+K11411+K08045+K01593+K04850+K06067+K04851+K09048+K05869+K05211+K04374
NOD-like receptor signaling pathway	156	ko04621	Organismal Systems	Immune system	CL11.Contig1_All;CL11.Contig3_All;CL11.Contig4_All;CL11.Contig5_All;CL11.Contig6_All;CL11.Contig7_All;CL1502.Contig1_All;CL1502.Contig2_All;CL160.Contig1_All;CL160.Contig2_All;CL160.Contig3_All;CL1811.Contig1_All;CL1811.Contig2_All;CL1811.Contig3_All;CL1811.Contig4_All;CL1811.Contig5_All;CL1811.Contig6_All;CL1811.Contig7_All;CL1847.Contig1_All;CL1847.Contig3_All;CL1847.Contig5_All;CL1883.Contig1_…	K12800+K02580+K12796+K12805+K04398+K12798+K16060+K04403+K04441+K07210+K12793+K04404+K12804+K12795+K08727+K04371+K12792+K12797+K04427+K04079+K09487+K04467+K04440+K07209+K03175
Amino sugar and nucleotide sugar metabolism	152	ko00520	Metabolism	Carbohydrate metabolism	CL1092.Contig1_All;CL1092.Contig3_All;CL1199.Contig1_All;CL1317.Contig2_All;CL1341.Contig1_All;CL1341.Contig2_All;CL1341.Contig3_All;CL1341.Contig4_All;CL1341.Contig5_All;CL1341.Contig6_All;CL139.Contig1_All;CL139.Contig2_All;CL139.Contig3_All;CL139.Contig4_All;CL1436.Contig1_All;CL1436.Contig2_All;CL1949.Contig2_All;CL1949.Contig5_All;CL1949.Contig6_All;CL1970.Contig1_All;CL1970.Contig2_All;CL21…	K00326+K00844+K01183+K00884+K00972+K01784+K01840+K05304+K00966+K15779+K01835+K08080+K01639+K00012+K12373+K00849+K00698+K02564+K01810+K02377+K00976+K08678+K00820+K01443+K01809+K01711+K01836+K00965+K00983+K05305+K00963
Prostate cancer	152	ko05215	Human Diseases	Cancers: Specific types	CL1502.Contig1_All;CL1502.Contig2_All;CL1723.Contig1_All;CL1723.Contig2_All;CL1723.Contig3_All;CL1723.Contig4_All;CL2236.Contig1_All;CL2236.Contig2_All;CL2236.Contig3_All;CL2547.Contig3_All;CL2548.Contig1_All;CL2548.Contig2_All;CL271.Contig13_All;CL2732.Contig1_All;CL2845.Contig1_All;CL2845.Contig2_All;CL2863.Contig1_All;CL2863.Contig2_All;CL2863.Contig3_All;CL2863.Contig4_All;CL2863.Contig5_All;…	K02580+K00799+K03083+K04364+K04498+K04456+K07210+K06276+K01110+K04368+K02649+K04371+K04365+K08845+K02206+K05870+K00922+K04491+K04079+K09047+K09487+K04361+K04467+K05087+K07209+K04362+K05093+K03099+K04366+K04399+K06643+K06624+K06625+K07827+K02833+K09048+K09389+K06620+K07201+K07203+K02105+K06626+K04374
Phototransduction	151	ko04744	Organismal Systems	Sensory system	CL1509.Contig3_All;CL1785.Contig1_All;CL1785.Contig2_All;CL1785.Contig3_All;CL2011.Contig2_All;CL2054.Contig2_All;CL2151.Contig1_All;CL230.Contig3_All;CL2701.Contig2_All;CL2706.Contig1_All;CL2706.Contig2_All;CL2847.Contig1_All;CL2847.Contig2_All;CL2847.Contig3_All;CL2847.Contig4_All;CL2930.Contig1_All;CL3537.Contig2_All;CL3549.Contig1_All;CL356.Contig3_All;CL3669.Contig2_All;CL4175.Contig1_All;CL…	K04952+K13765+K04948+K13764+K13749+K02183+K04439+K04536+K12321
Cell adhesion molecules (CAMs)	150	ko04514	Environmental Information Processing	Signaling molecules and interaction	CL1124.Contig1_All;CL1124.Contig2_All;CL1161.Contig2_All;CL1315.Contig1_All;CL1315.Contig2_All;CL1315.Contig3_All;CL1315.Contig4_All;CL1315.Contig5_All;CL1379.Contig24_All;CL1487.Contig1_All;CL1487.Contig2_All;CL1588.Contig1_All;CL1588.Contig2_All;CL1588.Contig3_All;CL1705.Contig2_All;CL1830.Contig1_All;CL1830.Contig2_All;CL1869.Contig1_All;CL1869.Contig2_All;CL1869.Contig3_All;CL1869.Contig4_All…	K06478+K05719+K07380+K07378+K06491+K06781+K06592+K06766+K05695+K06496+K06584+K06487+K06756+K06467+K06088+K06483+K06757+K06485+K06585+K06494+K06780+K06816+K06590+K06527+K05693+K06550+K06771+K06257+K06548
Chagas disease (American trypanosomiasis)	145	ko05142	Human Diseases	Infectious diseases: Parasitic	CL1144.Contig3_All;CL1144.Contig4_All;CL1218.Contig1_All;CL1362.Contig1_All;CL1362.Contig2_All;CL1362.Contig3_All;CL1362.Contig4_All;CL1502.Contig1_All;CL1502.Contig2_All;CL1669.Contig1_All;CL1669.Contig2_All;CL1669.Contig3_All;CL1669.Contig4_All;CL1847.Contig1_All;CL1847.Contig3_All;CL1847.Contig5_All;CL1865.Contig3_All;CL203.Contig10_All;CL203.Contig11_All;CL203.Contig12_All;CL203.Contig13_All;…	K10159+K10160+K08057+K04534+K02580+K01283+K04398+K04634+K04441+K04456+K07210+K02649+K04733+K04500+K08041+K04354+K04371+K04430+K05858+K00922+K04730+K04632+K04382+K04467+K04448+K04440+K07209+K03456+K04636+K05133+K04674+K04389+K05406+K04729+K06453+K04630+K03175
Basal transcription factors	145	ko03022	Genetic Information Processing	Transcription	CL1094.Contig1_All;CL1094.Contig2_All;CL1094.Contig3_All;CL1094.Contig4_All;CL1094.Contig5_All;CL1094.Contig6_All;CL1438.Contig10_All;CL1438.Contig1_All;CL1438.Contig2_All;CL1438.Contig3_All;CL1438.Contig4_All;CL1438.Contig5_All;CL1438.Contig6_All;CL1438.Contig7_All;CL1438.Contig8_All;CL1438.Contig9_All;CL1449.Contig3_All;CL1597.Contig1_All;CL1597.Contig2_All;CL1597.Contig3_All;CL1597.Contig4_All…	K03131+K03129+K14650+K03130+K03138+K03144+K14651+K03136+K03139+K03141+K03120+K03137+K03132+K03142+K03135+K10843+K03124+K14535+K14649+K03126+K03123+K06634+K03122+K03128+K03125+K03134+K03143+K03127+K10844+K10842+K02202
Osteoclast differentiation	145	ko04380	Organismal Systems	Development	CL1502.Contig1_All;CL1502.Contig2_All;CL1713.Contig1_All;CL1713.Contig2_All;CL2048.Contig1_All;CL2048.Contig2_All;CL2048.Contig3_All;CL2058.Contig1_All;CL2058.Contig2_All;CL2067.Contig1_All;CL2067.Contig2_All;CL2067.Contig3_All;CL2067.Contig4_All;CL2067.Contig5_All;CL2067.Contig6_All;CL2117.Contig1_All;CL2319.Contig2_All;CL2548.Contig1_All;CL2548.Contig2_All;CL2650.Contig1_All;CL2717.Contig1_All;…	K02580+K04469+K04446+K06268+K04392+K04348+K08008+K04364+K04403+K04441+K04456+K07210+K04368+K02649+K07371+K07361+K04404+K07370+K06512+K14380+K04371+K07364+K05870+K09455+K00922+K04427+K04467+K04448+K04440+K07209+K03173+K05703+K05133+K08601+K04674+K04693+K14381+K05859+K05869+K03175
Oxidative phosphorylation	145	ko00190	Metabolism	Energy metabolism	CL100.Contig1_All;CL100.Contig2_All;CL12.Contig1_All;CL12.Contig2_All;CL1321.Contig1_All;CL1321.Contig2_All;CL1321.Contig3_All;CL145.Contig4_All;CL1596.Contig1_All;CL1596.Contig2_All;CL1698.Contig1_All;CL1911.Contig1_All;CL1911.Contig2_All;CL1954.Contig3_All;CL1954.Contig5_All;CL1954.Contig6_All;CL2271.Contig1_All;CL2271.Contig2_All;CL2271.Contig3_All;CL2271.Contig4_All;CL2992.Contig1_All;CL2992.…	K02134+K02270+K00418+K02140+K00416+K02258+K03950+K11725+K02127+K03955+K02137+K02155+K03935+K03957+K03966+K03963+K02154+K00411+K03965+K03942+K02272+K02135+K03960+K02136+K03954+K03878+K11352+K02138+K03962+K02152+K03879+K02131+K02263+K02132+K02153+K03937+K11353+K00236+K02265+K02256+K03662+K00420+K03883+K02257+K00237+K03943+K03952+K03940+K02259+K00235+K03945+K02148+K03934+K03956+K03959+K03964+K03953+…
Glycerolipid metabolism	145	ko00561	Metabolism	Lipid metabolism	CL1379.Contig24_All;CL142.Contig1_All;CL142.Contig2_All;CL142.Contig3_All;CL142.Contig4_All;CL146.Contig1_All;CL146.Contig2_All;CL1773.Contig10_All;CL1773.Contig11_All;CL1773.Contig12_All;CL1773.Contig13_All;CL1773.Contig14_All;CL1773.Contig15_All;CL1773.Contig16_All;CL1773.Contig17_All;CL1773.Contig18_All;CL1773.Contig19_All;CL1773.Contig20_All;CL1773.Contig2_All;CL1773.Contig3_All;CL1773.Contig…	K12298+K00128+K14452+K00002+K00011+K01046+K14075+K14073+K14076+K13523+K13513+K00149+K00901+K13506+K00629+K01080+K13534+K01054+K13517+K00863+K14085+K15788+K13509+K11155+K00864+K01059+K09881+K15728
Butanoate metabolism	144	ko00650	Metabolism	Carbohydrate metabolism	CL1024.Contig1_All;CL1024.Contig2_All;CL1024.Contig3_All;CL1024.Contig4_All;CL1216.Contig2_All;CL1866.Contig1_All;CL1866.Contig2_All;CL1866.Contig3_All;CL1866.Contig4_All;CL1930.Contig1_All;CL1930.Contig2_All;CL2083.Contig1_All;CL2083.Contig2_All;CL2083.Contig3_All;CL2191.Contig1_All;CL2191.Contig2_All;CL2191.Contig3_All;CL2191.Contig4_All;CL2191.Contig5_All;CL2696.Contig2_All;CL2789.Contig1_All;…	K00626+K07515+K13524+K00100+K00019+K07511+K01580+K01896+K00248+K07514+K01640+K00162+K01027+K00109+K00139+K00022+K01907+K00161+K01641
Legionellosis	142	ko05134	Human Diseases	Infectious diseases: Bacterial	CL1079.Contig1_All;CL1079.Contig2_All;CL1079.Contig3_All;CL1144.Contig3_All;CL1144.Contig4_All;CL1240.Contig11_All;CL1240.Contig12_All;CL1240.Contig13_All;CL1240.Contig3_All;CL1240.Contig5_All;CL1240.Contig6_All;CL1240.Contig9_All;CL1295.Contig1_All;CL1295.Contig2_All;CL1295.Contig3_All;CL1295.Contig4_All;CL1502.Contig1_All;CL1502.Contig2_All;CL1779.Contig1_All;CL1779.Contig2_All;CL1811.Contig1_A…	K07874+K10159+K10160+K03283+K02580+K04469+K08823+K12805+K04398+K02084+K13525+K14416+K03231+K04011+K08738+K07953+K09414+K04397+K02187+K03233+K08517+K15464+K10168+K04399+K07937+K05406+K04729+K04077
Long-term depression	142	ko04730	Organismal Systems	Nervous system	CL1362.Contig1_All;CL1362.Contig2_All;CL1362.Contig3_All;CL1362.Contig4_All;CL148.Contig1_All;CL148.Contig2_All;CL1834.Contig3_All;CL203.Contig10_All;CL203.Contig11_All;CL203.Contig12_All;CL203.Contig13_All;CL203.Contig14_All;CL203.Contig15_All;CL203.Contig16_All;CL203.Contig17_All;CL203.Contig18_All;CL203.Contig1_All;CL203.Contig2_All;CL203.Contig3_All;CL203.Contig4_All;CL203.Contig5_All;CL203.C…	K04534+K01047+K04346+K04634+K05207+K05197+K02677+K05198+K04368+K07376+K04371+K04365+K08845+K05199+K05858+K04604+K04632+K04382+K05087+K03456+K04344+K12319+K04961+K04366+K04535+K07827+K02833+K04630
Notch signaling pathway	141	ko04330	Environmental Information Processing	Signal transduction	CL1110.Contig1_All;CL1110.Contig2_All;CL1848.Contig3_All;CL2319.Contig1_All;CL2510.Contig1_All;CL2510.Contig2_All;CL2510.Contig3_All;CL2510.Contig4_All;CL2698.Contig2_All;CL2698.Contig3_All;CL271.Contig13_All;CL2732.Contig1_All;CL3304.Contig2_All;CL3475.Contig2_All;CL3492.Contig1_All;CL3492.Contig2_All;CL3492.Contig3_All;CL3492.Contig4_All;CL3526.Contig1_All;CL3593.Contig1_All;CL3593.Contig2_All;…	K02353+K06064+K06066+K06053+K04498+K02599+K06052+K06059+K06061+K04497+K06057+K04496+K06058+K06051+K06063+K06062+K06170+K05948+K06067+K06054+K06171+K06172+K04505
Synaptic vesicle cycle	138	ko04721	Organismal Systems	Nervous system	CL108.Contig1_All;CL108.Contig2_All;CL108.Contig3_All;CL108.Contig4_All;CL108.Contig5_All;CL1235.Contig7_All;CL1417.Contig1_All;CL1417.Contig2_All;CL1417.Contig3_All;CL1478.Contig1_All;CL1515.Contig1_All;CL1515.Contig2_All;CL1515.Contig3_All;CL1588.Contig1_All;CL1588.Contig2_All;CL1588.Contig3_All;CL1744.Contig1_All;CL1744.Contig2_All;CL1744.Contig3_All;CL1744.Contig4_All;CL1744.Contig5_All;CL174…	K04645+K04644+K15015+K14636+K08155+K04560+K15290+K01528+K04646+K06027+K15293+K08508+K12302+K02155+K15292+K04849+K13504+K02154+K02152+K11824+K02153+K11825+K04344+K02148+K02149+K02146+K02147+K02145+K02150+K02151+K11826+K03661+K15296+K02144+K11827
Glycolysis / Gluconeogenesis	138	ko00010	Metabolism	Carbohydrate metabolism	CL1059.Contig1_All;CL1059.Contig2_All;CL1059.Contig3_All;CL1059.Contig4_All;CL1059.Contig5_All;CL1317.Contig2_All;CL142.Contig1_All;CL142.Contig2_All;CL142.Contig3_All;CL142.Contig4_All;CL1773.Contig10_All;CL1773.Contig11_All;CL1773.Contig12_All;CL1773.Contig13_All;CL1773.Contig14_All;CL1773.Contig15_All;CL1773.Contig16_All;CL1773.Contig17_All;CL1773.Contig18_All;CL1773.Contig19_All;CL1773.Contig…	K00873+K00844+K00128+K00002+K00850+K00149+K00627+K01596+K15779+K01835+K01623+K01689+K00134+K00016+K00121+K01810+K01895+K01803+K00162+K00129+K01785+K14085+K03841+K01834+K13953+K01792+K10705+K00927+K01084+K00382+K00161+K08074
ABC transporters	137	ko02010	Environmental Information Processing	Membrane transport	CL1124.Contig2_All;CL1214.Contig2_All;CL1468.Contig1_All;CL155.Contig1_All;CL155.Contig2_All;CL1622.Contig1_All;CL1622.Contig2_All;CL1622.Contig3_All;CL1622.Contig4_All;CL1622.Contig5_All;CL2246.Contig1_All;CL2310.Contig4_All;CL2378.Contig1_All;CL2378.Contig2_All;CL2378.Contig3_All;CL2378.Contig4_All;CL2402.Contig2_All;CL2402.Contig6_All;CL269.Contig3_All;CL2690.Contig2_All;CL3136.Contig2_All;CL3…	K05658+K05646+K05673+K05667+K05665+K05666+K05677+K05668+K05657+K05662+K05643+K05679+K05681+K05680+K05674+K05661+K05663+K05669+K05641+K05647+K05645+K05684+K05644+K05683+K05655+K05648+K05678+K05672+K05676
Jak-STAT signaling pathway	136	ko04630	Environmental Information Processing	Signal transduction	CL1025.Contig1_All;CL1025.Contig2_All;CL1025.Contig3_All;CL1025.Contig4_All;CL1025.Contig5_All;CL1025.Contig6_All;CL1025.Contig7_All;CL1025.Contig8_All;CL1025.Contig9_All;CL2154.Contig1_All;CL219.Contig1_All;CL219.Contig2_All;CL2548.Contig1_All;CL2548.Contig2_All;CL2671.Contig1_All;CL271.Contig13_All;CL2732.Contig1_All;CL281.Contig1_All;CL281.Contig2_All;CL2863.Contig1_All;CL2863.Contig2_All;CL28…	K04703+K04702+K05059+K04364+K04498+K04707+K04456+K16064+K16063+K02649+K00431+K07293+K04700+K04705+K11224+K04706+K04704+K00922+K04377+K04447+K10151+K03099+K05133+K00965+K04697+K04570+K05406+K04693+K04695
Starch and sucrose metabolism	132	ko00500	Metabolism	Carbohydrate metabolism	CL1071.Contig10_All;CL1071.Contig11_All;CL1071.Contig12_All;CL1071.Contig13_All;CL1071.Contig1_All;CL1071.Contig2_All;CL1071.Contig3_All;CL1071.Contig4_All;CL1071.Contig5_All;CL1071.Contig6_All;CL1071.Contig8_All;CL1071.Contig9_All;CL1084.Contig1_All;CL1084.Contig2_All;CL127.Contig1_All;CL127.Contig2_All;CL127.Contig6_All;CL1317.Contig2_All;CL1912.Contig1_All;CL1912.Contig2_All;CL1912.Contig3_All…	K00688+K00699+K12047+K00844+K01176+K15779+K11809+K01835+K01196+K00012+K01810+K01187+K01195+K00700+K01194+K08678+K12316+K01513+K00693+K01084+K16055+K00963
Natural killer cell mediated cytotoxicity	130	ko04650	Organismal Systems	Immune system	CL1713.Contig1_All;CL1713.Contig2_All;CL1834.Contig3_All;CL2048.Contig1_All;CL2048.Contig2_All;CL2048.Contig3_All;CL2058.Contig1_All;CL2058.Contig2_All;CL2067.Contig1_All;CL2067.Contig2_All;CL2067.Contig3_All;CL2067.Contig4_All;CL2067.Contig5_All;CL2067.Contig6_All;CL2117.Contig1_All;CL2548.Contig1_All;CL2548.Contig2_All;CL264.Contig2_All;CL264.Contig3_All;CL264.Contig4_All;CL264.Contig6_All;CL26…	K04446+K01353+K06268+K04392+K04348+K04364+K02677+K04368+K02649+K07361+K04409+K07293+K04371+K07987+K04365+K08845+K01116+K00922+K02187+K05730+K05703+K03099+K05133+K07360+K04366+K04389+K07827+K02833+K06279+K05859+K06453
NF-kappa B signaling pathway	130	ko04064	Environmental Information Processing	Signal transduction	CL1002.Contig2_All;CL1103.Contig1_All;CL1103.Contig2_All;CL1103.Contig3_All;CL1103.Contig4_All;CL1144.Contig3_All;CL1502.Contig1_All;CL1502.Contig2_All;CL171.Contig1_All;CL171.Contig2_All;CL1761.Contig3_All;CL183.Contig1_All;CL183.Contig2_All;CL183.Contig3_All;CL1865.Contig3_All;CL2029.Contig1_All;CL2029.Contig2_All;CL2029.Contig3_All;CL2029.Contig4_All;CL2039.Contig1_All;CL2039.Contig2_All;CL203…	K16072+K03097+K10160+K02580+K04469+K10798+K04728+K03115+K06068+K01348+K16060+K02677+K04403+K07210+K07371+K12793+K04404+K07370+K04733+K04725+K07369+K01116+K04730+K04427+K04467+K10130+K07209+K03173+K07360+K04570+K06527+K04729+K05859+K03175
B cell receptor signaling pathway	128	ko04662	Organismal Systems	Immune system	CL1502.Contig1_All;CL1502.Contig2_All;CL1713.Contig1_All;CL1713.Contig2_All;CL2048.Contig1_All;CL2048.Contig2_All;CL2048.Contig3_All;CL2058.Contig1_All;CL2058.Contig2_All;CL2067.Contig1_All;CL2067.Contig2_All;CL2067.Contig3_All;CL2067.Contig4_All;CL2067.Contig5_All;CL2067.Contig6_All;CL2117.Contig1_All;CL2547.Contig3_All;CL2548.Contig1_All;CL2548.Contig2_All;CL2560.Contig4_All;CL264.Contig2_All;C…	K02580+K04446+K06268+K04392+K04348+K03083+K04364+K15909+K02677+K04456+K07210+K04368+K02649+K07371+K06467+K07370+K06512+K04371+K07369+K00922+K12230+K12229+K04467+K04448+K07209+K04012+K05730+K03099+K04366+K07827+K02833+K05859+K06508
p53 signaling pathway	126	ko04115	Cellular Processes	Cell growth and death	CL1179.Contig1_All;CL1179.Contig2_All;CL1276.Contig1_All;CL1276.Contig2_All;CL1396.Contig6_All;CL1650.Contig1_All;CL1650.Contig2_All;CL1847.Contig1_All;CL1847.Contig3_All;CL1847.Contig5_All;CL1858.Contig1_All;CL1916.Contig1_All;CL1916.Contig2_All;CL2029.Contig1_All;CL2029.Contig2_All;CL2029.Contig3_All;CL2029.Contig4_All;CL2210.Contig2_All;CL2210.Contig3_All;CL2355.Contig1_All;CL2355.Contig2_All;…	K05868+K06640+K06641+K07207+K04398+K04659+K02084+K04728+K10133+K10137+K01110+K10140+K08738+K02206+K02089+K10146+K02187+K10136+K10135+K10147+K10130+K02216+K10142+K04506+K02091+K10141+K10143+K10151+K04399+K06643+K06625+K02087+K06509+K10808+K10144+K02159+K06626+K10134
Arginine and proline metabolism	126	ko00330	Metabolism	Amino acid metabolism	CL1058.Contig1_All;CL1058.Contig2_All;CL1302.Contig1_All;CL1302.Contig2_All;CL142.Contig1_All;CL142.Contig2_All;CL142.Contig3_All;CL142.Contig4_All;CL152.Contig1_All;CL152.Contig2_All;CL152.Contig3_All;CL1520.Contig1_All;CL1520.Contig2_All;CL1708.Contig3_All;CL1708.Contig5_All;CL180.Contig1_All;CL180.Contig2_All;CL2010.Contig2_All;CL2013.Contig1_All;CL2013.Contig2_All;CL205.Contig1_All;CL205.Cont…	K01940+K00261+K00128+K14677+K01915+K00286+K01426+K01611+K00149+K00797+K08660+K00274+K13253+K00472+K00318+K01480+K00273+K00819+K00933+K01425+K00802+K11142+K14085+K01755+K00294+K01476+K14455+K00657+K11394+K01581+K14454+K00934
Pentose and glucuronate interconversions	125	ko00040	Metabolism	Carbohydrate metabolism	CL1007.Contig3_All;CL1084.Contig1_All;CL1084.Contig2_All;CL1214.Contig1_All;CL142.Contig1_All;CL142.Contig2_All;CL142.Contig3_All;CL142.Contig4_All;CL1591.Contig1_All;CL1591.Contig2_All;CL1591.Contig3_All;CL1725.Contig1_All;CL1725.Contig2_All;CL1773.Contig11_All;CL1773.Contig5_All;CL1773.Contig6_All;CL1809.Contig1_All;CL1809.Contig2_All;CL1878.Contig1_All;CL2328.Contig2_All;CL2426.Contig1_All;CL2…	K00854+K00699+K00128+K00078+K00011+K01783+K03331+K01805+K00012+K01195+K13247+K00963
Ribosome	124	ko03010	Genetic Information Processing	Translation	CL1100.Contig1_All;CL1100.Contig2_All;CL1307.Contig1_All;CL1307.Contig2_All;CL1337.Contig6_All;CL1566.Contig4_All;CL1827.Contig1_All;CL1827.Contig2_All;CL1827.Contig3_All;CL1854.Contig1_All;CL2144.Contig1_All;CL2144.Contig2_All;CL2215.Contig2_All;CL2323.Contig1_All;CL2323.Contig2_All;CL2329.Contig1_All;CL2329.Contig2_All;CL2364.Contig1_All;CL2364.Contig2_All;CL2996.Contig4_All;CL3093.Contig2_All;…	K02949+K02951+K02877+K02975+K02983+K02891+K02936+K02955+K02927+K02979+K02993+K02893+K02870+K02917+K02989+K02915+K02873+K02894+K02995+K02940+K02971+K02969+K02898+K02997+K02938+K02921+K02974+K02930+K02880+K02942+K02912+K02925+K02901+K02960+K02865+K02866+K02868+K02910+K02905+K02889+K02871+K02923+K02957+K02966+K02885+K02985+K02947+K02981+K02922+K02977+K02973+K02918+K02987+K02882+K02908+K02976+K02953+…
Chronic myeloid leukemia	123	ko05220	Human Diseases	Cancers: Specific types	CL1502.Contig1_All;CL1502.Contig2_All;CL1883.Contig1_All;CL1883.Contig3_All;CL1994.Contig1_All;CL24.Contig3_All;CL24.Contig4_All;CL24.Contig6_All;CL2548.Contig1_All;CL2548.Contig2_All;CL2645.Contig1_All;CL2645.Contig2_All;CL281.Contig1_All;CL281.Contig2_All;CL2863.Contig1_All;CL2863.Contig2_All;CL2863.Contig3_All;CL2863.Contig4_All;CL2863.Contig5_All;CL2913.Contig3_All;CL2922.Contig1_All;CL2922.C…	K02580+K04462+K04364+K08878+K04707+K04456+K06619+K07210+K04368+K02649+K07293+K04500+K11224+K04371+K04365+K08845+K04501+K02089+K04496+K00922+K04438+K04467+K04377+K07209+K02091+K06067+K03099+K04366+K04674+K06643+K06624+K06625+K04570+K07827+K02833+K06279+K09389+K06620
Arrhythmogenic right ventricular cardiomyopathy (ARVC)	122	ko05412	Human Diseases	Cardiovascular diseases	CL1002.Contig1_All;CL1161.Contig2_All;CL1479.Contig1_All;CL1479.Contig2_All;CL1487.Contig1_All;CL1487.Contig2_All;CL1653.Contig1_All;CL1653.Contig2_All;CL1906.Contig1_All;CL1906.Contig2_All;CL191.Contig2_All;CL2386.Contig2_All;CL3135.Contig1_All;CL3135.Contig2_All;CL3352.Contig2_All;CL3867.Contig1_All;CL3867.Contig2_All;CL3867.Contig3_All;CL3871.Contig1_All;CL3871.Contig2_All;CL3871.Contig3_All;C…	K10381+K05719+K05699+K10366+K05691+K06584+K06484+K06476+K06487+K05692+K06265+K05853+K05637+K05849+K04491+K06483+K06482+K06485+K06583+K12566+K06585+K04863+K12565+K04850+K04853+K04872+K04870+K06590+K06525+K06588+K04851+K04860+K12563+K12564+K02105
ErbB signaling pathway	119	ko04012	Environmental Information Processing	Signal transduction	CL2547.Contig3_All;CL2548.Contig1_All;CL2548.Contig2_All;CL264.Contig2_All;CL264.Contig3_All;CL264.Contig4_All;CL264.Contig6_All;CL264.Contig7_All;CL281.Contig1_All;CL281.Contig2_All;CL2815.Contig1_All;CL2815.Contig2_All;CL2863.Contig1_All;CL2863.Contig2_All;CL2863.Contig3_All;CL2863.Contig4_All;CL2863.Contig5_All;CL2913.Contig3_All;CL2920.Contig1_All;CL2920.Contig2_All;CL3174.Contig1_All;CL3174.…	K03083+K04364+K02677+K04707+K04456+K06619+K05725+K04368+K02649+K04409+K05734+K05735+K11224+K05084+K04371+K04430+K04365+K08845+K04515+K01116+K00922+K05736+K04438+K04361+K07365+K04377+K04448+K05704+K04440+K09593+K05456+K03099+K05085+K04366+K05733+K06624+K06625+K04688+K07827+K02833+K06279+K04375+K05859+K07203+K04410+K07205
Fructose and mannose metabolism	116	ko00051	Metabolism	Carbohydrate metabolism	CL1317.Contig2_All;CL1673.Contig1_All;CL1673.Contig2_All;CL1673.Contig3_All;CL1673.Contig4_All;CL1773.Contig11_All;CL1773.Contig5_All;CL1773.Contig6_All;CL1775.Contig3_All;CL1809.Contig1_All;CL1809.Contig2_All;CL189.Contig10_All;CL189.Contig11_All;CL189.Contig12_All;CL189.Contig13_All;CL189.Contig15_All;CL189.Contig16_All;CL189.Contig1_All;CL189.Contig2_All;CL189.Contig3_All;CL189.Contig4_All;CL1…	K00844+K01112+K00011+K00850+K00100+K01840+K00966+K01805+K01623+K14634+K01103+K00008+K01803+K00846+K02377+K00976+K03841+K01809+K01711+K05305
Fanconi anemia pathway	116	ko03460	Genetic Information Processing	Replication and repair	CL1124.Contig2_All;CL1276.Contig1_All;CL1276.Contig2_All;CL1279.Contig1_All;CL1279.Contig2_All;CL1459.Contig1_All;CL1459.Contig2_All;CL168.Contig1_All;CL2064.Contig1_All;CL2064.Contig2_All;CL2064.Contig3_All;CL2064.Contig4_All;CL2108.Contig1_All;CL2108.Contig2_All;CL2108.Contig3_All;CL2108.Contig4_All;CL2108.Contig5_All;CL2108.Contig6_All;CL2108.Contig7_All;CL2143.Contig1_All;CL2143.Contig2_All;C…	K02350+K06640+K07466+K08991+K03509+K10888+K11511+K10606+K10889+K08775+K03511+K10858+K15361+K08734+K13960+K10849+K15078+K10898+K10870+K15362+K10484+K10894+K10896+K11137+K03510+K15360+K10605+K03165+K10905+K10895+K10901+K03515+K06054+K15363+K04482+K10990+K10740+K10848+K10891+K10882+K11832+K10739+K15365
Prion diseases	116	ko05020	Human Diseases	Neurodegenerative diseases	CL1124.Contig1_All;CL1240.Contig11_All;CL1240.Contig12_All;CL1240.Contig13_All;CL1240.Contig3_All;CL1240.Contig5_All;CL1240.Contig6_All;CL1240.Contig9_All;CL1588.Contig1_All;CL1588.Contig2_All;CL1588.Contig3_All;CL191.Contig2_All;CL2182.Contig1_All;CL2182.Contig2_All;CL2182.Contig3_All;CL2182.Contig4_All;CL2233.Contig1_All;CL269.Contig3_All;CL3118.Contig1_All;CL3118.Contig2_All;CL3118.Contig3_All…	K05635+K03283+K06491+K04368+K02599+K09203+K04371+K03995+K04345+K09553+K09490+K04565+K05634+K03996+K03998+K05703+K04000+K04375+K02159
Mineral absorption	115	ko04978	Organismal Systems	Digestive system	CL1038.Contig1_All;CL1038.Contig2_All;CL1038.Contig3_All;CL1091.Contig1_All;CL1091.Contig2_All;CL127.Contig1_All;CL127.Contig2_All;CL1298.Contig1_All;CL1298.Contig2_All;CL1734.Contig1_All;CL1734.Contig2_All;CL1734.Contig3_All;CL1734.Contig4_All;CL1734.Contig5_All;CL1734.Contig6_All;CL1734.Contig7_All;CL1734.Contig8_All;CL207.Contig1_All;CL207.Contig2_All;CL207.Contig3_All;CL207.Contig4_All;CL2139…	K14686+K14688+K05011+K14685+K05850+K14613+K00510+K00522+K12347+K14158+K01539+K14683+K12040+K01540+K01533+K05849+K08539+K14735+K14739+K05334+K14737+K14736+K04981+K04982+K07213
Vitamin digestion and absorption	113	ko04977	Organismal Systems	Digestive system	CL1159.Contig1_All;CL1191.Contig1_All;CL1191.Contig2_All;CL156.Contig1_All;CL156.Contig2_All;CL156.Contig3_All;CL1581.Contig1_All;CL1622.Contig1_All;CL1622.Contig2_All;CL1622.Contig3_All;CL1666.Contig1_All;CL1666.Contig2_All;CL181.Contig1_All;CL181.Contig2_All;CL1901.Contig1_All;CL1901.Contig2_All;CL1962.Contig1_All;CL1962.Contig2_All;CL2022.Contig3_All;CL207.Contig1_All;CL207.Contig2_All;CL207.C…	K14616+K14386+K14592+K05665+K14462+K00678+K14073+K01435+K14613+K13885+K14620+K14610+K14611+K14618
Galactose metabolism	113	ko00052	Metabolism	Carbohydrate metabolism	CL127.Contig1_All;CL127.Contig2_All;CL127.Contig6_All;CL1317.Contig2_All;CL1773.Contig11_All;CL1773.Contig5_All;CL1773.Contig6_All;CL1809.Contig1_All;CL1809.Contig2_All;CL189.Contig10_All;CL189.Contig11_All;CL189.Contig12_All;CL189.Contig13_All;CL189.Contig15_All;CL189.Contig16_All;CL189.Contig1_All;CL189.Contig2_All;CL189.Contig3_All;CL189.Contig4_All;CL189.Contig5_All;CL189.Contig6_All;CL189.Co…	K12047+K00844+K00011+K00850+K01784+K15779+K01835+K00849+K07966+K01187+K12316+K12309+K00965+K01084+K00963
Cysteine and methionine metabolism	113	ko00270	Metabolism	Amino acid metabolism	CL1330.Contig6_All;CL1368.Contig1_All;CL1368.Contig2_All;CL1368.Contig3_All;CL1513.Contig1_All;CL1513.Contig2_All;CL1843.Contig1_All;CL1843.Contig2_All;CL1874.Contig1_All;CL1874.Contig3_All;CL2013.Contig1_All;CL2013.Contig2_All;CL2015.Contig1_All;CL2015.Contig2_All;CL217.Contig1_All;CL217.Contig2_All;CL217.Contig3_All;CL2190.Contig1_All;CL2190.Contig2_All;CL2190.Contig3_All;CL2211.Contig2_All;CL2…	K09880+K00815+K00789+K01611+K00772+K01697+K00797+K01011+K08963+K08967+K01251+K01752+K00558+K00016+K08964+K00544+K00548+K00802+K00547+K14455+K01758+K00456+K14454
Valine, leucine and isoleucine degradation	111	ko00280	Metabolism	Amino acid metabolism	CL1024.Contig1_All;CL1024.Contig2_All;CL1024.Contig3_All;CL1024.Contig4_All;CL1216.Contig2_All;CL142.Contig1_All;CL142.Contig2_All;CL142.Contig3_All;CL142.Contig4_All;CL1866.Contig1_All;CL1866.Contig2_All;CL1866.Contig3_All;CL1866.Contig4_All;CL205.Contig1_All;CL205.Contig2_All;CL2134.Contig1_All;CL2134.Contig2_All;CL2213.Contig1_All;CL2213.Contig2_All;CL2696.Contig2_All;CL2789.Contig1_All;CL2789…	K00626+K07515+K00128+K13524+K00149+K00232+K05607+K07511+K00033+K07508+K11538+K00248+K00249+K00253+K05605+K07514+K05606+K01640+K01965+K00020+K01027+K00166+K00022+K14085+K01969+K09478+K07509+K00826+K00382+K01847+K01966+K00140+K01968+K01641+K00167+K08683+K09699
Retinol metabolism	111	ko00830	Metabolism	Metabolism of cofactors and vitamins	CL1084.Contig1_All;CL1084.Contig2_All;CL11.Contig1_All;CL11.Contig3_All;CL11.Contig4_All;CL11.Contig5_All;CL11.Contig6_All;CL11.Contig7_All;CL1150.Contig1_All;CL1150.Contig2_All;CL1151.Contig1_All;CL1151.Contig2_All;CL1351.Contig1_All;CL1351.Contig2_All;CL1351.Contig3_All;CL1901.Contig1_All;CL1901.Contig2_All;CL1930.Contig1_All;CL1930.Contig2_All;CL2191.Contig1_All;CL2191.Contig2_All;CL2191.Conti…	K00699+K11147+K07412+K00515+K11158+K11153+K11152+K00678+K13369+K15734+K00061+K07424+K00121+K07249+K11157+K11155+K07411+K13953+K12665+K07437+K12664+K07413+K09516
Citrate cycle (TCA cycle)	111	ko00020	Metabolism	Carbohydrate metabolism	CL1020.Contig1_All;CL1257.Contig1_All;CL1257.Contig2_All;CL1454.Contig1_All;CL1859.Contig1_All;CL1859.Contig2_All;CL1973.Contig1_All;CL1973.Contig2_All;CL206.Contig10_All;CL206.Contig11_All;CL206.Contig12_All;CL206.Contig13_All;CL206.Contig3_All;CL206.Contig4_All;CL206.Contig5_All;CL206.Contig6_All;CL206.Contig7_All;CL206.Contig8_All;CL2183.Contig1_All;CL2373.Contig1_All;CL2373.Contig3_All;CL2519…	K00031+K01647+K00030+K01648+K01899+K00658+K00627+K01900+K01596+K00025+K01679+K00164+K01681+K00162+K00236+K00237+K00235+K01958+K00382+K00161+K00234+K00026
Apoptosis	111	ko04210	Cellular Processes	Cell growth and death	CL1242.Contig1_All;CL1242.Contig2_All;CL1242.Contig3_All;CL1242.Contig4_All;CL1242.Contig5_All;CL1242.Contig6_All;CL1242.Contig7_All;CL1242.Contig8_All;CL1502.Contig1_All;CL1502.Contig2_All;CL1847.Contig1_All;CL1847.Contig3_All;CL1847.Contig5_All;CL1916.Contig1_All;CL1916.Contig2_All;CL2029.Contig1_All;CL2029.Contig2_All;CL2029.Contig3_All;CL2029.Contig4_All;CL2048.Contig1_All;CL2048.Contig2_All;…	K01173+K02580+K04398+K02084+K04728+K06268+K04348+K16060+K04400+K04456+K07210+K08738+K04739+K02649+K04727+K04733+K16061+K04725+K04345+K00922+K04397+K02187+K04730+K04467+K07209+K02311+K03173+K04399+K04389+K04570+K04729+K04396+K02159+K02310
Other types of O-glycan biosynthesis	110	ko00514	Metabolism	Glycan biosynthesis and metabolism	CL1084.Contig1_All;CL1084.Contig2_All;CL1095.Contig1_All;CL1095.Contig2_All;CL1248.Contig1_All;CL1248.Contig2_All;CL1248.Contig3_All;CL1248.Contig4_All;CL1248.Contig5_All;CL1455.Contig1_All;CL1455.Contig2_All;CL1455.Contig3_All;CL2125.Contig1_All;CL2125.Contig2_All;CL2125.Contig3_All;CL2125.Contig4_All;CL2125.Contig5_All;CL2857.Contig1_All;CL2857.Contig2_All;CL2870.Contig1_All;CL2870.Contig2_All;…	K00699+K00728+K09666+K11703+K03691+K09667+K07968+K07966+K13646+K13667+K09674+K13675+K05948+K13676+K00778+K03663+K07632+K07635+K00779
Malaria	109	ko05144	Human Diseases	Infectious diseases: Parasitic	CL1144.Contig3_All;CL1144.Contig4_All;CL1544.Contig1_All;CL1544.Contig4_All;CL1544.Contig7_All;CL1544.Contig9_All;CL1618.Contig1_All;CL1618.Contig2_All;CL1858.Contig1_All;CL1865.Contig3_All;CL2553.Contig10_All;CL2553.Contig2_All;CL2553.Contig4_All;CL2553.Contig5_All;CL2553.Contig7_All;CL2553.Contig8_All;CL2553.Contig9_All;CL3068.Contig1_All;CL3068.Contig2_All;CL3068.Contig3_All;CL3068.Contig4_All…	K10159+K10160+K04550+K04659+K04011+K06496+K06494+K06527+K05406+K04729+K06257+K06508
Toll-like receptor signaling pathway	109	ko04620	Organismal Systems	Immune system	CL1144.Contig2_All;CL1144.Contig3_All;CL1144.Contig4_All;CL1502.Contig1_All;CL1502.Contig2_All;CL1847.Contig1_All;CL1847.Contig3_All;CL1847.Contig5_All;CL1865.Contig1_All;CL1865.Contig3_All;CL2058.Contig1_All;CL2058.Contig2_All;CL2355.Contig1_All;CL2355.Contig2_All;CL2360.Contig1_All;CL2360.Contig2_All;CL2717.Contig1_All;CL2717.Contig2_All;CL2717.Contig3_All;CL2827.Contig1_All;CL2827.Contig2_All;…	K05401+K10159+K10160+K02580+K04398+K04392+K05402+K04403+K04441+K04456+K07210+K04368+K02649+K04404+K04733+K05410+K04371+K04430+K00922+K04730+K04427+K04432+K04467+K04448+K04440+K07209+K10168+K05406+K10170+K04729+K03175
Cytokine-cytokine receptor interaction	109	ko04060	Environmental Information Processing	Signaling molecules and interaction	CL10.Contig6_All;CL1050.Contig1_All;CL1050.Contig2_All;CL1214.Contig1_All;CL1214.Contig2_All;CL1605.Contig1_All;CL1605.Contig2_All;CL1878.Contig1_All;CL1878.Contig2_All;CL219.Contig1_All;CL219.Contig2_All;CL242.Contig1_All;CL242.Contig2_All;CL242.Contig4_All;CL2426.Contig1_All;CL2426.Contig2_All;CL2518.Contig4_All;CL2518.Contig5_All;CL3049.Contig2_All;CL3455.Contig2_All;CL3764.Contig1_All;CL3764.…	K05098+K04663+K04180+K05449+K05448+K05059+K00431+K04670+K05096+K04361+K05156+K05480+K05133+K05091+K00965+K04674+K04389+K04664+K05406+K04667+K04671
PPAR signaling pathway	108	ko03320	Organismal Systems	Endocrine system	CL1139.Contig1_All;CL1139.Contig2_All;CL1270.Contig1_All;CL1270.Contig2_All;CL1976.Contig10_All;CL1976.Contig11_All;CL1976.Contig12_All;CL1976.Contig1_All;CL1976.Contig2_All;CL1976.Contig3_All;CL1976.Contig4_All;CL1976.Contig5_All;CL1976.Contig6_All;CL1976.Contig7_All;CL1976.Contig8_All;CL1976.Contig9_All;CL2134.Contig1_All;CL2134.Contig2_All;CL2570.Contig1_All;CL2570.Contig2_All;CL2570.Contig3_A…	K00255+K08766+K06086+K00232+K01596+K08770+K08754+K08752+K06276+K08768+K08762+K01897+K00249+K15013+K08764+K08765+K07514+K08745+K00029+K00864+K08524+K08526+K00507+K08753+K08756+K00488+K08750+K08755+K08751+K08525+K01059+K06272+K08767+K01641+K10226
Carbohydrate digestion and absorption	108	ko04973	Organismal Systems	Digestive system	CL127.Contig1_All;CL127.Contig2_All;CL127.Contig6_All;CL1317.Contig2_All;CL1912.Contig1_All;CL1912.Contig2_All;CL1912.Contig3_All;CL1912.Contig4_All;CL1912.Contig5_All;CL1912.Contig6_All;CL1912.Contig7_All;CL1912.Contig8_All;CL1975.Contig1_All;CL1975.Contig2_All;CL264.Contig2_All;CL264.Contig3_All;CL264.Contig4_All;CL264.Contig6_All;CL264.Contig7_All;CL2654.Contig2_All;CL2815.Contig1_All;CL2815.C…	K12047+K00844+K01176+K02677+K04456+K14158+K01539+K02649+K01540+K08143+K05858+K00922+K08171+K04851+K01084
Pancreatic cancer	108	ko05212	Human Diseases	Cancers: Specific types	CL1502.Contig1_All;CL1502.Contig2_All;CL1605.Contig1_All;CL1605.Contig2_All;CL2058.Contig1_All;CL2058.Contig2_All;CL2523.Contig1_All;CL2523.Contig2_All;CL2523.Contig3_All;CL2813.Contig1_All;CL2813.Contig2_All;CL2813.Contig3_All;CL2813.Contig4_All;CL2813.Contig5_All;CL2813.Contig6_All;CL2863.Contig1_All;CL2863.Contig2_All;CL2863.Contig3_All;CL2863.Contig4_All;CL2863.Contig5_All;CL2922.Contig1_All;…	K02580+K05449+K05448+K04392+K08775+K07834+K04456+K07210+K04368+K02649+K04393+K04500+K04371+K01115+K04365+K08845+K04501+K02089+K00922+K08773+K04361+K08732+K04467+K04440+K07209+K02091+K04366+K04399+K04674+K04570+K04482+K07827+K09389+K06620
Adipocytokine signaling pathway	108	ko04920	Organismal Systems	Endocrine system	CL1076.Contig1_All;CL1076.Contig2_All;CL1076.Contig3_All;CL1076.Contig4_All;CL1076.Contig5_All;CL1076.Contig6_All;CL1076.Contig7_All;CL1076.Contig8_All;CL1158.Contig1_All;CL1158.Contig2_All;CL1158.Contig3_All;CL1169.Contig1_All;CL1169.Contig2_All;CL1169.Contig3_All;CL1169.Contig4_All;CL1169.Contig5_All;CL1169.Contig6_All;CL1169.Contig7_All;CL1169.Contig8_All;CL1502.Contig1_All;CL1502.Contig2_All;…	K07359+K07299+K07198+K02580+K11262+K07202+K06068+K01596+K04456+K07210+K01897+K07187+K07293+K07200+K07298+K15013+K08765+K04467+K04447+K04440+K07209+K08524+K08526+K03173+K07297+K08525+K01084+K07203+K07199
Hepatitis C	106	ko05160	Human Diseases	Infectious diseases: Viral	CL1144.Contig2_All;CL1502.Contig1_All;CL1502.Contig2_All;CL1865.Contig1_All;CL2547.Contig3_All;CL2548.Contig1_All;CL2548.Contig2_All;CL2827.Contig1_All;CL2827.Contig2_All;CL2863.Contig1_All;CL2863.Contig2_All;CL2863.Contig3_All;CL2863.Contig4_All;CL2863.Contig5_All;CL2922.Contig1_All;CL2922.Contig2_All;CL3032.Contig3_All;CL3032.Contig6_All;CL3200.Contig2_All;CL345.Contig1_All;CL345.Contig2_All;CL…	K05401+K02580+K03083+K04364+K04441+K04456+K07210+K12473+K02649+K08860+K05410+K13885+K04354+K04371+K04365+K08845+K06088+K04706+K00922+K04361+K04382+K04467+K06698+K04440+K07209+K03456+K08524+K03173+K03099+K04366+K06625+K03237+K07827+K02833+K04693+K03250+K06508+K03175
Pertussis	106	ko05133	Human Diseases	Infectious diseases: Bacterial	CL11.Contig1_All;CL11.Contig3_All;CL11.Contig4_All;CL11.Contig5_All;CL11.Contig6_All;CL11.Contig7_All;CL1144.Contig3_All;CL1161.Contig2_All;CL1487.Contig1_All;CL1487.Contig2_All;CL1502.Contig1_All;CL1502.Contig2_All;CL1865.Contig3_All;CL1933.Contig1_All;CL1996.Contig1_All;CL1996.Contig2_All;CL250.Contig13_All;CL250.Contig14_All;CL250.Contig25_All;CL250.Contig33_All;CL250.Contig36_All;CL250.Contig…	K12800+K10160+K05719+K02580+K01330+K01331+K04441+K06484+K04733+K08727+K04371+K05765+K04397+K02187+K04730+K02183+K04448+K04440+K04513+K04002+K05406+K10155+K04729+K04630+K03175
Pyruvate metabolism	106	ko00620	Metabolism	Carbohydrate metabolism	CL1024.Contig1_All;CL1024.Contig2_All;CL1024.Contig3_All;CL1024.Contig4_All;CL1059.Contig1_All;CL1059.Contig2_All;CL1059.Contig3_All;CL1059.Contig4_All;CL1059.Contig5_All;CL1217.Contig1_All;CL1217.Contig2_All;CL1409.Contig1_All;CL1409.Contig2_All;CL1409.Contig3_All;CL1409.Contig5_All;CL142.Contig1_All;CL142.Contig2_All;CL142.Contig3_All;CL142.Contig4_All;CL1563.Contig1_All;CL1563.Contig2_All;CL15…	K00626+K00873+K01759+K00102+K00128+K11262+K01512+K00011+K00149+K00627+K01596+K00025+K01638+K00016+K01069+K00049+K01895+K00162+K00029+K14085+K01007+K01958+K00382+K00161+K00026
mTOR signaling pathway	105	ko04150	Environmental Information Processing	Signal transduction	CL1169.Contig1_All;CL1169.Contig2_All;CL1169.Contig3_All;CL1169.Contig4_All;CL1169.Contig5_All;CL1169.Contig6_All;CL1169.Contig7_All;CL1169.Contig8_All;CL1174.Contig1_All;CL1174.Contig2_All;CL1519.Contig1_All;CL1519.Contig2_All;CL1602.Contig1_All;CL1602.Contig2_All;CL1605.Contig1_All;CL1605.Contig2_All;CL1650.Contig1_All;CL1650.Contig2_All;CL2032.Contig1_All;CL2032.Contig2_All;CL2032.Contig3_All;…	K07198+K03259+K08269+K05449+K05448+K07207+K08271+K04373+K04456+K06276+K02649+K08268+K07298+K07206+K04371+K03258+K08266+K04365+K00922+K07204+K08272+K04688+K08270+K08267+K07208+K07203+K02991+K07205
Tyrosine metabolism	105	ko00350	Metabolism	Amino acid metabolism	CL1374.Contig1_All;CL1374.Contig2_All;CL1513.Contig1_All;CL1513.Contig2_All;CL1874.Contig1_All;CL1874.Contig3_All;CL2168.Contig1_All;CL2168.Contig2_All;CL222.Contig1_All;CL222.Contig2_All;CL222.Contig3_All;CL2337.Contig1_All;CL2337.Contig2_All;CL258.Contig1_All;CL258.Contig2_All;CL3203.Contig1_All;CL3203.Contig2_All;CL3203.Contig3_All;CL3228.Contig10_All;CL3228.Contig1_All;CL3228.Contig3_All;CL32…	K00599+K00815+K00505+K00680+K00274+K00503+K00431+K01557+K00121+K00129+K00545+K14455+K01593+K13953+K01800+K07253+K00457+K00451+K01555+K14454
Propanoate metabolism	103	ko00640	Metabolism	Carbohydrate metabolism	CL1024.Contig1_All;CL1024.Contig2_All;CL1024.Contig3_All;CL1024.Contig4_All;CL1216.Contig2_All;CL142.Contig1_All;CL142.Contig2_All;CL142.Contig3_All;CL142.Contig4_All;CL1563.Contig1_All;CL1563.Contig2_All;CL1563.Contig3_All;CL1563.Contig4_All;CL1866.Contig1_All;CL1866.Contig2_All;CL1866.Contig3_All;CL1866.Contig4_All;CL205.Contig1_All;CL205.Contig2_All;CL206.Contig10_All;CL206.Contig11_All;CL206.…	K00626+K07515+K00128+K11262+K13524+K00149+K01899+K00232+K01900+K07511+K00249+K00016+K05605+K07514+K05606+K01895+K01965+K14085+K01908+K01578+K01847+K01966+K00140
Fc epsilon RI signaling pathway	101	ko04664	Organismal Systems	Immune system	CL148.Contig1_All;CL148.Contig2_All;CL2058.Contig1_All;CL2058.Contig2_All;CL2149.Contig1_All;CL2548.Contig1_All;CL2548.Contig2_All;CL2563.Contig1_All;CL2563.Contig2_All;CL264.Contig2_All;CL264.Contig3_All;CL264.Contig4_All;CL264.Contig6_All;CL264.Contig7_All;CL2805.Contig1_All;CL2805.Contig2_All;CL2815.Contig1_All;CL2815.Contig2_All;CL2827.Contig1_All;CL2827.Contig2_All;CL2863.Contig1_All;CL2863.…	K01047+K04392+K06068+K04364+K02677+K04441+K04456+K04368+K02649+K07361+K07370+K04371+K04430+K01116+K00922+K04432+K04440+K05730+K05703+K03099+K04366+K07827+K02833+K05859
Leishmaniasis	101	ko05140	Human Diseases	Infectious diseases: Parasitic	CL1144.Contig3_All;CL1144.Contig4_All;CL1161.Contig2_All;CL1487.Contig1_All;CL1487.Contig2_All;CL1502.Contig1_All;CL1502.Contig2_All;CL1865.Contig3_All;CL2553.Contig10_All;CL2553.Contig2_All;CL2553.Contig4_All;CL2553.Contig5_All;CL2553.Contig7_All;CL2553.Contig8_All;CL2553.Contig9_All;CL264.Contig2_All;CL264.Contig3_All;CL264.Contig4_All;CL264.Contig6_All;CL264.Contig7_All;CL2717.Contig1_All;CL27…	K10159+K10160+K05719+K02580+K04011+K02677+K04403+K04441+K04404+K04733+K04371+K04730+K04427+K06483+K04448+K04447+K05133+K05406+K04729+K04375+K13536+K03175
Antigen processing and presentation	101	ko04612	Organismal Systems	Immune system	CL1218.Contig1_All;CL1240.Contig11_All;CL1240.Contig12_All;CL1240.Contig13_All;CL1240.Contig3_All;CL1240.Contig5_All;CL1240.Contig6_All;CL1240.Contig9_All;CL1258.Contig10_All;CL1258.Contig1_All;CL1258.Contig2_All;CL1258.Contig3_All;CL1258.Contig4_All;CL1258.Contig5_All;CL1258.Contig6_All;CL1258.Contig7_All;CL1258.Contig8_All;CL1258.Contig9_All;CL1905.Contig1_All;CL1905.Contig2_All;CL191.Contig2_A…	K08057+K03283+K08064+K01369+K08054+K08059+K08065+K08066+K05870+K04079+K09490+K08056+K06698+K01363+K01365+K08061+K08062
Glycine, serine and threonine metabolism	100	ko00260	Metabolism	Amino acid metabolism	CL1192.Contig1_All;CL1192.Contig2_All;CL1263.Contig1_All;CL1263.Contig2_All;CL1263.Contig3_All;CL161.Contig1_All;CL161.Contig2_All;CL161.Contig3_All;CL1686.Contig2_All;CL1686.Contig3_All;CL1686.Contig4_All;CL1686.Contig5_All;CL1691.Contig1_All;CL1691.Contig2_All;CL217.Contig1_All;CL217.Contig2_All;CL217.Contig3_All;CL258.Contig1_All;CL258.Contig2_All;CL3622.Contig1_All;CL3622.Contig2_All;CL3622.C…	K00281+K00108+K00552+K00827+K01754+K01697+K00274+K00273+K01752+K00306+K00830+K00643+K00605+K00049+K00544+K01079+K00314+K00600+K00058+K00315+K01620+K14085+K15788+K00639+K12235+K01834+K15789+K01758+K00382+K00831
Bladder cancer	99	ko05219	Human Diseases	Cancers: Specific types	CL1605.Contig1_All;CL1605.Contig2_All;CL1858.Contig1_All;CL1864.Contig1_All;CL1864.Contig2_All;CL2996.Contig1_All;CL2996.Contig2_All;CL3068.Contig1_All;CL3068.Contig2_All;CL3068.Contig3_All;CL3068.Contig4_All;CL31.Contig3_All;CL3174.Contig1_All;CL3174.Contig2_All;CL3663.Contig2_All;CL3731.Contig1_All;CL3731.Contig2_All;CL3731.Contig3_All;CL4525.Contig1_All;CL4878.Contig1_All;CL4878.Contig2_All;CL…	K05449+K05448+K04659+K00758+K04445+K04368+K08803+K04371+K01398+K01403+K04365+K08845+K02089+K04361+K04377+K09850+K05094+K04366+K06643+K06625+K07827+K02833+K09389+K06620
Glutathione metabolism	98	ko00480	Metabolism	Metabolism of other amino acids	CL1020.Contig1_All;CL1194.Contig1_All;CL1493.Contig1_All;CL1493.Contig2_All;CL1723.Contig1_All;CL1723.Contig2_All;CL1723.Contig3_All;CL1723.Contig4_All;CL2190.Contig1_All;CL2190.Contig2_All;CL2190.Contig3_All;CL2236.Contig1_All;CL2236.Contig2_All;CL2236.Contig3_All;CL2845.Contig1_All;CL2845.Contig2_All;CL3193.Contig1_All;CL3193.Contig2_All;CL3193.Contig3_All;CL3777.Contig1_All;CL3777.Contig2_All;…	K00031+K00681+K00799+K00797+K00033+K11204+K01920+K00036+K00682+K05361+K00432+K00802+K00020+K01469+K11142+K11205+K11140+K00310+K05360+K10808+K00383+K01581+K10807+K13299+K01255
Colorectal cancer	98	ko05210	Human Diseases	Cancers: Specific types	CL2058.Contig1_All;CL2058.Contig2_All;CL215.Contig1_All;CL215.Contig2_All;CL2318.Contig1_All;CL2318.Contig3_All;CL2547.Contig3_All;CL2863.Contig1_All;CL2863.Contig2_All;CL2863.Contig3_All;CL2863.Contig4_All;CL2863.Contig5_All;CL3163.Contig1_All;CL3163.Contig2_All;CL3174.Contig1_All;CL3174.Contig2_All;CL3201.Contig1_All;CL3201.Contig2_All;CL3201.Contig3_All;CL3265.Contig1_All;CL3265.Contig2_All;CL…	K04392+K02085+K03083+K04456+K04368+K08738+K02649+K08736+K08737+K08734+K04500+K04371+K04365+K08845+K04501+K02157+K00922+K02187+K04491+K08732+K04377+K04448+K04440+K08733+K06765+K04366+K04399+K04674+K04513+K08731+K07827+K02105+K02159+K08735
Endocrine and other factor-regulated calcium reabsorption	97	ko04961	Organismal Systems	Excretory system	CL108.Contig1_All;CL108.Contig2_All;CL108.Contig3_All;CL108.Contig4_All;CL108.Contig5_All;CL1734.Contig1_All;CL1734.Contig2_All;CL1734.Contig3_All;CL1734.Contig4_All;CL1734.Contig5_All;CL1734.Contig6_All;CL1734.Contig7_All;CL1734.Contig8_All;CL1834.Contig2_All;CL1919.Contig1_All;CL1919.Contig2_All;CL1919.Contig3_All;CL1919.Contig4_All;CL1919.Contig5_All;CL1919.Contig6_All;CL1919.Contig7_All;CL191…	K04645+K04644+K05850+K01325+K01528+K04634+K04646+K02677+K01539+K01540+K07904+K04345+K05849+K05858+K08049+K08539+K11824+K04632+K11825+K14757+K08046+K11826+K11827
Fatty acid metabolism	97	ko00071	Metabolism	Lipid metabolism	CL1024.Contig1_All;CL1024.Contig2_All;CL1024.Contig3_All;CL1024.Contig4_All;CL1139.Contig1_All;CL1139.Contig2_All;CL1216.Contig2_All;CL1270.Contig1_All;CL1270.Contig2_All;CL142.Contig1_All;CL142.Contig2_All;CL142.Contig3_All;CL142.Contig4_All;CL1977.Contig1_All;CL1977.Contig2_All;CL205.Contig1_All;CL205.Contig2_All;CL2134.Contig1_All;CL2134.Contig2_All;CL2696.Contig2_All;CL2789.Contig1_All;CL2789…	K00626+K00255+K07515+K08766+K00128+K13239+K00149+K00232+K07511+K07508+K01897+K00248+K00249+K09479+K15013+K00121+K08765+K07514+K00022+K14085+K09478+K13953+K07509+K00252
Cocaine addiction	97	ko05030	Human Diseases	Substance dependence	CL1005.Contig1_All;CL1005.Contig2_All;CL1225.Contig1_All;CL1225.Contig2_All;CL1291.Contig1_All;CL1291.Contig3_All;CL1291.Contig4_All;CL1291.Contig5_All;CL1291.Contig6_All;CL1291.Contig7_All;CL1291.Contig8_All;CL1291.Contig9_All;CL1399.Contig1_All;CL1399.Contig2_All;CL1478.Contig1_All;CL1502.Contig1_All;CL1502.Contig2_All;CL1744.Contig1_All;CL1744.Contig2_All;CL1744.Contig3_All;CL1744.Contig4_All;…	K05208+K04450+K08155+K02580+K13765+K00274+K05198+K05214+K05213+K05870+K04345+K05212+K02090+K05210+K05209+K09047+K04632+K04448+K04605+K05036+K08045+K01593+K09048+K05211+K04630+K04374
Metabolism of xenobiotics by cytochrome P450	96	ko00980	Metabolism	Xenobiotics biodegradation and metabolism	CL1084.Contig1_All;CL1084.Contig2_All;CL1123.Contig1_All;CL1123.Contig2_All;CL1150.Contig1_All;CL1150.Contig2_All;CL1591.Contig1_All;CL1591.Contig2_All;CL1591.Contig3_All;CL1723.Contig1_All;CL1723.Contig2_All;CL1723.Contig3_All;CL1723.Contig4_All;CL1725.Contig1_All;CL1725.Contig2_All;CL2236.Contig1_All;CL2236.Contig2_All;CL2236.Contig3_All;CL2845.Contig1_All;CL2845.Contig2_All;CL2870.Contig1_All;…	K00699+K00079+K07412+K00078+K00799+K01253+K07424+K00121+K00129+K07411+K13953+K00084+K00310+K07413+K13299
beta-Alanine metabolism	96	ko00410	Metabolism	Metabolism of other amino acids	CL1216.Contig2_All;CL142.Contig1_All;CL142.Contig2_All;CL142.Contig3_All;CL142.Contig4_All;CL1866.Contig1_All;CL1866.Contig2_All;CL1866.Contig3_All;CL1866.Contig4_All;CL205.Contig1_All;CL205.Contig2_All;CL2134.Contig1_All;CL2134.Contig2_All;CL2190.Contig1_All;CL2190.Contig2_All;CL2190.Contig3_All;CL2384.Contig1_All;CL2384.Contig2_All;CL2409.Contig1_All;CL2409.Contig2_All;CL2696.Contig2_All;CL2789…	K07515+K00128+K13524+K00149+K00232+K00797+K08660+K01431+K07511+K01580+K00249+K05605+K07514+K00802+K01464+K00129+K14085+K01578+K00207+K00140
Aminoacyl-tRNA biosynthesis	96	ko00970	Genetic Information Processing	Translation	CL1030.Contig1_All;CL1030.Contig2_All;CL1807.Contig1_All;CL1807.Contig2_All;CL1839.Contig1_All;CL1839.Contig2_All;CL1841.Contig2_All;CL1841.Contig3_All;CL1841.Contig4_All;CL2010.Contig2_All;CL2394.Contig1_All;CL2394.Contig2_All;CL2550.Contig1_All;CL2550.Contig2_All;CL2997.Contig1_All;CL2997.Contig2_All;CL3074.Contig1_All;CL3074.Contig2_All;CL3074.Contig3_All;CL3247.Contig1_All;CL3247.Contig2_All;…	K01873+K02434+K14163+K01867+K02433+K01866+K01872+K01875+K01868+K04567+K01886+K01892+K01885+K01880+K01887+K01893+K01881+K01870+K03341+K01874+K01890+K01889+K01869+K01883+K01876+K10837+K00604
Epithelial cell signaling in Helicobacter pylori infection	96	ko05120	Human Diseases	Infectious diseases: Bacterial	CL1502.Contig1_All;CL1502.Contig2_All;CL2058.Contig1_All;CL2058.Contig2_All;CL2827.Contig1_All;CL2827.Contig2_All;CL2922.Contig1_All;CL2922.Contig2_All;CL3063.Contig2_All;CL3163.Contig1_All;CL3163.Contig2_All;CL3200.Contig2_All;CL3201.Contig1_All;CL3201.Contig2_All;CL3201.Contig3_All;CL333.Contig4_All;CL3555.Contig1_All;CL3555.Contig2_All;CL3593.Contig1_All;CL3593.Contig2_All;CL3593.Contig3_All;C…	K02580+K04392+K04441+K07210+K05737+K05728+K04393+K06059+K04409+K07293+K08727+K02155+K05701+K06704+K04430+K02154+K01116+K02187+K02152+K04361+K02153+K04467+K04448+K05704+K03662+K04440+K07209+K02148+K02149+K02146+K02147+K02145+K05859+K02150+K02151+K03661+K02144
Phototransduction - fly	95	ko04745	Organismal Systems	Sensory system	CL1042.Contig1_All;CL1042.Contig2_All;CL1042.Contig3_All;CL1042.Contig4_All;CL1543.Contig1_All;CL1543.Contig2_All;CL1543.Contig3_All;CL203.Contig10_All;CL203.Contig11_All;CL203.Contig12_All;CL203.Contig13_All;CL203.Contig14_All;CL203.Contig15_All;CL203.Contig16_All;CL203.Contig17_All;CL203.Contig18_All;CL203.Contig1_All;CL203.Contig2_All;CL203.Contig3_All;CL203.Contig4_All;CL203.Contig5_All;CL203…	K00910+K08834+K04634+K13804+K02677+K13806+K05692+K04515+K05858+K02183+K05328+K13807+K13805+K02522
Base excision repair	94	ko03410	Genetic Information Processing	Replication and repair	CL1115.Contig1_All;CL1115.Contig2_All;CL1177.Contig1_All;CL1177.Contig2_All;CL1177.Contig3_All;CL1177.Contig4_All;CL1177.Contig5_All;CL1249.Contig1_All;CL1249.Contig2_All;CL1249.Contig3_All;CL1698.Contig2_All;CL1706.Contig1_All;CL1706.Contig2_All;CL171.Contig1_All;CL171.Contig2_All;CL1776.Contig1_All;CL1776.Contig2_All;CL1776.Contig3_All;CL183.Contig1_All;CL183.Contig2_All;CL183.Contig3_All;CL192…	K10802+K02328+K10773+K03506+K10798+K03512+K10747+K10801+K03660+K03649+K02325+K02327+K10771+K10776+K02330+K03504+K10803+K10772+K04802+K03648+K10569+K10567+K02326+K03652+K04799+K10800+K03575+K02324
Glioma	93	ko05214	Human Diseases	Cancers: Specific types	CL2548.Contig1_All;CL2548.Contig2_All;CL264.Contig2_All;CL264.Contig3_All;CL264.Contig4_All;CL264.Contig6_All;CL264.Contig7_All;CL2815.Contig1_All;CL2815.Contig2_All;CL2863.Contig1_All;CL2863.Contig2_All;CL2863.Contig3_All;CL2863.Contig4_All;CL2863.Contig5_All;CL3098.Contig1_All;CL3098.Contig2_All;CL3174.Contig1_All;CL3174.Contig2_All;CL345.Contig1_All;CL345.Contig2_All;CL345.Contig3_All;CL345.Co…	K04364+K02677+K04456+K01110+K04368+K02649+K04371+K04365+K08845+K02089+K04515+K01116+K00922+K04361+K02183+K05087+K02091+K03099+K04366+K06643+K06625+K07827+K02833+K06279+K09389+K06620+K05859+K07203
Nucleotide excision repair	92	ko03420	Genetic Information Processing	Replication and repair	CL1177.Contig1_All;CL1177.Contig2_All;CL1177.Contig3_All;CL1177.Contig4_All;CL1177.Contig5_All;CL1279.Contig1_All;CL1279.Contig2_All;CL1706.Contig1_All;CL1706.Contig2_All;CL1894.Contig1_All;CL1894.Contig2_All;CL1894.Contig3_All;CL1923.Contig3_All;CL23.Contig1_All;CL23.Contig2_All;CL23.Contig3_All;CL23.Contig4_All;CL23.Contig5_All;CL23.Contig6_All;CL3230.Contig1_All;CL3230.Contig2_All;CL3604.Conti…	K02328+K07466+K03506+K03144+K10747+K10847+K10140+K02325+K10849+K10839+K03141+K02327+K10754+K03142+K10843+K03504+K10609+K10570+K04802+K06634+K10838+K10846+K03868+K10756+K10841+K02326+K10610+K03143+K10740+K10755+K10848+K10844+K10842+K02324+K10739+K02202
Tryptophan metabolism	91	ko00380	Metabolism	Amino acid metabolism	CL1024.Contig1_All;CL1024.Contig2_All;CL1024.Contig3_All;CL1024.Contig4_All;CL1216.Contig2_All;CL1296.Contig1_All;CL1296.Contig2_All;CL142.Contig1_All;CL142.Contig2_All;CL142.Contig3_All;CL142.Contig4_All;CL180.Contig1_All;CL180.Contig2_All;CL1874.Contig1_All;CL1874.Contig3_All;CL2010.Contig2_All;CL205.Contig1_All;CL205.Contig2_All;CL21.Contig10_All;CL21.Contig11_All;CL21.Contig12_All;CL21.Contig…	K00626+K07515+K00825+K00128+K01426+K00816+K00149+K00274+K07511+K01501+K00164+K07514+K00022+K14085+K00452+K01593+K03392+K00669+K01556+K00453+K01432+K00562+K00252+K03781+K00486
Hematopoietic cell lineage	90	ko04640	Organismal Systems	Immune system	CL157.Contig1_All;CL2553.Contig10_All;CL2553.Contig2_All;CL2553.Contig4_All;CL2553.Contig5_All;CL2553.Contig7_All;CL2553.Contig8_All;CL2553.Contig9_All;CL2853.Contig1_All;CL2865.Contig1_All;CL3135.Contig1_All;CL3135.Contig2_All;CL3588.Contig1_All;CL3588.Contig2_All;CL3670.Contig1_All;CL3670.Contig2_All;CL3764.Contig1_All;CL3764.Contig2_All;CL3764.Contig3_All;CL3871.Contig1_All;CL3871.Contig3_All;…	K00977+K04011+K04006+K06468+K06261+K06484+K06476+K06467+K00431+K06483+K06482+K06485+K11140+K06260+K04012+K06460+K05091+K00965
N-Glycan biosynthesis	87	ko00510	Metabolism	Glycan biosynthesis and metabolism	CL1052.Contig2_All;CL1052.Contig3_All;CL1052.Contig6_All;CL1052.Contig7_All;CL1689.Contig1_All;CL1689.Contig2_All;CL1689.Contig3_All;CL2419.Contig1_All;CL2960.Contig1_All;CL2960.Contig2_All;CL3095.Contig1_All;CL3095.Contig2_All;CL3095.Contig3_All;CL3095.Contig4_All;CL3459.Contig1_All;CL3459.Contig2_All;CL3654.Contig1_All;CL3654.Contig2_All;CL3811.Contig1_All;CL3811.Contig2_All;CL3923.Contig1_All;…	K09658+K01228+K05546+K03849+K09659+K00738+K12667+K00717+K06316+K01230+K03845+K03843+K07252+K07968+K07966+K03846+K03848+K03842+K01001+K00902+K01231+K12669+K07441+K00736+K00726+K00721+K03844+K00737+K12670+K00778+K12668+K07151+K07432+K03850+K00779+K03847+K12666+K00729
Fat digestion and absorption	85	ko04975	Organismal Systems	Digestive system	CL1024.Contig1_All;CL1024.Contig2_All;CL1024.Contig3_All;CL1024.Contig4_All;CL1379.Contig24_All;CL146.Contig1_All;CL146.Contig2_All;CL148.Contig1_All;CL148.Contig2_All;CL1666.Contig1_All;CL1666.Contig2_All;CL1962.Contig1_All;CL1962.Contig2_All;CL2417.Contig1_All;CL2665.Contig1_All;CL2746.Contig2_All;CL2805.Contig1_All;CL2805.Contig2_All;CL3196.Contig1_All;CL3196.Contig2_All;CL3394.Contig2_All;CL3…	K00626+K12298+K14452+K01047+K14462+K14075+K14073+K13885+K08745+K01080+K14461+K13509+K11155+K05641+K14455+K05684+K08750+K05683+K08751+K14463+K14457
Arachidonic acid metabolism	83	ko00590	Metabolism	Lipid metabolism	CL1123.Contig1_All;CL1123.Contig2_All;CL1150.Contig1_All;CL1150.Contig2_All;CL1150.Contig3_All;CL1150.Contig4_All;CL1194.Contig1_All;CL1288.Contig1_All;CL1288.Contig2_All;CL148.Contig1_All;CL148.Contig2_All;CL1493.Contig1_All;CL1493.Contig2_All;CL2805.Contig1_All;CL2805.Contig2_All;CL3196.Contig1_All;CL3196.Contig2_All;CL3394.Contig2_All;CL4065.Contig1_All;CL4065.Contig2_All;CL4224.Contig1_All;CL…	K00079+K07412+K07418+K07422+K00681+K01047+K05309+K08726+K15717+K00432+K00461+K08021+K01254+K01832+K00084+K01830+K15730+K07413
Drug metabolism - cytochrome P450	83	ko00982	Metabolism	Xenobiotics biodegradation and metabolism	CL1084.Contig1_All;CL1084.Contig2_All;CL1150.Contig1_All;CL1150.Contig2_All;CL1723.Contig1_All;CL1723.Contig2_All;CL1723.Contig3_All;CL1723.Contig4_All;CL2236.Contig1_All;CL2236.Contig2_All;CL2236.Contig3_All;CL258.Contig1_All;CL258.Contig2_All;CL2845.Contig1_All;CL2845.Contig2_All;CL2870.Contig1_All;CL2870.Contig2_All;CL2870.Contig3_All;CL4379.Contig1_All;CL4379.Contig2_All;CL4379.Contig3_All;CL…	K00699+K07412+K00799+K00274+K07424+K00121+K00129+K00485+K07411+K13953+K00310+K07413+K13299
Sphingolipid metabolism	82	ko00600	Metabolism	Lipid metabolism	CL1105.Contig1_All;CL1105.Contig2_All;CL182.Contig1_All;CL182.Contig2_All;CL182.Contig3_All;CL182.Contig4_All;CL182.Contig5_All;CL2178.Contig1_All;CL2178.Contig2_All;CL2870.Contig1_All;CL2870.Contig2_All;CL335.Contig10_All;CL335.Contig11_All;CL335.Contig12_All;CL335.Contig2_All;CL335.Contig3_All;CL335.Contig4_All;CL335.Contig5_All;CL335.Contig6_All;CL335.Contig7_All;CL335.Contig8_All;CL335.Contig…	K00654+K01201+K01019+K04628+K12348+K04714+K12353+K12350+K12349+K01080+K04710+K12309+K04712+K04715+K04718+K12351+K12352+K04708+K01441+K04716+K04717+K01634+K00720
Endometrial cancer	80	ko05213	Human Diseases	Cancers: Specific types	CL215.Contig1_All;CL215.Contig2_All;CL2318.Contig1_All;CL2318.Contig3_All;CL2386.Contig2_All;CL2547.Contig3_All;CL2548.Contig1_All;CL2548.Contig2_All;CL2863.Contig1_All;CL2863.Contig2_All;CL2863.Contig3_All;CL2863.Contig4_All;CL2863.Contig5_All;CL2935.Contig1_All;CL2935.Contig2_All;CL3098.Contig1_All;CL3098.Contig2_All;CL3174.Contig1_All;CL3174.Contig2_All;CL345.Contig1_All;CL345.Contig2_All;CL34…	K02085+K05691+K03083+K04364+K04456+K06276+K01110+K04368+K02649+K08734+K04371+K04365+K08845+K02157+K00922+K04491+K04361+K04377+K03099+K04366+K04399+K07827+K02833+K09408+K04375+K06272+K02105
Staphylococcus aureus infection	79	ko05150	Human Diseases	Infectious diseases: Bacterial	CL1910.Contig1_All;CL1933.Contig1_All;CL199.Contig2_All;CL1996.Contig1_All;CL1996.Contig2_All;CL250.Contig13_All;CL250.Contig14_All;CL250.Contig25_All;CL250.Contig33_All;CL250.Contig36_All;CL250.Contig3_All;CL250.Contig7_All;CL2500.Contig1_All;CL2553.Contig10_All;CL2553.Contig2_All;CL2553.Contig4_All;CL2553.Contig5_All;CL2553.Contig6_All;CL2553.Contig7_All;CL2553.Contig8_All;CL2553.Contig9_All;CL…	K03992+K01330+K01331+K04004+K06496+K01315+K07604+K03991+K03905+K03993+K01333+K01335+K07596
Non-small cell lung cancer	79	ko05223	Human Diseases	Cancers: Specific types	CL2548.Contig1_All;CL2548.Contig2_All;CL264.Contig2_All;CL264.Contig3_All;CL264.Contig4_All;CL264.Contig6_All;CL264.Contig7_All;CL2815.Contig1_All;CL2815.Contig2_All;CL2863.Contig1_All;CL2863.Contig2_All;CL2863.Contig3_All;CL2863.Contig4_All;CL2863.Contig5_All;CL2935.Contig1_All;CL2935.Contig2_All;CL3174.Contig1_All;CL3174.Contig2_All;CL345.Contig1_All;CL345.Contig2_All;CL345.Contig3_All;CL345.Co…	K04364+K02677+K04456+K06276+K04368+K02649+K04371+K01522+K04365+K08845+K02089+K01116+K00922+K04361+K08528+K09850+K08015+K08524+K08526+K02091+K03099+K04366+K04399+K08525+K07827+K02833+K09389+K06620+K09408+K05859
Glycosaminoglycan biosynthesis - chondroitin sulfate	78	ko00532	Metabolism	Glycan biosynthesis and metabolism	CL1736.Contig1_All;CL1736.Contig2_All;CL2076.Contig1_All;CL2076.Contig2_All;CL2626.Contig1_All;CL2626.Contig2_All;CL2684.Contig1_All;CL5222.Contig1_All;CL5222.Contig2_All;CL5222.Contig3_All;CL5345.Contig1_All;CL5345.Contig2_All;CL5452.Contig1_All;CL5452.Contig2_All;CL5639.Contig1_All;CL5675.Contig1_All;CL5675.Contig2_All;CL5675.Contig4_All;CL5701.Contig1_All;CL5701.Contig2_All;CL573.Contig2_All;C…	K00746+K00771+K08105+K04742+K10158+K10812+K08106+K01017+K07779+K03193+K00747+K03419+K00733+K13499+K01020+K04743+K00734
Systemic lupus erythematosus	74	ko05322	Human Diseases	Immune diseases	CL1479.Contig1_All;CL1479.Contig2_All;CL1617.Contig1_All;CL1617.Contig2_All;CL1653.Contig1_All;CL1653.Contig2_All;CL1834.Contig3_All;CL1891.Contig1_All;CL1891.Contig2_All;CL1933.Contig1_All;CL1996.Contig1_All;CL1996.Contig2_All;CL2200.Contig1_All;CL2200.Contig2_All;CL2429.Contig1_All;CL2429.Contig2_All;CL250.Contig13_All;CL250.Contig14_All;CL250.Contig25_All;CL250.Contig33_All;CL250.Contig36_All;…	K05699+K11089+K01327+K11086+K01330+K11253+K01331+K11087+K11252+K03995+K11251+K01319+K05210+K05209+K11088+K03996+K03998+K04000+K11090+K11254
Steroid hormone biosynthesis	74	ko00140	Metabolism	Lipid metabolism	CL1084.Contig1_All;CL1084.Contig2_All;CL2083.Contig1_All;CL2083.Contig2_All;CL2083.Contig3_All;CL2191.Contig1_All;CL2191.Contig2_All;CL2191.Contig5_All;CL2870.Contig1_All;CL2870.Contig2_All;CL2870.Contig3_All;CL2878.Contig1_All;CL2878.Contig2_All;CL3357.Contig1_All;CL3357.Contig2_All;CL3575.Contig1_All;CL3729.Contig3_All;CL4508.Contig1_All;CL4508.Contig2_All;CL4513.Contig1_All;CL4513.Contig2_All;…	K00699+K00044+K13369+K01016+K13370+K07424+K00545+K12343+K00251+K05295+K01131+K00071+K10207+K13368+K12345
Insect hormone biosynthesis	71	ko00981	Metabolism	Metabolism of terpenoids and polyketides	CL1263.Contig3_All;CL1379.Contig10_All;CL1379.Contig11_All;CL1379.Contig12_All;CL1379.Contig13_All;CL1379.Contig14_All;CL1379.Contig15_All;CL1379.Contig16_All;CL1379.Contig17_All;CL1379.Contig18_All;CL1379.Contig19_All;CL1379.Contig1_All;CL1379.Contig20_All;CL1379.Contig21_All;CL1379.Contig22_All;CL1379.Contig23_All;CL1379.Contig24_All;CL1379.Contig2_All;CL1379.Contig3_All;CL1379.Contig4_All;CL13…	K10724+K01063+K10721+K10723+K10719+K10718+K14985+K14939+K14937+K14938
DNA replication	70	ko03030	Genetic Information Processing	Replication and repair	CL1060.Contig1_All;CL1060.Contig2_All;CL1177.Contig1_All;CL1177.Contig2_All;CL1177.Contig3_All;CL1177.Contig4_All;CL1177.Contig5_All;CL1279.Contig1_All;CL1279.Contig2_All;CL1706.Contig1_All;CL1706.Contig2_All;CL1923.Contig3_All;CL2164.Contig1_All;CL2164.Contig2_All;CL2399.Contig1_All;CL2399.Contig2_All;CL2399.Contig3_All;CL3604.Contig1_All;CL3705.Contig1_All;CL3705.Contig2_All;CL3798.Contig1_All;…	K10743+K02328+K07466+K03506+K10747+K02685+K02321+K02325+K02684+K03469+K02327+K10754+K03111+K03504+K02320+K04802+K02542+K10756+K02210+K02209+K02326+K02541+K10740+K04799+K10755+K02212+K02540+K10745+K10744+K02324+K10742+K10739
Type II diabetes mellitus	69	ko04930	Human Diseases	Endocrine and metabolic diseases	CL1059.Contig1_All;CL1059.Contig2_All;CL1059.Contig3_All;CL1059.Contig4_All;CL1059.Contig5_All;CL1152.Contig1_All;CL1152.Contig2_All;CL1152.Contig4_All;CL1317.Contig2_All;CL2149.Contig1_All;CL2563.Contig1_All;CL2563.Contig2_All;CL345.Contig1_All;CL345.Contig2_All;CL345.Contig3_All;CL345.Contig4_All;CL3623.Contig1_All;CL3623.Contig2_All;CL3623.Contig3_All;CL3623.Contig4_All;CL3623.Contig5_All;CL36…	K00873+K06069+K00844+K06068+K02649+K07187+K04371+K04849+K07595+K00922+K04527+K04440+K07209+K04850+K04344+K04697+K04851+K04695+K07203
Pentose phosphate pathway	69	ko00030	Metabolism	Carbohydrate metabolism	CL189.Contig10_All;CL189.Contig11_All;CL189.Contig12_All;CL189.Contig13_All;CL189.Contig15_All;CL189.Contig16_All;CL189.Contig1_All;CL189.Contig2_All;CL189.Contig3_All;CL189.Contig4_All;CL189.Contig5_All;CL189.Contig6_All;CL189.Contig7_All;CL189.Contig8_All;CL189.Contig9_All;CL245.Contig1_All;CL245.Contig2_All;CL245.Contig3_All;CL245.Contig4_All;CL2564.Contig1_All;CL2564.Contig2_All;CL2986.Contig…	K00850+K00948+K01783+K15779+K01835+K00033+K00036+K00616+K00852+K01623+K01810+K01807+K00615+K00020+K01053+K03841+K00115+K01057+K01619
Rheumatoid arthritis	67	ko05323	Human Diseases	Immune diseases	CL1144.Contig3_All;CL1144.Contig4_All;CL1605.Contig1_All;CL1865.Contig3_All;CL363.Contig11_All;CL363.Contig12_All;CL363.Contig5_All;CL363.Contig8_All;CL4061.Contig1_All;CL4061.Contig2_All;CL4401.Contig1_All;CL4401.Contig2_All;CL4439.Contig1_All;CL4439.Contig2_All;CL5075.Contig1_All;CL5075.Contig2_All;CL5287.Contig1_All;CL5287.Contig2_All;CL5486.Contig1_All;CL5486.Contig2_All;CL5727.Contig1_All;CL…	K10159+K10160+K05448+K05465+K05121+K02155+K05096+K02154+K02152+K02153+K04448+K03662+K01365+K02148+K02149+K02146+K02147+K02145+K02150+K02151+K03661+K02144
Porphyrin and chlorophyll metabolism	66	ko00860	Metabolism	Metabolism of cofactors and vitamins	CL1084.Contig1_All;CL1084.Contig2_All;CL1548.Contig1_All;CL1548.Contig2_All;CL1548.Contig3_All;CL1548.Contig4_All;CL1839.Contig1_All;CL1839.Contig2_All;CL1988.Contig1_All;CL1988.Contig2_All;CL2139.Contig1_All;CL2139.Contig2_All;CL2380.Contig1_All;CL2380.Contig2_All;CL2870.Contig1_All;CL2870.Contig2_All;CL2870.Contig3_All;CL3183.Contig1_All;CL3183.Contig2_All;CL3582.Contig1_All;CL3582.Contig2_All;…	K00699+K01719+K14163+K05901+K00510+K00522+K01698+K01885+K00643+K00231+K01195+K01772+K02257+K02259+K01764+K01749+K00228+K01599+K00798
Linoleic acid metabolism	65	ko00591	Metabolism	Lipid metabolism	CL1150.Contig1_All;CL1150.Contig2_All;CL148.Contig1_All;CL148.Contig2_All;CL1930.Contig1_All;CL1930.Contig2_All;CL2083.Contig1_All;CL2083.Contig2_All;CL2083.Contig3_All;CL2805.Contig1_All;CL2805.Contig2_All;CL3196.Contig1_All;CL3196.Contig2_All;CL3394.Contig2_All;CL4419.Contig1_All;CL4419.Contig2_All;CL4754.Contig1_All;CL4754.Contig2_All;CL495.Contig1_All;CL495.Contig2_All;CL5004.Contig1_All;CL50…	K07418+K01047+K00100+K07424+K07413
Acute myeloid leukemia	63	ko05221	Human Diseases	Cancers: Specific types	CL1502.Contig1_All;CL1502.Contig2_All;CL1590.Contig5_All;CL2154.Contig1_All;CL2548.Contig1_All;CL2548.Contig2_All;CL2671.Contig1_All;CL2863.Contig1_All;CL2863.Contig2_All;CL2863.Contig3_All;CL2863.Contig4_All;CL2863.Contig5_All;CL2922.Contig1_All;CL2922.Contig2_All;CL3174.Contig1_All;CL3174.Contig2_All;CL3368.Contig1_All;CL345.Contig1_All;CL345.Contig2_All;CL345.Contig3_All;CL345.Contig4_All;CL47…	K02580+K09055+K04702+K04364+K04456+K07210+K04368+K06627+K02649+K11224+K04371+K04365+K08845+K00922+K04491+K04467+K04377+K08527+K07209+K03099+K05091+K04366+K04688+K07827+K02833+K07203+K10053+K07205
Ether lipid metabolism	62	ko00565	Metabolism	Lipid metabolism	CL148.Contig1_All;CL148.Contig2_All;CL1485.Contig1_All;CL1485.Contig2_All;CL1485.Contig3_All;CL1485.Contig4_All;CL2566.Contig1_All;CL2566.Contig2_All;CL2805.Contig1_All;CL2805.Contig2_All;CL3037.Contig1_All;CL3037.Contig2_All;CL3196.Contig1_All;CL3196.Contig2_All;CL3394.Contig2_All;CL3608.Contig1_All;CL3608.Contig2_All;CL4204.Contig1_All;CL4204.Contig2_All;CL4419.Contig1_All;CL4419.Contig2_All;CL…	K01047+K01062+K08743+K00993+K01115+K01080+K13510+K00803
Glycosylphosphatidylinositol(GPI)-anchor biosynthesis	61	ko00563	Metabolism	Glycan biosynthesis and metabolism	CL1052.Contig2_All;CL1052.Contig3_All;CL1052.Contig6_All;CL1052.Contig7_All;CL1108.Contig1_All;CL1108.Contig2_All;CL1463.Contig1_All;CL1463.Contig2_All;CL1875.Contig1_All;CL1875.Contig2_All;CL1875.Contig3_All;CL1875.Contig4_All;CL1875.Contig5_All;CL1875.Contig6_All;CL1875.Contig7_All;CL2719.Contig1_All;CL2719.Contig2_All;CL2783.Contig1_All;CL2783.Contig2_All;CL326.Contig1_All;CL326.Contig2_All;CL…	K09658+K03857+K07542+K05294+K05292+K05285+K05287+K05284+K05283+K05288+K03860+K03861+K08098+K03434+K07541+K05286+K05293+K05290+K05310+K05289+K03858+K05291+K03859
Fatty acid elongation	60	ko00062	Metabolism	Lipid metabolism	CL1075.Contig1_All;CL1075.Contig2_All;CL1216.Contig2_All;CL1741.Contig1_All;CL1741.Contig2_All;CL1741.Contig3_All;CL1985.Contig1_All;CL1985.Contig2_All;CL1985.Contig3_All;CL2083.Contig1_All;CL2083.Contig2_All;CL2083.Contig3_All;CL2148.Contig1_All;CL2148.Contig2_All;CL2449.Contig1_All;CL2449.Contig2_All;CL2696.Contig2_All;CL2789.Contig1_All;CL2789.Contig2_All;CL2789.Contig3_All;CL2789.Contig4_All;…	K10249+K10250+K07515+K01068+K00044+K07512+K07511+K07508+K01074+K10203+K00022+K10703+K07509+K10258
Melanoma	59	ko05218	Human Diseases	Cancers: Specific types	CL2863.Contig1_All;CL2863.Contig2_All;CL2863.Contig3_All;CL2863.Contig4_All;CL2863.Contig5_All;CL3098.Contig1_All;CL3098.Contig2_All;CL3174.Contig1_All;CL3174.Contig2_All;CL345.Contig1_All;CL345.Contig2_All;CL345.Contig3_All;CL345.Contig4_All;CL4799.Contig1_All;CL4799.Contig2_All;CL4878.Contig1_All;CL4878.Contig2_All;CL5358.Contig2_All;CL5549.Contig1_All;CL5549.Contig2_All;CL956.Contig1_All;CL956…	K04456+K01110+K04368+K02649+K04371+K04365+K08845+K02089+K09455+K00922+K04361+K05087+K02091+K04362+K04366+K06643+K06625+K07827+K02833+K09389+K06620
Aldosterone-regulated sodium reabsorption	59	ko04960	Organismal Systems	Excretory system	CL1451.Contig1_All;CL264.Contig2_All;CL264.Contig3_All;CL264.Contig4_All;CL264.Contig6_All;CL264.Contig7_All;CL2815.Contig1_All;CL2815.Contig2_All;CL2935.Contig1_All;CL2935.Contig2_All;CL3198.Contig1_All;CL3198.Contig2_All;CL345.Contig1_All;CL345.Contig2_All;CL345.Contig3_All;CL345.Contig4_All;CL3623.Contig1_All;CL3623.Contig2_All;CL3623.Contig3_All;CL3623.Contig4_All;CL3623.Contig5_All;CL3623.Co…	K13358+K02677+K06276+K01539+K02649+K07187+K04371+K04824+K01540+K00922+K04825+K04527+K07827+K00071
Glycosaminoglycan biosynthesis - heparan sulfate	58	ko00534	Metabolism	Glycan biosynthesis and metabolism	CL1124.Contig2_All;CL1468.Contig1_All;CL2076.Contig1_All;CL2076.Contig2_All;CL2246.Contig1_All;CL2402.Contig2_All;CL2402.Contig6_All;CL2684.Contig1_All;CL3136.Contig2_All;CL3180.Contig1_All;CL3180.Contig2_All;CL4154.Contig1_All;CL4762.Contig1_All;CL4762.Contig2_All;CL5208.Contig1_All;CL570.Contig1_All;CL5703.Contig1_All;CL5800.Contig1_All;CL639.Contig1_All;CL639.Contig2_All;CL725.Contig3_All;Unig…	K02370+K00771+K10158+K02367+K02366+K02577+K02579+K01793+K00733+K02513+K02514+K08103+K07809+K00734+K08104
Other glycan degradation	57	ko00511	Metabolism	Glycan biosynthesis and metabolism	CL182.Contig1_All;CL182.Contig2_All;CL182.Contig3_All;CL182.Contig4_All;CL182.Contig5_All;CL2965.Contig1_All;CL2965.Contig2_All;CL2965.Contig3_All;CL2965.Contig4_All;CL3030.Contig3_All;CL3440.Contig1_All;CL3440.Contig2_All;CL3549.Contig1_All;CL435.Contig1_All;CL435.Contig2_All;CL435.Contig3_All;CL435.Contig4_All;CL435.Contig5_All;CL435.Contig6_All;CL440.Contig1_All;CL440.Contig2_All;CL440.Contig3…	K01201+K01206+K01227+K01192+K12373+K01191+K01444+K12311+K14459+K12309
Alanine, aspartate and glutamate metabolism	57	ko00250	Metabolism	Amino acid metabolism	CL1058.Contig1_All;CL1058.Contig2_All;CL1302.Contig1_All;CL1302.Contig2_All;CL1520.Contig1_All;CL1520.Contig2_All;CL1686.Contig2_All;CL1686.Contig3_All;CL1686.Contig4_All;CL1686.Contig5_All;CL1866.Contig1_All;CL1866.Contig2_All;CL1866.Contig3_All;CL1866.Contig4_All;CL3016.Contig1_All;CL3016.Contig2_All;CL3026.Contig1_All;CL3026.Contig2_All;CL3542.Contig1_All;CL3542.Contig2_All;CL3704.Contig1_All;…	K01940+K00261+K01915+K00827+K13524+K00814+K01580+K00264+K11540+K13566+K00830+K00272+K01425+K01756+K00139+K00820+K01755+K00294+K14455+K00764+K01939+K14454
Homologous recombination	56	ko03440	Genetic Information Processing	Replication and repair	CL1177.Contig1_All;CL1177.Contig2_All;CL1177.Contig3_All;CL1177.Contig4_All;CL1177.Contig5_All;CL1279.Contig1_All;CL1279.Contig2_All;CL1382.Contig2_All;CL1459.Contig1_All;CL1459.Contig2_All;CL2201.Contig1_All;CL2201.Contig2_All;CL2201.Contig3_All;CL2389.Contig1_All;CL2389.Contig2_All;CL2442.Contig2_All;CL2523.Contig1_All;CL2523.Contig2_All;CL2523.Contig3_All;CL3340.Contig2_All;CL3340.Contig3_All;…	K02328+K07466+K10866+K08991+K10877+K10865+K08775+K10880+K02327+K10870+K10879+K03111+K03504+K10873+K10881+K03165+K10901+K10871+K04482+K10740+K10869+K10875+K10867+K10882+K10739
RIG-I-like receptor signaling pathway	55	ko04622	Organismal Systems	Immune system	CL1502.Contig1_All;CL1502.Contig2_All;CL1847.Contig1_All;CL1847.Contig3_All;CL1847.Contig5_All;CL1883.Contig1_All;CL1883.Contig3_All;CL2355.Contig1_All;CL2355.Contig2_All;CL2827.Contig1_All;CL2827.Contig2_All;CL2922.Contig1_All;CL2922.Contig2_All;CL3200.Contig2_All;CL3894.Contig1_All;CL3894.Contig2_All;CL4474.Contig1_All;CL4474.Contig2_All;CL4615.Contig2_All;Unigene10696_All;Unigene10960_All;Unig…	K02580+K04398+K12653+K04400+K04441+K07210+K05410+K11594+K12652+K04427+K04416+K00863+K04467+K12656+K04440+K07209+K03173+K12654+K08601+K12655+K05406+K08336+K08339+K09578+K03175
MAPK signaling pathway - fly	54	ko04013	Environmental Information Processing	Signal transduction	CL2199.Contig3_All;CL2548.Contig1_All;CL2548.Contig2_All;CL2989.Contig1_All;CL2989.Contig2_All;CL3174.Contig1_All;CL3174.Contig2_All;CL3422.Contig1_All;CL3563.Contig1_All;CL3563.Contig2_All;CL3759.Contig1_All;CL3759.Contig2_All;CL3791.Contig1_All;CL3791.Contig2_All;CL4878.Contig1_All;CL4878.Contig2_All;Unigene10230_All;Unigene10267_All;Unigene11726_All;Unigene11994_All;Unigene13544_All;Unigene139…	K08545+K04364+K05088+K04368+K04623+K02644+K07293+K04371+K02678+K04361+K12380+K12379+K03099+K03211+K12378+K07827+K02447+K12377
Mismatch repair	54	ko03430	Genetic Information Processing	Replication and repair	CL1177.Contig1_All;CL1177.Contig2_All;CL1177.Contig3_All;CL1177.Contig4_All;CL1177.Contig5_All;CL1279.Contig1_All;CL1279.Contig2_All;CL1923.Contig3_All;CL3287.Contig1_All;CL3287.Contig2_All;CL3667.Contig1_All;CL3667.Contig2_All;CL3705.Contig1_All;CL3705.Contig2_All;CL3874.Contig1_All;CL3874.Contig2_All;CL4033.Contig1_All;CL4033.Contig2_All;CL4033.Contig3_All;CL4049.Contig1_All;CL4049.Contig2_All;…	K02328+K07466+K10747+K10858+K08736+K08737+K08734+K02327+K10754+K03111+K03504+K10746+K04802+K10756+K08739+K10740+K10755+K10739+K08735
Thyroid cancer	53	ko05216	Human Diseases	Cancers: Specific types	CL1363.Contig3_All;CL1382.Contig2_All;CL2059.Contig1_All;CL306.Contig4_All;CL3151.Contig2_All;CL3174.Contig1_All;CL3174.Contig2_All;CL3352.Contig2_All;CL380.Contig1_All;CL380.Contig2_All;CL380.Contig3_All;CL380.Contig4_All;CL380.Contig5_All;CL393.Contig1_All;CL393.Contig2_All;CL393.Contig3_All;CL393.Contig4_All;CL393.Contig5_All;CL393.Contig6_All;CL4216.Contig1_All;CL4878.Contig1_All;CL4878.Conti…	K09290+K09291+K04368+K09292+K04371+K04365+K04491+K04377+K08524+K08526+K09288+K05126+K08525+K07827+K02833+K09293+K02105
Biosynthesis of unsaturated fatty acids	52	ko01040	Metabolism	Lipid metabolism	CL1216.Contig2_All;CL1741.Contig1_All;CL1741.Contig2_All;CL1741.Contig3_All;CL1772.Contig1_All;CL1772.Contig2_All;CL1985.Contig1_All;CL1985.Contig2_All;CL1985.Contig3_All;CL2083.Contig1_All;CL2083.Contig2_All;CL2083.Contig3_All;CL2134.Contig1_All;CL2134.Contig2_All;CL2449.Contig1_All;CL2449.Contig2_All;CL2696.Contig2_All;CL3935.Contig2_All;CL598.Contig1_All;CL598.Contig2_All;Unigene10998_All;Unig…	K07515+K01068+K07753+K00659+K00044+K00232+K00249+K10203+K10703+K00507+K10258+K10226
Glycosaminoglycan degradation	51	ko00531	Metabolism	Glycan biosynthesis and metabolism	CL1285.Contig1_All;CL1285.Contig2_All;CL1514.Contig1_All;CL1514.Contig2_All;CL1756.Contig1_All;CL1756.Contig2_All;CL2619.Contig1_All;CL2619.Contig2_All;CL435.Contig1_All;CL435.Contig2_All;CL435.Contig3_All;CL435.Contig4_All;CL435.Contig5_All;CL435.Contig6_All;CL542.Contig1_All;CL542.Contig2_All;CL542.Contig3_All;CL542.Contig4_All;CL542.Contig5_All;CL542.Contig6_All;CL542.Contig7_All;CL542.Contig8…	K01137+K01135+K01136+K12373+K01195+K01197+K01205+K12309+K07964+K10532+K01217+K01132+K01565
Phenylalanine metabolism	51	ko00360	Metabolism	Amino acid metabolism	CL1513.Contig1_All;CL1513.Contig2_All;CL180.Contig1_All;CL180.Contig2_All;CL1874.Contig1_All;CL1874.Contig3_All;CL2010.Contig2_All;CL21.Contig10_All;CL21.Contig11_All;CL21.Contig12_All;CL21.Contig1_All;CL21.Contig2_All;CL21.Contig3_All;CL21.Contig4_All;CL21.Contig5_All;CL21.Contig6_All;CL21.Contig7_All;CL21.Contig8_All;CL21.Contig9_All;CL258.Contig1_All;CL258.Contig2_All;CL3119.Contig2_All;CL3119…	K00815+K01426+K00274+K11188+K01904+K00129+K00430+K14455+K01593+K07253+K00457+K14454
Histidine metabolism	51	ko00340	Metabolism	Amino acid metabolism	CL1374.Contig1_All;CL1374.Contig2_All;CL142.Contig1_All;CL142.Contig2_All;CL142.Contig3_All;CL142.Contig4_All;CL205.Contig1_All;CL205.Contig2_All;CL222.Contig1_All;CL222.Contig2_All;CL222.Contig3_All;CL2384.Contig1_All;CL2384.Contig2_All;CL258.Contig1_All;CL258.Contig2_All;CL3064.Contig1_All;CL3064.Contig2_All;CL3064.Contig3_All;CL3064.Contig4_All;CL3064.Contig5_All;CL3064.Contig6_All;CL3096.Cont…	K00599+K00128+K00149+K08660+K00274+K13990+K00603+K01590+K00129+K14085+K01593+K01468+K01745
Sulfur metabolism	51	ko00920	Metabolism	Energy metabolism	CL2626.Contig1_All;CL2626.Contig2_All;CL2878.Contig1_All;CL2878.Contig2_All;CL3575.Contig1_All;CL3575.Contig2_All;CL3729.Contig3_All;CL477.Contig1_All;CL477.Contig2_All;CL5399.Contig1_All;CL5399.Contig2_All;CL5452.Contig1_All;CL5452.Contig2_All;CL5531.Contig2_All;CL5654.Contig1_All;CL5654.Contig2_All;CL957.Contig1_All;CL957.Contig2_All;Unigene10534_All;Unigene10623_All;Unigene10812_All;Unigene122…	K04742+K01016+K01014+K01082+K01017+K07779+K13811+K00387+K15759
African trypanosomiasis	49	ko05143	Human Diseases	Infectious diseases: Parasitic	CL203.Contig10_All;CL203.Contig11_All;CL203.Contig12_All;CL203.Contig13_All;CL203.Contig14_All;CL203.Contig15_All;CL203.Contig16_All;CL203.Contig17_All;CL203.Contig18_All;CL203.Contig1_All;CL203.Contig2_All;CL203.Contig3_All;CL203.Contig4_All;CL203.Contig5_All;CL203.Contig6_All;CL203.Contig7_All;CL203.Contig8_All;CL203.Contig9_All;CL264.Contig2_All;CL264.Contig3_All;CL264.Contig4_All;CL264.Contig…	K04634+K02677+K05858+K01392+K06494+K04389+K06527+K05406+K04729
Proteasome	49	ko03050	Genetic Information Processing	Folding, sorting and degradation	CL2062.Contig1_All;CL2062.Contig2_All;CL370.Contig1_All;CL370.Contig2_All;CL3902.Contig1_All;CL3902.Contig2_All;CL4111.Contig1_All;CL4111.Contig2_All;CL4111.Contig3_All;CL4478.Contig1_All;CL4478.Contig2_All;CL5041.Contig1_All;CL5041.Contig2_All;CL5268.Contig1_All;CL5268.Contig2_All;CL5377.Contig1_All;CL5377.Contig2_All;CL5509.Contig1_All;CL5509.Contig2_All;Unigene10677_All;Unigene11218_All;Unigen…	K03063+K06699+K03030+K03033+K03062+K02726+K02728+K02729+K03037+K03029+K03038+K03065+K10881+K06698+K03032+K02735+K02739+K02727+K03066+K02734+K02731+K03031+K02738+K02732+K02736+K03064+K03039+K03036+K03035+K03061+K02730+K02725+K02737+K03028
alpha-Linolenic acid metabolism	48	ko00592	Metabolism	Lipid metabolism	CL148.Contig1_All;CL148.Contig2_All;CL1962.Contig1_All;CL1962.Contig2_All;CL2134.Contig1_All;CL2134.Contig2_All;CL2417.Contig2_All;CL2746.Contig1_All;CL2805.Contig1_All;CL2805.Contig2_All;CL2858.Contig1_All;CL2858.Contig2_All;CL3196.Contig1_All;CL3196.Contig2_All;CL3394.Contig2_All;CL3935.Contig2_All;CL4419.Contig1_All;CL4419.Contig2_All;CL495.Contig1_All;CL495.Contig2_All;CL5306.Contig1_All;Unig…	K01047+K01046+K00232+K00249+K10226
Glyoxylate and dicarboxylate metabolism	48	ko00630	Metabolism	Carbohydrate metabolism	CL1024.Contig1_All;CL1024.Contig2_All;CL1024.Contig3_All;CL1024.Contig4_All;CL1257.Contig1_All;CL1257.Contig2_All;CL1520.Contig1_All;CL1520.Contig2_All;CL2998.Contig1_All;CL3350.Contig1_All;CL3350.Contig2_All;CL3513.Contig1_All;CL3513.Contig2_All;CL3700.Contig1_All;CL3700.Contig2_All;CL4357.Contig1_All;CL4357.Contig2_All;CL5008.Contig1_All;CL5008.Contig2_All;CL5168.Contig1_All;CL5168.Contig2_All;…	K00626+K01647+K01915+K01091+K00025+K01816+K01638+K00830+K01681+K05606+K00049+K01965+K00600+K15788+K01432+K01847+K03781+K02437+K01966+K00026
Nicotinate and nicotinamide metabolism	46	ko00760	Metabolism	Metabolism of cofactors and vitamins	CL1052.Contig1_All;CL1073.Contig1_All;CL1073.Contig2_All;CL118.Contig10_All;CL118.Contig11_All;CL118.Contig12_All;CL118.Contig15_All;CL118.Contig16_All;CL118.Contig4_All;CL118.Contig5_All;CL118.Contig6_All;CL118.Contig7_All;CL118.Contig8_All;CL118.Contig9_All;CL1380.Contig1_All;CL1380.Contig2_All;CL1380.Contig3_All;CL1490.Contig1_All;CL1535.Contig1_All;CL1535.Contig2_All;CL2174.Contig1_All;CL2174…	K10524+K06210+K03462+K03783+K00858+K01081+K03426+K01950+K01239+K00323+K01513+K00763
One carbon pool by folate	46	ko00670	Metabolism	Metabolism of cofactors and vitamins	CL1028.Contig1_All;CL1028.Contig2_All;CL1028.Contig5_All;CL1028.Contig6_All;CL1334.Contig1_All;CL1334.Contig2_All;CL1849.Contig1_All;CL1849.Contig2_All;CL1849.Contig3_All;CL1849.Contig4_All;CL2192.Contig1_All;CL2192.Contig2_All;CL2192.Contig3_All;CL2192.Contig4_All;CL2834.Contig1_All;CL2834.Contig2_All;CL2834.Contig3_All;CL3064.Contig1_All;CL3064.Contig2_All;CL3064.Contig3_All;CL3064.Contig4_All;…	K00288+K13403+K01934+K00297+K13990+K00603+K00289+K00605+K00548+K00600+K11787+K00602+K00560+K00287+K00604
SNARE interactions in vesicular transport	45	ko04130	Genetic Information Processing	Folding, sorting and degradation	CL1515.Contig1_All;CL1515.Contig2_All;CL1515.Contig3_All;CL2218.Contig1_All;CL2218.Contig2_All;CL2270.Contig1_All;CL2270.Contig2_All;CL2270.Contig3_All;CL2927.Contig1_All;CL2927.Contig2_All;CL3013.Contig1_All;CL3013.Contig2_All;CL3108.Contig1_All;CL3108.Contig2_All;CL3108.Contig3_All;CL3108.Contig4_All;CL3108.Contig5_All;CL3987.Contig1_All;CL3987.Contig2_All;CL4666.Contig1_All;CL4666.Contig2_All;…	K04560+K08498+K08489+K08493+K08509+K08508+K08497+K08488+K08504+K13504+K08516+K08501+K08495+K08515+K08517+K08507+K08496+K08513+K13505+K13502+K08492+K08490
Glycosphingolipid biosynthesis - globo series	43	ko00603	Metabolism	Glycan biosynthesis and metabolism	CL1398.Contig1_All;CL1398.Contig2_All;CL1398.Contig3_All;CL1398.Contig4_All;CL1398.Contig5_All;CL1398.Contig6_All;CL1398.Contig7_All;CL1398.Contig8_All;CL2381.Contig1_All;CL2381.Contig2_All;CL277.Contig1_All;CL277.Contig2_All;CL435.Contig1_All;CL435.Contig2_All;CL435.Contig3_All;CL435.Contig4_All;CL435.Contig5_All;CL435.Contig6_All;CL553.Contig1_All;CL553.Contig2_All;CL5716.Contig2_All;Unigene106…	K01204+K01988+K12373+K03877+K00718+K00719+K03663
Ascorbate and aldarate metabolism	42	ko00053	Metabolism	Carbohydrate metabolism	CL1084.Contig1_All;CL1084.Contig2_All;CL142.Contig1_All;CL142.Contig2_All;CL142.Contig3_All;CL142.Contig4_All;CL205.Contig1_All;CL205.Contig2_All;CL2870.Contig1_All;CL2870.Contig2_All;CL2870.Contig3_All;CL4294.Contig1_All;CL4294.Contig2_All;CL4508.Contig1_All;CL4508.Contig2_All;CL4513.Contig1_All;CL4513.Contig2_All;CL5477.Contig1_All;CL5477.Contig2_All;CL5477.Contig3_All;CL757.Contig1_All;CL757.C…	K00699+K00128+K00149+K00012+K01053+K14085
Protein export	41	ko03060	Genetic Information Processing	Folding, sorting and degradation	CL2074.Contig1_All;CL2074.Contig2_All;CL2074.Contig3_All;CL2074.Contig4_All;CL3261.Contig1_All;CL3261.Contig2_All;CL3772.Contig1_All;CL3772.Contig2_All;CL3921.Contig1_All;CL3921.Contig2_All;CL3921.Contig3_All;CL3921.Contig4_All;CL3921.Contig5_All;CL3921.Contig6_All;CL4056.Contig2_All;CL4796.Contig1_All;CL4796.Contig2_All;CL4796.Contig3_All;CL5147.Contig1_All;CL5147.Contig2_All;CL5271.Contig1_All;…	K09647+K13280+K10956+K12272+K09648+K03217+K13431+K03105+K12275+K03106+K03108+K09490+K12948+K12946+K09481+K09540+K03109+K03104+K03107+K12947+K07342
Circadian rhythm - mammal	40	ko04710	Organismal Systems	Environmental adaptation	CL1612.Contig1_All;CL1612.Contig2_All;CL2140.Contig1_All;CL2140.Contig2_All;CL2140.Contig3_All;CL2140.Contig4_All;CL2140.Contig5_All;CL2140.Contig6_All;CL2140.Contig7_All;CL2467.Contig2_All;CL2515.Contig1_All;CL2515.Contig2_All;CL2515.Contig3_All;CL2592.Contig5_All;CL3864.Contig1_All;CL3864.Contig2_All;CL5368.Contig1_All;CL5368.Contig2_All;Unigene12014_All;Unigene1286_All;Unigene15911_All;Unigene…	K02295+K03362+K02633+K08532+K08960+K08959+K03868+K02296+K03730+K02223+K03094+K03347
Primary immunodeficiency	39	ko05340	Human Diseases	Immune diseases	CL1124.Contig1_All;CL1124.Contig2_All;CL269.Contig3_All;CL2922.Contig1_All;CL2922.Contig2_All;CL3478.Contig1_All;CL3588.Contig1_All;CL3588.Contig2_All;CL3655.Contig2_All;CL4258.Contig1_All;CL4454.Contig1_All;CL4815.Contig1_All;CL4815.Contig2_All;CL4989.Contig1_All;CL4989.Contig2_All;CL5208.Contig1_All;CL5208.Contig3_All;CL892.Contig1_All;Unigene10991_All;Unigene12256_All;Unigene15946_All;Unigene1…	K06478+K07210+K07371+K07370+K01488+K10603+K03648+K07360+K08061+K16056+K10887+K08062
Pantothenate and CoA biosynthesis	38	ko00770	Metabolism	Metabolism of cofactors and vitamins	CL1917.Contig1_All;CL1917.Contig2_All;CL1917.Contig3_All;CL2022.Contig3_All;CL2409.Contig1_All;CL2409.Contig2_All;CL4541.Contig1_All;CL4541.Contig2_All;CL651.Contig10_All;CL651.Contig11_All;CL651.Contig12_All;CL651.Contig13_All;CL651.Contig14_All;CL651.Contig15_All;CL651.Contig16_All;CL651.Contig1_All;CL651.Contig2_All;CL651.Contig3_All;CL651.Contig4_All;CL651.Contig5_All;CL651.Contig6_All;CL651.…	K01598+K08069+K01431+K09680+K01464+K00859+K02318+K06133+K01513+K00207+K00826+K01922
Renin-angiotensin system	38	ko04614	Organismal Systems	Endocrine system	CL1669.Contig1_All;CL1669.Contig2_All;CL1669.Contig3_All;CL1669.Contig4_All;CL5862.Contig2_All;Unigene10919_All;Unigene12069_All;Unigene12171_All;Unigene13874_All;Unigene15336_All;Unigene16081_All;Unigene17762_All;Unigene19077_All;Unigene20994_All;Unigene21521_All;Unigene22591_All;Unigene24838_All;Unigene25962_All;Unigene26950_All;Unigene27080_All;Unigene28331_All;Unigene28332_All;Unigene28422_Al…	K01283+K01319+K01392+K11141+K01329+K11140+K13289+K01257+K08780+K09708
Circadian rhythm - fly	37	ko04711	Organismal Systems	Environmental adaptation	CL2132.Contig2_All;CL2132.Contig3_All;CL2467.Contig2_All;CL2515.Contig1_All;CL2515.Contig2_All;CL2515.Contig3_All;CL2547.Contig3_All;CL2873.Contig2_All;CL3864.Contig1_All;CL3864.Contig2_All;CL4530.Contig1_All;CL998.Contig1_All;CL998.Contig2_All;CL998.Contig3_All;CL998.Contig4_All;Unigene12605_All;Unigene12912_All;Unigene12952_All;Unigene15786_All;Unigene15952_All;Unigene1622_All;Unigene18702_All;…	K12114+K02633+K03083+K09057+K08960+K12074+K02296+K02223
Taste transduction	37	ko04742	Organismal Systems	Sensory system	CL5169.Contig1_All;CL5362.Contig3_All;CL95.Contig4_All;CL95.Contig5_All;CL95.Contig6_All;CL95.Contig7_All;Unigene10200_All;Unigene1173_All;Unigene12353_All;Unigene1383_All;Unigene14327_All;Unigene15093_All;Unigene16086_All;Unigene1615_All;Unigene1631_All;Unigene16389_All;Unigene17472_All;Unigene17515_All;Unigene18167_All;Unigene19007_All;Unigene21197_All;Unigene21388_All;Unigene22758_All;Unigene2…	K04824+K04849+K04345+K05858+K04632+K04825+K04828+K13755+K07825+K04536+K08048+K04980+K08046+K04344
Riboflavin metabolism	35	ko00740	Metabolism	Metabolism of cofactors and vitamins	CL1529.Contig1_All;CL1529.Contig2_All;CL1988.Contig1_All;CL1988.Contig2_All;CL2168.Contig1_All;CL2168.Contig2_All;CL2747.Contig3_All;CL3594.Contig1_All;CL3594.Contig2_All;CL3594.Contig3_All;CL3732.Contig1_All;CL3732.Contig2_All;CL5027.Contig1_All;CL5027.Contig2_All;CL878.Contig1_All;CL878.Contig2_All;CL878.Contig3_All;Unigene10026_All;Unigene16080_All;Unigene18628_All;Unigene22479_All;Unigene2264…	K00953+K05901+K00505+K14410+K00861+K14394+K01078+K01513
Glycosphingolipid biosynthesis - lacto and neolacto series	35	ko00601	Metabolism	Glycan biosynthesis and metabolism	CL2041.Contig1_All;CL2041.Contig2_All;CL2479.Contig1_All;CL2479.Contig2_All;CL2479.Contig3_All;CL4503.Contig1_All;CL4945.Contig2_All;CL5716.Contig1_All;CL5716.Contig2_All;Unigene10685_All;Unigene11262_All;Unigene12707_All;Unigene1566_All;Unigene17051_All;Unigene18975_All;Unigene19767_All;Unigene20222_All;Unigene26348_All;Unigene29561_All;Unigene30710_All;Unigene30727_All;Unigene32056_All;Unigene3…	K00741+K07819+K07820+K07968+K07966+K03766+K03877+K00718+K07969+K07634+K00716+K03663+K07632+K07635
Glycosaminoglycan biosynthesis - keratan sulfate	35	ko00533	Metabolism	Glycan biosynthesis and metabolism	CL2041.Contig1_All;CL2041.Contig2_All;CL3045.Contig1_All;CL3045.Contig2_All;CL3811.Contig1_All;CL3811.Contig2_All;CL4821.Contig1_All;CL4821.Contig2_All;CL4945.Contig2_All;Unigene11067_All;Unigene11262_All;Unigene14121_All;Unigene1566_All;Unigene16894_All;Unigene20222_All;Unigene205_All;Unigene22872_All;Unigene26348_All;Unigene27876_All;Unigene27970_All;Unigene28646_All;Unigene29344_All;Unigene320…	K00741+K01022+K00717+K07968+K07966+K04745+K04746+K07969+K09671+K09664
Terpenoid backbone biosynthesis	34	ko00900	Metabolism	Metabolism of terpenoids and polyketides	CL1024.Contig1_All;CL1024.Contig2_All;CL1024.Contig3_All;CL1024.Contig4_All;CL1391.Contig1_All;CL1391.Contig2_All;CL1391.Contig3_All;CL1391.Contig5_All;CL1391.Contig6_All;CL4543.Contig1_All;CL4543.Contig2_All;CL5013.Contig1_All;CL5013.Contig3_All;CL764.Contig2_All;CL764.Contig3_All;Unigene13857_All;Unigene13982_All;Unigene14024_All;Unigene14187_All;Unigene14371_All;Unigene14613_All;Unigene15596_A…	K00626+K13273+K01823+K05954+K00787+K12504+K00021+K12505+K00587+K06013+K01597+K00804+K05906+K08658+K05955+K00869+K01641
Ubiquinone and other terpenoid-quinone biosynthesis	34	ko00130	Metabolism	Metabolism of cofactors and vitamins	CL1513.Contig1_All;CL1513.Contig2_All;CL1646.Contig1_All;CL1874.Contig1_All;CL1874.Contig3_All;CL3224.Contig1_All;CL3224.Contig2_All;CL3224.Contig3_All;CL3387.Contig1_All;CL3387.Contig3_All;CL4984.Contig1_All;CL4984.Contig2_All;CL4984.Contig3_All;CL4984.Contig4_All;CL5383.Contig1_All;CL5383.Contig2_All;Unigene12710_All;Unigene13636_All;Unigene14660_All;Unigene163_All;Unigene17002_All;Unigene17019…	K00815+K00591+K01904+K06134+K06125+K10106+K06126+K06127+K05357+K00457
Regulation of autophagy	34	ko04140	Cellular Processes	Transport and catabolism	CL1169.Contig1_All;CL1169.Contig2_All;CL1169.Contig3_All;CL1169.Contig4_All;CL1169.Contig5_All;CL1169.Contig6_All;CL1169.Contig7_All;CL1169.Contig8_All;CL1519.Contig1_All;CL1519.Contig2_All;CL3365.Contig2_All;CL3405.Contig1_All;CL3405.Contig2_All;CL3405.Contig3_All;CL359.Contig1_All;CL359.Contig3_All;CL359.Contig4_All;CL4497.Contig1_All;CL4497.Contig2_All;CL900.Contig1_All;CL900.Contig2_All;Unige…	K07198+K08269+K08342+K08337+K08333+K08343+K00914+K08341+K08336+K08339+K08334
Synthesis and degradation of ketone bodies	33	ko00072	Metabolism	Lipid metabolism	CL1024.Contig1_All;CL1024.Contig2_All;CL1024.Contig3_All;CL1024.Contig4_All;CL2191.Contig1_All;CL2191.Contig2_All;CL2191.Contig3_All;CL2191.Contig4_All;CL2191.Contig5_All;CL3454.Contig1_All;CL3454.Contig2_All;CL3454.Contig3_All;CL3454.Contig4_All;CL3535.Contig1_All;CL3535.Contig2_All;CL4540.Contig1_All;CL4540.Contig2_All;CL5515.Contig1_All;CL5515.Contig2_All;CL765.Contig1_All;CL765.Contig2_All;CL…	K00626+K00019+K01640+K01027+K01641
Mucin type O-Glycan biosynthesis	32	ko00512	Metabolism	Glycan biosynthesis and metabolism	CL1129.Contig1_All;CL1129.Contig2_All;CL1129.Contig3_All;CL1533.Contig1_All;CL1533.Contig2_All;CL1959.Contig1_All;CL1959.Contig2_All;CL1959.Contig3_All;CL2598.Contig1_All;CL2598.Contig2_All;CL3332.Contig1_All;CL3332.Contig2_All;CL3612.Contig1_All;CL3612.Contig2_All;Unigene12062_All;Unigene13564_All;Unigene16303_All;Unigene19260_All;Unigene22974_All;Unigene23039_All;Unigene23929_All;Unigene24760_A…	K00731+K00710
Proximal tubule bicarbonate reclamation	32	ko04964	Organismal Systems	Excretory system	CL1302.Contig1_All;CL1302.Contig2_All;CL2570.Contig1_All;CL2570.Contig2_All;CL2570.Contig3_All;CL3198.Contig1_All;CL3198.Contig2_All;CL3350.Contig1_All;CL3350.Contig2_All;CL3491.Contig1_All;CL3491.Contig2_All;CL3880.Contig1_All;CL3880.Contig2_All;CL3880.Contig3_All;CL3880.Contig4_All;CL4630.Contig1_All;CL4630.Contig2_All;CL4630.Contig3_All;CL4771.Contig1_All;CL4771.Contig2_All;CL5370.Contig1_All;…	K00261+K01596+K01539+K00025+K01672+K12040+K01425+K01540+K13575+K13577
Lipoic acid metabolism	31	ko00785	Metabolism	Metabolism of cofactors and vitamins	CL2051.Contig1_All;CL2051.Contig2_All;CL2051.Contig3_All;CL2051.Contig4_All;CL2051.Contig5_All;CL2051.Contig6_All;CL2051.Contig7_All;CL3387.Contig2_All;CL792.Contig10_All;CL792.Contig11_All;CL792.Contig12_All;CL792.Contig13_All;CL792.Contig14_All;CL792.Contig15_All;CL792.Contig16_All;CL792.Contig17_All;CL792.Contig18_All;CL792.Contig1_All;CL792.Contig2_All;CL792.Contig3_All;CL792.Contig4_All;CL79…	K03801+K01896+K03644+K10105
Autoimmune thyroid disease	29	ko05320	Human Diseases	Immune diseases	CL1834.Contig3_All;CL3764.Contig1_All;CL3764.Contig2_All;CL3764.Contig3_All;CL4947.Contig1_All;CL4947.Contig2_All;CL5862.Contig1_All;CL729.Contig1_All;CL729.Contig2_All;CL729.Contig3_All;CL729.Contig4_All;CL729.Contig5_All;CL729.Contig6_All;CL729.Contig7_All;CL729.Contig8_All;CL729.Contig9_All;Unigene12026_All;Unigene12276_All;Unigene15336_All;Unigene16892_All;Unigene17761_All;Unigene28558_All;Un…	K01353+K00431+K10809+K04389+K04249
Caffeine metabolism	28	ko00232	Metabolism	Biosynthesis of other secondary metabolites	CL3145.Contig2_All;CL645.Contig2_All;CL645.Contig3_All;CL645.Contig4_All;CL645.Contig5_All;CL645.Contig6_All;CL645.Contig7_All;CL645.Contig8_All;CL645.Contig9_All;CL754.Contig1_All;CL754.Contig2_All;CL754.Contig3_All;CL983.Contig1_All;CL983.Contig2_All;CL983.Contig3_All;CL983.Contig4_All;CL983.Contig5_All;CL983.Contig6_All;CL983.Contig7_All;Unigene13461_All;Unigene15025_All;Unigene15815_All;Unige…	K00106+K07411
Folate biosynthesis	27	ko00790	Metabolism	Metabolism of cofactors and vitamins	CL1579.Contig1_All;CL1579.Contig2_All;CL3199.Contig1_All;CL3199.Contig2_All;CL3455.Contig1_All;CL3856.Contig1_All;CL3856.Contig2_All;CL540.Contig1_All;CL540.Contig2_All;CL540.Contig3_All;CL5651.Contig1_All;CL5651.Contig2_All;CL938.Contig1_All;CL938.Contig2_All;CL938.Contig3_All;CL938.Contig4_All;CL938.Contig5_All;CL938.Contig6_All;Unigene11323_All;Unigene19747_All;Unigene202_All;Unigene28479_All;…	K01077+K03639+K01307+K00072+K00357+K03635+K01737+K01113+K01930+K00287
Sulfur relay system	27	ko04122	Genetic Information Processing	Folding, sorting and degradation	CL1206.Contig2_All;CL3155.Contig1_All;CL3199.Contig1_All;CL3199.Contig2_All;CL4166.Contig1_All;CL4166.Contig2_All;CL5251.Contig1_All;CL5251.Contig2_All;CL938.Contig1_All;CL938.Contig2_All;CL938.Contig3_All;CL938.Contig4_All;CL938.Contig5_All;CL938.Contig6_All;CL974.Contig1_All;CL974.Contig2_All;CL974.Contig3_All;Unigene12405_All;Unigene12719_All;Unigene12733_All;Unigene13426_All;Unigene14209_All;…	K00566+K01011+K03639+K14169+K12161+K03635+K14168+K11996+K04487
Selenocompound metabolism	25	ko00450	Metabolism	Metabolism of other amino acids	CL1874.Contig1_All;CL1874.Contig3_All;CL2133.Contig1_All;CL2133.Contig2_All;CL2774.Contig1_All;CL2774.Contig2_All;CL5271.Contig1_All;CL5271.Contig2_All;CL5442.Contig1_All;CL5442.Contig2_All;CL5654.Contig1_All;CL5654.Contig2_All;CL987.Contig1_All;CL987.Contig2_All;CL987.Contig4_All;CL987.Contig5_All;Unigene11214_All;Unigene14248_All;Unigene2342_All;Unigene43796_All;Unigene45496_All;Unigene46238_Al…	K00816+K01008+K00548+K13811+K03341+K01874+K00384+K01763+K00562+K01758+K10837
Collecting duct acid secretion	25	ko04966	Organismal Systems	Excretory system	CL3491.Contig1_All;CL3491.Contig2_All;CL4439.Contig1_All;CL4439.Contig2_All;CL5727.Contig1_All;CL5727.Contig2_All;CL5727.Contig3_All;Unigene11369_All;Unigene12008_All;Unigene12786_All;Unigene12798_All;Unigene2286_All;Unigene29139_All;Unigene29140_All;Unigene31524_All;Unigene3458_All;Unigene3551_All;Unigene3800_All;Unigene3883_All;Unigene4701_All;Unigene6437_All;Unigene6550_All;Unigene70_All;Unige…	K01672+K02155+K02154+K02152+K02153+K02148+K02149+K02146+K02147+K02145+K02150+K02151
Cyanoamino acid metabolism	23	ko00460	Metabolism	Metabolism of other amino acids	CL1194.Contig1_All;CL1493.Contig1_All;CL1493.Contig2_All;CL180.Contig1_All;CL180.Contig2_All;CL2010.Contig2_All;CL21.Contig10_All;CL21.Contig11_All;CL21.Contig12_All;CL21.Contig1_All;CL21.Contig2_All;CL21.Contig3_All;CL21.Contig4_All;CL21.Contig5_All;CL21.Contig6_All;CL21.Contig7_All;CL21.Contig8_All;CL21.Contig9_All;CL3945.Contig1_All;CL3945.Contig2_All;Unigene10848_All;Unigene35988_All;Unigene7…	K00681+K01426+K01501+K00600
Non-homologous end-joining	23	ko03450	Genetic Information Processing	Replication and repair	CL1382.Contig2_All;CL157.Contig1_All;CL1776.Contig1_All;CL1776.Contig2_All;CL1776.Contig3_All;CL2002.Contig1_All;CL2002.Contig2_All;CL2389.Contig1_All;CL2389.Contig2_All;CL2442.Contig2_All;CL3340.Contig2_All;CL3340.Contig3_All;CL389.Contig1_All;CL389.Contig2_All;Unigene12094_All;Unigene13442_All;Unigene17106_All;Unigene3220_All;Unigene3961_All;Unigene495_All;Unigene7572_All;Unigene8950_All;Unigen…	K10866+K00977+K03512+K10885+K10865+K06642+K03513+K10884+K10886+K04799+K10777+K10887
Type I diabetes mellitus	20	ko04940	Human Diseases	Endocrine and metabolic diseases	CL1834.Contig3_All;CL3026.Contig1_All;CL3026.Contig2_All;CL3838.Contig1_All;CL4763.Contig1_All;CL4763.Contig2_All;CL5862.Contig1_All;Unigene11604_All;Unigene12276_All;Unigene15336_All;Unigene16201_All;Unigene17889_All;Unigene29042_All;Unigene30470_All;Unigene33809_All;Unigene40576_All;Unigene46319_All;Unigene47249_All;Unigene4972_All;Unigene7616_All	K01353+K01580+K01294+K04389+K05406+K04077+K07817
Fatty acid biosynthesis	18	ko00061	Metabolism	Lipid metabolism	CL1563.Contig1_All;CL1563.Contig2_All;CL1563.Contig3_All;CL1563.Contig4_All;CL333.Contig1_All;CL333.Contig2_All;CL333.Contig3_All;CL333.Contig4_All;CL333.Contig5_All;CL333.Contig6_All;CL4198.Contig1_All;CL4198.Contig2_All;Unigene19831_All;Unigene29013_All;Unigene36727_All;Unigene6528_All;Unigene8468_All;Unigene9357_All	K11262+K00665+K00645+K09458
Glycosphingolipid biosynthesis - ganglio series	18	ko00604	Metabolism	Glycan biosynthesis and metabolism	CL2115.Contig1_All;CL2115.Contig2_All;CL435.Contig1_All;CL435.Contig2_All;CL435.Contig3_All;CL435.Contig4_All;CL435.Contig5_All;CL435.Contig6_All;Unigene118_All;Unigene17605_All;Unigene195_All;Unigene29267_All;Unigene29268_All;Unigene30727_All;Unigene4495_All;Unigene46393_All;Unigene5582_All;Unigene8277_All	K03372+K12373+K12309+K00715
Taurine and hypotaurine metabolism	18	ko00430	Metabolism	Metabolism of other amino acids	CL1194.Contig1_All;CL1493.Contig1_All;CL1493.Contig2_All;CL1985.Contig1_All;CL3026.Contig1_All;CL3026.Contig2_All;CL3838.Contig1_All;CL3838.Contig2_All;CL4763.Contig1_All;CL4763.Contig2_All;CL5093.Contig1_All;Unigene16201_All;Unigene17889_All;Unigene31335_All;Unigene33809_All;Unigene46319_All;Unigene47249_All;Unigene5428_All	K00681+K00659+K01580+K01594+K10712+K00456
Maturity onset diabetes of the young	12	ko04950	Human Diseases	Endocrine and metabolic diseases	CL480.Contig1_All;CL480.Contig2_All;CL4959.Contig2_All;CL638.Contig2_All;Unigene22742_All;Unigene25616_All;Unigene34369_All;Unigene3590_All;Unigene43737_All;Unigene45938_All;Unigene47234_All;Unigene7761_All	K08037+K08029+K07595+K08026+K06054+K08035+K08031+K08040
Primary bile acid biosynthesis	11	ko00120	Metabolism	Lipid metabolism	CL1985.Contig1_All;CL3859.Contig1_All;CL3859.Contig2_All;CL497.Contig1_All;CL497.Contig2_All;Unigene10579_All;Unigene11226_All;Unigene13926_All;Unigene23227_All;Unigene24703_All;Unigene41258_All	K00659+K01796+K08764+K12405+K00251+K00488
D-Arginine and D-ornithine metabolism	10	ko00472	Metabolism	Metabolism of other amino acids	CL3622.Contig1_All;CL3622.Contig2_All;CL3622.Contig3_All;CL3622.Contig4_All;CL4506.Contig1_All;CL4506.Contig2_All;CL4603.Contig1_All;CL4603.Contig2_All;Unigene10485_All;Unigene29057_All	K00273
Valine, leucine and isoleucine biosynthesis	8	ko00290	Metabolism	Amino acid metabolism	CL1691.Contig1_All;CL1691.Contig2_All;CL763.Contig1_All;CL763.Contig2_All;CL763.Contig3_All;Unigene13549_All;Unigene518_All;Unigene8011_All	K01754+K00162+K00826+K00161
D-Glutamine and D-glutamate metabolism	7	ko00471	Metabolism	Metabolism of other amino acids	CL1302.Contig1_All;CL1302.Contig2_All;CL4630.Contig1_All;CL4630.Contig2_All;CL4630.Contig3_All;CL4771.Contig1_All;CL4771.Contig2_All	K00261+K01425
Allograft rejection	7	ko05330	Human Diseases	Immune diseases	CL1834.Contig3_All;CL5862.Contig1_All;Unigene12276_All;Unigene15336_All;Unigene29042_All;Unigene30470_All;Unigene40576_All	K01353+K04389+K05406
Phenylalanine, tyrosine and tryptophan biosynthesis	7	ko00400	Metabolism	Amino acid metabolism	CL1513.Contig1_All;CL1513.Contig2_All;CL1874.Contig1_All;CL1874.Contig3_All;Unigene1746_All;Unigene4774_All;Unigene9143_All	K00815+K14455+K14454
Lysine biosynthesis	7	ko00300	Metabolism	Amino acid metabolism	CL1296.Contig1_All;CL1296.Contig2_All;CL894.Contig1_All;CL894.Contig2_All;Unigene11732_All;Unigene12704_All;Unigene36309_All	K00825+K14085
Intestinal immune network for IgA production	7	ko04672	Organismal Systems	Immune system	Unigene11638_All;Unigene1470_All;Unigene15301_All;Unigene24828_All;Unigene3251_All;Unigene35624_All;Unigene4334_All	K06483+K06590
Vitamin B6 metabolism	7	ko00750	Metabolism	Metabolism of cofactors and vitamins	CL1237.Contig1_All;CL1237.Contig2_All;CL1237.Contig3_All;CL3854.Contig1_All;CL3854.Contig2_All;Unigene9462_All;Unigene9704_All	K00868+K00275+K13248+K00831
Graft-versus-host disease	6	ko05332	Human Diseases	Immune diseases	CL1834.Contig3_All;CL5862.Contig1_All;Unigene12276_All;Unigene15336_All;Unigene29042_All;Unigene30470_All	K01353+K04389
Butirosin and neomycin biosynthesis	6	ko00524	Metabolism	Biosynthesis of other secondary metabolites	CL1317.Contig2_All;Unigene10314_All;Unigene4193_All;Unigene4588_All;Unigene752_All;Unigene8601_All	K00844
Biotin metabolism	5	ko00780	Metabolism	Metabolism of cofactors and vitamins	CL2022.Contig3_All;CL804.Contig1_All;CL804.Contig2_All;Unigene1549_All;Unigene5430_All	K01435+K01942
Thiamine metabolism	3	ko00730	Metabolism	Metabolism of cofactors and vitamins	Unigene14209_All;Unigene4619_All;Unigene5386_All	K04487+K00949+K06928
Asthma	1	ko05310	Human Diseases	Immune diseases	Unigene3860_All	K10788
