# Supplementary material for: Gonadal transcriptomic analysis and differentially expressed genes in the testis and ovary of the Pacific white shrimp (Litopenaeus vannamei)
Source: BMC Genomics. 2015 Nov 25;16:1006. doi: 10.1186/s12864-015-2219-4 (PMC4659196; doi:10.1186/s12864-015-2219-4)
Supplement: Additional file 1: Figure S1. — Histological features of the testis and pre-eyestalk ablation shrimp ovary. Both gonads are in early development stages and contain mostly spermatogonia, spermatocytes, oogonia and oocytes. Table S1. List of KEGG pathways for gonadally expressed genes. Table S2. List of differentially expressed genes in male and female gonads. (FDR < 0.001). Table S3. Enriched GO terms and pathways for sex-biased genes. Table S4. Primers and verification information of male-biased genes. Table S5. Primers and verification information of female-biased genes. Table S6. The distributions of SSRs in unigenes and primers for SSRs. (ZIP 3741 kb) [file 12864_2015_2219_MOESM1_ESM.zip › Table S2.xls]

geneID(23610)	geneLength	Testis rawfragments	Pre0 rawfragments	Testis FPKM	Pre0 FPKM	log2 Ratio(Pre0/Testis)	Up-Down-Regulation(Pre0/Testis)	P-value	FDR	Nr-ID	Nr-Score	Nr-Evalue	Nr-annotation	Nt-ID	Nt-Score	Nt-Evalue	Nt-annotation	Swissprot-ID	Swissprot-Score	Swissprot-Evalue	Swissprot-annotation	COG-Protein-or-Domain	COG-Score	COG-Evalue	COG-ID	COG-Function-Description	KO_id	KEGG-Evalue	KEGG-Score	KEGG-Gene	ko_definition	GO-BiologicalProcess	GO-MolecularFunction	Go-CellularComponent	Pathway ID//Pathway
CL1297.Contig3_All	316	0	1488	0	329.9876	18.3320522875303	Up	0	0	--	--	--	--	--	--	--	--	--	--	--	--	--	--	--	--	--	--	--	--	--	--	-	-	-	--
CL1440.Contig1_All	306	0	1224	0	280.312	18.0966739810973	Up	0	0	--	--	--	--	--	--	--	--	--	--	--	--	--	--	--	--	--	--	--	--	--	--	-	-	-	--
Unigene46457_All	250	0	429	0	120.2539	16.8757241577828	Up	1.648126e-142	4.19455070368272e-141	--	--	--	--	--	--	--	--	--	--	--	--	--	--	--	--	--	--	--	--	--	--	-	-	-	--
CL3503.Contig2_All	735	0	1201	0	114.5084	16.8050939085131	Up	0	0	gi|104303625|gb|AAV83539.2|	300.8	4e-80	ovarian peritrophin [Fenneropenaeus merguiensis]	gi|6979111|gb|AF095581.1|AF095581	67.9	7e-08	Penaeus semisulcatus peritrophin-like protein 2 mRNA, complete cds	--	--	--	--	--	--	--	--	--	--	--	--	--	--	-	-	-	--
CL1732.Contig2_All	454	0	644	0	99.4058	16.6010424102819	Up	1.496134e-213	5.20691062490315e-212	--	--	--	--	--	--	--	--	--	--	--	--	--	--	--	--	--	--	--	--	--	--	-	-	-	--
Unigene8514_All	286	0	372	0	91.1504	16.4759613668808	Up	1.125606e-123	2.60822071215917e-122	--	--	--	--	--	--	--	--	--	--	--	--	--	--	--	--	--	--	--	--	--	--	-	-	-	--
Unigene45085_All	243	0	260	0	74.9806	16.1942297497682	Up	1.146362e-86	2.08842449177289e-85	--	--	--	--	--	--	--	--	--	--	--	--	--	--	--	--	--	--	--	--	--	--	-	-	-	--
Unigene1163_All	378	0	375	0	69.5218	16.0851778152325	Up	1.148424e-124	2.67390183309885e-123	--	--	--	--	--	--	--	--	--	--	--	--	--	--	--	--	--	--	--	--	--	--	-	-	-	--
CL4319.Contig2_All	474	0	447	0	66.0862	16.0120614217798	Up	1.85903e-148	4.8651967806908e-147	--	--	--	--	--	--	--	--	--	--	--	--	--	--	--	--	--	--	--	--	--	--	-	-	-	--
Unigene15006_All	552	0	489	0	62.08	15.9218409370745	Up	2.46212e-162	6.94339921793722e-161	--	--	--	--	gi|257480840|gb|FJ746694.1|	107	6e-20	Penaeus monodon polehole-like protein mRNA, complete cds	--	--	--	--	--	--	--	--	--	--	--	--	--	--	-	-	-	--
Unigene8650_All	365	0	280	0	53.7585	15.7142052633367	Up	2.82334e-93	5.36579649199154e-92	--	--	--	--	--	--	--	--	--	--	--	--	--	--	--	--	--	--	--	--	--	--	-	-	-	--
CL5432.Contig2_All	719	0	530	0	51.6569	15.6566734475346	Up	6.9785e-176	2.08883345073774e-174	gi|156407870|ref|XP_001641580.1|	61.2	5e-08	predicted protein [Nematostella vectensis] >gi|156228719|gb|EDO49517.1| predicted protein [Nematostella vectensis]	--	--	--	--	sp|A3KFF6|WBP2L_BOVIN	52.8	7e-07	Postacrosomal sheath WW domain-binding protein OS=Bos taurus GN=WBP2NL PE=2 SV=1	--	--	--	--	--	--	--	--	--	--	-	-	-	--
CL2547.Contig3_All	766	0	551	0	50.4086	15.6213822664279	Up	8.03108e-183	2.4818602409828e-181	gi|348532522|ref|XP_003453755.1|	66.2	1e-09	PREDICTED: hypothetical protein LOC100712220 [Oreochromis niloticus]	--	--	--	--	sp|P14328|SP96_DICDI	51.6	2e-06	Spore coat protein SP96 OS=Dictyostelium discoideum GN=cotA PE=4 SV=2	YGL028c	53.5	4e-07	COG5309	Exo-beta-1,3-glucanase	K03083	2e-06	53.5	dpo:Dpse_GA22660	glycogen synthase kinase 3 beta [EC:2.7.11.26]	-	-	-	--
Unigene1160_All	358	0	235	0	46.0009	15.4893744670851	Up	2.0894e-78	3.54650977597841e-77	--	--	--	--	--	--	--	--	--	--	--	--	--	--	--	--	--	--	--	--	--	--	-	-	-	--
Unigene15004_All	714	0	428	0	42.0075	15.3583593085559	Up	3.5271e-142	8.95126169491525e-141	--	--	--	--	gi|257480840|gb|FJ746694.1|	178	2e-41	Penaeus monodon polehole-like protein mRNA, complete cds	--	--	--	--	--	--	--	--	--	--	--	--	--	--	-	-	-	--
CL2296.Contig3_All	300	0	171	0	39.9445	15.2857092501876	Up	2.93368e-57	4.02033706341251e-56	--	--	--	--	--	--	--	--	--	--	--	--	--	--	--	--	--	--	--	--	--	--	-	-	-	--
Unigene1127_All	1448	0	775	0	37.5072	15.1948799460175	Up	7.74288e-257	3.20351472e-255	gi|391340423|ref|XP_003744540.1|	95.1	9e-18	PREDICTED: uncharacterized protein LOC100905729 [Metaseiulus occidentalis]	--	--	--	--	sp|Q95241|A4_SAISC	74.3	6e-13	Amyloid beta A4 protein OS=Saimiri sciureus GN=APP PE=2 SV=1	--	--	--	--	--	K15619	4e-14	80.1	oaa:100089180	Kunitz-type protease inhibitor 1	-	GO:0016787//hydrolase activity	-	--
Unigene11914_All	300	0	153	0	35.7398	15.1252439406268	Up	2.60086e-51	3.30898004612583e-50	--	--	--	--	--	--	--	--	--	--	--	--	--	--	--	--	--	--	--	--	--	--	-	-	-	--
Unigene14420_All	238	0	111	0	32.6834	14.9962704520169	Up	1.963786e-37	2.03189493201711e-36	--	--	--	--	--	--	--	--	--	--	--	--	--	--	--	--	--	--	--	--	--	--	-	-	-	--
CL3272.Contig1_All	483	0	222	0	32.2098	14.9752120821856	Up	4.12654e-74	6.71957140134645e-73	gi|156387586|ref|XP_001634284.1|	54.3	2e-06	predicted protein [Nematostella vectensis] >gi|156221365|gb|EDO42221.1| predicted protein [Nematostella vectensis]	--	--	--	--	--	--	--	--	--	--	--	--	--	--	--	--	--	--	-	-	-	--
Unigene2701_All	389	0	171	0	30.8055	14.9109003315847	Up	2.93368e-57	4.02121333565824e-56	gi|444725222|gb|ELW65797.1|	53.5	3e-06	X-linked retinitis pigmentosa GTPase regulator [Tupaia chinensis]	gi|76573954|gb|AC167124.2|	60	8e-06	Mus musculus chromosome 1, clone wi1-2628G8, complete sequence	sp|Q9NRR4|RNC_HUMAN	53.1	1e-07	Ribonuclease 3 OS=Homo sapiens GN=DROSHA PE=1 SV=2	--	--	--	--	--	K02184	2e-07	54.7	gga:775973	formin 2	-	-	-	--
CL4676.Contig1_All	280	0	123	0	30.7843	14.9099071432296	Up	2.12794e-41	2.3415903888014e-40	--	--	--	--	--	--	--	--	--	--	--	--	--	--	--	--	--	--	--	--	--	--	-	-	-	--
CL2547.Contig1_All	759	0	317	0	29.2684	14.837056260412	Up	1.678518e-105	3.48378349782178e-104	gi|470241628|ref|XP_004352389.1|	58.5	3e-07	hypothetical protein DFA_09736 [Dictyostelium fasciculatum] >gi|328867682|gb|EGG16064.1| hypothetical protein DFA_09736 [Dictyostelium fasciculatum]	--	--	--	--	sp|Q5EB97|ZCH10_RAT	58.9	1e-08	Zinc finger CCHC domain-containing protein 10 OS=Rattus norvegicus GN=Zcchc10 PE=2 SV=2	L159324_1	56.2	6e-08	COG1705	Muramidase (flagellum-specific)	K10523	7e-10	64.7	dpo:Dpse_GA22127	speckle-type POZ protein	-	GO:0003824//catalytic activity	-	--
CL381.Contig4_All	236	0	97	0	28.8032	14.8139414817612	Up	8.30016e-33	7.8706342291918e-32	--	--	--	--	--	--	--	--	--	--	--	--	--	--	--	--	--	--	--	--	--	--	-	-	-	--
CL5739.Contig3_All	666	0	268	0	28.1996	14.7833870782689	Up	2.60554e-89	4.82784913140837e-88	--	--	--	--	--	--	--	--	--	--	--	--	--	--	--	--	--	--	--	--	--	--	-	-	-	--
CL1577.Contig3_All	959	0	384	0	28.0604	14.7762479542201	Up	1.219692e-127	2.87711892333083e-126	--	--	--	--	gi|354788817|gb|JN953318.1|	65.9	3e-07	Mus musculus targeted KO-first, conditional ready, lacZ-tagged mutant allele St3gal5:tm1a(EUCOMM)Hmgu; transgenic	--	--	--	--	--	--	--	--	--	--	--	--	--	--	-	-	-	--
CL1297.Contig1_All	254	0	96	0	26.4862	14.6929532532907	Up	1.77629e-32	1.67577746054605e-31	--	--	--	--	--	--	--	--	--	--	--	--	--	--	--	--	--	--	--	--	--	--	-	-	-	--
CL4676.Contig2_All	215	0	73	0	23.7939	14.5383041393125	Up	7.069e-25	5.6566391652882e-24	--	--	--	--	--	--	--	--	--	--	--	--	--	--	--	--	--	--	--	--	--	--	-	-	-	--
CL58.Contig5_All	1446	0	483	0	23.4078	14.5147017275732	Up	2.36526e-160	6.59337193617021e-159	gi|210062959|gb|ACJ06430.1|	428.7	3e-118	C-type lectin 6 [Fenneropenaeus chinensis]	gi|210062958|gb|EU834291.1|	601	1e-168	Fenneropenaeus chinensis C-type lectin 6 mRNA, complete cds	sp|Q5SSG8|MUC21_HUMAN	52	3e-06	Mucin-21 OS=Homo sapiens GN=MUC21 PE=1 SV=2	--	--	--	--	--	--	--	--	--	--	-	-	-	--
Unigene14998_All	323	0	105	0	22.7808	14.4755307910277	Up	1.886522e-35	1.88227186317627e-34	gi|257480841|gb|ACV60547.1|	119.4	5e-26	polehole-like protein [Penaeus monodon]	--	--	--	--	--	--	--	--	--	--	--	--	--	--	--	--	--	--	-	-	-	--
CL4168.Contig1_All	1023	0	321	0	21.9893	14.4245140582033	Up	8.00228e-107	1.67136295131186e-105	gi|6979112|gb|AAF34332.1|	158.3	5e-37	peritrophin-like protein 2 [Penaeus semisulcatus]	--	--	--	--	--	--	--	--	--	--	--	--	--	--	--	--	--	--	-	-	-	--
Unigene13067_All	442	0	136	0	21.5625	14.3962368363276	Up	1.077442e-45	1.26674467182651e-44	gi|260801929|ref|XP_002595847.1|	54.7	1e-06	hypothetical protein BRAFLDRAFT_97136 [Branchiostoma floridae] >gi|229281096|gb|EEN51859.1| hypothetical protein BRAFLDRAFT_97136 [Branchiostoma floridae]	gi|57863221|gb|AC132318.4|	65.9	2e-07	Mus musculus BAC clone RP24-249F24 from 3, complete sequence	sp|Q55AX2|DOT1L_DICDI	52.4	4e-07	Histone-lysine N-methyltransferase, H3 lysine-79 specific OS=Dictyostelium discoideum GN=dotA PE=2 SV=2	--	--	--	--	--	K14822	5e-10	63.5	tgu:100219403	rRNA-processing protein CGR1	-	-	-	--
Unigene2709_All	312	0	90	0	20.2148	14.3031243095783	Up	1.706404e-30	1.54384023524673e-29	--	--	--	--	--	--	--	--	--	--	--	--	--	--	--	--	--	--	--	--	--	--	-	-	-	--
Unigene11571_All	609	0	173	0	19.9072	14.2810026960279	Up	6.40558e-58	8.85933835583901e-57	gi|156539833|ref|XP_001600606.1|	62.4	1e-08	PREDICTED: MD-2-related lipid-recognition protein-like, partial [Nasonia vitripennis]	gi|38153941|gb|AC123686.11|	63.9	8e-07	Mus musculus chromosome 5, clone RP23-301L9, complete sequence	--	--	--	--	--	--	--	--	--	K13443	2e-09	62.4	nvi:100116044	Niemann-Pick C2 protein	-	-	-	--
Unigene14639_All	237	0	67	0	19.8111	14.2740213668181	Up	6.79088e-23	5.16215232007736e-22	--	--	--	--	--	--	--	--	--	--	--	--	--	--	--	--	--	--	--	--	--	--	-	-	-	--
CL1577.Contig1_All	819	0	231	0	19.7656	14.27070412949	Up	4.38262e-77	7.33797142066028e-76	--	--	--	--	--	--	--	--	--	--	--	--	--	--	--	--	--	--	--	--	--	--	-	-	-	--
CL1440.Contig2_All	266	0	75	0	19.7588	14.2702077107525	Up	1.543484e-25	1.25279584140423e-24	--	--	--	--	--	--	--	--	--	--	--	--	--	--	--	--	--	--	--	--	--	--	-	-	-	--
CL2547.Contig2_All	807	0	224	0	19.4516	14.2476012091633	Up	9.01012e-75	1.47867543465553e-73	gi|470241628|ref|XP_004352389.1|	58.5	4e-07	hypothetical protein DFA_09736 [Dictyostelium fasciculatum] >gi|328867682|gb|EGG16064.1| hypothetical protein DFA_09736 [Dictyostelium fasciculatum]	--	--	--	--	sp|Q5EB97|ZCH10_RAT	58.9	1e-08	Zinc finger CCHC domain-containing protein 10 OS=Rattus norvegicus GN=Zcchc10 PE=2 SV=2	L159324_1	56.2	6e-08	COG1705	Muramidase (flagellum-specific)	K10523	8e-09	61.2	dpo:Dpse_GA22127	speckle-type POZ protein	-	GO:0003824//catalytic activity	-	--
CL4820.Contig2_All	220	0	61	0	19.4307	14.2460502551684	Up	6.5237e-21	4.67003352988048e-20	--	--	--	--	--	--	--	--	--	--	--	--	--	--	--	--	--	--	--	--	--	--	-	-	-	--
CL4168.Contig3_All	925	0	256	0	19.3946	14.2433674011539	Up	2.40456e-85	4.33165194156402e-84	gi|6979112|gb|AAF34332.1|	158.3	4e-37	peritrophin-like protein 2 [Penaeus semisulcatus]	--	--	--	--	--	--	--	--	--	--	--	--	--	--	--	--	--	--	-	-	-	--
Unigene44927_All	357	0	97	0	19.0408	14.2168064743606	Up	8.30016e-33	7.87182117448349e-32	--	--	--	--	--	--	--	--	--	--	--	--	--	--	--	--	--	--	--	--	--	--	-	-	-	--
CL5646.Contig1_All	303	0	82	0	18.965	14.2110517511816	Up	7.50768e-28	6.42896214379085e-27	--	--	--	--	--	--	--	--	--	--	--	--	--	--	--	--	--	--	--	--	--	--	-	-	-	--
CL1824.Contig2_All	391	0	104	0	18.6397	14.186091020014	Up	4.0373e-35	4.00406438101246e-34	--	--	--	--	--	--	--	--	--	--	--	--	--	--	--	--	--	--	--	--	--	--	-	-	-	--
CL3725.Contig1_All	2371	0	621	0	18.3545	14.1638461936684	Up	5.95408e-206	2.01311926365591e-204	gi|403182443|gb|EAT47168.2|	154.1	3e-35	AAEL001675-PA [Aedes aegypti]	--	--	--	--	sp|P15944|TRYT_CANFA	109	2e-23	Tryptase OS=Canis familiaris PE=3 SV=1	VC1649	80.5	1e-14	COG5640	Secreted trypsin-like serine protease	K09640	9e-23	109	aml:100466186	transmembrane protease, serine 9 [EC:3.4.21.-]	-	-	-	--
Unigene8626_All	1142	0	273	0	16.7524	14.0320801748252	Up	5.80442e-91	1.08607070800357e-89	--	--	--	--	--	--	--	--	--	--	--	--	--	--	--	--	--	--	--	--	--	--	-	-	-	--
CL5671.Contig2_All	1691	0	403	0	16.701	14.027646868587	Up	6.42862e-134	1.56395765787234e-132	gi|407261336|ref|XP_003086514.2|	57.4	2e-06	PREDICTED: uncharacterized protein LOC100503112, partial [Mus musculus]	--	--	--	--	--	--	--	--	--	--	--	--	--	--	--	--	--	--	-	-	-	--
Unigene9954_All	292	0	66	0	15.8395	13.951239174632	Up	1.453296e-22	1.09180359393143e-21	--	--	--	--	--	--	--	--	--	--	--	--	--	--	--	--	--	--	--	--	--	--	-	-	-	--
CL1329.Contig1_All	302	0	68	0	15.7792	13.9457364426138	Up	3.1732e-23	2.43035198635976e-22	--	--	--	--	--	--	--	--	--	--	--	--	--	--	--	--	--	--	--	--	--	--	-	-	-	--
Unigene14329_All	1126	0	250	0	15.5591	13.9254709910889	Up	2.30994e-83	4.09781401184767e-82	gi|321478862|gb|EFX89819.1|	128.3	7e-28	hypothetical protein DAPPUDRAFT_310129 [Daphnia pulex]	--	--	--	--	sp|Q9Y3S1|WNK2_HUMAN	62.4	2e-09	Serine/threonine-protein kinase WNK2 OS=Homo sapiens GN=WNK2 PE=1 SV=4	--	--	--	--	--	K08867	2e-11	70.9	spu:761753	WNK lysine deficient protein kinase [EC:2.7.11.1]	-	-	-	--
CL3725.Contig2_All	2341	0	519	0	15.5363	13.9233553435766	Up	3.00934e-172	8.84352214579439e-171	gi|403182443|gb|EAT47168.2|	154.8	1e-35	AAEL001675-PA [Aedes aegypti]	--	--	--	--	sp|P15944|TRYT_CANFA	109	2e-23	Tryptase OS=Canis familiaris PE=3 SV=1	VC1649	80.5	1e-14	COG5640	Secreted trypsin-like serine protease	K09640	9e-23	109	aml:100466186	transmembrane protease, serine 9 [EC:3.4.21.-]	-	-	-	--
Unigene45872_All	215	0	47	0	15.3194	13.9030721732891	Up	2.75732e-16	1.67199248057082e-15	--	--	--	--	--	--	--	--	--	--	--	--	--	--	--	--	--	--	--	--	--	--	-	-	-	--
Unigene44925_All	215	0	47	0	15.3194	13.9030721732891	Up	2.75732e-16	1.67150896626181e-15	--	--	--	--	--	--	--	--	--	--	--	--	--	--	--	--	--	--	--	--	--	--	-	-	-	--
CL2296.Contig4_All	321	0	70	0	15.2818	13.8995268639002	Up	6.92854e-24	5.3885978669305e-23	--	--	--	--	--	--	--	--	--	--	--	--	--	--	--	--	--	--	--	--	--	--	-	-	-	--
CL1319.Contig1_All	374	0	78	0	14.6152	13.8351819512205	Up	1.574774e-26	1.30755726580407e-25	--	--	--	--	--	--	--	--	--	--	--	--	--	--	--	--	--	--	--	--	--	--	-	-	-	--
CL2014.Contig3_All	2512	0	520	0	14.5066	13.824421805369	Up	1.406184e-172	4.14007955955056e-171	--	--	--	--	--	--	--	--	--	--	--	--	--	--	--	--	--	--	--	--	--	--	-	-	-	--
CL58.Contig1_All	1297	0	262	0	14.1561	13.7891362377925	Up	2.50304e-87	4.57590638139535e-86	gi|210062959|gb|ACJ06430.1|	428.7	3e-118	C-type lectin 6 [Fenneropenaeus chinensis]	gi|210062958|gb|EU834291.1|	601	1e-168	Fenneropenaeus chinensis C-type lectin 6 mRNA, complete cds	sp|P98088|MUC5A_HUMAN	53.1	1e-06	Mucin-5AC (Fragments) OS=Homo sapiens GN=MUC5AC PE=1 SV=3	--	--	--	--	--	--	--	--	--	--	-	-	-	--
Unigene45869_All	306	0	60	0	13.7408	13.7461783809714	Up	1.396118e-20	9.88839607883771e-20	--	--	--	--	--	--	--	--	--	--	--	--	--	--	--	--	--	--	--	--	--	--	-	-	-	--
Unigene1119_All	612	0	114	0	13.0537	13.6721711683423	Up	2.0036e-38	2.10953284446677e-37	--	--	--	--	--	--	--	--	--	--	--	--	--	--	--	--	--	--	--	--	--	--	-	-	-	--
CL5787.Contig24_All	677	0	124	0	12.8356	13.647863115805	Up	9.94328e-42	1.10051565054558e-40	gi|301131536|gb|ADK63101.1|	364.8	1e-99	thrombospondin protein [Penaeus monodon]	gi|301131535|gb|GU451715.1|	490	1e-135	Penaeus monodon thrombospondin protein mRNA, complete cds	sp|P35443|TSP4_HUMAN	176	3e-44	Thrombospondin-4 OS=Homo sapiens GN=THBS4 PE=1 SV=2	--	--	--	--	--	K04659	3e-52	204	dwi:Dwil_GK24219	thrombospondin	-	-	-	--
CL2310.Contig2_All	759	0	138	0	12.7415	13.6372475091982	Up	2.35254e-46	2.79197085336856e-45	--	--	--	--	--	--	--	--	--	--	--	--	--	--	--	--	--	--	--	--	--	--	-	-	-	--
Unigene45048_All	282	0	51	0	12.6737	13.6295501504673	Up	1.31454e-17	8.37321903372835e-17	--	--	--	--	--	--	--	--	--	--	--	--	--	--	--	--	--	--	--	--	--	--	-	-	-	--
Unigene4298_All	231	0	40	0	12.1347	13.5668508214656	Up	5.66868e-14	3.12739668251601e-13	--	--	--	--	--	--	--	--	--	--	--	--	--	--	--	--	--	--	--	--	--	--	-	-	-	--
CL5658.Contig1_All	419	0	72	0	12.042	13.5557874020838	Up	1.512816e-24	1.19972222708701e-23	--	--	--	--	--	--	--	--	--	--	--	--	--	--	--	--	--	--	--	--	--	--	-	-	-	--
CL2310.Contig3_All	798	0	137	0	12.0309	13.5544569503236	Up	5.03462e-46	5.94809661018223e-45	--	--	--	--	--	--	--	--	--	--	--	--	--	--	--	--	--	--	--	--	--	--	-	-	-	--
CL4013.Contig1_All	308	0	52	0	11.8314	13.5303331762663	Up	6.14252e-18	3.97623054822439e-17	--	--	--	--	--	--	--	--	--	--	--	--	--	--	--	--	--	--	--	--	--	--	-	-	-	--
Unigene14439_All	228	0	37	0	11.3723	13.4732364423131	Up	5.55604e-13	2.92563211521393e-12	--	--	--	--	--	--	--	--	--	--	--	--	--	--	--	--	--	--	--	--	--	--	-	-	-	--
Unigene5549_All	282	0	44	0	10.9342	13.4165600491121	Up	2.70252e-15	1.57995796002603e-14	--	--	--	--	--	--	--	--	--	--	--	--	--	--	--	--	--	--	--	--	--	--	-	-	-	--
Unigene2713_All	347	0	53	0	10.7036	13.3858084872634	Up	2.87024e-18	1.87946327696793e-17	--	--	--	--	--	--	--	--	--	--	--	--	--	--	--	--	--	--	--	--	--	--	-	-	-	--
Unigene5663_All	374	0	57	0	10.6803	13.3826645511474	Up	1.368378e-19	9.38435721526718e-19	--	--	--	--	--	--	--	--	--	--	--	--	--	--	--	--	--	--	--	--	--	--	-	-	-	--
CL644.Contig2_All	1225	0	186	0	10.6404	13.3772647660248	Up	3.24336e-62	4.72367817693377e-61	--	--	--	--	gi|119351357|gb|EF121754.1|	75.8	5e-10	Haliotis midae microsatellite HmNR200M sequence	--	--	--	--	--	--	--	--	--	--	--	--	--	--	-	-	-	--
CL5787.Contig25_All	767	0	113	0	10.3244	13.3337703217582	Up	4.28784e-38	4.49123387608261e-37	gi|301131536|gb|ADK63101.1|	349	1e-94	thrombospondin protein [Penaeus monodon]	gi|301131535|gb|GU451715.1|	303	7e-79	Penaeus monodon thrombospondin protein mRNA, complete cds	sp|P35443|TSP4_HUMAN	164	1e-40	Thrombospondin-4 OS=Homo sapiens GN=THBS4 PE=1 SV=2	--	--	--	--	--	K04659	2e-47	189	dwi:Dwil_GK24219	thrombospondin	-	-	-	--
CL5646.Contig2_All	282	0	41	0	10.1886	13.3146682061447	Up	2.64882e-14	1.48162405194343e-13	--	--	--	--	--	--	--	--	--	--	--	--	--	--	--	--	--	--	--	--	--	--	-	-	-	--
CL4168.Contig2_All	949	0	136	0	10.0428	13.2938739379752	Up	1.077442e-45	1.26698153507853e-44	gi|6979112|gb|AAF34332.1|	158.3	5e-37	peritrophin-like protein 2 [Penaeus semisulcatus]	--	--	--	--	--	--	--	--	--	--	--	--	--	--	--	--	--	--	-	-	-	--
Unigene4140_All	616	0	88	0	10.0111	13.2893128829297	Up	7.81516e-30	6.96936730119115e-29	gi|326781695|gb|AEA06586.1|	335.1	1e-90	crustacyanin subunit A [Fenneropenaeus merguiensis]	gi|326781694|gb|HM370278.1|	684	0	Fenneropenaeus merguiensis crustacyanin subunit A mRNA, complete cds	sp|P80007|CRA2_HOMGA	264	1e-70	Crustacyanin-A2 subunit OS=Homarus gammarus PE=1 SV=1	STM4339	57.4	2e-08	COG3040	Bacterial lipocalin	K10955	2e-06	52.8	tgu:100220116	intestinal mucin-2	GO:0006810//transport	GO:0036094//small molecule binding;GO:0031409//pigment binding	GO:0005615//extracellular space	--
CL5671.Contig1_All	325	0	46	0	9.9187	13.2759353300268	Up	5.90084e-16	3.52883250209205e-15	--	--	--	--	--	--	--	--	--	--	--	--	--	--	--	--	--	--	--	--	--	--	-	-	-	--
Unigene9956_All	383	0	54	0	9.8805	13.2703683355073	Up	1.34119e-18	8.90652130095037e-18	--	--	--	--	--	--	--	--	--	--	--	--	--	--	--	--	--	--	--	--	--	--	-	-	-	--
CL3272.Contig2_All	216	0	30	0	9.7331	13.2486836623639	Up	1.142252e-10	5.31473392838118e-10	--	--	--	--	--	--	--	--	--	--	--	--	--	--	--	--	--	--	--	--	--	--	-	-	-	--
Unigene7165_All	398	0	55	0	9.6841	13.2414022616403	Up	6.26704e-19	4.21025116461916e-18	--	--	--	--	--	--	--	--	--	--	--	--	--	--	--	--	--	--	--	--	--	--	-	-	-	--
CL5787.Contig23_All	1278	0	175	0	9.596	13.2282174422934	Up	1.398628e-58	1.94983191452006e-57	gi|301131536|gb|ADK63101.1|	91.3	1e-16	thrombospondin protein [Penaeus monodon]	gi|301131535|gb|GU451715.1|	987	0	Penaeus monodon thrombospondin protein mRNA, complete cds	sp|P49747|COMP_HUMAN	421	2e-117	Cartilage oligomeric matrix protein OS=Homo sapiens GN=COMP PE=1 SV=2	--	--	--	--	--	K04659	4e-126	451	cqu:CpipJ_CPIJ011343	thrombospondin	-	-	-	--
Unigene1085_All	257	0	35	0	9.5437	13.2203329782281	Up	2.54462e-12	1.29439507045216e-11	--	--	--	--	--	--	--	--	--	--	--	--	--	--	--	--	--	--	--	--	--	--	-	-	-	--
Unigene45062_All	207	0	28	0	9.4792	13.2105495922314	Up	5.2314e-10	2.3394175012444e-09	--	--	--	--	--	--	--	--	--	--	--	--	--	--	--	--	--	--	--	--	--	--	-	-	-	--
Unigene8518_All	283	0	37	0	9.1621	13.1614625939398	Up	5.55604e-13	2.92636719865997e-12	--	--	--	--	--	--	--	--	--	--	--	--	--	--	--	--	--	--	--	--	--	--	-	-	-	--
CL1902.Contig2_All	1148	0	149	0	9.0955	13.1509372328954	Up	5.45544e-50	6.83702093901953e-49	gi|307205113|gb|EFN83578.1|	56.6	2e-06	hypothetical protein EAI_05327 [Harpegnathos saltator]	gi|38371889|gb|AC115805.12|	91.7	7e-15	Mus musculus chromosome 10, clone RP23-412P24, complete sequence	sp|Q9TW28|MYOM_DICDI	84.7	2e-17	Myosin-M heavy chain OS=Dictyostelium discoideum GN=myoM PE=1 SV=1	aq_2032	60.8	4e-09	COG0532	Translation initiation factor 2 (IF-2; GTPase)	K13100	2e-15	84.3	dan:Dana_GF14847	pre-mRNA-splicing factor CWC22	-	-	-	--
CL3435.Contig1_All	291	0	37	0	8.9103	13.1212582911821	Up	5.55604e-13	2.92538716945747e-12	--	--	--	--	--	--	--	--	--	--	--	--	--	--	--	--	--	--	--	--	--	--	-	-	-	--
CL4284.Contig1_All	386	0	49	0	8.8959	13.118924855287	Up	6.02046e-17	3.74458202432994e-16	--	--	--	--	gi|222350598|emb|FP017192.4|	63.9	5e-07	Zebrafish DNA sequence from clone CH1073-358C10 in linkage group 17, complete sequence	--	--	--	--	--	--	--	--	--	--	--	--	--	--	-	-	-	--
CL5787.Contig22_All	1368	0	173	0	8.8622	13.1134491702483	Up	6.40558e-58	8.86128717641883e-57	gi|301131536|gb|ADK63101.1|	91.3	1e-16	thrombospondin protein [Penaeus monodon]	gi|301131535|gb|GU451715.1|	696	0	Penaeus monodon thrombospondin protein mRNA, complete cds	sp|P49747|COMP_HUMAN	409	1e-113	Cartilage oligomeric matrix protein OS=Homo sapiens GN=COMP PE=1 SV=2	--	--	--	--	--	K04659	4e-122	438	cqu:CpipJ_CPIJ011343	thrombospondin	-	-	-	--
CL2876.Contig1_All	2479	0	312	0	8.8198	13.1065302259007	Up	7.5347e-104	1.54749253298498e-102	gi|307212877|gb|EFN88497.1|	637.1	1e-180	hypothetical protein EAI_03126 [Harpegnathos saltator]	--	--	--	--	sp|P98088|MUC5A_HUMAN	114	1e-24	Mucin-5AC (Fragments) OS=Homo sapiens GN=MUC5AC PE=1 SV=3	DR1893	54.7	8e-07	COG0652	Peptidyl-prolyl cis-trans isomerase (rotamase) - cyclophilin family	K10955	8e-24	113	tgu:100220116	intestinal mucin-2	-	-	-	--
CL4013.Contig2_All	271	0	34	0	8.7921	13.1019920800352	Up	5.44566e-12	2.7259943172809e-11	--	--	--	--	--	--	--	--	--	--	--	--	--	--	--	--	--	--	--	--	--	--	-	-	-	--
CL1577.Contig2_All	879	0	108	0	8.6103	13.0718477895284	Up	1.924766e-36	1.95928592113953e-35	--	--	--	--	gi|354788817|gb|JN953318.1|	63.9	1e-06	Mus musculus targeted KO-first, conditional ready, lacZ-tagged mutant allele St3gal5:tm1a(EUCOMM)Hmgu; transgenic	--	--	--	--	--	--	--	--	--	--	--	--	--	--	-	-	-	--
Unigene45047_All	222	0	27	0	8.523	13.0571456169107	Up	1.119556e-09	4.87850871175166e-09	--	--	--	--	--	--	--	--	--	--	--	--	--	--	--	--	--	--	--	--	--	--	-	-	-	--
CL4041.Contig4_All	333	0	40	0	8.4178	13.0392275175014	Up	5.66868e-14	3.12794549302448e-13	--	--	--	--	--	--	--	--	--	--	--	--	--	--	--	--	--	--	--	--	--	--	-	-	-	--
CL2014.Contig1_All	1054	0	126	0	8.3774	13.0322868449202	Up	2.17108e-42	2.42815008073982e-41	--	--	--	--	--	--	--	--	--	--	--	--	--	--	--	--	--	--	--	--	--	--	-	-	-	--
CL1329.Contig3_All	306	0	36	0	8.2445	13.0092162865852	Up	1.189034e-12	6.14630693670886e-12	--	--	--	--	--	--	--	--	--	--	--	--	--	--	--	--	--	--	--	--	--	--	-	-	-	--
Unigene2679_All	315	0	37	0	8.2314	13.0069221103619	Up	5.55604e-13	2.92612212980487e-12	--	--	--	--	--	--	--	--	--	--	--	--	--	--	--	--	--	--	--	--	--	--	-	-	-	--
CL1896.Contig5_All	264	0	31	0	8.2289	13.0064838756238	Up	5.33746e-11	2.52510482569774e-10	gi|444516109|gb|ELV11053.1|	63.2	4e-09	Ankyrin repeat and death domain-containing protein 1B [Tupaia chinensis]	gi|346708079|dbj|AK380729.1|	186	3e-44	Bombyx mori mRNA, clone: fufe12E17	--	--	--	--	--	--	--	--	--	--	--	--	--	--	-	-	-	--
Unigene4138_All	691	0	81	0	8.2146	13.0039746112597	Up	1.606698e-27	1.36451078762998e-26	--	--	--	--	--	--	--	--	--	--	--	--	--	--	--	--	--	--	--	--	--	--	-	-	-	--
CL2014.Contig4_All	919	0	107	0	8.1592	12.9942119892348	Up	4.11914e-36	4.16805271633146e-35	--	--	--	--	--	--	--	--	--	--	--	--	--	--	--	--	--	--	--	--	--	--	-	-	-	--
Unigene2578_All	307	0	35	0	7.9893	12.96385338847	Up	2.54462e-12	1.29449977802944e-11	--	--	--	--	--	--	--	--	--	--	--	--	--	--	--	--	--	--	--	--	--	--	-	-	-	--
CL2761.Contig2_All	255	0	29	0	7.9697	12.9603097031491	Up	2.4445e-10	1.11560026124819e-09	--	--	--	--	--	--	--	--	--	--	--	--	--	--	--	--	--	--	--	--	--	--	-	-	-	--
Unigene7176_All	336	0	37	0	7.7169	12.9138056952624	Up	5.55604e-13	2.92587710199297e-12	--	--	--	--	--	--	--	--	--	--	--	--	--	--	--	--	--	--	--	--	--	--	-	-	-	--
Unigene46662_All	227	0	24	0	7.4091	12.8550825904327	Up	1.097312e-08	4.47840593523266e-08	gi|307204422|gb|EFN83136.1|	58.9	8e-08	hypothetical protein EAI_07969 [Harpegnathos saltator]	--	--	--	--	--	--	--	--	--	--	--	--	--	--	--	--	--	--	-	-	-	--
Unigene983_All	279	0	27	0	6.7817	12.7274312503753	Up	1.119556e-09	4.87952302501906e-09	--	--	--	--	gi|194766673|ref|XM_001965413.1|	61.9	1e-06	Drosophila ananassae GF22443 (Dana\GF22443), mRNA	--	--	--	--	--	--	--	--	--	K12572	7e-06	49.3	dan:Dana_GF24267	PAB-dependent poly(A)-specific ribonuclease subunit 3	-	-	-	--
Unigene2626_All	270	0	26	0	6.7483	12.7203083956456	Up	2.39592e-09	1.02318767458916e-08	--	--	--	--	--	--	--	--	--	--	--	--	--	--	--	--	--	--	--	--	--	--	-	-	-	--
Unigene9990_All	235	0	22	0	6.5605	12.6795900568273	Up	5.02558e-08	1.94743160416538e-07	--	--	--	--	--	--	--	--	--	--	--	--	--	--	--	--	--	--	--	--	--	--	-	-	-	--
Unigene13041_All	433	0	40	0	6.4737	12.6603747953218	Up	5.66868e-14	3.12684806455574e-13	--	--	--	--	--	--	--	--	--	--	--	--	--	--	--	--	--	--	--	--	--	--	-	-	-	--
CL5819.Contig1_All	667	0	60	0	6.3039	12.622028933884	Up	1.396118e-20	9.88950988781257e-20	gi|326781697|gb|AEA06587.1|	389.4	7e-107	crustacyanin subunit C [Fenneropenaeus merguiensis]	gi|326781696|gb|HM370279.1|	755	0	Fenneropenaeus merguiensis crustacyanin subunit C mRNA, complete cds	sp|P58989|CRA1_HOMGA	252	5e-67	Crustacyanin-A1 subunit OS=Homarus gammarus PE=1 SV=1	--	--	--	--	--	--	--	--	--	--	GO:0018298//protein-chromophore linkage;GO:0006810//transport	GO:0036094//small molecule binding;GO:0031409//pigment binding	GO:0005615//extracellular space	--
CL1319.Contig2_All	356	0	32	0	6.2991	12.6209299992603	Up	2.49406e-11	1.20152018752873e-10	--	--	--	--	--	--	--	--	--	--	--	--	--	--	--	--	--	--	--	--	--	--	-	-	-	--
CL2822.Contig2_All	874	0	78	0	6.2541	12.6105865720975	Up	1.574774e-26	1.30772992621154e-25	gi|212283656|gb|ACJ23247.1|	25.4	5e-32	gamma-interferon-inducible lysosomal thiol reductase [Penaeus monodon]	--	--	--	--	sp|P13284|GILT_HUMAN	79.7	4e-15	Gamma-interferon-inducible lysosomal thiol reductase OS=Homo sapiens GN=IFI30 PE=1 SV=3	--	--	--	--	--	K08059	4e-22	105	api:100159338	interferon, gamma-inducible protein 30	-	-	-	--
Unigene8146_All	427	0	38	0	6.2365	12.6065208827753	Up	2.5962e-13	1.39237442947297e-12	--	--	--	--	--	--	--	--	--	--	--	--	--	--	--	--	--	--	--	--	--	--	-	-	-	--
CL3312.Contig1_All	283	0	25	0	6.1906	12.5958635285241	Up	5.12746e-09	2.13886776651632e-08	--	--	--	--	--	--	--	--	--	--	--	--	--	--	--	--	--	--	--	--	--	--	-	-	-	--
Unigene2654_All	569	0	50	0	6.158	12.5882461520448	Up	2.8132e-17	1.76898831716828e-16	--	--	--	--	--	--	--	--	--	--	--	--	--	--	--	--	--	--	--	--	--	--	-	-	-	--
CL3877.Contig1_All	745	0	65	0	6.1142	12.5779480292797	Up	3.11016e-22	2.31305276821192e-21	--	--	--	--	--	--	--	--	--	--	--	--	--	--	--	--	--	--	--	--	--	--	-	-	-	--
Unigene14044_All	580	0	50	0	6.0412	12.560619433897	Up	2.8132e-17	1.769165216e-16	--	--	--	--	--	--	--	--	--	--	--	--	--	--	--	--	--	--	--	--	--	--	-	-	-	--
Unigene8598_All	1135	0	97	0	5.989	12.5480994169784	Up	8.30016e-33	7.86944764179104e-32	gi|195432958|ref|XP_002064482.1|	120.6	1e-25	GK23873 [Drosophila willistoni] >gi|194160567|gb|EDW75468.1| GK23873 [Drosophila willistoni]	gi|54114840|emb|BX664622.10|	61.9	6e-06	Zebrafish DNA sequence from clone DKEYP-90E1, complete sequence	--	--	--	--	--	--	--	--	--	K14313	5e-22	105	ame:412835	nuclear pore complex protein Nup53	-	-	-	--
Unigene13062_All	1435	0	117	0	5.7137	12.480209573671	Up	2.04422e-39	2.19193362932651e-38	--	--	--	--	gi|53913388|emb|BX510343.8|	75.8	5e-10	Zebrafish DNA sequence from clone CH211-150K4 in linkage group 1, complete sequence	--	--	--	--	--	--	--	--	--	--	--	--	--	--	-	-	-	--
Unigene11358_All	888	0	72	0	5.682	12.4721831161895	Up	1.512816e-24	1.2000248815338e-23	gi|297672820|ref|XP_002814483.1|	130.6	1e-28	PREDICTED: apolipoprotein D [Pongo abelii]	--	--	--	--	sp|P05090|APOD_HUMAN	129	6e-30	Apolipoprotein D OS=Homo sapiens GN=APOD PE=1 SV=1	blc	61.6	2e-09	COG3040	Bacterial lipocalin	K03098	1e-06	54.3	hmg:100208577	outer membrane lipoprotein Blc	GO:0048662//negative regulation of smooth muscle cell proliferation;GO:0006006//glucose metabolic process;GO:0010642//negative regulation of platelet-derived growth factor receptor signaling pathway;GO:1900016//negative regulation of cytokine production involved in inflammatory response;GO:2000405//negative regulation of T cell migration;GO:0051895//negative regulation of focal adhesion assembly;…	GO:0015485//cholesterol binding;GO:0005515//protein binding	GO:0005615//extracellular space;GO:0048471//perinuclear region of cytoplasm	--
CL810.Contig1_All	427	0	34	0	5.58	12.4460494067165	Up	5.44566e-12	2.72621132049037e-11	--	--	--	--	--	--	--	--	--	--	--	--	--	--	--	--	--	--	--	--	--	--	-	-	-	--
Unigene4398_All	308	0	24	0	5.4606	12.4148437650136	Up	1.097312e-08	4.47666279961077e-08	--	--	--	--	--	--	--	--	--	--	--	--	--	--	--	--	--	--	--	--	--	--	-	-	-	--
Unigene14534_All	777	0	60	0	5.4114	12.401786171092	Up	1.396118e-20	9.88616921337687e-20	--	--	--	--	--	--	--	--	--	--	--	--	--	--	--	--	--	--	--	--	--	--	-	-	-	--
Unigene2671_All	428	0	33	0	5.4032	12.3995983691201	Up	1.165408e-11	5.74059515187593e-11	--	--	--	--	--	--	--	--	--	--	--	--	--	--	--	--	--	--	--	--	--	--	-	-	-	--
Unigene14611_All	515	0	39	0	5.3069	12.3736536483987	Up	1.213138e-13	6.59450449857377e-13	--	--	--	--	--	--	--	--	--	--	--	--	--	--	--	--	--	--	--	--	--	--	-	-	-	--
CL1352.Contig1_All	1059	0	80	0	5.2939	12.3701152277261	Up	3.43844e-27	2.89628468684704e-26	--	--	--	--	gi|354789313|gb|JN953814.1|	63.9	1e-06	Mus musculus targeted deletion, lacZ-tagged mutant allele Ptgr2:tm1(KOMP)Ucd; transgenic	--	--	--	--	--	--	--	--	--	--	--	--	--	--	-	-	-	--
CL5817.Contig3_All	349	0	26	0	5.2207	12.3500275433389	Up	2.39592e-09	1.02311819759625e-08	--	--	--	--	--	--	--	--	--	--	--	--	--	--	--	--	--	--	--	--	--	--	-	-	-	--
CL2822.Contig1_All	846	0	63	0	5.2186	12.3494471098564	Up	1.42442e-21	1.04040563252033e-20	gi|212283656|gb|ACJ23247.1|	157.9	5e-37	gamma-interferon-inducible lysosomal thiol reductase [Penaeus monodon]	--	--	--	--	sp|P13284|GILT_HUMAN	87	4e-17	Gamma-interferon-inducible lysosomal thiol reductase OS=Homo sapiens GN=IFI30 PE=1 SV=3	--	--	--	--	--	K08059	5e-25	115	hmg:100198217	interferon, gamma-inducible protein 30	-	-	-	--
Unigene1108_All	608	0	44	0	5.0714	12.3081683542269	Up	2.70252e-15	1.57981109648634e-14	--	--	--	--	--	--	--	--	--	--	--	--	--	--	--	--	--	--	--	--	--	--	-	-	-	--
Unigene14565_All	1242	0	89	0	5.0217	12.2939601281978	Up	3.65182e-30	3.28126383997714e-29	gi|321465487|gb|EFX76488.1|	361.3	6e-98	hypothetical protein DAPPUDRAFT_306142 [Daphnia pulex]	--	--	--	--	sp|A2RU49|AGPD1_HUMAN	205	2e-52	Hydroxylysine kinase OS=Homo sapiens GN=AGPHD1 PE=1 SV=2	SMc00677_1	94.7	3e-19	COG2334	Putative homoserine kinase type II (protein kinase fold)	K13172	5e-07	56.2	hsa:23524	serine/arginine repetitive matrix protein 2	-	-	-	--
CL4935.Contig1_All	965	0	69	0	5.0108	12.2908252401573	Up	1.482758e-23	1.14330168102011e-22	--	--	--	--	--	--	--	--	--	--	--	--	--	--	--	--	--	--	--	--	--	--	-	-	-	--
Unigene7848_All	2075	0	147	0	4.9646	12.2774617685258	Up	2.49854e-49	3.10407316317661e-48	gi|340368500|ref|XP_003382789.1|	266.2	5e-69	PREDICTED: guanine nucleotide-binding protein G(q) subunit alpha-like [Amphimedon queenslandica]	--	--	--	--	sp|O73819|GNA14_XENLA	259	1e-68	Guanine nucleotide-binding protein subunit alpha-14 OS=Xenopus laevis GN=gna14 PE=2 SV=1	DR2133	58.9	3e-08	COG4372	Uncharacterized protein conserved in bacteria with the myosin-like domain	K04636	1e-69	265	mdo:100011567	guanine nucleotide-binding protein subunit alpha-14	GO:0007186//G-protein coupled receptor signaling pathway	GO:0005488//binding	GO:0005886//plasma membrane	--
CL261.Contig1_All	256	0	18	0	4.9274	12.2666108771956	Up	1.05414e-06	3.62969537450723e-06	--	--	--	--	gi|109692253|gb|DQ658197.1|	63.9	3e-07	Litopenaeus vannamei clone HLJN-009 microsatellite sequence	--	--	--	--	--	--	--	--	--	--	--	--	--	--	-	-	-	--
CL5097.Contig1_All	205	0	14	0	4.7858	12.224544392145	Up	2.2111e-05	6.65701152815014e-05	--	--	--	--	--	--	--	--	--	--	--	--	--	--	--	--	--	--	--	--	--	--	-	-	-	--
Unigene10005_All	285	0	19	0	4.6719	12.1897936789468	Up	4.92572e-07	1.75964939422858e-06	--	--	--	--	--	--	--	--	--	--	--	--	--	--	--	--	--	--	--	--	--	--	-	-	-	--
CL863.Contig9_All	270	0	18	0	4.6719	12.1897936789468	Up	1.05414e-06	3.62949665042431e-06	--	--	--	--	gi|7271407|emb|AJ270750.1|	61.9	1e-06	Penaeus notialis microsatellite DNA, clone 171	--	--	--	--	--	--	--	--	--	--	--	--	--	--	-	-	-	--
CL1345.Contig3_All	904	0	60	0	4.6512	12.1833872612489	Up	1.396118e-20	9.88728252072072e-20	--	--	--	--	--	--	--	--	--	--	--	--	--	--	--	--	--	--	--	--	--	--	-	-	-	--
CL1345.Contig1_All	347	0	23	0	4.6449	12.181431821839	Up	2.34832e-08	9.30861318373779e-08	--	--	--	--	--	--	--	--	--	--	--	--	--	--	--	--	--	--	--	--	--	--	-	-	-	--
Unigene4254_All	233	0	15	0	4.5115	12.1393914704193	Up	1.033194e-05	3.22971986638831e-05	--	--	--	--	--	--	--	--	--	--	--	--	--	--	--	--	--	--	--	--	--	--	-	-	-	--
CL5209.Contig1_All	502	0	32	0	4.4671	12.1251228356743	Up	2.49406e-11	1.20161223688041e-10	--	--	--	--	--	--	--	--	--	--	--	--	--	--	--	--	--	--	--	--	--	--	-	-	-	--
Unigene13139_All	267	0	17	0	4.4619	12.1234424649584	Up	2.25594e-06	7.5247456624589e-06	--	--	--	--	--	--	--	--	--	--	--	--	--	--	--	--	--	--	--	--	--	--	-	-	-	--
Unigene5639_All	707	0	45	0	4.4604	12.1229573786956	Up	1.262822e-15	7.47377657971014e-15	--	--	--	--	--	--	--	--	--	--	--	--	--	--	--	--	--	--	--	--	--	--	-	-	-	--
CL2701.Contig1_All	268	0	17	0	4.4452	12.1180326154195	Up	2.25594e-06	7.52394753500212e-06	--	--	--	--	--	--	--	--	--	--	--	--	--	--	--	--	--	--	--	--	--	--	-	-	-	--
Unigene45090_All	383	0	24	0	4.3913	12.1004323829452	Up	1.097312e-08	4.47782473921225e-08	--	--	--	--	gi|28446341|emb|AL935273.6|	67.9	3e-08	Zebrafish DNA sequence from clone CH211-274L13 in linkage group 10, complete sequence	--	--	--	--	--	--	--	--	--	--	--	--	--	--	-	-	-	--
Unigene13033_All	451	0	28	0	4.3507	12.0870318247688	Up	5.2314e-10	2.33975025389375e-09	--	--	--	--	--	--	--	--	--	--	--	--	--	--	--	--	--	--	--	--	--	--	-	-	-	--
CL1345.Contig4_All	990	0	61	0	4.3179	12.0761141164489	Up	6.5237e-21	4.67056518214936e-20	--	--	--	--	--	--	--	--	--	--	--	--	--	--	--	--	--	--	--	--	--	--	-	-	-	--
Unigene45091_All	293	0	18	0	4.3051	12.0718310339749	Up	1.05414e-06	3.63029167734516e-06	--	--	--	--	gi|387921188|gb|JX058510.1|	60	6e-06	Callorhinchus milii clone P08G13.Kidney.k16 mRNA sequence	--	--	--	--	--	--	--	--	--	--	--	--	--	--	-	-	-	--
Unigene13816_All	766	0	47	0	4.2998	12.0700538408213	Up	2.75732e-16	1.67167010662296e-15	gi|227463453|gb|ACP40176.1|	188	4e-46	crustin Pm5 [Penaeus monodon]	--	--	--	--	sp|Q9ESB3|HRG_MOUSE	60.1	5e-09	Histidine-rich glycoprotein OS=Mus musculus GN=Hrg PE=1 SV=2	--	--	--	--	--	K06831	2e-06	53.1	bta:786492	galectin-3	-	-	-	--
Unigene45022_All	409	0	25	0	4.2835	12.0645743731491	Up	5.12746e-09	2.13801687097202e-08	gi|321457991|gb|EFX69067.1|	107.8	1e-22	hypothetical protein DAPPUDRAFT_301173 [Daphnia pulex]	--	--	--	--	sp|Q9V7U0|RESIL_DROME	61.2	6e-10	Pro-resilin OS=Drosophila melanogaster GN=resilin PE=1 SV=1	--	--	--	--	--	--	--	--	--	--	-	-	-	--
Unigene13213_All	248	0	15	0	4.2386	12.0493721092185	Up	1.033194e-05	3.23084402923773e-05	--	--	--	--	--	--	--	--	--	--	--	--	--	--	--	--	--	--	--	--	--	--	-	-	-	--
Unigene4199_All	315	0	19	0	4.2269	12.0453842661553	Up	4.92572e-07	1.7589499708137e-06	--	--	--	--	--	--	--	--	--	--	--	--	--	--	--	--	--	--	--	--	--	--	-	-	-	--
Unigene14550_All	317	0	19	0	4.2003	12.0362766585191	Up	4.92572e-07	1.75904985440091e-06	--	--	--	--	gi|24939951|emb|AL844167.7|	60	7e-06	Mouse DNA sequence from clone RP23-66F6 on chromosome 2, complete sequence	--	--	--	--	--	--	--	--	--	--	--	--	--	--	-	-	-	--
Unigene45017_All	318	0	19	0	4.1871	12.0317356588619	Up	4.92572e-07	1.75944950221515e-06	--	--	--	--	--	--	--	--	--	--	--	--	--	--	--	--	--	--	--	--	--	--	-	-	-	--
Unigene13768_All	455	0	27	0	4.1585	12.0218475166806	Up	1.119556e-09	4.87986122317716e-09	gi|260821585|ref|XP_002606113.1|	53.9	2e-06	hypothetical protein BRAFLDRAFT_125116 [Branchiostoma floridae] >gi|229291451|gb|EEN62123.1| hypothetical protein BRAFLDRAFT_125116 [Branchiostoma floridae]	--	--	--	--	sp|Q924A2|CIC_MOUSE	51.6	6e-07	Protein capicua homolog OS=Mus musculus GN=Cic PE=1 SV=2	--	--	--	--	--	K03626	3e-06	50.8	gga:396544	nascent polypeptide-associated complex subunit alpha	-	-	-	--
CL10.Contig2_All	388	0	23	0	4.1541	12.0203202306876	Up	2.34832e-08	9.31037373345102e-08	--	--	--	--	--	--	--	--	--	--	--	--	--	--	--	--	--	--	--	--	--	--	-	-	-	--
Unigene11012_All	945	0	56	0	4.1528	12.0198686775045	Up	2.92842e-19	1.98450945e-18	--	--	--	--	--	--	--	--	--	--	--	--	--	--	--	--	--	--	--	--	--	--	-	-	-	--
Unigene4248_All	304	0	18	0	4.1494	12.0186870236264	Up	1.05414e-06	3.63287792196405e-06	gi|170592076|ref|XP_001900795.1|	55.1	1e-06	T-cell receptor beta chain ANA 11 [Brugia malayi]	gi|78190248|gb|AC167439.2|	95.6	1e-16	Mus musculus BAC clone RP23-461M17 from chromosome 3, complete sequence	sp|Q6ZRP5|YD019_HUMAN	47.8	6e-06	Putative uncharacterized protein FLJ46204 OS=Homo sapiens PE=5 SV=2	--	--	--	--	--	--	--	--	--	--	GO:0044763;GO:0080090//regulation of primary metabolic process;GO:0010467//gene expression;GO:0031323//regulation of cellular metabolic process;GO:0016070//RNA metabolic process;GO:0006468//protein phosphorylation;GO:0060255	GO:0000166//nucleotide binding;GO:0004672//protein kinase activity	-	--
Unigene4198_All	716	0	42	0	4.1107	12.0051683721307	Up	1.23773e-14	7.0321044574939e-14	--	--	--	--	--	--	--	--	--	--	--	--	--	--	--	--	--	--	--	--	--	--	-	-	-	--
Unigene11196_All	875	0	51	0	4.0845	11.995943767765	Up	1.31454e-17	8.37237102693944e-17	--	--	--	--	--	--	--	--	--	--	--	--	--	--	--	--	--	--	--	--	--	--	-	-	-	--
Unigene5624_All	517	0	30	0	4.0664	11.9895364205611	Up	1.142252e-10	5.3155204806867e-10	--	--	--	--	gi|315075410|gb|AC241622.4|	61.9	3e-06	Mus musculus BAC clone RP23-353M5 from chromosome 5, complete sequence	--	--	--	--	--	--	--	--	--	--	--	--	--	--	-	-	-	--
Unigene11676_All	207	0	12	0	4.0625	11.9881520976905	Up	0.0001012666	0.00027698564460682	--	--	--	--	--	--	--	--	--	--	--	--	--	--	--	--	--	--	--	--	--	--	-	-	-	--
CL4660.Contig2_All	210	0	12	0	4.0045	11.9674064043118	Up	0.0001012666	0.000276829121530102	--	--	--	--	--	--	--	--	--	--	--	--	--	--	--	--	--	--	--	--	--	--	-	-	-	--
Unigene13307_All	335	0	19	0	3.9746	11.9565939608946	Up	4.92572e-07	1.75885009856916e-06	gi|308481775|ref|XP_003103092.1|	68.9	8e-11	hypothetical protein CRE_25687 [Caenorhabditis remanei] >gi|308260468|gb|EFP04421.1| hypothetical protein CRE_25687 [Caenorhabditis remanei]	--	--	--	--	sp|P04264|K2C1_HUMAN	59.3	2e-09	Keratin, type II cytoskeletal 1 OS=Homo sapiens GN=KRT1 PE=1 SV=6	CC3494_1	48.5	3e-06	COG3637	Opacity protein and related surface antigens	K07605	5e-09	59.7	mcc:699320	type II keratin, basic	GO:0006979//response to oxidative stress;GO:0042730//fibrinolysis;GO:0008544//epidermis development;GO:0045765//regulation of angiogenesis;GO:0001867//complement activation, lectin pathway	GO:0004872//receptor activity;GO:0005515//protein binding;GO:0005200//structural constituent of cytoskeleton;GO:0030246//carbohydrate binding	GO:0005882//intermediate filament;GO:0016020//membrane	--
CL3427.Contig3_All	583	0	33	0	3.9667	11.9537235757983	Up	1.165408e-11	5.73969600626517e-11	--	--	--	--	--	--	--	--	--	--	--	--	--	--	--	--	--	--	--	--	--	--	-	-	-	--
Unigene14603_All	518	0	29	0	3.9233	11.9378519417606	Up	2.4445e-10	1.11568122505262e-09	--	--	--	--	--	--	--	--	--	--	--	--	--	--	--	--	--	--	--	--	--	--	-	-	-	--
Unigene1122_All	626	0	35	0	3.9181	11.9359385040295	Up	2.54462e-12	1.29418570610594e-11	--	--	--	--	--	--	--	--	--	--	--	--	--	--	--	--	--	--	--	--	--	--	-	-	-	--
Unigene12290_All	1367	0	74	0	3.7935	11.8893138223844	Up	3.30316e-25	2.66217001255927e-24	gi|326436475|gb|EGD82045.1|	62	8e-08	hypothetical protein PTSG_11912 [Salpingoeca sp. ATCC 50818]	gi|353230524|emb|HE601625.1|	71.9	8e-09	Schistosoma mansoni strain Puerto Rico chromosome 2, complete genome	sp|O08808|DIAP1_MOUSE	59.7	1e-08	Protein diaphanous homolog 1 OS=Mus musculus GN=Diaph1 PE=1 SV=1	Rv3876	51.6	3e-06	COG0455	ATPases involved in chromosome partitioning	K06220	7e-10	65.9	ame:410922	WAS protein family	-	-	-	--
CL1922.Contig1_All	838	0	45	0	3.7631	11.8777059125178	Up	1.262822e-15	7.47307329782629e-15	--	--	--	--	gi|145699317|gb|AC186868.3|	63.9	1e-06	Gallus gallus BAC clone TAM33-56P22 from chromosome z, complete sequence	--	--	--	--	--	--	--	--	--	--	--	--	--	--	-	-	-	--
CL261.Contig5_All	299	0	16	0	3.75	11.8726748802706	Up	4.82786e-06	1.55971673523066e-05	--	--	--	--	--	--	--	--	--	--	--	--	--	--	--	--	--	--	--	--	--	--	-	-	-	--
Unigene7169_All	453	0	24	0	3.7127	11.858253029427	Up	1.097312e-08	4.47869658982347e-08	--	--	--	--	--	--	--	--	--	--	--	--	--	--	--	--	--	--	--	--	--	--	-	-	-	--
Unigene11826_All	530	0	28	0	3.7022	11.8541671191505	Up	5.2314e-10	2.33991666571835e-09	gi|306482570|ref|NP_001182329.1|	109.4	8e-23	resilin precursor [Tribolium castaneum] >gi|304368142|gb|ADM26717.1| pro-resilin [Tribolium castaneum]	--	--	--	--	sp|Q9V7U0|RESIL_DROME	92	6e-19	Pro-resilin OS=Drosophila melanogaster GN=resilin PE=1 SV=1	--	--	--	--	--	K06890	4e-06	51.2	dgr:Dgri_GH20515	-	-	-	--
Unigene11557_All	758	0	40	0	3.698	11.8525295094042	Up	5.66868e-14	3.12712234947368e-13	--	--	--	--	gi|54111917|gb|AY753029.1|	75.8	3e-10	Penaeus monodon clone t403 microsatellite sequence	--	--	--	--	--	--	--	--	--	--	--	--	--	--	-	-	-	--
Unigene1089_All	381	0	20	0	3.6786	11.8449410951426	Up	2.30166e-07	8.44250767454068e-07	--	--	--	--	--	--	--	--	--	--	--	--	--	--	--	--	--	--	--	--	--	--	-	-	-	--
Unigene5131_All	502	0	26	0	3.6295	11.8255551008708	Up	2.39592e-09	1.02332665688672e-08	--	--	--	--	--	--	--	--	--	--	--	--	--	--	--	--	--	--	--	--	--	--	-	-	-	--
Unigene1374_All	367	0	19	0	3.628	11.8249587405285	Up	4.92572e-07	1.75865038810037e-06	--	--	--	--	--	--	--	--	--	--	--	--	--	--	--	--	--	--	--	--	--	--	-	-	-	--
CL2014.Contig6_All	407	0	21	0	3.6158	11.8200991651287	Up	1.075508e-07	4.0430717379401e-07	--	--	--	--	--	--	--	--	--	--	--	--	--	--	--	--	--	--	--	--	--	--	-	-	-	--
CL5213.Contig2_All	507	0	26	0	3.5937	11.811254263188	Up	2.39592e-09	1.02297927191255e-08	--	--	--	--	--	--	--	--	--	--	--	--	--	--	--	--	--	--	--	--	--	--	-	-	-	--
Unigene2660_All	566	0	29	0	3.5906	11.8100092275118	Up	2.4445e-10	1.11592418699187e-09	--	--	--	--	--	--	--	--	--	--	--	--	--	--	--	--	--	--	--	--	--	--	-	-	-	--
Unigene4968_All	1057	0	54	0	3.5801	11.805784170333	Up	1.34119e-18	8.90746189882775e-18	--	--	--	--	--	--	--	--	--	--	--	--	--	--	--	--	--	--	--	--	--	--	-	-	-	--
Unigene44890_All	255	0	13	0	3.5726	11.8027586787641	Up	4.73192e-05	0.00013479841681464	gi|189242191|ref|XP_001810599.1|	28.1	2e-13	PREDICTED: similar to pol polyprotein [Tribolium castaneum]	--	--	--	--	sp|P04323|POL3_DROME	48.5	3e-10	Retrovirus-related Pol polyprotein from transposon 17.6 OS=Drosophila melanogaster GN=pol PE=4 SV=1	SPAC9.04	48.5	3e-06	COG2801	Transposase and inactivated derivatives	--	--	--	--	--	GO:0043170;GO:0044238//primary metabolic process	GO:0016740//transferase activity	-	--
Unigene11896_All	280	0	14	0	3.5039	11.77474588621	Up	2.2111e-05	6.66020005747677e-05	--	--	--	--	--	--	--	--	--	--	--	--	--	--	--	--	--	--	--	--	--	--	-	-	-	--
CL401.Contig6_All	501	0	25	0	3.4969	11.7718608248879	Up	5.12746e-09	2.13830042758621e-08	--	--	--	--	--	--	--	--	--	--	--	--	--	--	--	--	--	--	--	--	--	--	-	-	-	--
Unigene6993_All	747	0	37	0	3.4711	11.7611772134777	Up	5.55604e-13	2.92514226471327e-12	--	--	--	--	--	--	--	--	--	--	--	--	--	--	--	--	--	--	--	--	--	--	-	-	-	--
Unigene9535_All	831	0	41	0	3.4575	11.7555135360379	Up	2.64882e-14	1.48215136720349e-13	gi|270014584|gb|EFA11032.1|	231.5	3e-59	hypothetical protein TcasGA2_TC004621 [Tribolium castaneum]	--	--	--	--	sp|P16573|CEAM1_RAT	53.1	7e-07	Carcinoembryonic antigen-related cell adhesion molecule 1 OS=Rattus norvegicus GN=Ceacam1 PE=1 SV=3	--	--	--	--	--	K15144	5e-09	62	dya:Dyak_GE22978	mediator of RNA polymerase II transcription subunit 1	GO:0007606//sensory perception of chemical stimulus	-	-	--
CL2014.Contig2_All	570	0	28	0	3.4424	11.7491990300609	Up	5.2314e-10	2.33958386573745e-09	--	--	--	--	gi|325118498|emb|FR823391.1|	61.9	3e-06	Neospora caninum Liverpool complete genome, chromosome X	--	--	--	--	--	--	--	--	--	--	--	--	--	--	-	-	-	--
CL4059.Contig2_All	1039	0	51	0	3.4398	11.7481089695324	Up	1.31454e-17	8.37406721231767e-17	--	--	--	--	gi|321136842|gb|AC242998.6|	69.9	2e-08	Rattus norvegicus Y Chr BAC RNECO-200B10 (Amplicon Express Rat SHR-Akr (EcoR1 Digest) BAC library) complete sequence	--	--	--	--	--	--	--	--	--	--	--	--	--	--	-	-	-	--
CL3782.Contig1_All	348	0	17	0	3.4234	11.7412141555378	Up	2.25594e-06	7.5291383919758e-06	--	--	--	--	--	--	--	--	--	--	--	--	--	--	--	--	--	--	--	--	--	--	-	-	-	--
CL4059.Contig3_All	842	0	41	0	3.4123	11.7365287746612	Up	2.64882e-14	1.48175584557908e-13	--	--	--	--	--	--	--	--	--	--	--	--	--	--	--	--	--	--	--	--	--	--	-	-	-	--
Unigene44878_All	392	0	19	0	3.3966	11.7298756141554	Up	4.92572e-07	1.75974935726865e-06	--	--	--	--	--	--	--	--	--	--	--	--	--	--	--	--	--	--	--	--	--	--	-	-	-	--
Unigene9899_All	352	0	17	0	3.3844	11.7246843743708	Up	2.25594e-06	7.52793986628462e-06	--	--	--	--	--	--	--	--	--	--	--	--	--	--	--	--	--	--	--	--	--	--	-	-	-	--
CL5787.Contig19_All	748	0	36	0	3.3727	11.7196882817134	Up	1.189034e-12	6.1473175100296e-12	gi|301131536|gb|ADK63101.1|	91.3	5e-17	thrombospondin protein [Penaeus monodon]	gi|301131535|gb|GU451715.1|	434	1e-118	Penaeus monodon thrombospondin protein mRNA, complete cds	sp|P49747|COMP_HUMAN	242	5e-64	Cartilage oligomeric matrix protein OS=Homo sapiens GN=COMP PE=1 SV=2	--	--	--	--	--	K04659	3e-65	248	isc:IscW_ISCW006623	thrombospondin	GO:0044699	GO:0043167//ion binding	-	--
CL4959.Contig1_All	832	0	40	0	3.3691	11.7181475351351	Up	5.66868e-14	3.12767106369539e-13	gi|351700244|gb|EHB03163.1|	55.8	2e-06	Serine/arginine repetitive matrix protein 2, partial [Heterocephalus glaber]	--	--	--	--	sp|Q9UF83|YM012_HUMAN	50.1	6e-06	Uncharacterized protein DKFZp434B061 OS=Homo sapiens PE=2 SV=2	--	--	--	--	--	K08428	9e-06	51.2	gga:431418	G protein-coupled receptor 139	-	-	-	--
CL5594.Contig2_All	500	0	24	0	3.3637	11.7158333256261	Up	1.097312e-08	4.47753419776797e-08	--	--	--	--	--	--	--	--	--	--	--	--	--	--	--	--	--	--	--	--	--	--	-	-	-	--
CL4319.Contig1_All	357	0	17	0	3.337	11.7043359711823	Up	2.25594e-06	7.52634242546419e-06	--	--	--	--	--	--	--	--	--	--	--	--	--	--	--	--	--	--	--	--	--	--	-	-	-	--
Unigene9951_All	379	0	18	0	3.3282	11.7005264159591	Up	1.05414e-06	3.63088817614197e-06	--	--	--	--	gi|354784684|gb|JN949185.1|	79.8	9e-12	Mus musculus targeted KO-first, conditional ready, lacZ-tagged mutant allele Astn1:tm1a(EUCOMM)Hmgu; transgenic	--	--	--	--	--	--	--	--	--	--	--	--	--	--	-	-	-	--
CL3224.Contig4_All	297	0	14	0	3.3033	11.6896922833071	Up	2.2111e-05	6.65414446092741e-05	--	--	--	--	--	--	--	--	--	--	--	--	--	--	--	--	--	--	--	--	--	--	-	-	-	--
CL3411.Contig3_All	836	0	39	0	3.2692	11.6747219242885	Up	1.213138e-13	6.59507456293223e-13	--	--	--	--	--	--	--	--	--	--	--	--	--	--	--	--	--	--	--	--	--	--	-	-	-	--
CL5249.Contig2_All	328	0	15	0	3.2048	11.6460186109253	Up	1.033194e-05	3.23036214934871e-05	--	--	--	--	--	--	--	--	--	--	--	--	--	--	--	--	--	--	--	--	--	--	-	-	-	--
CL1745.Contig3_All	729	0	33	0	3.1723	11.6313134958195	Up	1.165408e-11	5.74104483033057e-11	gi|221505451|gb|EEE31096.1|	59.3	2e-07	chloride channel protein k, putative [Toxoplasma gondii VEG]	--	--	--	--	sp|Q95JC9|PRP_PIG	60.1	5e-09	Basic proline-rich protein OS=Sus scrofa PE=1 SV=2	ML0048	49.3	6e-06	COG0455	ATPases involved in chromosome partitioning	K05747	8e-08	57.8	dre:394034	Wiskott-Aldrich syndrome protein	-	GO:0003824//catalytic activity	-	--
CL1220.Contig2_All	269	0	12	0	3.1262	11.6101943629927	Up	0.0001012666	0.000276997692175199	--	--	--	--	--	--	--	--	--	--	--	--	--	--	--	--	--	--	--	--	--	--	-	-	-	--
Unigene4437_All	247	0	11	0	3.1209	11.6077464157688	Up	0.000216718	0.000568631574766355	--	--	--	--	--	--	--	--	--	--	--	--	--	--	--	--	--	--	--	--	--	--	-	-	-	--
CL1227.Contig2_All	494	0	22	0	3.1209	11.6077464157688	Up	5.02558e-08	1.9467118881429e-07	--	--	--	--	--	--	--	--	--	--	--	--	--	--	--	--	--	--	--	--	--	--	-	-	-	--
Unigene3145_All	1307	0	58	0	3.1098	11.6026060842185	Up	6.39408e-20	4.44125141418158e-19	gi|95105604|gb|ABF54965.1|	283.1	2e-74	snail-like zinc-finger protein [Callinectes sapidus]	gi|95105603|gb|DQ503469.1|	410	1e-111	Callinectes sapidus snail-like zinc-finger protein mRNA, partial cds	sp|P08044|SNAI_DROME	249	1e-65	Protein snail OS=Drosophila melanogaster GN=sna PE=2 SV=2	SPAC4G8.13c	78.6	2e-14	COG5048	FOG: Zn-finger	K09218	4e-73	275	tca:654928	snail, invertebrate	-	-	-	--
Unigene45132_All	347	0	15	0	3.0293	11.5647687439708	Up	1.033194e-05	3.23052276000597e-05	--	--	--	--	--	--	--	--	--	--	--	--	--	--	--	--	--	--	--	--	--	--	-	-	-	--
Unigene4028_All	325	0	14	0	3.0187	11.5597116728426	Up	2.2111e-05	6.65892427928359e-05	--	--	--	--	--	--	--	--	--	--	--	--	--	--	--	--	--	--	--	--	--	--	-	-	-	--
Unigene14789_All	418	0	18	0	3.0177	11.5592336743487	Up	1.05414e-06	3.63128595092025e-06	--	--	--	--	--	--	--	--	--	--	--	--	--	--	--	--	--	--	--	--	--	--	-	-	-	--
Unigene3021_All	349	0	15	0	3.0119	11.5564581556351	Up	1.033194e-05	3.23212974541113e-05	gi|193591805|ref|XP_001943373.1|	59.7	4e-08	PREDICTED: solute carrier family 46 member 3-like [Acyrthosiphon pisum]	--	--	--	--	sp|Q9DC26|S46A3_MOUSE	47.4	7e-06	Solute carrier family 46 member 3 OS=Mus musculus GN=Slc46a3 PE=2 SV=1	--	--	--	--	--	K14613	8e-07	52.4	phu:Phum_PHUM129480	MFS transporter, PCFT/HCP family, solute carrier family 46 (folate transporter), member 1/3	-	-	-	--
Unigene8878_All	306	0	13	0	2.9772	11.5397404257262	Up	4.73192e-05	0.000134706887402109	gi|72083704|ref|XP_784522.1|	147.1	2e-34	PREDICTED: alkylglycerol monooxygenase-like [Strongylocentrotus purpuratus]	--	--	--	--	sp|Q6NYE4|ALKMO_DANRE	144	6e-35	Alkylglycerol monooxygenase OS=Danio rerio GN=agmo PE=2 SV=1	mll1065	104	5e-23	COG3000	Sterol desaturase	K15537	2e-35	147	spu:579307	alkylglycerol monooxygenase [EC:1.14.16.5]	GO:0006643//membrane lipid metabolic process;GO:0046485//ether lipid metabolic process;GO:0055114//oxidation-reduction process	GO:0005506//iron ion binding;GO:0050479//glyceryl-ether monooxygenase activity	GO:0005783//endoplasmic reticulum;GO:0044425//membrane part	--
Unigene1035_All	283	0	12	0	2.9715	11.5369756656106	Up	0.0001012666	0.000276973598086374	--	--	--	--	--	--	--	--	--	--	--	--	--	--	--	--	--	--	--	--	--	--	-	-	-	--
CL2412.Contig1_All	779	0	33	0	2.9686	11.5355669970862	Up	1.165408e-11	5.73924653907596e-11	gi|270015511|gb|EFA11959.1|	60.1	1e-07	hypothetical protein TcasGA2_TC005046 [Tribolium castaneum]	--	--	--	--	--	--	--	--	--	--	--	--	--	--	--	--	--	--	-	-	-	--
CL1562.Contig1_All	543	0	23	0	2.9683	11.5354211942219	Up	2.34832e-08	9.30919995965709e-08	--	--	--	--	--	--	--	--	--	--	--	--	--	--	--	--	--	--	--	--	--	--	-	-	-	--
Unigene7046_All	331	0	14	0	2.964	11.5333297323058	Up	2.2111e-05	6.65956210727969e-05	--	--	--	--	--	--	--	--	--	--	--	--	--	--	--	--	--	--	--	--	--	--	-	-	-	--
Unigene7189_All	427	0	18	0	2.9541	11.5285029486328	Up	1.05414e-06	3.63068932143053e-06	--	--	--	--	--	--	--	--	--	--	--	--	--	--	--	--	--	--	--	--	--	--	-	-	-	--
Unigene11795_All	451	0	19	0	2.9523	11.5276236139606	Up	4.92572e-07	1.75875023766536e-06	--	--	--	--	--	--	--	--	--	--	--	--	--	--	--	--	--	--	--	--	--	--	-	-	-	--
Unigene8946_All	262	0	11	0	2.9422	11.5226796037229	Up	0.000216718	0.000568252234156104	--	--	--	--	--	--	--	--	--	--	--	--	--	--	--	--	--	--	--	--	--	--	-	-	-	--
CL3905.Contig2_All	286	0	12	0	2.9403	11.521747645993	Up	0.0001012666	0.000276889301773913	--	--	--	--	--	--	--	--	--	--	--	--	--	--	--	--	--	--	--	--	--	--	-	-	-	--
Unigene14809_All	407	0	17	0	2.9271	11.5152563187722	Up	2.25594e-06	7.52714106112054e-06	--	--	--	--	--	--	--	--	--	--	--	--	--	--	--	--	--	--	--	--	--	--	-	-	-	--
CL3225.Contig1_All	527	0	22	0	2.9255	11.5144675028193	Up	5.02558e-08	1.94659198718896e-07	gi|321475115|gb|EFX86078.1|	110.9	2e-23	hypothetical protein DAPPUDRAFT_313056 [Daphnia pulex]	--	--	--	--	sp|P11734|CU08_LOCMI	71.6	8e-13	Cuticle protein 8 OS=Locusta migratoria PE=1 SV=1	--	--	--	--	--	--	--	--	--	--	-	-	-	--
CL5444.Contig2_All	288	0	12	0	2.9199	11.5117032455569	Up	0.0001012666	0.000277009740791649	--	--	--	--	--	--	--	--	--	--	--	--	--	--	--	--	--	--	--	--	--	--	-	-	-	--
Unigene45122_All	288	0	12	0	2.9199	11.5117032455569	Up	0.0001012666	0.000276865226536823	--	--	--	--	--	--	--	--	--	--	--	--	--	--	--	--	--	--	--	--	--	--	-	-	-	--
Unigene4135_All	745	0	31	0	2.916	11.5097750043269	Up	5.33746e-11	2.52453508182912e-10	gi|194746998|ref|XP_001955941.1|	92.8	1e-17	GF24951 [Drosophila ananassae] >gi|190623223|gb|EDV38747.1| GF24951 [Drosophila ananassae]	--	--	--	--	sp|Q6AXM1|CHSTA_DANRE	75.5	1e-13	Carbohydrate sulfotransferase 10 OS=Danio rerio GN=chst10 PE=2 SV=1	--	--	--	--	--	K09674	4e-13	75.5	dre:445322	carbohydrate 3-sulfotransferase 10 [EC:2.8.2.-]	-	-	-	--
CL1902.Contig1_All	409	0	17	0	2.9128	11.5081909305572	Up	2.25594e-06	7.53033729936306e-06	gi|444712644|gb|ELW53560.1|	53.1	4e-06	hypothetical protein TREES_T100004526 [Tupaia chinensis]	gi|27899576|emb|AL713860.12|	73.8	6e-10	Mouse DNA sequence from clone RP23-446K18 on chromosome 11, complete sequence	--	--	--	--	--	--	--	--	--	--	--	--	--	--	-	-	-	--
CL5023.Contig1_All	410	0	17	0	2.9057	11.5046700437738	Up	2.25594e-06	7.52554395926162e-06	--	--	--	--	--	--	--	--	--	--	--	--	--	--	--	--	--	--	--	--	--	--	-	-	-	--
Unigene14798_All	315	0	13	0	2.8921	11.4979017218093	Up	4.73192e-05	0.000134828954265779	--	--	--	--	--	--	--	--	--	--	--	--	--	--	--	--	--	--	--	--	--	--	-	-	-	--
Unigene46603_All	315	0	13	0	2.8921	11.4979017218093	Up	4.73192e-05	0.000134804523198188	--	--	--	--	--	--	--	--	--	--	--	--	--	--	--	--	--	--	--	--	--	--	-	-	-	--
CL4958.Contig2_All	438	0	18	0	2.8799	11.4918030018822	Up	1.05414e-06	3.63009288796408e-06	--	--	--	--	--	--	--	--	--	--	--	--	--	--	--	--	--	--	--	--	--	--	-	-	-	--
Unigene8605_All	537	0	22	0	2.871	11.4873376152072	Up	5.02558e-08	1.94719163970181e-07	--	--	--	--	--	--	--	--	--	--	--	--	--	--	--	--	--	--	--	--	--	--	-	-	-	--
CL3320.Contig2_All	293	0	12	0	2.8701	11.4868852888072	Up	0.0001012666	0.000276877263632016	--	--	--	--	--	--	--	--	--	--	--	--	--	--	--	--	--	--	--	--	--	--	-	-	-	--
Unigene4187_All	546	0	22	0	2.8237	11.4633711043254	Up	5.02558e-08	1.94647210100388e-07	gi|321475027|gb|EFX85991.1|	101.7	1e-20	hypothetical protein DAPPUDRAFT_313559 [Daphnia pulex]	--	--	--	--	--	--	--	--	--	--	--	--	--	K05637	2e-12	72.4	bmy:Bm1_24440	laminin, alpha 1/2	-	-	-	--
Unigene45016_All	298	0	12	0	2.8219	11.4624511485504	Up	0.0001012666	0.000277069999599739	--	--	--	--	gi|224613573|gb|AC202801.3|	69.9	6e-09	Gallus gallus BAC clone CH261-18C7 from chromosome z, complete sequence	--	--	--	--	--	--	--	--	--	--	--	--	--	--	-	-	-	--
CL1926.Contig1_All	1565	0	63	0	2.821	11.4619909505856	Up	1.42442e-21	1.04028480966206e-20	gi|383856247|ref|XP_003703621.1|	65.1	1e-08	PREDICTED: uncharacterized protein LOC100880491 [Megachile rotundata]	--	--	--	--	--	--	--	--	--	--	--	--	--	--	--	--	--	--	-	-	-	--
Unigene11786_All	378	0	15	0	2.7809	11.4413361515696	Up	1.033194e-05	3.2302015546607e-05	--	--	--	--	--	--	--	--	--	--	--	--	--	--	--	--	--	--	--	--	--	--	-	-	-	--
Unigene45096_All	354	0	14	0	2.7714	11.4363992366828	Up	2.2111e-05	6.66051907841165e-05	gi|449279715|gb|EMC87223.1|	57.4	2e-07	hypothetical protein A306_04092 [Columba livia]	--	--	--	--	--	--	--	--	--	--	--	--	--	--	--	--	--	--	-	-	-	--
Unigene44960_All	354	0	14	0	2.7714	11.4363992366828	Up	2.2111e-05	6.65541840807926e-05	--	--	--	--	gi|86476672|emb|CR925804.8|	61.9	2e-06	Zebrafish DNA sequence from clone CH211-151M7 in linkage group 16, complete sequence	--	--	--	--	--	--	--	--	--	--	--	--	--	--	-	-	-	--
CL4982.Contig2_All	3294	0	130	0	2.7657	11.4334289581479	Up	1.035052e-43	1.17899565614925e-42	gi|380016371|ref|XP_003692159.1|	581.6	9e-164	PREDICTED: sodium- and chloride-dependent glycine transporter 2-like [Apis florea]	gi|402911832|ref|XM_003918459.1|	81.8	2e-11	PREDICTED: Papio anubis solute carrier family 6 (neurotransmitter transporter, creatine), member 8, transcript variant 3 (SLC6A8), mRNA	sp|Q761V0|SC6A5_MOUSE	521	3e-147	Sodium- and chloride-dependent glycine transporter 2 OS=Mus musculus GN=Slc6a5 PE=2 SV=1	AF1995	205	5e-52	COG0733	Na+-dependent transporters of the SNF family	K05038	2e-164	580	ame:410578	solute carrier family 6 (neurotransmitter transporter, amino acid) member 5/7/9/14	GO:0006810//transport	-	-	--
Unigene44928_All	692	0	27	0	2.7343	11.4169558248877	Up	1.119556e-09	4.87918487373527e-09	--	--	--	--	--	--	--	--	--	--	--	--	--	--	--	--	--	--	--	--	--	--	-	-	-	--
Unigene11482_All	308	0	12	0	2.7303	11.4148437650136	Up	0.0001012666	0.000276949508188737	gi|326678131|ref|XP_003200994.1|	58.9	8e-08	PREDICTED: zinc finger protein 721 [Danio rerio]	--	--	--	--	sp|Q8N9F8|ZN454_HUMAN	52.4	2e-07	Zinc finger protein 454 OS=Homo sapiens GN=ZNF454 PE=2 SV=2	--	--	--	--	--	K09228	2e-07	54.3	mmu:237758	KRAB domain-containing zinc finger protein	-	-	-	--
CL644.Contig1_All	439	0	17	0	2.7137	11.4060455240501	Up	2.25594e-06	7.52434657756563e-06	--	--	--	--	--	--	--	--	--	--	--	--	--	--	--	--	--	--	--	--	--	--	-	-	-	--
Unigene5759_All	310	0	12	0	2.7127	11.4055137921257	Up	0.0001012666	0.000277021790456305	--	--	--	--	--	--	--	--	--	--	--	--	--	--	--	--	--	--	--	--	--	--	-	-	-	--
CL2701.Contig2_All	750	0	29	0	2.7097	11.4039174194626	Up	2.4445e-10	1.11600519782214e-09	gi|355745378|gb|EHH50003.1|	75.1	3e-12	hypothetical protein EGM_00760, partial [Macaca fascicularis]	gi|82830664|gb|AC154689.2|	125	3e-25	Mus musculus BAC clone RP24-329P8 from chromosome 14, complete sequence	sp|Q54ST3|Y2237_DICDI	73.2	6e-13	DDT domain-containing protein DDB_G0282237 OS=Dictyostelium discoideum GN=DDB_G0282237 PE=3 SV=1	aq_2032	52.8	6e-07	COG0532	Translation initiation factor 2 (IF-2; GTPase)	K04952	5e-10	65.1	mmu:333329	cyclic nucleotide gated channel beta 1	-	GO:0003676//nucleic acid binding;GO:0003824//catalytic activity	-	--
Unigene14552_All	595	0	23	0	2.7089	11.4034914215882	Up	2.34832e-08	9.30978680955683e-08	--	--	--	--	--	--	--	--	--	--	--	--	--	--	--	--	--	--	--	--	--	--	-	-	-	--
Unigene10104_All	363	0	14	0	2.7027	11.4001856661121	Up	2.2111e-05	6.65446290199081e-05	--	--	--	--	gi|21666716|gb|AF445324.1|	65.9	1e-07	Penaeus monodon hypothetical cob intron 4-like protein mRNA, complete cds	--	--	--	--	--	--	--	--	--	--	--	--	--	--	-	-	-	--
CL541.Contig1_All	422	0	16	0	2.657	11.3755825124905	Up	4.82786e-06	1.55987700205508e-05	--	--	--	--	--	--	--	--	--	--	--	--	--	--	--	--	--	--	--	--	--	--	-	-	-	--
CL643.Contig2_All	322	0	12	0	2.6116	11.3507182312373	Up	0.0001012666	0.000276744913123588	--	--	--	--	--	--	--	--	--	--	--	--	--	--	--	--	--	--	--	--	--	--	-	-	-	--
Unigene1072_All	404	0	15	0	2.6019	11.345349800032	Up	1.033194e-05	3.23229053188737e-05	--	--	--	--	--	--	--	--	--	--	--	--	--	--	--	--	--	--	--	--	--	--	-	-	-	--
Unigene8742_All	431	0	16	0	2.6015	11.3451279919767	Up	4.82786e-06	1.55947639673327e-05	gi|326681243|ref|XP_003201758.1|	53.1	4e-06	PREDICTED: hypothetical protein LOC100332194 [Danio rerio]	gi|331028206|emb|FQ790220.2|	69.9	1e-08	Zebrafish DNA sequence from clone CH1073-213M10 in linkage group 8, complete sequence	sp|Q55FI4|NOP58_DICDI	62.4	3e-10	Nucleolar protein 58 OS=Dictyostelium discoideum GN=nop58 PE=3 SV=1	aq_2032	50.1	1e-06	COG0532	Translation initiation factor 2 (IF-2; GTPase)	K14822	9e-13	72.4	tgu:100219403	rRNA-processing protein CGR1	-	-	-	--
CL1924.Contig1_All	813	0	30	0	2.5859	11.3364507700602	Up	1.142252e-10	5.31591384415008e-10	gi|443702583|gb|ELU00539.1|	57.8	7e-07	hypothetical protein CAPTEDRAFT_227083 [Capitella teleta]	--	--	--	--	sp|Q9H7T3|CJ095_HUMAN	56.2	8e-08	Uncharacterized protein C10orf95 OS=Homo sapiens GN=C10orf95 PE=2 SV=1	--	--	--	--	--	K03626	7e-08	58.2	gga:396544	nascent polypeptide-associated complex subunit alpha	-	-	-	--
Unigene11404_All	488	0	18	0	2.5848	11.335836940378	Up	1.05414e-06	3.63267884925201e-06	--	--	--	--	--	--	--	--	--	--	--	--	--	--	--	--	--	--	--	--	--	--	-	-	-	--
Unigene2530_All	326	0	12	0	2.5796	11.33293165932	Up	0.0001012666	0.000277202661304083	--	--	--	--	--	--	--	--	--	--	--	--	--	--	--	--	--	--	--	--	--	--	-	-	-	--
Unigene2645_All	493	0	18	0	2.5586	11.3211389052232	Up	1.05414e-06	3.63168381286293e-06	gi|465951068|gb|EMP24087.1|	56.6	5e-07	Transmembrane protein 59-like protein, partial [Chelonia mydas]	--	--	--	--	sp|Q5HZE8|TM59L_RAT	54.7	9e-08	Transmembrane protein 59-like OS=Rattus norvegicus GN=Tmem59l PE=2 SV=2	--	--	--	--	--	--	--	--	--	--	-	-	-	--
Unigene8609_All	630	0	23	0	2.5584	11.321026128593	Up	2.34832e-08	9.31096073135363e-08	gi|71159516|gb|AAZ29608.1|	141.4	3e-32	C-type lectin [Penaeus monodon]	--	--	--	--	sp|P82596|PLC_HALLA	70.9	2e-12	Perlucin OS=Haliotis laevigata PE=1 SV=3	--	--	--	--	--	K06560	1e-13	77	bfo:BRAFLDRAFT_66146	mannose receptor, C type	-	-	-	--
Unigene14419_All	303	0	11	0	2.5441	11.3129396638805	Up	0.000216718	0.000568394427558595	--	--	--	--	--	--	--	--	--	--	--	--	--	--	--	--	--	--	--	--	--	--	-	-	-	--
CL4131.Contig2_All	2268	0	82	0	2.5337	11.3070299985116	Up	7.50768e-28	6.4298376663489e-27	gi|154344449|ref|XP_001568166.1|	61.2	2e-07	proteophosphoglycan ppg4 [Leishmania braziliensis MHOM/BR/75/M2904] >gi|134065503|emb|CAM43270.1| proteophosphoglycan ppg4 [Leishmania braziliensis MHOM/BR/75/M2904]	gi|291409734|ref|XM_002721109.1|	63.9	3e-06	PREDICTED: Oryctolagus cuniculus Zinc finger protein 366-like (LOC100339102), mRNA	sp|Q8BTI8|SRRM2_MOUSE	80.5	1e-14	Serine/arginine repetitive matrix protein 2 OS=Mus musculus GN=Srrm2 PE=1 SV=3	Cgl1939	68.2	6e-11	COG0532	Translation initiation factor 2 (IF-2; GTPase)	K13172	1e-15	85.9	aml:100474834	serine/arginine repetitive matrix protein 2	-	-	-	--
CL1465.Contig2_All	360	0	13	0	2.5306	11.3052637701344	Up	4.73192e-05	0.000134792310984282	--	--	--	--	--	--	--	--	--	--	--	--	--	--	--	--	--	--	--	--	--	--	-	-	-	--
Unigene45064_All	336	0	12	0	2.5028	11.289327293812	Up	0.0001012666	0.000277057945740886	--	--	--	--	--	--	--	--	--	--	--	--	--	--	--	--	--	--	--	--	--	--	-	-	-	--
Unigene11551_All	450	0	16	0	2.4917	11.2829146633907	Up	4.82786e-06	1.55931621221303e-05	--	--	--	--	--	--	--	--	--	--	--	--	--	--	--	--	--	--	--	--	--	--	-	-	-	--
Unigene13109_All	704	0	25	0	2.4886	11.2811186449965	Up	5.12746e-09	2.13872590356172e-08	--	--	--	--	--	--	--	--	--	--	--	--	--	--	--	--	--	--	--	--	--	--	-	-	-	--
Unigene3048_All	311	0	11	0	2.4786	11.2753097506899	Up	0.000216718	0.000568181164130571	--	--	--	--	--	--	--	--	--	--	--	--	--	--	--	--	--	--	--	--	--	--	-	-	-	--
Unigene14494_All	368	0	13	0	2.4756	11.2735625117203	Up	4.73192e-05	0.000134945122873209	--	--	--	--	--	--	--	--	--	--	--	--	--	--	--	--	--	--	--	--	--	--	-	-	-	--
CL1922.Contig2_All	2421	0	85	0	2.4604	11.2646771657162	Up	7.65988e-29	6.70631398357232e-28	gi|154344449|ref|XP_001568166.1|	77.4	4e-12	proteophosphoglycan ppg4 [Leishmania braziliensis MHOM/BR/75/M2904] >gi|134065503|emb|CAM43270.1| proteophosphoglycan ppg4 [Leishmania braziliensis MHOM/BR/75/M2904]	gi|145699317|gb|AC186868.3|	63.9	3e-06	Gallus gallus BAC clone TAM33-56P22 from chromosome z, complete sequence	sp|Q75JC9|Y8484_DICDI	86.3	3e-16	Uncharacterized protein DDB_G0271670 OS=Dictyostelium discoideum GN=DDB_G0271670 PE=4 SV=1	--	--	--	--	--	K08818	3e-10	68.2	cfa:489591	cell division cycle 2-like [EC:2.7.11.22]	GO:0044260;GO:0006139//nucleobase-containing compound metabolic process	GO:0003824//catalytic activity	-	--
Unigene8701_All	343	0	12	0	2.4517	11.259566740448	Up	0.0001012666	0.000276841155486002	--	--	--	--	--	--	--	--	--	--	--	--	--	--	--	--	--	--	--	--	--	--	-	-	-	--
Unigene8769_All	516	0	18	0	2.4446	11.2553827068023	Up	1.05414e-06	3.63228076927292e-06	--	--	--	--	--	--	--	--	--	--	--	--	--	--	--	--	--	--	--	--	--	--	-	-	-	--
Unigene1012_All	344	0	12	0	2.4446	11.2553827068023	Up	0.0001012666	0.000277033841169306	--	--	--	--	--	--	--	--	--	--	--	--	--	--	--	--	--	--	--	--	--	--	-	-	-	--
CL457.Contig1_All	752	0	26	0	2.4229	11.2425191465371	Up	2.39592e-09	1.02325716101868e-08	--	--	--	--	--	--	--	--	--	--	--	--	--	--	--	--	--	--	--	--	--	--	-	-	-	--
Unigene8398_All	1194	0	41	0	2.4064	11.2326607567903	Up	2.64882e-14	1.48188766266346e-13	gi|224994817|ref|NP_001139342.1|	95.5	5e-18	phospholipase A2D precursor [Tribolium castaneum] >gi|224383703|gb|ACN42750.1| phospholipase A2D [Tribolium castaneum]	--	--	--	--	sp|P16354|PA23_HELSU	82.4	2e-15	Phospholipase A2 isozymes PA3A/PA3B/PA5 OS=Heloderma suspectum PE=1 SV=3	--	--	--	--	--	K01047	2e-14	80.9	dre:641423	phospholipase A2 [EC:3.1.1.4]	-	-	-	--
CL665.Contig8_All	1205	0	41	0	2.3844	11.2194105630835	Up	2.64882e-14	1.48201950320285e-13	gi|432871970|ref|XP_004072052.1|	24.3	2e-06	PREDICTED: uncharacterized protein LOC101167543 [Oryzias latipes]	--	--	--	--	--	--	--	--	--	--	--	--	--	--	--	--	--	--	GO:0043170;GO:0044238//primary metabolic process	GO:0005488//binding	-	--
Unigene45061_All	391	0	13	0	2.33	11.1861142395416	Up	4.73192e-05	0.000134810630135	--	--	--	--	--	--	--	--	--	--	--	--	--	--	--	--	--	--	--	--	--	--	-	-	-	--
Unigene1033_All	361	0	12	0	2.3295	11.1858046151085	Up	0.0001012666	0.000277082054507483	--	--	--	--	--	--	--	--	--	--	--	--	--	--	--	--	--	--	--	--	--	--	-	-	-	--
CL47.Contig15_All	484	0	16	0	2.3166	11.1777932447757	Up	4.82786e-06	1.55963661416757e-05	--	--	--	--	--	--	--	--	--	--	--	--	--	--	--	--	--	--	--	--	--	--	-	-	-	--
CL665.Contig2_All	1271	0	42	0	2.3157	11.1772326482888	Up	1.23773e-14	7.03273981207083e-14	gi|432871970|ref|XP_004072052.1|	24.3	2e-06	PREDICTED: uncharacterized protein LOC101167543 [Oryzias latipes]	--	--	--	--	--	--	--	--	--	--	--	--	--	--	--	--	--	--	GO:0043170;GO:0044238//primary metabolic process	GO:0005488//binding	-	--
Unigene3403_All	1000	0	33	0	2.3126	11.1753000357548	Up	1.165408e-11	5.74014554385965e-11	--	--	--	--	--	--	--	--	--	--	--	--	--	--	--	--	--	--	--	--	--	--	-	-	-	--
Unigene686_All	732	0	24	0	2.2976	11.1659119389357	Up	1.097312e-08	4.47695322797457e-08	--	--	--	--	--	--	--	--	--	--	--	--	--	--	--	--	--	--	--	--	--	--	-	-	-	--
Unigene10052_All	520	0	17	0	2.291	11.1617617433047	Up	2.25594e-06	7.52953798535187e-06	gi|242012945|ref|XP_002427184.1|	90.5	3e-17	class B secretin-like G-protein coupled receptor GPRmth5, putative [Pediculus humanus corporis] >gi|212511471|gb|EEB14446.1| class B secretin-like G-protein coupled receptor GPRmth5, putative [Pediculus humanus corporis]	--	--	--	--	--	--	--	--	--	--	--	--	--	--	--	--	--	--	-	-	-	--
CL4958.Contig1_All	684	0	22	0	2.254	11.1382718001722	Up	5.02558e-08	1.94707167964515e-07	--	--	--	--	--	--	--	--	--	--	--	--	--	--	--	--	--	--	--	--	--	--	-	-	-	--
Unigene45152_All	438	0	14	0	2.2399	11.1292186094787	Up	2.2111e-05	6.65573697108941e-05	--	--	--	--	--	--	--	--	--	--	--	--	--	--	--	--	--	--	--	--	--	--	-	-	-	--
Unigene9669_All	626	0	20	0	2.2389	11.1285743766195	Up	2.30166e-07	8.43955419975512e-07	--	--	--	--	--	--	--	--	--	--	--	--	--	--	--	--	--	--	--	--	--	--	-	-	-	--
Unigene45018_All	348	0	11	0	2.2151	11.1131561149311	Up	0.000216718	0.000568157478072369	gi|281427188|ref|NP_001163942.1|	57.8	1e-07	zinc finger CCCH type containing 13 [Rattus norvegicus]	gi|354784541|gb|JN949042.1|	69.9	8e-09	Mus musculus targeted KO-first, conditional ready, lacZ-tagged mutant allele Enpep:tm1a(KOMP)Wtsi; transgenic	sp|P49756|RBM25_HUMAN	56.2	2e-08	RNA-binding protein 25 OS=Homo sapiens GN=RBM25 PE=1 SV=3	--	--	--	--	--	K12822	5e-08	56.2	ecb:100055577	RNA-binding protein 25	GO:0009987//cellular process	-	-	--
Unigene13428_All	382	0	12	0	2.2014	11.1042055950823	Up	0.0001012666	0.000276901340962651	gi|326781695|gb|AEA06586.1|	122.1	8e-27	crustacyanin subunit A [Fenneropenaeus merguiensis]	gi|326781694|gb|HM370278.1|	121	3e-24	Fenneropenaeus merguiensis crustacyanin subunit A mRNA, complete cds	sp|P80007|CRA2_HOMGA	101	4e-22	Crustacyanin-A2 subunit OS=Homarus gammarus PE=1 SV=1	--	--	--	--	--	--	--	--	--	--	GO:0006810//transport	GO:0036094//small molecule binding;GO:0031409//pigment binding	GO:0005615//extracellular space	--
Unigene2647_All	605	0	19	0	2.2008	11.1038123294288	Up	4.92572e-07	1.75934957323792e-06	gi|410052693|ref|XP_512119.4|	30.4	5e-08	PREDICTED: LOW QUALITY PROTEIN: SKI family transcriptional corepressor 2 [Pan troglodytes]	gi|392338459|ref|XM_003753494.1|	61.9	3e-06	PREDICTED: Rattus norvegicus uncharacterized LOC100912660 (LOC100912660), mRNA	sp|Q2VWA4|SKOR2_HUMAN	47.8	1e-08	SKI family transcriptional corepressor 2 OS=Homo sapiens GN=SKOR2 PE=1 SV=2	--	--	--	--	--	K11836	2e-06	52.8	ssc:100524648	ubiquitin carboxyl-terminal hydrolase 5/13 [EC:3.1.2.15]	-	-	-	--
Unigene10062_All	701	0	22	0	2.1993	11.1028286960364	Up	5.02558e-08	1.94635222958492e-07	gi|307180999|gb|EFN68773.1|	188	3e-46	Protein turtle-like protein B [Camponotus floridanus]	--	--	--	--	sp|O60500|NPHN_HUMAN	65.9	8e-11	Nephrin OS=Homo sapiens GN=NPHS1 PE=1 SV=1	--	--	--	--	--	K06491	7e-08	57.8	mdo:100618341	neural cell adhesion molecule	-	-	-	--
Unigene45774_All	352	0	11	0	2.1899	11.0966492764986	Up	0.000216718	0.000568655300371344	--	--	--	--	--	--	--	--	--	--	--	--	--	--	--	--	--	--	--	--	--	--	-	-	-	--
Unigene5481_All	1088	0	34	0	2.1899	11.0966492764986	Up	5.44566e-12	2.72642835825173e-11	gi|31747553|gb|AAP57670.1|	219.2	3e-55	ovigerous-hair stripping substance [Chiromantes haematocheir]	--	--	--	--	sp|Q9DBI0|TMPS6_MOUSE	184	4e-46	Transmembrane protease serine 6 OS=Mus musculus GN=Tmprss6 PE=1 SV=4	VC1649	124	2e-28	COG5640	Secreted trypsin-like serine protease	K09637	2e-47	189	mdo:100025330	transmembrane protease, serine 6 [EC:3.4.21.-]	-	-	-	--
CL5209.Contig2_All	450	0	14	0	2.1802	11.0902447709364	Up	2.2111e-05	6.6576489897539e-05	--	--	--	--	--	--	--	--	--	--	--	--	--	--	--	--	--	--	--	--	--	--	-	-	-	--
Unigene13306_All	484	0	15	0	2.1718	11.0846755368405	Up	1.033194e-05	3.2327729873128e-05	gi|242015975|ref|XP_002428614.1|	60.1	4e-08	Laminin alpha-2 chain precursor, putative [Pediculus humanus corporis] >gi|212513277|gb|EEB15876.1| Laminin alpha-2 chain precursor, putative [Pediculus humanus corporis]	--	--	--	--	sp|Q60675|LAMA2_MOUSE	161	5e-40	Laminin subunit alpha-2 OS=Mus musculus GN=Lama2 PE=1 SV=1	--	--	--	--	--	K05637	4e-47	187	phu:Phum_PHUM394240	laminin, alpha 1/2	GO:0010171//body morphogenesis;GO:0002119//nematode larval development;GO:0040011//locomotion;GO:0009792//embryo development ending in birth or egg hatching;GO:0040018//positive regulation of multicellular organism growth	-	GO:0005604//basement membrane	--
Unigene13645_All	1521	0	47	0	2.1655	11.0804844570676	Up	2.75732e-16	1.67183127805631e-15	gi|354483384|ref|XP_003503874.1|	56.2	5e-06	PREDICTED: hypothetical protein LOC100762525 [Cricetulus griseus]	--	--	--	--	--	--	--	--	--	--	--	--	--	--	--	--	--	--	-	-	-	--
Unigene4351_All	393	0	12	0	2.1398	11.0632602436754	Up	0.0001012666	0.000276780996166717	gi|353229164|emb|CCD75335.1|	53.1	4e-06	putative ank repeat-containing [Schistosoma mansoni]	--	--	--	--	sp|Q6NXT1|ANR54_HUMAN	49.7	2e-06	Ankyrin repeat domain-containing protein 54 OS=Homo sapiens GN=ANKRD54 PE=1 SV=2	all2748	50.8	6e-07	COG0666	FOG: Ankyrin repeat	--	--	--	--	--	-	-	-	--
Unigene14813_All	427	0	13	0	2.1335	11.0590063952011	Up	4.73192e-05	0.000134969604934688	--	--	--	--	--	--	--	--	--	--	--	--	--	--	--	--	--	--	--	--	--	--	-	-	-	--
Unigene5681_All	526	0	16	0	2.1317	11.0577887026063	Up	4.82786e-06	1.55907599712437e-05	--	--	--	--	--	--	--	--	--	--	--	--	--	--	--	--	--	--	--	--	--	--	-	-	-	--
Unigene292_All	2207	0	67	0	2.1274	11.0548756032268	Up	6.79088e-23	5.16277637137331e-22	gi|157954037|ref|NP_001103251.1|	675.2	0	ligand-gated chloride channel homolog 3 [Tribolium castaneum] >gi|156447611|gb|ABU63598.1| GABA-gated ion channel [Tribolium castaneum] >gi|270006356|gb|EFA02804.1| ligand-gated chloride channel homolog 3 [Tribolium castaneum]	gi|347963037|ref|XM_311123.3|	379	1e-101	Anopheles gambiae str. PEST AGAP000038-PA (AgaP_AGAP000038) mRNA, complete cds	sp|Q08832|GBRB3_DROME	644	0	Gamma-aminobutyric acid receptor subunit beta-like OS=Drosophila melanogaster GN=Lcch3 PE=1 SV=2	--	--	--	--	--	K05181	0	675	tca:663754	gamma-aminobutyric acid receptor subunit beta	GO:0006811//ion transport	GO:0004890//GABA-A receptor activity;GO:0005230//extracellular ligand-gated ion channel activity	GO:0045211//postsynaptic membrane;GO:0030054//cell junction;GO:0005886//plasma membrane;GO:0016021//integral to membrane	--
Unigene14612_All	560	0	17	0	2.1274	11.0548756032268	Up	2.25594e-06	7.52594317118455e-06	--	--	--	--	--	--	--	--	--	--	--	--	--	--	--	--	--	--	--	--	--	--	-	-	-	--
Unigene8832_All	363	0	11	0	2.1236	11.0522963312364	Up	0.000216718	0.000568323321963221	--	--	--	--	--	--	--	--	--	--	--	--	--	--	--	--	--	--	--	--	--	--	-	-	-	--
Unigene45129_All	462	0	14	0	2.1236	11.0522963312364	Up	2.2111e-05	6.65255271265908e-05	--	--	--	--	--	--	--	--	--	--	--	--	--	--	--	--	--	--	--	--	--	--	-	-	-	--
CL3896.Contig1_All	498	0	15	0	2.1108	11.0435741733058	Up	1.033194e-05	3.23261215283582e-05	--	--	--	--	--	--	--	--	--	--	--	--	--	--	--	--	--	--	--	--	--	--	-	-	-	--
Unigene6641_All	742	0	22	0	2.0778	11.020841078031	Up	5.02558e-08	1.94695173436826e-07	gi|47087423|ref|NP_998607.1|	64.7	5e-09	serine/arginine repetitive matrix protein 1 [Danio rerio] >gi|34784016|gb|AAH58068.1| Serine/arginine repetitive matrix 1 [Danio rerio]	gi|62123175|gb|AC154685.2|	61.9	4e-06	Mus musculus BAC clone RP24-321G16 from chromosome 17, complete sequence	sp|Q6ZQP7|YV021_HUMAN	60.5	4e-09	Uncharacterized protein LOC284861 OS=Homo sapiens PE=2 SV=1	--	--	--	--	--	K13171	7e-10	64.7	dre:406751	serine/arginine repetitive matrix protein 1	-	-	-	--
Unigene45182_All	543	0	16	0	2.0649	11.0118562004485	Up	4.82786e-06	1.55915606059672e-05	--	--	--	--	--	--	--	--	--	--	--	--	--	--	--	--	--	--	--	--	--	--	-	-	-	--
Unigene1026_All	410	0	12	0	2.0511	11.0021821158202	Up	0.0001012666	0.000276853190488197	--	--	--	--	--	--	--	--	--	--	--	--	--	--	--	--	--	--	--	--	--	--	-	-	-	--
Unigene12026_All	3981	0	116	0	2.042	10.9957671508778	Up	4.37476e-39	4.66938063272234e-38	gi|321476950|gb|EFX87909.1|	1275.4	0	hypothetical protein DAPPUDRAFT_42141 [Daphnia pulex]	gi|347972906|ref|XM_317106.5|	65.9	1e-06	Anopheles gambiae str. PEST AGAP008350-PA (DBLOX) mRNA, partial cds	sp|A4IGL7|PXDN_XENTR	400	2e-110	Peroxidasin OS=Xenopus tropicalis GN=pxdn PE=2 SV=1	--	--	--	--	--	K00430	3e-98	361	cel:F09F3.5	peroxidase [EC:1.11.1.7]	-	-	-	--
CL3564.Contig5_All	378	0	11	0	2.0393	10.9938583094897	Up	0.000216718	0.000568536692140831	--	--	--	--	--	--	--	--	--	--	--	--	--	--	--	--	--	--	--	--	--	--	-	-	-	--
Unigene9528_All	702	0	20	0	1.9965	10.963257356633	Up	2.30166e-07	8.44152295328629e-07	gi|283972715|gb|ADB55592.1|	142.1	2e-32	trypsin [Scylla paramamosain]	--	--	--	--	sp|Q07943|VDP_BOMMO	138	1e-32	Vitellin-degrading protease OS=Bombyx mori PE=1 SV=1	VC1200	81.3	1e-15	COG5640	Secreted trypsin-like serine protease	K09628	2e-32	139	xla:397795	protease, serine 27 [EC:3.4.21.-]	-	GO:0008233//peptidase activity	GO:0005886//plasma membrane	--
CL3750.Contig1_All	422	0	12	0	1.9927	10.9605088141616	Up	0.0001012666	0.000276805056756639	--	--	--	--	--	--	--	--	--	--	--	--	--	--	--	--	--	--	--	--	--	--	-	-	-	--
Unigene14587_All	389	0	11	0	1.9816	10.952450058359	Up	0.000216718	0.000568275928115749	--	--	--	--	--	--	--	--	--	--	--	--	--	--	--	--	--	--	--	--	--	--	-	-	-	--
Unigene2191_All	674	0	19	0	1.9755	10.9480021309777	Up	4.92572e-07	1.75914974933273e-06	gi|126344182|ref|XP_001379579.1|	72	2e-11	PREDICTED: zinc finger protein 581-like [Monodelphis domestica]	--	--	--	--	sp|Q9UL36|ZN236_HUMAN	68.9	9e-12	Zinc finger protein 236 OS=Homo sapiens GN=ZNF236 PE=2 SV=2	YDR096w_2	53.5	3e-07	COG5048	FOG: Zn-finger	K03364	1e-09	63.9	bfo:BRAFLDRAFT_118356	cell division cycle 20-like protein 1, cofactor of APC complex	-	-	-	--
Unigene13040_All	464	0	13	0	1.9634	10.939138405112	Up	4.73192e-05	0.000134822845668721	--	--	--	--	--	--	--	--	--	--	--	--	--	--	--	--	--	--	--	--	--	--	-	-	-	--
CL3376.Contig2_All	797	0	22	0	1.9344	10.9176704343618	Up	5.02558e-08	1.94779166177739e-07	gi|358442118|gb|AEU11364.1|	515.4	1e-144	Broad-complex protein isoform 6 variant 1 [Penaeus monodon]	gi|358442117|gb|JN638739.1|	1334	0	Penaeus monodon Broad-complex protein isoform 6 variant 1 mRNA, complete cds	sp|Q9W0K7|BAB1_DROME	108	2e-23	Protein bric-a-brac 1 OS=Drosophila melanogaster GN=bab1 PE=2 SV=2	YDR170c	50.1	4e-06	COG5307	SEC7 domain proteins	K09237	2e-24	112	aga:AgaP_AGAP003537	Cys2His2 zinc finger developmental/cell cycle regulator, other	-	-	-	--
CL107.Contig1_All	399	0	11	0	1.932	10.9158793788358	Up	0.000216718	0.000568607851141057	--	--	--	--	gi|315454484|gb|HM591254.1|	69.9	9e-09	Schizothorax richardsonii clone SRM042 microsatellite sequence	--	--	--	--	--	--	--	--	--	--	--	--	--	--	-	-	-	--
Unigene15915_All	655	0	18	0	1.9258	10.9112421674953	Up	1.05414e-06	3.62989412035263e-06	--	--	--	--	--	--	--	--	--	--	--	--	--	--	--	--	--	--	--	--	--	--	-	-	-	--
Unigene13131_All	1137	0	31	0	1.9107	10.8998855624603	Up	5.33746e-11	2.52434522433632e-10	--	--	--	--	--	--	--	--	--	--	--	--	--	--	--	--	--	--	--	--	--	--	-	-	-	--
CL5349.Contig2_All	515	0	14	0	1.905	10.8955752823807	Up	2.2111e-05	6.65924317800872e-05	--	--	--	--	--	--	--	--	--	--	--	--	--	--	--	--	--	--	--	--	--	--	-	-	-	--
CL1745.Contig4_All	1142	0	31	0	1.9023	10.8935290673394	Up	5.33746e-11	2.52472496788266e-10	gi|237838763|ref|XP_002368679.1|	55.8	4e-06	voltage gated chloride channel domain-containing protein [Toxoplasma gondii ME49] >gi|211966343|gb|EEB01539.1| voltage gated chloride channel domain-containing protein [Toxoplasma gondii ME49]	--	--	--	--	sp|Q02817|MUC2_HUMAN	70.5	7e-12	Mucin-2 OS=Homo sapiens GN=MUC2 PE=1 SV=2	ML0048	50.8	4e-06	COG0455	ATPases involved in chromosome partitioning	K10955	3e-11	70.1	hsa:4583	intestinal mucin-2	GO:0009987//cellular process	-	-	--
Unigene5656_All	520	0	14	0	1.8867	10.8816493260846	Up	2.2111e-05	6.65509987556236e-05	--	--	--	--	--	--	--	--	--	--	--	--	--	--	--	--	--	--	--	--	--	--	-	-	-	--
CL36.Contig3_All	643	0	17	0	1.8528	10.8554914431019	Up	2.25594e-06	7.52993762114538e-06	gi|307211934|gb|EFN87848.1|	57.8	4e-07	hypothetical protein EAI_05106 [Harpegnathos saltator]	gi|323363625|emb|FR796431.1|	79.8	2e-11	Leishmania major strain Friedlin complete genome, chromosome 35	sp|Q54WE5|PRP4B_DICDI	52.4	8e-07	Serine/threonine-protein kinase prpf4B OS=Dictyostelium discoideum GN=prpf4B PE=3 SV=1	--	--	--	--	--	K12811	5e-07	54.7	dgr:Dgri_GH17577	ATP-dependent RNA helicase DDX46/PRP5 [EC:3.6.4.13]	-	-	-	--
Unigene2562_All	795	0	21	0	1.8511	10.8541671191505	Up	1.075508e-07	4.04331343280727e-07	gi|357624729|gb|EHJ75388.1|	71.6	4e-11	hypothetical protein KGM_00124 [Danaus plexippus]	--	--	--	--	--	--	--	--	--	--	--	--	--	--	--	--	--	--	-	-	-	--
CL2640.Contig6_All	800	0	21	0	1.8395	10.845097960973	Up	1.075508e-07	4.04283007196653e-07	--	--	--	--	--	--	--	--	--	--	--	--	--	--	--	--	--	--	--	--	--	--	-	-	-	--
Unigene10021_All	765	0	20	0	1.8321	10.839282535677	Up	2.30166e-07	8.44103067879636e-07	gi|345483555|ref|XP_003424841.1|	188.3	3e-46	PREDICTED: hypothetical protein LOC100679231 [Nasonia vitripennis]	gi|426226068|ref|XM_004007128.1|	200	7e-48	PREDICTED: Ovis aries BarH-like homeobox 1 (BARHL1), mRNA	sp|Q9BZE3|BARH1_HUMAN	177	2e-44	BarH-like 1 homeobox protein OS=Homo sapiens GN=BARHL1 PE=2 SV=1	--	--	--	--	--	K09360	7e-47	187	api:100167500	BarH-like	GO:0044707	-	-	--
CL2737.Contig2_All	1038	0	27	0	1.8228	10.8319405603359	Up	1.119556e-09	4.87884676931606e-09	--	--	--	--	gi|354798241|gb|JN962742.1|	71.9	6e-09	Mus musculus targeted KO-first, conditional ready, lacZ-tagged mutant allele Baiap2l2:tm1a(EUCOMM)Hmgu; transgenic	--	--	--	--	--	--	--	--	--	--	--	--	--	--	-	-	-	--
Unigene11537_All	622	0	16	0	1.8026	10.8158635804679	Up	4.82786e-06	1.55923613229252e-05	--	--	--	--	--	--	--	--	--	--	--	--	--	--	--	--	--	--	--	--	--	--	-	-	-	--
CL4131.Contig1_All	2298	0	59	0	1.7992	10.8131398508905	Up	2.98778e-20	2.09915661535024e-19	gi|339899195|ref|XP_003392792.1|	58.2	2e-06	putative proteophosphoglycan ppg3 [Leishmania infantum JPCM5] >gi|321398711|emb|CBZ08992.1| putative proteophosphoglycan ppg3 [Leishmania infantum JPCM5]	gi|195146593|ref|XM_002014233.1|	79.8	5e-11	Drosophila persimilis GL19111 (Dper\GL19111), mRNA	sp|Q8BTI8|SRRM2_MOUSE	80.5	2e-14	Serine/arginine repetitive matrix protein 2 OS=Mus musculus GN=Srrm2 PE=1 SV=3	Cgl1939	68.2	4e-12	COG0532	Translation initiation factor 2 (IF-2; GTPase)	K13172	6e-16	87	oaa:100075123	serine/arginine repetitive matrix protein 2	-	-	-	--
Unigene7184_All	626	0	16	0	1.7911	10.8066301722242	Up	4.82786e-06	1.55867580306997e-05	--	--	--	--	--	--	--	--	--	--	--	--	--	--	--	--	--	--	--	--	--	--	-	-	-	--
CL10.Contig4_All	2823	0	72	0	1.7873	10.8035660970978	Up	1.512816e-24	1.19987353522512e-23	gi|115928363|ref|XP_001199932.1|	89.7	9e-16	PREDICTED: uncharacterized protein LOC763830, partial [Strongylocentrotus purpuratus]	--	--	--	--	sp|P10394|POL4_DROME	69.3	4e-11	Retrovirus-related Pol polyprotein from transposon 412 OS=Drosophila melanogaster GN=POL PE=4 SV=1	--	--	--	--	--	K15144	2e-19	99	dre:571519	mediator of RNA polymerase II transcription subunit 1	-	-	-	--
CL464.Contig2_All	669	0	17	0	1.7808	10.7983097824546	Up	2.25594e-06	7.52833933244893e-06	--	--	--	--	gi|361050150|emb|FR799622.2|	63.9	9e-07	Leishmania donovani BPK282A1 complete genome, chromosome 35	--	--	--	--	--	--	--	--	--	--	--	--	--	--	-	-	-	--
Unigene5250_All	986	0	25	0	1.7768	10.7950655826596	Up	5.12746e-09	2.1384422341004e-08	--	--	--	--	--	--	--	--	--	--	--	--	--	--	--	--	--	--	--	--	--	--	-	-	-	--
Unigene1099_All	790	0	20	0	1.7741	10.7928716164195	Up	2.30166e-07	8.44004630204082e-07	gi|194749017|ref|XP_001956936.1|	55.5	3e-06	GF24314 [Drosophila ananassae] >gi|190624218|gb|EDV39742.1| GF24314 [Drosophila ananassae]	--	--	--	--	sp|Q6ZQP7|YV021_HUMAN	78.6	1e-14	Uncharacterized protein LOC284861 OS=Homo sapiens PE=2 SV=1	CC2790	53.1	5e-07	COG5323	Uncharacterized conserved protein	K09228	7e-13	74.7	bfo:BRAFLDRAFT_65388	KRAB domain-containing zinc finger protein	-	-	-	--
CL5305.Contig2_All	437	0	11	0	1.764	10.7846348455575	Up	0.000216718	0.000568584129495202	--	--	--	--	--	--	--	--	--	--	--	--	--	--	--	--	--	--	--	--	--	--	-	-	-	--
Unigene8667_All	562	0	14	0	1.7457	10.7695899365851	Up	2.2111e-05	6.65382605033975e-05	gi|351704763|gb|EHB07682.1|	62.4	1e-08	Immunoglobulin G-binding protein A, partial [Heterocephalus glaber]	gi|21912690|emb|AL731540.4|	73.8	8e-10	Human DNA sequence from clone RP11-367H5 on chromosome 10, complete sequence	--	--	--	--	--	--	--	--	--	K14822	7e-06	50.4	tgu:100219403	rRNA-processing protein CGR1	-	-	-	--
CL1405.Contig2_All	573	0	14	0	1.7122	10.7416355156976	Up	2.2111e-05	6.65287100138749e-05	--	--	--	--	--	--	--	--	--	--	--	--	--	--	--	--	--	--	--	--	--	--	-	-	-	--
Unigene5628_All	492	0	12	0	1.7092	10.7391055067938	Up	0.0001012666	0.000277190595899891	--	--	--	--	--	--	--	--	--	--	--	--	--	--	--	--	--	--	--	--	--	--	-	-	-	--
Unigene5707_All	452	0	11	0	1.7054	10.7358944463951	Up	0.000216718	0.000568204852163762	gi|443707171|gb|ELU02884.1|	84.3	1e-15	hypothetical protein CAPTEDRAFT_220370 [Capitella teleta]	--	--	--	--	sp|Q03376|BAR3_CHITE	61.2	8e-10	Balbiani ring protein 3 OS=Chironomus tentans GN=BR3 PE=2 SV=1	--	--	--	--	--	K05449	7e-07	53.1	nve:NEMVE_v1g247798	vascular endothelial growth factor C/D	-	-	-	--
CL3852.Contig1_All	1035	0	25	0	1.6927	10.7251105893406	Up	5.12746e-09	2.13858405942433e-08	--	--	--	--	--	--	--	--	--	--	--	--	--	--	--	--	--	--	--	--	--	--	-	-	-	--
CL1405.Contig3_All	793	0	19	0	1.679	10.713386514937	Up	4.92572e-07	1.75924965561109e-06	--	--	--	--	--	--	--	--	--	--	--	--	--	--	--	--	--	--	--	--	--	--	-	-	-	--
Unigene8097_All	718	0	17	0	1.6592	10.6962720839259	Up	2.25594e-06	7.5287388410104e-06	--	--	--	--	--	--	--	--	--	--	--	--	--	--	--	--	--	--	--	--	--	--	-	-	-	--
CL247.Contig2_All	890	0	21	0	1.6535	10.6913073301911	Up	1.075508e-07	4.04355515657321e-07	--	--	--	--	--	--	--	--	--	--	--	--	--	--	--	--	--	--	--	--	--	--	-	-	-	--
Unigene3043_All	552	0	13	0	1.6504	10.6886000109991	Up	4.73192e-05	0.000134871729949239	--	--	--	--	--	--	--	--	--	--	--	--	--	--	--	--	--	--	--	--	--	--	-	-	-	--
CL1063.Contig2_All	511	0	12	0	1.6457	10.6844856508233	Up	0.0001012666	0.000277045892930787	--	--	--	--	--	--	--	--	--	--	--	--	--	--	--	--	--	--	--	--	--	--	-	-	-	--
CL3488.Contig3_All	598	0	14	0	1.6406	10.6800078182363	Up	2.2111e-05	6.65828657345336e-05	--	--	--	--	--	--	--	--	--	--	--	--	--	--	--	--	--	--	--	--	--	--	-	-	-	--
Unigene3927_All	901	0	21	0	1.6333	10.6735740901124	Up	1.075508e-07	4.04379690924309e-07	gi|194749017|ref|XP_001956936.1|	54.3	9e-06	GF24314 [Drosophila ananassae] >gi|190624218|gb|EDV39742.1| GF24314 [Drosophila ananassae]	--	--	--	--	sp|Q8N8S7|ENAH_HUMAN	70.1	6e-12	Protein enabled homolog OS=Homo sapiens GN=ENAH PE=1 SV=2	Cgl1939	57	4e-08	COG0532	Translation initiation factor 2 (IF-2; GTPase)	K05746	3e-12	72.8	ecb:100057358	enabled	-	-	-	--
Unigene8198_All	515	0	12	0	1.6329	10.6732207265589	Up	0.0001012666	0.000276913381198365	--	--	--	--	--	--	--	--	--	--	--	--	--	--	--	--	--	--	--	--	--	--	-	-	-	--
CL47.Contig33_All	647	0	15	0	1.6247	10.6659576345147	Up	1.033194e-05	3.22988041318288e-05	--	--	--	--	--	--	--	--	--	--	--	--	--	--	--	--	--	--	--	--	--	--	-	-	-	--
Unigene9458_All	949	0	22	0	1.6246	10.6658688341552	Up	5.02558e-08	1.94755160857777e-07	gi|312382317|gb|EFR27818.1|	85.9	3e-15	hypothetical protein AND_05060 [Anopheles darlingi]	gi|59276201|gb|AC155237.2|	69.9	2e-08	Mus musculus BAC clone RP24-439K11 from 14, complete sequence	sp|Q9UQ35|SRRM2_HUMAN	72	2e-12	Serine/arginine repetitive matrix protein 2 OS=Homo sapiens GN=SRRM2 PE=1 SV=2	--	--	--	--	--	K14313	2e-34	146	ame:412835	nuclear pore complex protein Nup53	GO:0044763	-	-	--
CL10.Contig8_All	3052	0	70	0	1.6073	10.6504235155533	Up	6.92854e-24	5.38793153851861e-23	gi|115928363|ref|XP_001199932.1|	89.7	1e-15	PREDICTED: uncharacterized protein LOC763830, partial [Strongylocentrotus purpuratus]	--	--	--	--	sp|P10394|POL4_DROME	69.3	5e-11	Retrovirus-related Pol polyprotein from transposon 412 OS=Drosophila melanogaster GN=POL PE=4 SV=1	--	--	--	--	--	K15144	2e-19	99	dre:571519	mediator of RNA polymerase II transcription subunit 1	-	-	-	--
Unigene8047_All	654	0	15	0	1.6073	10.6504235155533	Up	1.033194e-05	3.23068338663485e-05	--	--	--	--	--	--	--	--	--	--	--	--	--	--	--	--	--	--	--	--	--	--	-	-	-	--
CL5541.Contig2_All	745	0	17	0	1.5991	10.6430444454897	Up	2.25594e-06	7.52674172210727e-06	gi|195122314|ref|XP_002005657.1|	53.9	8e-06	GI20587 [Drosophila mojavensis] >gi|193910725|gb|EDW09592.1| GI20587 [Drosophila mojavensis]	gi|426332850|ref|XM_004027957.1|	69.9	2e-08	PREDICTED: Gorilla gorilla gorilla RAS protein activator like 2, transcript variant 3 (RASAL2), mRNA	sp|P21260|YPRO_OWEFU	50.1	5e-06	Uncharacterized proline-rich protein (Fragment) OS=Owenia fusiformis PE=4 SV=1	--	--	--	--	--	K09044	2e-06	53.1	mcc:719150	activating transcription factor 5	-	-	-	--
Unigene3215_All	1888	0	43	0	1.5961	10.6403353278167	Up	5.7836e-15	3.33779055519868e-14	gi|132265641|gb|ABF50840.2|	448.4	6e-124	putative achaete-scute complex protein, partial [Panulirus argus]	gi|95025541|gb|DQ489559.1|	105	8e-19	Panulirus argus putative achaete-scute complex protein (ash) mRNA, partial cds	sp|Q90260|ASL1B_DANRE	127	1e-28	Achaete-scute homolog 1b OS=Danio rerio GN=ascl1b PE=2 SV=1	DR0479	53.5	1e-06	COG0744	Membrane carboxypeptidase (penicillin-binding protein)	K09067	2e-29	131	phu:Phum_PHUM501890	achaete-scute complex protein	GO:2001141//regulation of RNA biosynthetic process;GO:0021575//hindbrain morphogenesis;GO:0030154//cell differentiation;GO:0009790//embryo development	GO:0005488//binding	GO:0005634//nucleus	--
Unigene2648_All	708	0	16	0	1.5837	10.6290833565044	Up	4.82786e-06	1.5585957889117e-05	gi|321456086|gb|EFX67203.1|	85.9	1e-15	hypothetical protein DAPPUDRAFT_115659 [Daphnia pulex]	--	--	--	--	sp|Q7T3S3|CHSTB_DANRE	70.9	3e-12	Carbohydrate sulfotransferase 11 OS=Danio rerio GN=chst11 PE=2 SV=1	--	--	--	--	--	K01017	2e-15	82.8	ame:550998	chondroitin 4-sulfotransferase 11 [EC:2.8.2.5]	-	-	-	--
Unigene11586_All	534	0	12	0	1.5748	10.6209529022717	Up	0.0001012666	0.000276925422481193	--	--	--	--	--	--	--	--	--	--	--	--	--	--	--	--	--	--	--	--	--	--	-	-	-	--
CL47.Contig23_All	810	0	18	0	1.5573	10.6048311782256	Up	1.05414e-06	3.63247979835616e-06	--	--	--	--	--	--	--	--	--	--	--	--	--	--	--	--	--	--	--	--	--	--	-	-	-	--
CL1063.Contig4_All	675	0	15	0	1.5573	10.6048311782256	Up	1.033194e-05	3.23196897493036e-05	--	--	--	--	--	--	--	--	--	--	--	--	--	--	--	--	--	--	--	--	--	--	-	-	-	--
CL106.Contig12_All	676	0	15	0	1.555	10.602698865018	Up	1.033194e-05	3.23180822044268e-05	--	--	--	--	--	--	--	--	--	--	--	--	--	--	--	--	--	--	--	--	--	--	-	-	-	--
CL275.Contig1_All	496	0	11	0	1.5541	10.6018636229395	Up	0.000216718	0.000568465550948905	--	--	--	--	--	--	--	--	--	--	--	--	--	--	--	--	--	--	--	--	--	--	-	-	-	--
CL464.Contig3_All	633	0	14	0	1.5499	10.5979594200596	Up	2.2111e-05	6.65796776633948e-05	--	--	--	--	gi|361050150|emb|FR799622.2|	63.9	9e-07	Leishmania donovani BPK282A1 complete genome, chromosome 35	--	--	--	--	--	--	--	--	--	--	--	--	--	--	-	-	-	--
CL3809.Contig3_All	634	0	14	0	1.5475	10.5957236941016	Up	2.2111e-05	6.65733024369225e-05	gi|358442122|gb|AEU11366.1|	88.2	3e-16	Broad-complex protein isoform 4 [Penaeus monodon]	--	--	--	--	sp|Q24206|BRC4_DROME	62	1e-09	Broad-complex core protein isoform 6 OS=Drosophila melanogaster GN=br PE=1 SV=2	--	--	--	--	--	K02174	1e-09	63.5	tca:659193	broad	-	-	-	--
Unigene14417_All	1090	0	24	0	1.543	10.5915223465707	Up	1.097312e-08	4.47637240892579e-08	gi|328718807|ref|XP_003246584.1|	65.9	4e-09	PREDICTED: glutamate receptor delta-2 subunit-like [Acyrthosiphon pisum]	--	--	--	--	--	--	--	--	--	--	--	--	--	--	--	--	--	--	-	-	-	--
Unigene10370_All	591	0	13	0	1.5415	10.5901191741072	Up	4.73192e-05	0.000134755687614907	--	--	--	--	--	--	--	--	--	--	--	--	--	--	--	--	--	--	--	--	--	--	-	-	-	--
CL1538.Contig2_All	728	0	16	0	1.5402	10.5889019864092	Up	4.82786e-06	1.55875582544409e-05	--	--	--	--	--	--	--	--	--	--	--	--	--	--	--	--	--	--	--	--	--	--	-	-	-	--
Unigene7882_All	1101	0	24	0	1.5276	10.5770511097352	Up	1.097312e-08	4.47724369402452e-08	gi|6091973|dbj|BAA85637.1|	76.6	2e-12	C-reactive protein [Tachypleus tridentatus]	--	--	--	--	sp|P06206|CRP4_LIMPO	66.2	1e-10	C-reactive protein 1.4 OS=Limulus polyphemus PE=1 SV=3	--	--	--	--	--	K11453	6e-09	62.4	mcc:702133	chromobox protein 6	-	-	-	--
Unigene12949_All	506	0	11	0	1.5234	10.5730790854813	Up	0.000216718	0.000568560409828543	--	--	--	--	gi|38323075|emb|BX664704.4|	75.8	2e-10	Human DNA sequence from clone DAQB-35G9 on chromosome 6, complete sequence	--	--	--	--	--	--	--	--	--	--	--	--	--	--	-	-	-	--
Unigene3553_All	737	0	16	0	1.5214	10.5711837948239	Up	4.82786e-06	1.56003730181893e-05	--	--	--	--	--	--	--	--	--	--	--	--	--	--	--	--	--	--	--	--	--	--	-	-	-	--
CL605.Contig3_All	972	0	21	0	1.514	10.5641494899857	Up	1.075508e-07	4.04258843488136e-07	--	--	--	--	--	--	--	--	--	--	--	--	--	--	--	--	--	--	--	--	--	--	-	-	-	--
CL4982.Contig3_All	3475	0	75	0	1.5125	10.5627194270493	Up	1.543484e-25	1.25263416946703e-24	gi|380016371|ref|XP_003692159.1|	582	7e-164	PREDICTED: sodium- and chloride-dependent glycine transporter 2-like [Apis florea]	gi|402911832|ref|XM_003918459.1|	81.8	2e-11	PREDICTED: Papio anubis solute carrier family 6 (neurotransmitter transporter, creatine), member 8, transcript variant 3 (SLC6A8), mRNA	sp|Q761V0|SC6A5_MOUSE	522	2e-147	Sodium- and chloride-dependent glycine transporter 2 OS=Mus musculus GN=Slc6a5 PE=2 SV=1	AF1995	206	2e-52	COG0733	Na+-dependent transporters of the SNF family	K05038	2e-164	581	ame:410578	solute carrier family 6 (neurotransmitter transporter, amino acid) member 5/7/9/14	GO:0006810//transport	-	-	--
CL4220.Contig2_All	791	0	17	0	1.5061	10.556601847975	Up	2.25594e-06	7.52754044251075e-06	gi|66475830|ref|XP_627731.1|	70.1	1e-10	hypothetical protein [Cryptosporidium parvum Iowa II] >gi|46229311|gb|EAK90160.1| hypothetical protein cgd6_3940 [Cryptosporidium parvum Iowa II]	gi|354791469|gb|JN955970.1|	87.7	8e-14	Mus musculus targeted non-conditional, lacZ-tagged mutant allele Gm10845:tm1e(EUCOMM)Wtsi; transgenic	sp|Q6PGZ3|MIPT3_DANRE	62.8	8e-10	TRAF3-interacting protein 1 OS=Danio rerio GN=traf3ip1 PE=2 SV=1	--	--	--	--	--	K03260	1e-08	60.8	mdo:100031723	translation initiation factor 4G	-	-	-	--
Unigene2511_All	560	0	12	0	1.5017	10.5523809139316	Up	0.0001012666	0.000277094110464256	--	--	--	--	--	--	--	--	--	--	--	--	--	--	--	--	--	--	--	--	--	--	-	-	-	--
CL2622.Contig2_All	1451	0	31	0	1.4972	10.5480512380126	Up	5.33746e-11	2.52491488250339e-10	gi|350414449|ref|XP_003490321.1|	236.9	2e-60	PREDICTED: hypothetical protein LOC100741262 [Bombus impatiens]	--	--	--	--	--	--	--	--	--	--	--	--	--	--	--	--	--	--	-	-	-	--
Unigene8624_All	563	0	12	0	1.4937	10.5446747058998	Up	0.0001012666	0.00027681708862036	gi|156375610|ref|XP_001630173.1|	73.6	5e-12	predicted protein [Nematostella vectensis] >gi|156217188|gb|EDO38110.1| predicted protein [Nematostella vectensis]	--	--	--	--	sp|Q62598|DSPP_RAT	55.8	5e-08	Dentin sialophosphoprotein OS=Rattus norvegicus GN=Dspp PE=1 SV=2	--	--	--	--	--	K11125	2e-06	52.8	aga:AgaP_AGAP008181	protein SMG5	-	-	-	--
CL1465.Contig1_All	522	0	11	0	1.4767	10.5281610488331	Up	0.000216718	0.000568370723716585	gi|294891637|ref|XP_002773663.1|	53.5	5e-06	conserved hypothetical protein [Perkinsus marinus ATCC 50983] >gi|239878867|gb|EER05479.1| conserved hypothetical protein [Perkinsus marinus ATCC 50983]	--	--	--	--	--	--	--	--	--	--	--	--	--	--	--	--	--	--	-	-	-	--
Unigene15156_All	632	0	13	0	1.4415	10.4933551214949	Up	4.73192e-05	0.000134914532783243	--	--	--	--	--	--	--	--	--	--	--	--	--	--	--	--	--	--	--	--	--	--	-	-	-	--
CL1856.Contig2_All	1370	0	28	0	1.4323	10.4841179861906	Up	5.2314e-10	2.33925116040956e-09	gi|470320339|ref|XP_004348783.1|	63.9	2e-08	hypothetical protein CAOG_02033 [Capsaspora owczarzaki ATCC 30864] >gi|320167109|gb|EFW44008.1| hypothetical protein CAOG_02033 [Capsaspora owczarzaki ATCC 30864]	gi|33569188|emb|AL954390.19|	65.9	5e-07	Mouse DNA sequence from clone RP23-13H18 on chromosome 4, complete sequence	sp|P02812|PRB2_HUMAN	88.6	3e-17	Basic salivary proline-rich protein 2 OS=Homo sapiens GN=PRB2 PE=1 SV=3	Cgl1939	71.6	3e-12	COG0532	Translation initiation factor 2 (IF-2; GTPase)	K13911	4e-18	93.2	pon:100444154	basic salivary proline-rich protein 1/2	-	-	-	--
Unigene7883_All	1086	0	22	0	1.4196	10.4712687641736	Up	5.02558e-08	1.94731161454097e-07	gi|56283929|ref|NP_523475.3|	58.2	8e-07	salivary gland secretion 1 [Drosophila melanogaster] >gi|55380421|gb|AAF50957.4| salivary gland secretion 1 [Drosophila melanogaster]	--	--	--	--	sp|P98088|MUC5A_HUMAN	102	2e-21	Mucin-5AC (Fragments) OS=Homo sapiens GN=MUC5AC PE=1 SV=3	DR2133	62.8	1e-09	COG4372	Uncharacterized protein conserved in bacteria with the myosin-like domain	K10955	1e-18	94.7	hsa:4583	intestinal mucin-2	-	-	-	--
CL1908.Contig2_All	544	0	11	0	1.417	10.468624042918	Up	0.000216718	0.000568228542172191	gi|466000269|gb|EMP41194.1|	55.1	1e-06	Major prion protein like protein [Chelonia mydas]	--	--	--	--	--	--	--	--	--	--	--	--	--	--	--	--	--	--	-	-	-	--
Unigene8001_All	594	0	12	0	1.4157	10.4672998619706	Up	0.0001012666	0.000277118225525434	gi|345781257|ref|XP_003432105.1|	55.5	1e-06	PREDICTED: zinc finger protein 775 [Canis lupus familiaris]	gi|426381896|ref|XM_004057519.1|	63.9	8e-07	PREDICTED: Gorilla gorilla gorilla zinc finger protein 629 (ZNF629), mRNA	sp|A6NFI3|ZN316_HUMAN	66.6	3e-11	Zinc finger protein 316 OS=Homo sapiens GN=ZNF316 PE=1 SV=1	--	--	--	--	--	K09228	1e-10	66.6	cfa:100855539	KRAB domain-containing zinc finger protein	-	-	-	--
Unigene45225_All	595	0	12	0	1.4133	10.4648520225017	Up	0.0001012666	0.000277142344784368	gi|321461569|gb|EFX72600.1|	93.6	6e-18	hypothetical protein DAPPUDRAFT_308200 [Daphnia pulex]	--	--	--	--	sp|P98088|MUC5A_HUMAN	68.2	1e-11	Mucin-5AC (Fragments) OS=Homo sapiens GN=MUC5AC PE=1 SV=3	YGL028c	49.7	3e-06	COG5309	Exo-beta-1,3-glucanase	K10955	1e-10	66.2	tgu:100220116	intestinal mucin-2	GO:0034641//cellular nitrogen compound metabolic process;GO:0044238//primary metabolic process;GO:0006725//cellular aromatic compound metabolic process;GO:0046483//heterocycle metabolic process;GO:1901360	GO:0003824//catalytic activity	-	--
Unigene13597_All	1549	0	31	0	1.4025	10.4537850554962	Up	5.33746e-11	2.5241553953978e-10	gi|85702314|ref|NP_001033015.1|	107.5	2e-21	uncharacterized protein LOC626316 [Mus musculus]	gi|426388072|ref|XR_176830.1|	65.9	6e-07	PREDICTED: Gorilla gorilla gorilla zinc finger protein 91-like (LOC101127741), misc_RNA	sp|Q86XU0|ZN677_HUMAN	239	2e-62	Zinc finger protein 677 OS=Homo sapiens GN=ZNF677 PE=2 SV=1	SPAC144.09c	109	1e-23	COG5048	FOG: Zn-finger	K09228	2e-63	244	mmu:626316	KRAB domain-containing zinc finger protein	-	-	-	--
Unigene3692_All	710	0	14	0	1.3818	10.4323331016266	Up	2.2111e-05	6.65350767022346e-05	--	--	--	--	--	--	--	--	--	--	--	--	--	--	--	--	--	--	--	--	--	--	-	-	-	--
CL1924.Contig2_All	762	0	15	0	1.3795	10.4299297413533	Up	1.033194e-05	3.23293383779481e-05	gi|443702583|gb|ELU00539.1|	58.9	2e-07	hypothetical protein CAPTEDRAFT_227083 [Capitella teleta]	--	--	--	--	sp|Q9UF83|YM012_HUMAN	57	4e-08	Uncharacterized protein DKFZp434B061 OS=Homo sapiens PE=2 SV=2	--	--	--	--	--	K03626	4e-07	55.5	gga:396544	nascent polypeptide-associated complex subunit alpha	GO:0009987//cellular process;GO:0008152//metabolic process	GO:0003824//catalytic activity	-	--
Unigene4104_All	560	0	11	0	1.3765	10.4267888945956	Up	0.000216718	0.000568679027956271	gi|321475027|gb|EFX85991.1|	229.2	8e-59	hypothetical protein DAPPUDRAFT_313559 [Daphnia pulex]	--	--	--	--	sp|P98160|PGBM_HUMAN	88.6	8e-18	Basement membrane-specific heparan sulfate proteoglycan core protein OS=Homo sapiens GN=HSPG2 PE=1 SV=4	--	--	--	--	--	K05637	4e-50	197	phu:Phum_PHUM394240	laminin, alpha 1/2	-	-	-	--
Unigene46411_All	611	0	12	0	1.3763	10.4265792614884	Up	0.0001012666	0.000276937464811272	--	--	--	--	--	--	--	--	--	--	--	--	--	--	--	--	--	--	--	--	--	--	-	-	-	--
Unigene10096_All	665	0	13	0	1.3699	10.419854867797	Up	4.73192e-05	0.000134957362793651	gi|149022841|gb|EDL79735.1|	58.2	3e-07	similar to FLJ46154 protein (predicted) [Rattus norvegicus]	gi|295393584|gb|GU997602.1|	65.9	2e-07	Euphydryas editha clone euphy 35 microsatellite sequence	--	--	--	--	--	--	--	--	--	--	--	--	--	--	-	GO:0005488//binding;GO:0016740//transferase activity	-	--
CL5861.Contig2_All	1845	0	36	0	1.3674	10.4172196150991	Up	1.189034e-12	6.14681218183313e-12	gi|115928363|ref|XP_001199932.1|	411	1e-112	PREDICTED: uncharacterized protein LOC763830, partial [Strongylocentrotus purpuratus]	--	--	--	--	sp|P20825|POL2_DROME	301	3e-81	Retrovirus-related Pol polyprotein from transposon 297 OS=Drosophila melanogaster GN=pol PE=4 SV=1	YGR109w-b_2	308	2e-83	COG2801	Transposase and inactivated derivatives	K04228	7e-75	282	dre:100151502	arginine vasopressin receptor 2	-	-	-	--
CL3040.Contig3_All	1393	0	27	0	1.3583	10.407586439291	Up	1.119556e-09	4.88019946821931e-09	gi|401430149|ref|XP_003886486.1|	66.6	3e-09	unnamed protein product, partial [Leishmania mexicana MHOM/GT/2001/U1103] >gi|356491245|emb|CBZ41040.1| unnamed protein product, partial [Leishmania mexicana MHOM/GT/2001/U1103]	--	--	--	--	sp|P98088|MUC5A_HUMAN	63.2	1e-10	Mucin-5AC (Fragments) OS=Homo sapiens GN=MUC5AC PE=1 SV=3	Cgl1939	52	2e-06	COG0532	Translation initiation factor 2 (IF-2; GTPase)	K13171	1e-11	55.8	dre:406751	serine/arginine repetitive matrix protein 1	GO:0009987//cellular process	-	-	--
CL464.Contig5_All	777	0	15	0	1.3529	10.4018394906906	Up	1.033194e-05	3.23245133436148e-05	--	--	--	--	gi|261333891|emb|FN554974.1|	65.9	3e-07	Trypanosoma brucei gambiense DAL972 chromosome 11, complete sequence	--	--	--	--	--	--	--	--	--	--	--	--	--	--	-	-	-	--
CL47.Contig46_All	897	0	17	0	1.3281	10.3751480639317	Up	2.25594e-06	7.52354853476163e-06	--	--	--	--	--	--	--	--	--	--	--	--	--	--	--	--	--	--	--	--	--	--	-	-	-	--
Unigene11255_All	743	0	14	0	1.3204	10.3667593283352	Up	2.2111e-05	6.65988106710092e-05	--	--	--	--	--	--	--	--	--	--	--	--	--	--	--	--	--	--	--	--	--	--	-	-	-	--
Unigene4976_All	690	0	13	0	1.3203	10.3666500622283	Up	4.73192e-05	0.000134841173120667	gi|470236264|ref|XP_004350085.1|	55.5	2e-06	hypothetical protein DFA_11142 [Dictyostelium fasciculatum] >gi|328864995|gb|EGG13381.1| hypothetical protein DFA_11142 [Dictyostelium fasciculatum]	--	--	--	--	sp|Q05049|MUC1_XENLA	61.6	1e-09	Integumentary mucin C.1 (Fragment) OS=Xenopus laevis PE=2 SV=1	DR1893	50.8	2e-06	COG0652	Peptidyl-prolyl cis-trans isomerase (rotamase) - cyclophilin family	K08252	8e-09	60.8	dme:Dmel_CG7525	receptor protein-tyrosine kinase [EC:2.7.10.1]	-	-	-	--
Unigene822_All	594	0	11	0	1.2977	10.3417411868463	Up	0.000216718	0.000568299624051372	--	--	--	--	--	--	--	--	--	--	--	--	--	--	--	--	--	--	--	--	--	--	-	-	-	--
Unigene8774_All	762	0	14	0	1.2875	10.3303567169579	Up	2.2111e-05	6.6560555645972e-05	gi|74710940|sp|Q6ZQP7.1|YV021_HUMAN	64.3	6e-09	RecName: Full=Uncharacterized protein LOC284861	--	--	--	--	sp|Q6ZQP7|YV021_HUMAN	80.1	5e-15	Uncharacterized protein LOC284861 OS=Homo sapiens PE=2 SV=1	--	--	--	--	--	K03626	8e-09	61.2	gga:396544	nascent polypeptide-associated complex subunit alpha	GO:0044260;GO:0006139//nucleobase-containing compound metabolic process	GO:0003824//catalytic activity	-	--
CL10.Contig13_All	829	0	15	0	1.268	10.3083390301394	Up	1.033194e-05	3.23100468781701e-05	gi|390359171|ref|XP_003729426.1|	100.5	1e-19	PREDICTED: uncharacterized protein LOC575262 [Strongylocentrotus purpuratus]	--	--	--	--	--	--	--	--	--	--	--	--	--	--	--	--	--	--	-	-	-	--
CL3857.Contig1_All	901	0	16	0	1.2444	10.281234584647	Up	4.82786e-06	1.55883585603532e-05	gi|242004865|ref|XP_002423297.1|	228	4e-58	conserved hypothetical protein [Pediculus humanus corporis] >gi|212506299|gb|EEB10559.1| conserved hypothetical protein [Pediculus humanus corporis]	--	--	--	--	sp|Q8TCU5|NMD3A_HUMAN	155	1e-37	Glutamate receptor ionotropic, NMDA 3A OS=Homo sapiens GN=GRIN3A PE=1 SV=2	--	--	--	--	--	K05213	8e-38	157	ecb:100062954	glutamate receptor, ionotropic, N-methyl-D-aspartate 3A	GO:0006811//ion transport;GO:0035235//ionotropic glutamate receptor signaling pathway	GO:0005234//extracellular-glutamate-gated ion channel activity;GO:0004970//ionotropic glutamate receptor activity	GO:0016021//integral to membrane;GO:0030288//outer membrane-bounded periplasmic space	--
CL1063.Contig3_All	629	0	11	0	1.2255	10.2591547688668	Up	0.000216718	0.00056841813337782	--	--	--	--	--	--	--	--	--	--	--	--	--	--	--	--	--	--	--	--	--	--	-	-	-	--
CL4982.Contig1_All	3274	0	57	0	1.2201	10.2527836812959	Up	1.368378e-19	9.38333395093229e-19	gi|380016371|ref|XP_003692159.1|	581.6	9e-164	PREDICTED: sodium- and chloride-dependent glycine transporter 2-like [Apis florea]	gi|402911832|ref|XM_003918459.1|	81.8	2e-11	PREDICTED: Papio anubis solute carrier family 6 (neurotransmitter transporter, creatine), member 8, transcript variant 3 (SLC6A8), mRNA	sp|Q761V0|SC6A5_MOUSE	521	3e-147	Sodium- and chloride-dependent glycine transporter 2 OS=Mus musculus GN=Slc6a5 PE=2 SV=1	AF1995	205	5e-52	COG0733	Na+-dependent transporters of the SNF family	K05038	2e-164	580	ame:410578	solute carrier family 6 (neurotransmitter transporter, amino acid) member 5/7/9/14	GO:0006810//transport	-	-	--
CL5861.Contig1_All	1325	0	23	0	1.2164	10.2484020061434	Up	2.34832e-08	9.31154780327869e-08	gi|115928363|ref|XP_001199932.1|	48.1	5e-97	PREDICTED: uncharacterized protein LOC763830, partial [Strongylocentrotus purpuratus]	--	--	--	--	sp|P20825|POL2_DROME	191	2e-67	Retrovirus-related Pol polyprotein from transposon 297 OS=Drosophila melanogaster GN=pol PE=4 SV=1	YGR109w-b_2	179	2e-69	COG2801	Transposase and inactivated derivatives	K04228	7e-62	184	dre:100151502	arginine vasopressin receptor 2	-	-	-	--
CL4059.Contig1_All	871	0	15	0	1.2069	10.2370904284594	Up	1.033194e-05	3.23004097593955e-05	--	--	--	--	--	--	--	--	--	--	--	--	--	--	--	--	--	--	--	--	--	--	-	-	-	--
CL2530.Contig1_All	641	0	11	0	1.2026	10.2319411483087	Up	0.000216718	0.000568133793988912	--	--	--	--	--	--	--	--	--	--	--	--	--	--	--	--	--	--	--	--	--	--	-	-	-	--
CL5065.Contig1_All	1127	0	19	0	1.1814	10.2062818017353	Up	4.92572e-07	1.75954944254473e-06	--	--	--	--	gi|57977556|gb|AC101992.11|	79.8	3e-11	Mus musculus chromosome 3, clone RP24-377J3, complete sequence	--	--	--	--	--	--	--	--	--	--	--	--	--	--	-	-	-	--
Unigene9652_All	1192	0	20	0	1.1758	10.1994269676709	Up	2.30166e-07	8.44053846171788e-07	gi|66827941|ref|XP_647325.1|	63.5	2e-08	hypothetical protein DDB_G0267804 [Dictyostelium discoideum AX4] >gi|60475420|gb|EAL73355.1| hypothetical protein DDB_G0267804 [Dictyostelium discoideum AX4]	--	--	--	--	sp|Q75JC9|Y8484_DICDI	55.8	2e-07	Uncharacterized protein DDB_G0271670 OS=Dictyostelium discoideum GN=DDB_G0271670 PE=4 SV=1	--	--	--	--	--	K14438	2e-06	54.3	dre:572355	chromodomain-helicase-DNA-binding protein 9 [EC:3.6.4.12]	-	-	-	--
Unigene15155_All	719	0	12	0	1.1696	10.1917995010651	Up	0.0001012666	0.000277130284630113	--	--	--	--	--	--	--	--	--	--	--	--	--	--	--	--	--	--	--	--	--	--	-	-	-	--
Unigene1601_All	901	0	15	0	1.1667	10.188217925268	Up	1.033194e-05	3.23148675943701e-05	--	--	--	--	--	--	--	--	--	--	--	--	--	--	--	--	--	--	--	--	--	--	-	-	-	--
Unigene11422_All	786	0	13	0	1.1591	10.1787893232071	Up	4.73192e-05	0.000134902300630128	gi|391335813|ref|XP_003742283.1|	72	3e-11	PREDICTED: uncharacterized protein LOC100897343 [Metaseiulus occidentalis]	gi|25013332|gb|AC079082.39|	83.8	1e-12	Mus musculus strain C57BL/6J chromosome 10 clone rp23-161b11, complete sequence	--	--	--	--	--	--	--	--	--	--	--	--	--	--	-	-	-	--
CL1352.Contig2_All	856	0	14	0	1.1461	10.1625172128843	Up	2.2111e-05	6.65637418860699e-05	gi|170579958|ref|XP_001895056.1|	57	1e-06	Histidine-rich glycoprotein precursor [Brugia malayi]	gi|54261924|gb|AC137121.9|	105	4e-19	Mus musculus chromosome 5, clone RP23-286M22, complete sequence	sp|Q8MP30|Y7791_DICDI	85.9	1e-16	Uncharacterized histidine-rich protein DDB_G0274557 OS=Dictyostelium discoideum GN=DDB_G0274557 PE=4 SV=1	PM0926	70.5	3e-12	COG4531	ABC-type Zn2+ transport system, periplasmic component/surface adhesin	K14713	2e-14	80.1	cin:100177251	solute carrier family 39 (zinc transporter), member 7	-	GO:0016787//hydrolase activity;GO:1901363;GO:0097159//organic cyclic compound binding	-	--
CL3567.Contig2_All	1863	0	30	0	1.1285	10.1401907031918	Up	1.142252e-10	5.3151271754347e-10	gi|260834101|ref|XP_002612050.1|	422.6	3e-116	hypothetical protein BRAFLDRAFT_227678 [Branchiostoma floridae] >gi|229297423|gb|EEN68059.1| hypothetical protein BRAFLDRAFT_227678 [Branchiostoma floridae]	--	--	--	--	sp|A5HK05|APBP2_RAT	405	2e-112	Amyloid protein-binding protein 2 OS=Rattus norvegicus GN=Appbp2 PE=2 SV=1	--	--	--	--	--	K10407	7e-07	56.6	cbr:CBG09366	kinesin light chain	GO:0006810//transport	GO:0005515//protein binding	GO:0005737//cytoplasm;GO:0043231//intracellular membrane-bounded organelle;GO:0016020//membrane;GO:0044446//intracellular organelle part	--
CL2640.Contig4_All	746	0	12	0	1.1273	10.1386557850144	Up	0.0001012666	0.000277178531545961	--	--	--	--	--	--	--	--	--	--	--	--	--	--	--	--	--	--	--	--	--	--	-	-	-	--
CL1897.Contig2_All	1122	0	18	0	1.1242	10.1346830046876	Up	1.05414e-06	3.63208176199869e-06	gi|108875735|gb|EAT39960.1|	297.4	9e-79	AAEL008271-PA [Aedes aegypti]	gi|111610625|gb|DQ848565.1|	65.9	4e-07	Locusta migratoria nuclear transcription factor Tfp1 mRNA, complete cds	sp|Q9D3D0|TTPAL_MOUSE	169	1e-41	Alpha-tocopherol transfer protein-like OS=Mus musculus GN=Ttpal PE=2 SV=3	--	--	--	--	--	K10693	2e-21	103	dpe:Dper_GL26848	E3 ubiquitin-protein ligase MYCBP2 [EC:6.3.2.19]	-	-	-	--
CL2640.Contig5_All	820	0	13	0	1.111	10.1176431013891	Up	4.73192e-05	0.000134700789860583	--	--	--	--	--	--	--	--	sp|Q5ZMJ9|SRRM1_CHICK	50.4	4e-06	Serine/arginine repetitive matrix protein 1 OS=Gallus gallus GN=SRRM1 PE=2 SV=1	--	--	--	--	--	--	--	--	--	--	-	-	-	--
CL373.Contig2_All	700	0	11	0	1.1012	10.1048607997082	Up	0.000216718	0.000568086431745238	--	--	--	--	--	--	--	--	--	--	--	--	--	--	--	--	--	--	--	--	--	--	-	-	-	--
Unigene14129_All	1174	0	17	0	1.0148	9.98697970917658	Up	2.25594e-06	7.52514478968864e-06	--	--	--	--	--	--	--	--	--	--	--	--	--	--	--	--	--	--	--	--	--	--	-	-	-	--
Unigene15157_All	969	0	14	0	1.0125	9.98370619265935	Up	2.2111e-05	6.66083812990995e-05	--	--	--	--	--	--	--	--	--	--	--	--	--	--	--	--	--	--	--	--	--	--	-	-	-	--
CL47.Contig19_All	1039	0	15	0	1.0117	9.98256583489549	Up	1.033194e-05	3.23164748194569e-05	--	--	--	--	--	--	--	--	--	--	--	--	--	--	--	--	--	--	--	--	--	--	-	-	-	--
Unigene7898_All	835	0	12	0	1.0071	9.97599122753135	Up	0.0001012666	0.000276756939759246	--	--	--	--	--	--	--	--	--	--	--	--	--	--	--	--	--	--	--	--	--	--	-	-	-	--
CL1169.Contig2_All	1691	0	403	0	14.1541	13.7889323967679	Up	1.82528e-113	2.53381116673885e-112	gi|407261336|ref|XP_003086514.2|	57.4	2e-06	PREDICTED: uncharacterized protein LOC100503112, partial [Mus musculus]	--	--	--	--	--	--	--	--	--	--	--	--	--	--	--	--	--	--	-	-	-	--
CL496.Contig2_All	901	0	16	0	1.0547	10.0426169802195	Up	3.50274e-05	7.39272570092843e-05	gi|242004865|ref|XP_002423297.1|	228	4e-58	conserved hypothetical protein [Pediculus humanus corporis] >gi|212506299|gb|EEB10559.1| conserved hypothetical protein [Pediculus humanus corporis]	--	--	--	--	sp|Q8TCU5|NMD3A_HUMAN	155	1e-37	Glutamate receptor ionotropic, NMDA 3A OS=Homo sapiens GN=GRIN3A PE=1 SV=2	--	--	--	--	--	K05213	8e-38	157	ecb:100062954	glutamate receptor, ionotropic, N-methyl-D-aspartate 3A	GO:0006811//ion transport;GO:0035235//ionotropic glutamate receptor signaling pathway	GO:0005234//extracellular-glutamate-gated ion channel activity;GO:0004970//ionotropic glutamate receptor activity	GO:0016021//integral to membrane;GO:0030288//outer membrane-bounded periplasmic space	--
CL57.Contig2_All	874	0	78	0	5.3003	12.3718583040103	Up	1.573012e-22	7.23071183651226e-22	gi|212283656|gb|ACJ23247.1|	25.4	5e-32	gamma-interferon-inducible lysosomal thiol reductase [Penaeus monodon]	--	--	--	--	sp|P13284|GILT_HUMAN	79.7	4e-15	Gamma-interferon-inducible lysosomal thiol reductase OS=Homo sapiens GN=IFI30 PE=1 SV=3	--	--	--	--	--	K08059	4e-22	105	api:100159338	interferon, gamma-inducible protein 30	-	-	-	--
CL711.Contig1_All	2479	0	312	0	7.4748	12.8678192629202	Up	5.2874e-88	6.022637960199e-87	gi|307212877|gb|EFN88497.1|	637.1	1e-180	hypothetical protein EAI_03126 [Harpegnathos saltator]	--	--	--	--	sp|P98088|MUC5A_HUMAN	114	1e-24	Mucin-5AC (Fragments) OS=Homo sapiens GN=MUC5AC PE=1 SV=3	DR1893	54.7	8e-07	COG0652	Peptidyl-prolyl cis-trans isomerase (rotamase) - cyclophilin family	K10955	8e-24	113	tgu:100220116	intestinal mucin-2	-	-	-	--
Unigene1049_All	1448	0	775	0	31.7873	14.9561628593145	Up	1.497162e-217	3.33485292466991e-216	gi|391340423|ref|XP_003744540.1|	95.1	9e-18	PREDICTED: uncharacterized protein LOC100905729 [Metaseiulus occidentalis]	--	--	--	--	sp|Q95241|A4_SAISC	74.3	6e-13	Amyloid beta A4 protein OS=Saimiri sciureus GN=APP PE=2 SV=1	--	--	--	--	--	K15619	4e-14	80.1	oaa:100089180	Kunitz-type protease inhibitor 1	-	GO:0016787//hydrolase activity	-	--
Unigene12972_All	3981	0	116	0	1.7306	10.7570565924387	Up	3.66678e-33	2.14277665159526e-32	gi|321476950|gb|EFX87909.1|	1275.4	0	hypothetical protein DAPPUDRAFT_42141 [Daphnia pulex]	gi|347972906|ref|XM_317106.5|	65.9	1e-06	Anopheles gambiae str. PEST AGAP008350-PA (DBLOX) mRNA, partial cds	sp|A4IGL7|PXDN_XENTR	400	2e-110	Peroxidasin OS=Xenopus tropicalis GN=pxdn PE=2 SV=1	--	--	--	--	--	K00430	3e-98	361	cel:F09F3.5	peroxidase [EC:1.11.1.7]	-	-	-	--
Unigene21442_All	806	0	43	0	3.1685	11.6295843001939	Up	9.76732e-13	3.25303312510391e-12	--	--	--	--	--	--	--	--	--	--	--	--	--	--	--	--	--	--	--	--	--	--	-	-	-	--
Unigene4288_All	1142	0	273	0	14.1977	13.7933696143956	Up	4.32006e-77	4.49289043413368e-76	--	--	--	--	--	--	--	--	--	--	--	--	--	--	--	--	--	--	--	--	--	--	-	-	-	--
Unigene7304_All	389	0	171	0	26.1076	14.6721822203009	Up	1.496984e-48	1.13354188877864e-47	gi|444725222|gb|ELW65797.1|	53.5	3e-06	X-linked retinitis pigmentosa GTPase regulator [Tupaia chinensis]	gi|76573954|gb|AC167124.2|	60	8e-06	Mus musculus chromosome 1, clone wi1-2628G8, complete sequence	sp|Q9NRR4|RNC_HUMAN	53.1	1e-07	Ribonuclease 3 OS=Homo sapiens GN=DROSHA PE=1 SV=2	--	--	--	--	--	K02184	2e-07	54.7	gga:775973	formin 2	-	-	-	--
Unigene8249_All	2075	0	147	0	4.2075	12.0387475562173	Up	7.77046e-42	5.3264874760479e-41	gi|340368500|ref|XP_003382789.1|	266.2	5e-69	PREDICTED: guanine nucleotide-binding protein G(q) subunit alpha-like [Amphimedon queenslandica]	--	--	--	--	sp|O73819|GNA14_XENLA	259	1e-68	Guanine nucleotide-binding protein subunit alpha-14 OS=Xenopus laevis GN=gna14 PE=2 SV=1	DR2133	58.9	3e-08	COG4372	Uncharacterized protein conserved in bacteria with the myosin-like domain	K04636	1e-69	265	mdo:100011567	guanine nucleotide-binding protein subunit alpha-14	GO:0007186//G-protein coupled receptor signaling pathway	GO:0005488//binding	GO:0005886//plasma membrane	--
Unigene859_All	365	0	280	0	45.5602	15.4754864597468	Up	4.75206e-79	5.00222591724138e-78	--	--	--	--	--	--	--	--	--	--	--	--	--	--	--	--	--	--	--	--	--	--	-	-	-	--
Unigene905_All	1435	0	117	0	4.8423	12.2414767475398	Up	1.925236e-33	1.13207832522473e-32	--	--	--	--	gi|53913388|emb|BX510343.8|	75.8	5e-10	Zebrafish DNA sequence from clone CH211-150K4 in linkage group 1, complete sequence	--	--	--	--	--	--	--	--	--	--	--	--	--	--	-	-	-	--
Unigene9242_All	609	0	173	0	16.8713	14.0422835227833	Up	4.12682e-49	3.15847567956065e-48	gi|156539833|ref|XP_001600606.1|	62.4	1e-08	PREDICTED: MD-2-related lipid-recognition protein-like, partial [Nasonia vitripennis]	gi|38153941|gb|AC123686.11|	63.9	8e-07	Mus musculus chromosome 5, clone RP23-301L9, complete sequence	--	--	--	--	--	--	--	--	--	K13443	2e-09	62.4	nvi:100116044	Niemann-Pick C2 protein	-	-	-	--
Unigene9033_All	484	1	1882	0.127	272.4934	11.0671770747924	Up	0	0	--	--	--	--	gi|336181149|gb|JN120788.1|	81.8	3e-12	Litopenaeus vannamei peritrophin (PT1) mRNA, complete cds	--	--	--	--	--	--	--	--	--	--	--	--	--	--	-	-	-	--
Unigene13063_All	1166	1	1831	0.0527	110.0453	11.0280069471828	Up	0	0	gi|221060008|ref|XP_002260649.1|	62	6e-08	hypothetical protein, conserved in Plasmodium species (fragment) [Plasmodium knowlesi strain H] >gi|193810723|emb|CAQ42621.1| hypothetical protein, conserved in Plasmodium species (fragment) [Plasmodium knowlesi strain H]	--	--	--	--	sp|Q8IID4|DYHC2_PLAF7	52.8	1e-06	Dynein heavy chain-like protein PF11_0240 OS=Plasmodium falciparum (isolate 3D7) GN=PF11_0240 PE=3 SV=1	--	--	--	--	--	K09880	6e-08	59.3	aga:AgaP_AGAP003331	enolase-phosphatase E1 [EC:3.1.3.77]	-	-	-	--
Unigene4066_All	295	1	1731	0.2084	411.2035	10.9462815512738	Up	0	0	--	--	--	--	--	--	--	--	--	--	--	--	--	--	--	--	--	--	--	--	--	--	-	-	-	--
Unigene15001_All	1629	1	1410	0.0377	60.6568	10.6518891505594	Up	0	0	gi|257480841|gb|ACV60547.1|	206.8	2e-51	polehole-like protein [Penaeus monodon]	gi|257480840|gb|FJ746694.1|	196	2e-46	Penaeus monodon polehole-like protein mRNA, complete cds	--	--	--	--	--	--	--	--	--	K09828	2e-09	64.7	nvi:100123384	delta24-sterol reductase [EC:1.3.1.72]	-	-	-	--
Unigene15003_All	1895	1	1377	0.0324	50.9221	10.6180823879854	Up	0	0	gi|257480841|gb|ACV60547.1|	206.8	3e-51	polehole-like protein [Penaeus monodon]	gi|257480840|gb|FJ746694.1|	196	3e-46	Penaeus monodon polehole-like protein mRNA, complete cds	--	--	--	--	--	--	--	--	--	K09828	2e-09	64.7	nvi:100123384	delta24-sterol reductase [EC:1.3.1.72]	-	-	-	--
Unigene14999_All	942	1	1374	0.0653	102.2157	10.6122461943522	Up	0	0	gi|257480841|gb|ACV60547.1|	114	1e-23	polehole-like protein [Penaeus monodon]	gi|257480840|gb|FJ746694.1|	196	1e-46	Penaeus monodon polehole-like protein mRNA, complete cds	--	--	--	--	--	--	--	--	--	--	--	--	--	--	-	-	-	--
Unigene4545_All	967	1	1317	0.0636	95.4423	10.5513863291451	Up	0	0	gi|257480841|gb|ACV60547.1|	294.3	6e-78	polehole-like protein [Penaeus monodon]	gi|257480840|gb|FJ746694.1|	218	4e-53	Penaeus monodon polehole-like protein mRNA, complete cds	--	--	--	--	--	--	--	--	--	K09828	1e-09	64.7	nvi:100123384	delta24-sterol reductase [EC:1.3.1.72]	-	-	-	--
Unigene15000_All	1594	1	1316	0.0386	57.8561	10.5496525136286	Up	0	0	gi|257480841|gb|ACV60547.1|	206.8	2e-51	polehole-like protein [Penaeus monodon]	gi|257480840|gb|FJ746694.1|	196	2e-46	Penaeus monodon polehole-like protein mRNA, complete cds	--	--	--	--	--	--	--	--	--	K09828	2e-09	64.7	nvi:100123384	delta24-sterol reductase [EC:1.3.1.72]	-	-	-	--
Unigene15005_All	1104	1	1313	0.0557	83.3446	10.5471956853355	Up	0	0	gi|257480841|gb|ACV60547.1|	114	1e-23	polehole-like protein [Penaeus monodon]	gi|257480840|gb|FJ746694.1|	196	2e-46	Penaeus monodon polehole-like protein mRNA, complete cds	--	--	--	--	--	--	--	--	--	--	--	--	--	--	-	-	-	--
CL296.Contig1_All	1378	1	1271	0.0446	64.6365	10.5010896542685	Up	0	0	gi|260830216|ref|XP_002610057.1|	61.2	1e-07	hypothetical protein BRAFLDRAFT_125687 [Branchiostoma floridae] >gi|229295420|gb|EEN66067.1| hypothetical protein BRAFLDRAFT_125687 [Branchiostoma floridae]	gi|300836857|gb|GQ505293.1|	1427	0	Penaeus monodon progestin membrane receptor component 1 (PGMRC1) mRNA, complete cds	sp|Q86TM6|SYVN1_HUMAN	50.4	9e-06	E3 ubiquitin-protein ligase synoviolin OS=Homo sapiens GN=SYVN1 PE=1 SV=2	--	--	--	--	--	K10601	7e-06	52.8	rno:361712	E3 ubiquitin-protein ligase synoviolin [EC:6.3.2.19]	-	-	-	--
CL5868.Contig4_All	1164	1	1243	0.0528	74.8342	10.4689441023864	Up	0	0	gi|257480841|gb|ACV60547.1|	343.6	1e-92	polehole-like protein [Penaeus monodon]	--	--	--	--	--	--	--	--	--	--	--	--	--	--	--	--	--	--	-	-	-	--
CL5868.Contig5_All	1242	1	1242	0.0495	70.078	10.4673173610177	Up	0	0	gi|257480841|gb|ACV60547.1|	342.4	2e-92	polehole-like protein [Penaeus monodon]	--	--	--	--	--	--	--	--	--	--	--	--	--	--	--	--	--	--	-	-	-	--
CL296.Contig4_All	1183	1	1196	0.052	70.8481	10.4120018249633	Up	0	0	gi|260830216|ref|XP_002610057.1|	60.8	1e-07	hypothetical protein BRAFLDRAFT_125687 [Branchiostoma floridae] >gi|229295420|gb|EEN66067.1| hypothetical protein BRAFLDRAFT_125687 [Branchiostoma floridae]	gi|300836857|gb|GQ505293.1|	745	0	Penaeus monodon progestin membrane receptor component 1 (PGMRC1) mRNA, complete cds	sp|Q86TM6|SYVN1_HUMAN	50.4	7e-06	E3 ubiquitin-protein ligase synoviolin OS=Homo sapiens GN=SYVN1 PE=1 SV=2	--	--	--	--	--	K10601	5e-06	52.8	rno:361712	E3 ubiquitin-protein ligase synoviolin [EC:6.3.2.19]	-	-	-	--
CL58.Contig4_All	1503	1	1137	0.0409	53.0131	10.34003234777	Up	0	0	gi|210062959|gb|ACJ06430.1|	428.7	3e-118	C-type lectin 6 [Fenneropenaeus chinensis]	gi|210062958|gb|EU834291.1|	601	1e-168	Fenneropenaeus chinensis C-type lectin 6 mRNA, complete cds	sp|Q5SSG8|MUC21_HUMAN	52	3e-06	Mucin-21 OS=Homo sapiens GN=MUC21 PE=1 SV=2	--	--	--	--	--	--	--	--	--	--	-	-	-	--
CL296.Contig3_All	749	1	1117	0.0821	104.5089	10.3139559652987	Up	0	0	--	--	--	--	gi|300836857|gb|GQ505293.1|	781	0	Penaeus monodon progestin membrane receptor component 1 (PGMRC1) mRNA, complete cds	--	--	--	--	--	--	--	--	--	--	--	--	--	--	-	-	-	--
Unigene5613_All	824	1	1114	0.0746	94.7414	10.3106036450594	Up	0	0	gi|154344449|ref|XP_001568166.1|	54.3	8e-06	proteophosphoglycan ppg4 [Leishmania braziliensis MHOM/BR/75/M2904] >gi|134065503|emb|CAM43270.1| proteophosphoglycan ppg4 [Leishmania braziliensis MHOM/BR/75/M2904]	--	--	--	--	sp|Q5ZMJ9|SRRM1_CHICK	62.8	9e-10	Serine/arginine repetitive matrix protein 1 OS=Gallus gallus GN=SRRM1 PE=2 SV=1	DR0479	53.5	4e-07	COG0744	Membrane carboxypeptidase (penicillin-binding protein)	K13171	5e-10	65.5	cbr:CBG07956	serine/arginine repetitive matrix protein 1	GO:0009987//cellular process	-	-	--
CL296.Contig2_All	670	1	1110	0.0917	116.0994	10.306151162125	Up	0	0	--	--	--	--	gi|300836857|gb|GQ505293.1|	567	1e-158	Penaeus monodon progestin membrane receptor component 1 (PGMRC1) mRNA, complete cds	--	--	--	--	--	--	--	--	--	--	--	--	--	--	-	-	-	--
Unigene1147_All	384	1	1015	0.1601	185.2322	10.1761458893495	Up	0	0	--	--	--	--	--	--	--	--	--	--	--	--	--	--	--	--	--	--	--	--	--	--	-	-	-	--
Unigene15474_All	440	1	887	0.1397	141.2709	9.98191658344846	Up	3.60412e-291	1.68267185270972e-289	--	--	--	--	--	--	--	--	--	--	--	--	--	--	--	--	--	--	--	--	--	--	-	-	-	--
Unigene10063_All	1928	1	877	0.0319	31.8768	9.9647346701808	Up	7.18078e-288	3.32536739793814e-286	gi|108876501|gb|EAT40726.1|	134.8	1e-29	AAEL007562-PA [Aedes aegypti]	--	--	--	--	sp|Q1HG43|DOXA1_HUMAN	85.1	5e-16	Dual oxidase maturation factor 1 OS=Homo sapiens GN=DUOXA1 PE=1 SV=1	--	--	--	--	--	K13172	2e-08	62	oaa:100075123	serine/arginine repetitive matrix protein 2	GO:0007611//learning or memory	-	GO:0044464//cell part;GO:0016020//membrane	--
CL919.Contig1_All	349	1	831	0.1761	166.862	9.88804481818917	Up	1.077804e-272	4.841495568e-271	gi|33087164|gb|AAP92779.1|	79	7e-14	hemocyte kazal-type proteinase inhibitor [Penaeus monodon]	--	--	--	--	sp|P82968|MCPI_MELCP	84.7	4e-17	Four-domain proteases inhibitor OS=Melithaea caledonica PE=1 SV=1	--	--	--	--	--	K06254	6e-15	79.3	spu:586604	agrin	-	-	-	--
CL919.Contig4_All	221	1	768	0.2781	243.529	9.77427412199761	Up	6.53714e-252	2.67300169258778e-250	gi|239505095|gb|ACR78693.1|	66.2	5e-10	serine protease inhibitor [Rimicaris exoculata]	--	--	--	--	sp|P82968|MCPI_MELCP	51.2	5e-07	Four-domain proteases inhibitor OS=Melithaea caledonica PE=1 SV=1	--	--	--	--	--	K06254	2e-07	54.3	spu:586604	agrin	-	-	-	--
Unigene5612_All	789	1	735	0.0779	65.2818	9.71084179333026	Up	5.01776e-241	1.9746989416771e-239	gi|321465524|gb|EFX76525.1|	101.3	5e-20	hypothetical protein DAPPUDRAFT_92990 [Daphnia pulex]	--	--	--	--	sp|P22978|HS6B_DROME	80.1	5e-15	Heat shock protein 67B2 OS=Drosophila melanogaster GN=Hsp67Bb PE=2 SV=1	SPAC4H3.07c	77.8	2e-14	COG0607	Rhodanese-related sulfurtransferase	K01011	1e-14	80.5	dme:Dmel_CG12279	thiosulfate/3-mercaptopyruvate sulfurtransferase [EC:2.8.1.1 2.8.1.2]	-	-	-	--
CL47.Contig27_All	1422	1	641	0.0432	31.5893	9.51418894045285	Up	5.02992e-210	1.72570435875614e-208	gi|260804593|ref|XP_002597172.1|	59.3	5e-07	hypothetical protein BRAFLDRAFT_66300 [Branchiostoma floridae] >gi|229282435|gb|EEN53184.1| hypothetical protein BRAFLDRAFT_66300 [Branchiostoma floridae]	--	--	--	--	--	--	--	--	--	--	--	--	--	--	--	--	--	--	-	-	-	--
CL47.Contig45_All	1509	1	640	0.0407	29.7216	9.51226727259932	Up	1.074766e-209	3.68337243640327e-208	gi|260804593|ref|XP_002597172.1|	55.8	7e-06	hypothetical protein BRAFLDRAFT_66300 [Branchiostoma floridae] >gi|229282435|gb|EEN53184.1| hypothetical protein BRAFLDRAFT_66300 [Branchiostoma floridae]	--	--	--	--	--	--	--	--	--	--	--	--	--	--	--	--	--	--	-	-	-	--
CL47.Contig30_All	1494	1	638	0.0411	29.9262	9.50805498919671	Up	4.907e-209	1.67530627578719e-207	gi|260804593|ref|XP_002597172.1|	56.6	4e-06	hypothetical protein BRAFLDRAFT_66300 [Branchiostoma floridae] >gi|229282435|gb|EEN53184.1| hypothetical protein BRAFLDRAFT_66300 [Branchiostoma floridae]	--	--	--	--	--	--	--	--	--	--	--	--	--	--	--	--	--	--	-	-	-	--
CL47.Contig38_All	1581	1	637	0.0389	28.2351	9.50350387035894	Up	1.048496e-208	3.57580349501084e-207	gi|260804593|ref|XP_002597172.1|	55.8	7e-06	hypothetical protein BRAFLDRAFT_66300 [Branchiostoma floridae] >gi|229282435|gb|EEN53184.1| hypothetical protein BRAFLDRAFT_66300 [Branchiostoma floridae]	--	--	--	--	--	--	--	--	--	--	--	--	--	--	--	--	--	--	-	-	-	--
CL47.Contig39_All	1330	1	626	0.0462	32.9841	9.47966217327658	Up	4.44368e-205	1.4952067835206e-203	gi|449666566|ref|XP_004206371.1|	57.4	2e-06	PREDICTED: uncharacterized protein LOC101236068 [Hydra magnipapillata]	--	--	--	--	--	--	--	--	--	--	--	--	--	--	--	--	--	--	-	-	-	--
CL3503.Contig1_All	700	1	604	0.0878	60.4673	9.42771850577325	Up	7.97434e-198	2.62285718577406e-196	gi|104303625|gb|AAV83539.2|	291.2	2e-77	ovarian peritrophin [Fenneropenaeus merguiensis]	gi|6979111|gb|AF095581.1|AF095581	67.9	6e-08	Penaeus semisulcatus peritrophin-like protein 2 mRNA, complete cds	--	--	--	--	--	--	--	--	--	--	--	--	--	--	-	-	-	--
Unigene15466_All	1012	1	538	0.0607	37.2549	9.26151795860926	Up	4.57026e-176	1.36929257208194e-174	--	--	--	--	--	--	--	--	--	--	--	--	--	--	--	--	--	--	--	--	--	--	-	-	-	--
Unigene2639_All	891	1	515	0.069	40.5052	9.19729505379677	Up	1.741456e-168	5.03988425807639e-167	gi|210062959|gb|ACJ06430.1|	151.4	5e-35	C-type lectin 6 [Fenneropenaeus chinensis]	gi|270483885|ref|NM_001168544.1|	89.7	2e-14	Nasonia vitripennis uncharacterized protein LOC100122234 (LOC100122234), mRNA	sp|Q61361|PGCB_MOUSE	50.1	7e-06	Brevican core protein OS=Mus musculus GN=Bcan PE=1 SV=2	--	--	--	--	--	K06560	2e-07	56.6	bfo:BRAFLDRAFT_80311	mannose receptor, C type	-	-	-	--
CL47.Contig4_All	1453	1	494	0.0423	23.8256	9.13763916729364	Up	1.451854e-161	4.08154646186857e-160	gi|390350346|ref|XP_788074.3|	37	1e-06	PREDICTED: uncharacterized protein LOC583054 [Strongylocentrotus purpuratus]	--	--	--	--	--	--	--	--	--	--	--	--	--	--	--	--	--	--	-	-	-	--
CL47.Contig10_All	1540	1	491	0.0399	22.3431	9.1292249050721	Up	1.414414e-160	3.94805448877053e-159	gi|449666566|ref|XP_004206371.1|	56.6	4e-06	PREDICTED: uncharacterized protein LOC101236068 [Hydra magnipapillata]	--	--	--	--	--	--	--	--	--	--	--	--	--	--	--	--	--	--	-	-	-	--
CL47.Contig44_All	1117	1	489	0.055	30.6787	9.12359001642465	Up	6.45164e-160	1.79447472941176e-158	--	--	--	--	--	--	--	--	--	--	--	--	--	--	--	--	--	--	--	--	--	--	-	-	-	--
CL47.Contig9_All	1525	1	489	0.0403	22.4709	9.12306235411756	Up	6.45164e-160	1.79368141609195e-158	gi|390350346|ref|XP_788074.3|	37	1e-06	PREDICTED: uncharacterized protein LOC583054 [Strongylocentrotus purpuratus]	--	--	--	--	--	--	--	--	--	--	--	--	--	--	--	--	--	--	-	-	-	--
CL47.Contig14_All	1040	1	489	0.0591	32.9501	9.12290899792311	Up	6.45164e-160	1.79288880388864e-158	gi|390337058|ref|XP_003724478.1|	57.8	1e-06	PREDICTED: uncharacterized protein LOC100888867 [Strongylocentrotus purpuratus]	--	--	--	--	--	--	--	--	--	--	--	--	--	--	--	--	--	--	-	-	-	--
CL47.Contig11_All	1612	1	488	0.0381	21.2147	9.12105756436674	Up	1.37789e-159	3.82066782716049e-158	gi|449666566|ref|XP_004206371.1|	56.6	4e-06	PREDICTED: uncharacterized protein LOC101236068 [Hydra magnipapillata]	--	--	--	--	--	--	--	--	--	--	--	--	--	--	--	--	--	--	-	-	-	--
CL47.Contig34_All	1127	1	488	0.0545	30.3443	9.1209535948436	Up	1.37789e-159	3.82403999646955e-158	--	--	--	--	--	--	--	--	--	--	--	--	--	--	--	--	--	--	--	--	--	--	-	-	-	--
CL47.Contig35_All	1204	1	488	0.0511	28.4037	9.11853986773484	Up	1.37789e-159	3.82235316806352e-158	--	--	--	--	--	--	--	--	--	--	--	--	--	--	--	--	--	--	--	--	--	--	-	-	-	--
CL47.Contig16_All	1189	1	486	0.0517	28.6442	9.11386304961935	Up	6.28488e-159	1.73733421292308e-157	--	--	--	--	--	--	--	--	--	--	--	--	--	--	--	--	--	--	--	--	--	--	-	-	-	--
CL47.Contig52_All	1112	1	486	0.0553	30.6276	9.11333712498307	Up	6.28488e-159	1.73657088506151e-157	gi|390337058|ref|XP_003724478.1|	57.8	1e-06	PREDICTED: uncharacterized protein LOC100888867 [Strongylocentrotus purpuratus]	--	--	--	--	--	--	--	--	--	--	--	--	--	--	--	--	--	--	-	-	-	--
CL47.Contig18_All	1276	1	485	0.0482	26.6362	9.11013941610427	Up	1.342258e-158	3.70065414747918e-157	--	--	--	--	--	--	--	--	--	--	--	--	--	--	--	--	--	--	--	--	--	--	-	-	-	--
CL47.Contig21_All	1199	1	485	0.0513	28.3468	9.1100113409214	Up	1.342258e-158	3.69903247607362e-157	--	--	--	--	--	--	--	--	--	--	--	--	--	--	--	--	--	--	--	--	--	--	-	-	-	--
CL47.Contig29_All	876	1	477	0.0702	38.1589	9.08633283775507	Up	5.80872e-156	1.57592227506471e-154	--	--	--	--	--	--	--	--	--	--	--	--	--	--	--	--	--	--	--	--	--	--	-	-	-	--
CL47.Contig22_All	948	1	474	0.0648	35.039	9.07875207310007	Up	5.6577e-155	1.52704479656652e-153	--	--	--	--	--	--	--	--	--	--	--	--	--	--	--	--	--	--	--	--	--	--	-	-	-	--
CL47.Contig53_All	477	1	473	0.1289	69.4904	9.07441761140744	Up	1.20825e-154	3.2569406772396e-153	--	--	--	--	--	--	--	--	--	--	--	--	--	--	--	--	--	--	--	--	--	--	-	-	-	--
CL1227.Contig1_All	1669	1	455	0.0368	19.1045	9.01999101857929	Up	1.030658e-148	2.70066751266667e-147	--	--	--	--	--	--	--	--	--	--	--	--	--	--	--	--	--	--	--	--	--	--	-	-	-	--
Unigene14793_All	484	1	431	0.127	62.4042	8.94067082307092	Up	8.31772e-141	2.09485292494994e-139	--	--	--	--	--	--	--	--	--	--	--	--	--	--	--	--	--	--	--	--	--	--	-	-	-	--
CL5787.Contig17_All	1513	1	379	0.0406	17.5542	8.75612080682652	Up	1.113826e-123	2.58187576439366e-122	gi|256861069|gb|ACV32380.1|	62.8	5e-08	thrombospondin [Fenneropenaeus merguiensis]	gi|256861068|gb|FJ644567.1|	646	0	Fenneropenaeus merguiensis thrombospondin mRNA, complete cds	sp|Q8JGW0|TSP4B_DANRE	110	8e-24	Thrombospondin-4-B OS=Danio rerio GN=thbs4b PE=2 SV=1	--	--	--	--	--	K04659	2e-26	120	nvi:100114667	thrombospondin	-	-	-	--
CL58.Contig3_All	1320	1	378	0.0466	20.0678	8.75033679486074	Up	2.37742e-123	5.49673488823529e-122	gi|210062959|gb|ACJ06430.1|	428.7	3e-118	C-type lectin 6 [Fenneropenaeus chinensis]	gi|210062958|gb|EU834291.1|	601	1e-168	Fenneropenaeus chinensis C-type lectin 6 mRNA, complete cds	sp|P98088|MUC5A_HUMAN	53.1	1e-06	Mucin-5AC (Fragments) OS=Homo sapiens GN=MUC5AC PE=1 SV=3	--	--	--	--	--	--	--	--	--	--	-	-	-	--
CL5787.Contig21_All	1513	1	370	0.0406	17.1374	8.72145280487977	Up	1.024028e-120	2.32739692316588e-119	gi|256861069|gb|ACV32380.1|	62.8	5e-08	thrombospondin [Fenneropenaeus merguiensis]	gi|301131535|gb|GU451715.1|	842	0	Penaeus monodon thrombospondin protein mRNA, complete cds	sp|Q8JGW0|TSP4B_DANRE	117	7e-26	Thrombospondin-4-B OS=Danio rerio GN=thbs4b PE=2 SV=1	--	--	--	--	--	K04659	2e-25	117	dre:252850	thrombospondin	-	-	-	--
CL5787.Contig18_All	1594	1	370	0.0386	16.2665	8.71908730244853	Up	1.024028e-120	2.32823835372379e-119	gi|256861069|gb|ACV32380.1|	62.8	6e-08	thrombospondin [Fenneropenaeus merguiensis]	gi|256861068|gb|FJ644567.1|	535	1e-148	Fenneropenaeus merguiensis thrombospondin mRNA, complete cds	sp|Q8JGW0|TSP4B_DANRE	110	9e-24	Thrombospondin-4-B OS=Danio rerio GN=thbs4b PE=2 SV=1	--	--	--	--	--	K04659	2e-26	120	nvi:100114667	thrombospondin	-	-	-	--
CL919.Contig2_All	202	1	346	0.3043	120.0346	8.62374027375499	Up	8.16e-113	1.77504697336562e-111	gi|239505095|gb|ACR78693.1|	68.2	1e-10	serine protease inhibitor [Rimicaris exoculata]	--	--	--	--	sp|P05560|IOVO_DRONO	52.8	2e-07	Ovomucoid OS=Dromaius novaehollandiae PE=1 SV=3	--	--	--	--	--	K06254	2e-06	50.8	tsp:Tsp_08601	agrin	-	-	-	--
Unigene4569_All	660	1	250	0.0931	26.5447	8.15542695353808	Up	3.11182e-81	5.41494566021029e-80	--	--	--	--	--	--	--	--	--	--	--	--	--	--	--	--	--	--	--	--	--	--	-	-	-	--
CL1824.Contig1_All	583	1	224	0.1054	26.9253	7.99694374207608	Up	1.088992e-72	1.75241885609007e-71	--	--	--	--	--	--	--	--	--	--	--	--	--	--	--	--	--	--	--	--	--	--	-	-	-	--
CL2761.Contig1_All	270	1	209	0.2277	54.2456	7.8962280199012	Up	9.19894e-68	1.41616386467564e-66	--	--	--	--	--	--	--	--	--	--	--	--	--	--	--	--	--	--	--	--	--	--	-	-	-	--
Unigene11583_All	1345	1	207	0.0457	10.7852	7.88264304936184	Up	4.17326e-67	6.38559549586375e-66	gi|321460200|gb|EFX71245.1|	254.6	8e-66	hypothetical protein DAPPUDRAFT_93396 [Daphnia pulex]	--	--	--	--	sp|O75897|ST1C4_HUMAN	186	8e-47	Sulfotransferase 1C4 OS=Homo sapiens GN=SULT1C4 PE=1 SV=2	--	--	--	--	--	K01025	5e-49	196	ecb:100061106	[EC:2.8.2.-]	-	-	-	--
CL1745.Contig6_All	1227	1	184	0.0501	10.5088	7.7125716185826	Up	1.478802e-59	2.08798608387966e-58	gi|154344449|ref|XP_001568166.1|	62.8	4e-08	proteophosphoglycan ppg4 [Leishmania braziliensis MHOM/BR/75/M2904] >gi|134065503|emb|CAM43270.1| proteophosphoglycan ppg4 [Leishmania braziliensis MHOM/BR/75/M2904]	--	--	--	--	sp|Q5R5Q2|SRRM1_PONAB	60.5	8e-09	Serine/arginine repetitive matrix protein 1 OS=Pongo abelii GN=SRRM1 PE=2 SV=1	SPBC28F2.12	52	2e-06	COG0086	DNA-directed RNA polymerase, beta' subunit/160 kD subunit	K14007	4e-09	63.2	nvi:100116665	protein transport protein SEC24	GO:0044260;GO:0006139//nucleobase-containing compound metabolic process	GO:0003824//catalytic activity	-	--
Unigene14621_All	355	1	183	0.1731	36.1247	7.70523607177527	Up	3.1478e-59	4.42662894454383e-58	--	--	--	--	--	--	--	--	--	--	--	--	--	--	--	--	--	--	--	--	--	--	-	-	-	--
CL4820.Contig1_All	249	1	181	0.2469	50.9402	7.6887339771865	Up	1.42615e-58	1.98775977836879e-57	--	--	--	--	--	--	--	--	--	--	--	--	--	--	--	--	--	--	--	--	--	--	-	-	-	--
CL1922.Contig3_All	2436	1	151	0.0252	4.3439	7.42942334759773	Up	9.76454e-49	1.20194243789391e-47	gi|154344451|ref|XP_001568167.1|	57	5e-06	proteophosphoglycan ppg4 [Leishmania braziliensis MHOM/BR/75/M2904] >gi|134065504|emb|CAM43271.1| proteophosphoglycan ppg4 [Leishmania braziliensis MHOM/BR/75/M2904]	gi|145699317|gb|AC186868.3|	63.9	3e-06	Gallus gallus BAC clone TAM33-56P22 from chromosome z, complete sequence	sp|Q75JC9|Y8484_DICDI	84.7	9e-16	Uncharacterized protein DDB_G0271670 OS=Dictyostelium discoideum GN=DDB_G0271670 PE=4 SV=1	--	--	--	--	--	K08818	4e-11	71.2	cfa:489591	cell division cycle 2-like [EC:2.7.11.22]	GO:0044260;GO:0006139//nucleobase-containing compound metabolic process	GO:0003824//catalytic activity	-	--
Unigene3135_All	3222	1	148	0.0191	3.219	7.39689612832929	Up	9.38394e-48	1.14124389619029e-46	gi|345497009|ref|XP_003427878.1|	212.2	1e-52	PREDICTED: netrin receptor DCC-like isoform 2 [Nasonia vitripennis]	gi|33188281|gb|AY268055.1|	63.9	5e-06	Lontra canadensis clone otter b8 microsatellite RIO 05 sequence	sp|P98088|MUC5A_HUMAN	57.8	2e-07	Mucin-5AC (Fragments) OS=Homo sapiens GN=MUC5AC PE=1 SV=3	--	--	--	--	--	--	--	--	--	--	-	-	-	--
Unigene8603_All	916	1	144	0.0671	11.0166	7.35915055884356	Up	1.916142e-46	2.28094526019307e-45	gi|307206838|gb|EFN84718.1|	42.4	3e-20	hypothetical protein EAI_05005 [Harpegnathos saltator]	--	--	--	--	--	--	--	--	--	--	--	--	--	K15015	4e-10	46.6	hmg:100215337	solute carrier family 32 (vesicular inhibitory amino acid transporter)	-	-	-	--
CL1537.Contig1_All	4315	1	122	0.0142	1.9813	7.12441260354506	Up	3.02952e-39	3.23904205644339e-38	gi|432863505|ref|XP_004070100.1|	154.1	6e-35	PREDICTED: uncharacterized protein LOC101166792 [Oryzias latipes]	--	--	--	--	sp|P20825|POL2_DROME	318	9e-86	Retrovirus-related Pol polyprotein from transposon 297 OS=Drosophila melanogaster GN=pol PE=4 SV=1	YIL082w-a_2	299	3e-80	COG2801	Transposase and inactivated derivatives	K04228	4e-73	278	dre:100151502	arginine vasopressin receptor 2	-	-	-	--
CL1537.Contig2_All	4282	1	121	0.0144	1.9803	7.10350638201155	Up	6.43144e-39	6.83672073563218e-38	gi|115928363|ref|XP_001199932.1|	330.9	3e-88	PREDICTED: uncharacterized protein LOC763830, partial [Strongylocentrotus purpuratus]	--	--	--	--	sp|P20825|POL2_DROME	318	9e-86	Retrovirus-related Pol polyprotein from transposon 297 OS=Drosophila melanogaster GN=pol PE=4 SV=1	YIL082w-a_2	299	3e-80	COG2801	Transposase and inactivated derivatives	K04228	4e-73	278	dre:100151502	arginine vasopressin receptor 2	-	-	-	--
Unigene4150_All	1276	1	117	0.0482	6.4256	7.05865421772081	Up	1.305468e-37	1.35408661692232e-36	gi|471415827|ref|XP_004389439.1|	78.6	8e-13	PREDICTED: CD151 antigen [Trichechus manatus latirostris]	gi|334328690|ref|XM_001371953.2|	65.9	5e-07	PREDICTED: Monodelphis domestica cytochrome P450 2S1-like (LOC100018994), mRNA	sp|Q3ZBH3|CD151_BOVIN	76.6	1e-13	CD151 antigen OS=Bos taurus GN=CD151 PE=2 SV=1	--	--	--	--	--	K06537	2e-14	80.9	cfa:475992	CD151 antigen	GO:0010467//gene expression;GO:0016070//RNA metabolic process	-	GO:0005634//nucleus	--
Unigene7054_All	245	1	113	0.2509	32.3217	7.00924679945244	Up	2.64692e-36	2.68743146528899e-35	--	--	--	--	--	--	--	--	--	--	--	--	--	--	--	--	--	--	--	--	--	--	-	-	-	--
Unigene1106_All	518	1	112	0.1187	15.152	6.99604449071384	Up	5.6157e-36	5.66143221545367e-35	--	--	--	--	--	--	--	--	--	--	--	--	--	--	--	--	--	--	--	--	--	--	-	-	-	--
Unigene14545_All	557	1	110	0.1104	13.8395	6.96990783920619	Up	2.52716e-35	2.51468414683544e-34	--	--	--	--	gi|54697277|gb|AC102130.7|	61.9	3e-06	Mus musculus chromosome 3, clone RP23-223I2, complete sequence	--	--	--	--	--	--	--	--	--	--	--	--	--	--	-	-	-	--
CL1345.Contig2_All	1114	1	109	0.0552	6.8568	6.95672336487936	Up	5.36038e-35	5.31122699606113e-34	--	--	--	--	--	--	--	--	--	--	--	--	--	--	--	--	--	--	--	--	--	--	-	-	-	--
CL665.Contig17_All	1275	1	108	0.0482	5.936	6.9443141352782	Up	1.136904e-34	1.12012562669591e-33	gi|115928363|ref|XP_001199932.1|	56.2	4e-06	PREDICTED: uncharacterized protein LOC763830, partial [Strongylocentrotus purpuratus]	--	--	--	--	--	--	--	--	--	--	--	--	--	--	--	--	--	--	-	-	-	--
Unigene5633_All	571	1	107	0.1077	13.132	6.92992459491614	Up	2.4111e-34	2.36035580323786e-33	--	--	--	--	--	--	--	--	--	--	--	--	--	--	--	--	--	--	--	--	--	--	-	-	-	--
Unigene11625_All	525	1	88	0.1171	11.7464	6.64833378579475	Up	3.78352e-28	3.26165874928033e-27	--	--	--	--	--	--	--	--	--	--	--	--	--	--	--	--	--	--	--	--	--	--	-	-	-	--
CL863.Contig1_All	600	1	85	0.1024	9.9277	6.59917189962574	Up	3.58592e-27	3.01889339973226e-26	--	--	--	--	--	--	--	--	--	--	--	--	--	--	--	--	--	--	--	--	--	--	-	-	-	--
Unigene3156_All	2309	1	82	0.0266	2.4887	6.54782227537258	Up	3.3947e-26	2.79614791879502e-25	gi|50911204|gb|AAT88074.1|	622.1	4e-176	high-affinity choline transporter [Trichoplusia ni]	gi|170030535|ref|XM_001843092.1|	87.7	2e-13	Culex quinquefasciatus high-affinity choline transporter, mRNA	sp|Q9VE46|SC5A7_DROME	612	1e-174	High-affinity choline transporter 1 OS=Drosophila melanogaster GN=CG7708 PE=2 SV=2	RSc0463	147	6e-35	COG0591	Na+/proline symporter	K14387	4e-175	615	dpo:Dpse_GA20532	solute carrier family 5 (high affinity choline transporter), member 7	GO:0003333//amino acid transmembrane transport;GO:0008292//acetylcholine biosynthetic process	GO:0005298//proline:sodium symporter activity;GO:0015220//choline transmembrane transporter activity	GO:0016021//integral to membrane	--
CL4418.Contig1_All	1520	1	78	0.0404	3.5961	6.47593403653159	Up	6.78496e-25	5.43004027080682e-24	gi|158148975|dbj|BAF82021.1|	21.2	2e-07	piggyBac transposase Uribo1 [Xenopus borealis]	--	--	--	--	--	--	--	--	--	--	--	--	--	--	--	--	--	--	-	-	-	--
CL2784.Contig1_All	1336	1	78	0.046	4.0914	6.47481691931578	Up	6.78496e-25	5.4307313794069e-24	gi|237841203|ref|XP_002369899.1|	83.6	2e-14	hypothetical protein TGME49_120420 [Toxoplasma gondii ME49] >gi|211967563|gb|EEB02759.1| hypothetical protein TGME49_120420 [Toxoplasma gondii ME49]	gi|298908633|emb|FQ232155.1|	61.9	7e-06	Rattus norvegicus TL0AEA66YM23 mRNA sequence	sp|P60411|KR109_HUMAN	77.4	7e-14	Keratin-associated protein 10-9 OS=Homo sapiens GN=KRTAP10-9 PE=1 SV=2	--	--	--	--	--	K04877	5e-16	86.3	oaa:100074063	potassium voltage-gated channel Shaker-related subfamily A member 4	-	-	-	--
Unigene7741_All	2134	1	72	0.0288	2.3644	6.35926150380858	Up	6.03446e-23	4.59270386639235e-22	gi|321466764|gb|EFX77758.1|	132.9	7e-29	hypothetical protein DAPPUDRAFT_321111 [Daphnia pulex]	--	--	--	--	sp|Q64709|HLF_RAT	87.8	9e-17	Hepatic leukemia factor OS=Rattus norvegicus GN=Hlf PE=2 SV=1	NMA1897	52	4e-06	COG0532	Translation initiation factor 2 (IF-2; GTPase)	K09057	4e-17	90.9	xtr:100489797	hepatic leukemia factor	GO:0006355//regulation of transcription, DNA-dependent	GO:0003700//sequence-specific DNA binding transcription factor activity;GO:0043565//sequence-specific DNA binding	-	--
CL3676.Contig2_All	2008	1	69	0.0306	2.4081	6.29821984029517	Up	5.6776e-22	4.18928673941101e-21	gi|443700841|gb|ELT99607.1|	297	2e-78	hypothetical protein CAPTEDRAFT_167148 [Capitella teleta]	gi|395844885|ref|XM_003795132.1|	71.9	1e-08	PREDICTED: Otolemur garnettii nuclear receptor subfamily 1, group I, member 2 (NR1I2), partial mRNA	sp|Q9W6N4|THA_HIPHI	261	3e-69	Thyroid hormone receptor alpha OS=Hippoglossus hippoglossus GN=thra PE=2 SV=1	--	--	--	--	--	K08362	2e-74	281	bfo:BRAFLDRAFT_282854	thyroid hormone receptor beta	GO:0048513//organ development;GO:0044763;GO:0050896//response to stimulus;GO:0044767;GO:0006355//regulation of transcription, DNA-dependent	GO:0005515//protein binding;GO:0003677//DNA binding	-	--
Unigene7653_All	2600	1	66	0.0236	1.7789	6.23605474267068	Up	5.33252e-21	3.83390325551618e-20	gi|270015577|gb|EFA12025.1|	637.9	0	hypothetical protein TcasGA2_TC001440 [Tribolium castaneum]	gi|158291399|ref|XM_312919.4|	468	1e-128	Anopheles gambiae str. PEST AGAP003211-PA (AgaP_AGAP003211) mRNA, partial cds	sp|P98088|MUC5A_HUMAN	111	7e-24	Mucin-5AC (Fragments) OS=Homo sapiens GN=MUC5AC PE=1 SV=3	CC0042	58.2	7e-08	COG0532	Translation initiation factor 2 (IF-2; GTPase)	K01330	5e-21	103	bta:507706	complement component 1, r subcomponent [EC:3.4.21.41]	GO:0007160//cell-matrix adhesion;GO:0007015//actin filament organization;GO:0003383//apical constriction;GO:0016476//regulation of embryonic cell shape	-	GO:0016324//apical plasma membrane	--
CL4220.Contig1_All	969	1	66	0.0634	4.7731	6.23429991165241	Up	5.33252e-21	3.83346499497028e-20	gi|348585991|ref|XP_003478754.1|	69.3	3e-10	PREDICTED: collagen alpha-1(III) chain-like [Cavia porcellus]	gi|354791469|gb|JN955970.1|	87.7	9e-14	Mus musculus targeted non-conditional, lacZ-tagged mutant allele Gm10845:tm1e(EUCOMM)Wtsi; transgenic	sp|P08121|CO3A1_MOUSE	67	6e-11	Collagen alpha-1(III) chain OS=Mus musculus GN=Col3a1 PE=2 SV=4	--	--	--	--	--	K06236	2e-10	67	mmu:12825	collagen, type I/II/III/V/XI, alpha	GO:0050896//response to stimulus;GO:0048731;GO:0044763	GO:0005488//binding	GO:0031012//extracellular matrix;GO:0044421//extracellular region part	--
CL4274.Contig1_All	1752	1	65	0.0351	2.5999	6.21084129316071	Up	1.124628e-20	8.00425596016297e-20	--	--	--	--	--	--	--	--	--	--	--	--	--	--	--	--	--	--	--	--	--	--	-	-	-	--
CL10.Contig6_All	1810	1	60	0.034	2.323	6.09431059755847	Up	4.67648e-19	3.15416639039039e-18	gi|115928363|ref|XP_001199932.1|	402.9	2e-110	PREDICTED: uncharacterized protein LOC763830, partial [Strongylocentrotus purpuratus]	--	--	--	--	sp|P10394|POL4_DROME	138	4e-32	Retrovirus-related Pol polyprotein from transposon 412 OS=Drosophila melanogaster GN=POL PE=4 SV=1	YGR109w-b_2	90.9	7e-18	COG2801	Transposase and inactivated derivatives	K04228	1e-27	125	dre:100151502	arginine vasopressin receptor 2	-	-	-	--
CL4051.Contig1_All	2056	1	58	0.0299	1.9769	6.04695060062033	Up	2.07366e-18	1.366104442489e-17	gi|198430053|ref|XP_002122757.1|	254.2	1e-65	PREDICTED: sialin [Ciona intestinalis]	--	--	--	--	sp|Q8BN82|S17A5_MOUSE	225	3e-58	Sialin OS=Mus musculus GN=Slc17a5 PE=2 SV=2	TVN0176	84.3	7e-16	COG0477	Permeases of the major facilitator superfamily	K12301	2e-66	254	cin:100187364	MFS transporter, ACS family, solute carrier family 17 (sodium-dependent inorganic phosphate cotransporter), member 5	-	-	-	--
Unigene5678_All	375	1	57	0.1639	10.6519	6.02215112504609	Up	4.36486e-18	2.83688833898305e-17	--	--	--	--	--	--	--	--	--	--	--	--	--	--	--	--	--	--	--	--	--	--	-	-	-	--
CL2643.Contig2_All	479	1	56	0.1283	8.1928	5.99676352110641	Up	9.1851e-18	5.89300723117731e-17	gi|198465875|ref|XP_002135062.1|	52.8	6e-06	GA23840 [Drosophila pseudoobscura pseudoobscura] >gi|198150352|gb|EDY73689.1| GA23840 [Drosophila pseudoobscura pseudoobscura]	--	--	--	--	--	--	--	--	--	--	--	--	--	--	--	--	--	--	-	-	-	--
Unigene44897_All	349	1	56	0.1761	11.2446	5.99669362217662	Up	9.1851e-18	5.89360849709213e-17	--	--	--	--	--	--	--	--	--	--	--	--	--	--	--	--	--	--	--	--	--	--	-	-	-	--
Unigene14461_All	270	1	56	0.2277	14.5347	5.99622319247961	Up	9.1851e-18	5.89420988571429e-17	--	--	--	--	--	--	--	--	--	--	--	--	--	--	--	--	--	--	--	--	--	--	-	-	-	--
CL3676.Contig1_All	2030	1	53	0.0303	1.8296	5.91606666693872	Up	8.5439e-17	5.276527380929e-16	gi|443700841|gb|ELT99607.1|	297.4	2e-78	hypothetical protein CAPTEDRAFT_167148 [Capitella teleta]	gi|395844885|ref|XM_003795132.1|	71.9	1e-08	PREDICTED: Otolemur garnettii nuclear receptor subfamily 1, group I, member 2 (NR1I2), partial mRNA	sp|Q9W6N4|THA_HIPHI	262	2e-69	Thyroid hormone receptor alpha OS=Hippoglossus hippoglossus GN=thra PE=2 SV=1	--	--	--	--	--	K08362	1e-74	281	bfo:BRAFLDRAFT_282854	thyroid hormone receptor beta	GO:0048513//organ development;GO:0044763;GO:0050896//response to stimulus;GO:0044767;GO:0006355//regulation of transcription, DNA-dependent	GO:0005515//protein binding;GO:0003677//DNA binding	-	--
Unigene4145_All	602	1	52	0.1021	6.0532	5.8896432476929	Up	1.79573e-16	1.09661942357739e-15	gi|195456860|ref|XP_002075319.1|	83.6	6e-15	GK17401 [Drosophila willistoni] >gi|194171404|gb|EDW86305.1| GK17401 [Drosophila willistoni]	--	--	--	--	sp|Q9NRA2|S17A5_HUMAN	71.6	1e-12	Sialin OS=Homo sapiens GN=SLC17A5 PE=1 SV=2	--	--	--	--	--	K12301	1e-14	80.1	nve:NEMVE_v1g228652	MFS transporter, ACS family, solute carrier family 17 (sodium-dependent inorganic phosphate cotransporter), member 5	-	-	-	--
Unigene14596_All	350	1	51	0.1756	10.2114	5.86174402057787	Up	3.77296e-16	2.27382758485865e-15	--	--	--	--	--	--	--	--	--	--	--	--	--	--	--	--	--	--	--	--	--	--	-	-	-	--
Unigene12202_All	1524	1	50	0.0403	2.2991	5.83414556886815	Up	7.92454e-16	4.72691332182491e-15	gi|345488143|ref|XP_003425846.1|	139.4	4e-31	PREDICTED: carbohydrate sulfotransferase 11-like [Nasonia vitripennis]	--	--	--	--	sp|P69478|CHSTB_RAT	117	5e-26	Carbohydrate sulfotransferase 11 OS=Rattus norvegicus GN=Chst11 PE=1 SV=1	--	--	--	--	--	K01017	2e-27	124	phu:Phum_PHUM310380	chondroitin 4-sulfotransferase 11 [EC:2.8.2.5]	GO:0009653//anatomical structure morphogenesis;GO:0007275//multicellular organismal development;GO:0044767;GO:0009987//cellular process	GO:0016740//transferase activity	-	--
CL665.Contig14_All	1646	1	49	0.0373	2.0862	5.80555803219355	Up	1.663832e-15	9.81291070205383e-15	gi|115928363|ref|XP_001199932.1|	56.2	6e-06	PREDICTED: uncharacterized protein LOC763830, partial [Strongylocentrotus purpuratus]	--	--	--	--	sp|Q6ZNG9|KRBA2_HUMAN	51.6	5e-06	KRAB-A domain-containing protein 2 OS=Homo sapiens GN=KRBA2 PE=1 SV=1	YGR109w-b_2	53.9	8e-07	COG2801	Transposase and inactivated derivatives	K15144	2e-19	97.8	dre:571519	mediator of RNA polymerase II transcription subunit 1	-	-	-	--
CL665.Contig7_All	1596	1	49	0.0385	2.1515	5.80434058425341	Up	1.663832e-15	9.81383106509098e-15	gi|115928363|ref|XP_001199932.1|	56.2	5e-06	PREDICTED: uncharacterized protein LOC763830, partial [Strongylocentrotus purpuratus]	--	--	--	--	sp|Q6ZNG9|KRBA2_HUMAN	51.6	5e-06	KRAB-A domain-containing protein 2 OS=Homo sapiens GN=KRBA2 PE=1 SV=1	YGR109w-b_2	53.9	8e-07	COG2801	Transposase and inactivated derivatives	K15144	2e-19	97.8	dre:571519	mediator of RNA polymerase II transcription subunit 1	-	-	-	--
CL3329.Contig1_All	1021	1	47	0.0602	3.2259	5.74379441972714	Up	7.3264e-15	4.21269674682271e-14	--	--	--	--	--	--	--	--	--	--	--	--	--	--	--	--	--	--	--	--	--	--	-	-	-	--
CL665.Contig6_All	1529	1	47	0.0402	2.1541	5.74374591418362	Up	7.3264e-15	4.21308196049744e-14	gi|115928363|ref|XP_001199932.1|	56.2	5e-06	PREDICTED: uncharacterized protein LOC763830, partial [Strongylocentrotus purpuratus]	--	--	--	--	sp|Q6ZNG9|KRBA2_HUMAN	51.6	5e-06	KRAB-A domain-containing protein 2 OS=Homo sapiens GN=KRBA2 PE=1 SV=1	YGR109w-b_2	53.9	7e-07	COG2801	Transposase and inactivated derivatives	K15144	2e-19	97.8	dre:571519	mediator of RNA polymerase II transcription subunit 1	-	-	-	--
Unigene11125_All	379	1	45	0.1622	8.3206	5.68084184045502	Up	3.22088e-14	1.79904699742428e-13	gi|321475821|gb|EFX86783.1|	55.5	9e-07	hypothetical protein DAPPUDRAFT_307754 [Daphnia pulex]	--	--	--	--	--	--	--	--	--	--	--	--	--	--	--	--	--	--	-	-	-	--
Unigene14541_All	648	1	44	0.0949	4.7584	5.64792465503131	Up	6.74892e-14	3.7109913522777e-13	--	--	--	--	--	--	--	--	--	--	--	--	--	--	--	--	--	--	--	--	--	--	-	-	-	--
Unigene1093_All	875	1	43	0.0702	3.4438	5.61638651934709	Up	1.413506e-13	7.67241199102365e-13	gi|324120516|dbj|BAJ78649.1|	63.5	1e-08	RNA polymerase II largest subunit [Thermobia domestica]	--	--	--	--	sp|P70315|WASP_MOUSE	54.3	3e-07	Wiskott-Aldrich syndrome protein homolog OS=Mus musculus GN=Was PE=1 SV=1	DR0479	58.5	1e-08	COG0744	Membrane carboxypeptidase (penicillin-binding protein)	K13171	2e-08	60.5	spu:588572	serine/arginine repetitive matrix protein 1	-	-	-	--
Unigene6531_All	974	1	43	0.0631	3.0938	5.61559612074159	Up	1.413506e-13	7.67174983412445e-13	--	--	--	--	--	--	--	--	--	--	--	--	--	--	--	--	--	--	--	--	--	--	-	-	-	--
CL665.Contig1_All	1506	1	42	0.0408	1.9544	5.58201280629576	Up	2.95906e-13	1.57662768177582e-12	gi|432871970|ref|XP_004072052.1|	24.3	3e-06	PREDICTED: uncharacterized protein LOC101167543 [Oryzias latipes]	--	--	--	--	sp|P20825|POL2_DROME	67.8	5e-16	Retrovirus-related Pol polyprotein from transposon 297 OS=Drosophila melanogaster GN=pol PE=4 SV=1	YGR109w-b_2	65.1	1e-13	COG2801	Transposase and inactivated derivatives	K04228	9e-12	53.1	dre:100151502	arginine vasopressin receptor 2	GO:0043170;GO:0044238//primary metabolic process	GO:0005488//binding	-	--
CL856.Contig1_All	1209	1	41	0.0508	2.3765	5.54786609441753	Up	6.1915e-13	3.25017572621035e-12	gi|161076494|ref|NP_001097253.1|	55.5	6e-06	CG34220 [Drosophila melanogaster] >gi|157400267|gb|ABV53749.1| CG34220 [Drosophila melanogaster]	--	--	--	--	sp|P04929|HRPX_PLALO	90.1	9e-18	Histidine-rich glycoprotein OS=Plasmodium lophurae PE=4 SV=1	APE1583	63.9	5e-10	COG3889	Predicted solute binding protein	K10955	6e-15	82.4	acs:100563509	intestinal mucin-2	-	-	-	--
CL2533.Contig2_All	396	1	40	0.1552	7.0786	5.51126359078095	Up	1.294826e-12	6.68546941609195e-12	--	--	--	--	gi|104303624|gb|AY775291.2|	63.9	5e-07	Fenneropenaeus merguiensis ovarian peritrophin mRNA, complete cds	--	--	--	--	--	--	--	--	--	--	--	--	--	--	-	-	-	--
CL665.Contig19_All	1354	1	40	0.0454	2.0703	5.51100373107123	Up	1.294826e-12	6.68601835027506e-12	gi|115928363|ref|XP_001199932.1|	56.2	4e-06	PREDICTED: uncharacterized protein LOC763830, partial [Strongylocentrotus purpuratus]	--	--	--	--	--	--	--	--	--	--	--	--	--	--	--	--	--	--	-	-	-	--
CL665.Contig16_All	1404	1	40	0.0438	1.9965	5.51039839191924	Up	1.294826e-12	6.68437181809227e-12	gi|115928363|ref|XP_001199932.1|	56.2	4e-06	PREDICTED: uncharacterized protein LOC763830, partial [Strongylocentrotus purpuratus]	--	--	--	--	--	--	--	--	--	--	--	--	--	--	--	--	--	--	-	-	-	--
CL1081.Contig1_All	1700	1	39	0.0362	1.6077	5.47286471434924	Up	2.7064e-12	1.37579891035486e-11	gi|321463376|gb|EFX74392.1|	196.1	5e-48	hypothetical protein DAPPUDRAFT_226732 [Daphnia pulex]	--	--	--	--	sp|C5MK33|UT1_SHEEP	152	2e-36	Urea transporter 1 OS=Ovis aries GN=SLC14A1 PE=2 SV=1	YPO2672	110	1e-23	COG4413	Urea transporter	K08716	3e-36	154	xtr:100487788	solute carrier family 14 (urea transporter)	GO:0015840//urea transport	GO:0022891//substrate-specific transmembrane transporter activity	GO:0016020//membrane	--
Unigene4005_All	301	1	38	0.2042	8.8471	5.43714985886703	Up	5.65356e-12	2.82736446345924e-11	--	--	--	--	--	--	--	--	--	--	--	--	--	--	--	--	--	--	--	--	--	--	-	-	-	--
Unigene7953_All	824	1	38	0.0746	3.2318	5.43701847893834	Up	5.65356e-12	2.82691485473483e-11	gi|459176654|ref|XP_002121694.2|	56.6	1e-06	PREDICTED: uncharacterized protein LOC100179285 [Ciona intestinalis]	--	--	--	--	sp|Q54J55|MYBX_DICDI	82	1e-15	Myb-like protein X OS=Dictyostelium discoideum GN=mybX PE=3 SV=1	PAB1382	57.8	2e-08	COG3351	Putative archaeal flagellar protein D/E	K11478	2e-13	76.6	dgr:Dgri_GH15241	protein Jumonji	-	-	-	--
Unigene7337_All	273	1	38	0.2252	9.7544	5.4367744018467	Up	5.65356e-12	2.82646538898164e-11	--	--	--	--	--	--	--	--	--	--	--	--	--	--	--	--	--	--	--	--	--	--	-	-	-	--
CL665.Contig22_All	1593	1	38	0.0386	1.6717	5.43657130970888	Up	5.65356e-12	2.82713964122137e-11	gi|115928363|ref|XP_001199932.1|	56.2	5e-06	PREDICTED: uncharacterized protein LOC763830, partial [Strongylocentrotus purpuratus]	--	--	--	--	--	--	--	--	--	--	--	--	--	K15144	4e-10	67	dre:571519	mediator of RNA polymerase II transcription subunit 1	-	-	-	--
Unigene325_All	1284	1	38	0.0479	2.074	5.43624642796441	Up	5.65356e-12	2.82758932145697e-11	gi|195387906|ref|XP_002052633.1|	169.9	2e-40	GJ20625 [Drosophila virilis] >gi|194149090|gb|EDW64788.1| GJ20625 [Drosophila virilis]	--	--	--	--	--	--	--	--	--	--	--	--	--	--	--	--	--	--	-	-	-	--
CL665.Contig21_All	1566	1	38	0.0393	1.7005	5.4352858833366	Up	5.65356e-12	2.8266901039911e-11	gi|115928363|ref|XP_001199932.1|	56.2	5e-06	PREDICTED: uncharacterized protein LOC763830, partial [Strongylocentrotus purpuratus]	--	--	--	--	--	--	--	--	--	--	--	--	--	K15144	4e-10	67	dre:571519	mediator of RNA polymerase II transcription subunit 1	-	-	-	--
Unigene4404_All	907	1	37	0.0678	2.8588	5.39798060979906	Up	1.180304e-11	5.81078424549867e-11	gi|321461569|gb|EFX72600.1|	72	4e-11	hypothetical protein DAPPUDRAFT_308200 [Daphnia pulex]	--	--	--	--	--	--	--	--	--	--	--	--	--	--	--	--	--	--	-	-	-	--
CL665.Contig13_All	1449	1	36	0.0424	1.7411	5.35979099147954	Up	2.46258e-11	1.1868091887501e-10	gi|115928363|ref|XP_001199932.1|	56.2	5e-06	PREDICTED: uncharacterized protein LOC763830, partial [Strongylocentrotus purpuratus]	--	--	--	--	--	--	--	--	--	--	--	--	--	K15144	4e-10	67	dre:571519	mediator of RNA polymerase II transcription subunit 1	-	-	-	--
Unigene10826_All	1568	1	36	0.0392	1.6089	5.35907719462955	Up	2.46258e-11	1.18671824551724e-10	gi|229576856|ref|NP_001153390.1|	113.6	3e-23	BTB (POZ) domain containing 2-like [Nasonia vitripennis]	gi|54111946|gb|AY753058.1|	170	1e-38	Penaeus monodon clone t1610 microsatellite sequence	sp|Q8K2J9|BTBD6_MOUSE	92	3e-18	BTB/POZ domain-containing protein 6 OS=Mus musculus GN=Btbd6 PE=2 SV=2	--	--	--	--	--	K10478	4e-21	103	isc:IscW_ISCW011302	BTB/POZ domain-containing protein 3/6	-	-	-	--
Unigene45867_All	210	1	34	0.2927	11.346	5.27661721314953	Up	1.06982e-10	4.98509485477178e-10	--	--	--	--	--	--	--	--	--	--	--	--	--	--	--	--	--	--	--	--	--	--	-	-	-	--
Unigene1865_All	1124	1	33	0.0547	2.0575	5.23320778740379	Up	2.2274e-10	1.01925875864076e-09	gi|167523649|ref|XP_001746161.1|	35.8	1e-20	hypothetical protein [Monosiga brevicollis MX1] >gi|163775432|gb|EDQ89056.1| predicted protein [Monosiga brevicollis MX1]	--	--	--	--	sp|Q6P7B0|SYWC_RAT	93.6	7e-19	Tryptophan--tRNA ligase, cytoplasmic OS=Rattus norvegicus GN=Wars PE=1 SV=2	YOL097c	64.7	2e-16	COG0180	Tryptophanyl-tRNA synthetase	K01867	8e-20	98.6	xla:380225	tryptophanyl-tRNA synthetase [EC:6.1.1.2]	-	-	-	--
CL2426.Contig2_All	1421	1	32	0.0433	1.5781	5.18767779281859	Up	4.63394e-10	2.07578330878268e-09	gi|291239145|ref|XP_002739485.1|	115.2	9e-24	PREDICTED: LReO_3-like [Saccoglossus kowalevskii]	--	--	--	--	sp|Q8I7P9|POL5_DROME	73.9	8e-13	Retrovirus-related Pol polyprotein from transposon opus OS=Drosophila melanogaster GN=pol PE=4 SV=1	YIL082w-a_2	69.3	2e-11	COG2801	Transposase and inactivated derivatives	K10325	5e-19	96.3	spu:576514	ankyrin repeat and SOCS box protein 3	-	-	-	--
Unigene4871_All	1637	1	31	0.0375	1.3271	5.14524267931925	Up	9.63262e-10	4.23530872236594e-09	gi|194749017|ref|XP_001956936.1|	55.8	7e-06	GF24314 [Drosophila ananassae] >gi|190624218|gb|EDV39742.1| GF24314 [Drosophila ananassae]	--	--	--	--	sp|Q52KI8|SRRM1_MOUSE	65.5	3e-10	Serine/arginine repetitive matrix protein 1 OS=Mus musculus GN=Srrm1 PE=1 SV=2	Rv3876	63.2	1e-09	COG0455	ATPases involved in chromosome partitioning	K13171	4e-14	80.5	cel:F28D9.1	serine/arginine repetitive matrix protein 1	-	-	-	--
Unigene7902_All	1477	1	31	0.0416	1.4708	5.1438737430622	Up	9.63262e-10	4.23442056871243e-09	gi|401430395|ref|XP_003886575.1|	68.9	7e-10	unnamed protein product, partial [Leishmania mexicana MHOM/GT/2001/U1103] >gi|356491666|emb|CBZ40949.1| unnamed protein product, partial [Leishmania mexicana MHOM/GT/2001/U1103]	--	--	--	--	sp|Q6ZQP7|YV021_HUMAN	70.5	9e-12	Uncharacterized protein LOC284861 OS=Homo sapiens PE=2 SV=1	--	--	--	--	--	K10431	3e-11	70.5	tgu:100222640	microtubule-associated protein 4	GO:0044260;GO:0090304	GO:0003824//catalytic activity	-	--
CL3329.Contig2_All	924	1	31	0.0665	2.3511	5.14383775201228	Up	9.63262e-10	4.23471657853897e-09	--	--	--	--	--	--	--	--	--	--	--	--	--	--	--	--	--	--	--	--	--	--	-	-	-	--
CL5847.Contig1_All	1413	1	31	0.0435	1.5375	5.14342719926524	Up	9.63262e-10	4.2341246002656e-09	--	--	--	--	gi|354799048|gb|JN963549.1|	63.9	2e-06	Mus musculus targeted non-conditional, lacZ-tagged mutant allele Gab2:tm1e(KOMP)Wtsi; transgenic	--	--	--	--	--	--	--	--	--	--	--	--	--	--	-	-	-	--
Unigene8586_All	469	1	31	0.1311	4.632	5.14289566265484	Up	9.63262e-10	4.23501262975392e-09	gi|387538942|gb|AFJ79673.1|	102.1	8e-21	distal-less short variant, partial [Microvelia americana]	gi|441677523|ref|XM_003278792.2|	107	5e-20	PREDICTED: Nomascus leucogenys distal-less homeobox 3 (DLX3), mRNA	sp|P20009|DLL_DROME	97.8	7e-22	Homeotic protein distal-less OS=Drosophila melanogaster GN=Dll PE=2 SV=3	--	--	--	--	--	K09316	2e-21	97.8	dwi:Dwil_GK21675	homeobox protein DLX, invertebrate	GO:0007469//antennal development;GO:0016319//mushroom body development;GO:0010092//specification of organ identity;GO:0048264//determination of ventral identity;GO:0010629//negative regulation of gene expression;GO:0006355//regulation of transcription, DNA-dependent;GO:0007485//imaginal disc-derived male genitalia development;GO:0042048//olfactory behavior;GO:0007479//leg disc proximal/distal pat…	GO:0003700//sequence-specific DNA binding transcription factor activity;GO:0000976//transcription regulatory region sequence-specific DNA binding	GO:0005634//nucleus	--
Unigene2629_All	801	1	30	0.0767	2.6246	5.09672717882959	Up	2.0006e-09	8.57450642677026e-09	--	--	--	--	--	--	--	--	--	--	--	--	--	--	--	--	--	--	--	--	--	--	-	-	-	--
Unigene486_All	739	1	30	0.0832	2.8448	5.09559989068868	Up	2.0006e-09	8.57509083969466e-09	gi|321475027|gb|EFX85991.1|	87.8	5e-16	hypothetical protein DAPPUDRAFT_313559 [Daphnia pulex]	--	--	--	--	sp|Q16787|LAMA3_HUMAN	51.2	2e-06	Laminin subunit alpha-3 OS=Homo sapiens GN=LAMA3 PE=1 SV=2	--	--	--	--	--	K05637	2e-13	76.3	bfo:BRAFLDRAFT_131952	laminin, alpha 1/2	-	-	-	--
CL2539.Contig1_All	1432	1	29	0.0429	1.4192	5.04795645680152	Up	4.1512e-09	1.7392449407062e-08	gi|348522433|ref|XP_003448729.1|	90.9	1e-16	PREDICTED: zinc finger protein 569-like [Oreochromis niloticus]	gi|432953254|ref|XM_004085274.1|	61.9	8e-06	PREDICTED: Oryzias latipes zinc finger protein 37-like (LOC101172465), partial mRNA	sp|Q14591|ZN271_HUMAN	231	2e-60	Zinc finger protein 271 OS=Homo sapiens GN=ZNF271 PE=2 SV=4	SPAC144.09c	94.4	4e-19	COG5048	FOG: Zn-finger	K09228	1e-59	231	ecb:100062600	KRAB domain-containing zinc finger protein	-	-	-	--
CL1203.Contig3_All	1670	1	29	0.0368	1.2169	5.04736104147697	Up	4.1512e-09	1.73959262744053e-08	gi|222543956|gb|ACM66845.1|	215.7	6e-54	nuclear autoantigenic sperm protein [Penaeus monodon]	gi|222543955|gb|FJ040859.1|	1023	0	Penaeus monodon nuclear autoantigenic sperm protein (NASP) mRNA, complete cds	sp|Q02508|HGV2_HALRO	225	3e-58	Protein HGV2 OS=Halocynthia roretzi GN=HGV2 PE=2 SV=1	YLR106c	55.8	2e-07	COG5271	AAA ATPase containing von Willebrand factor type A (vWA) domain	K11291	2e-80	300	cfa:475373	nuclear autoantigenic sperm protein	GO:0007049//cell cycle;GO:0006260//DNA replication;GO:0001824//blastocyst development;GO:0043486//histone exchange;GO:0008283//cell proliferation	GO:0042393//histone binding;GO:0051879//Hsp90 protein binding	GO:0005634//nucleus	--
CL3668.Contig2_All	207	1	29	0.2969	9.8177	5.04733608442841	Up	4.1512e-09	1.73936082084083e-08	--	--	--	--	--	--	--	--	--	--	--	--	--	--	--	--	--	--	--	--	--	--	-	-	-	--
Unigene2985_All	279	1	29	0.2203	7.2841	5.04720932838432	Up	4.1512e-09	1.73866577156177e-08	--	--	--	--	gi|354794991|gb|JN959492.1|	65.9	9e-08	Mus musculus targeted KO-first, conditional ready, lacZ-tagged mutant allele Wt1:tm1a(KOMP)Wtsi; transgenic	--	--	--	--	--	--	--	--	--	--	--	--	--	--	-	-	-	--
CL4958.Contig5_All	784	1	29	0.0784	2.5922	5.04717956842408	Up	4.1512e-09	1.73912907601093e-08	gi|119964710|ref|NP_113687.2|	21.9	5e-06	proline-rich protein 2 precursor [Mus musculus]	--	--	--	--	sp|P05143|PRP2_MOUSE	48.1	4e-06	Proline-rich protein 2 OS=Mus musculus GN=Prp2 PE=2 SV=2	--	--	--	--	--	K05626	7e-06	49.3	mdo:100033075	atrophin-1 (dentatorubral-pallidoluysian atrophy protein)	-	-	-	--
CL4958.Contig3_All	565	1	29	0.1088	3.5969	5.04700358892905	Up	4.1512e-09	1.73901322675193e-08	gi|119964710|ref|NP_113687.2|	21.9	2e-06	proline-rich protein 2 precursor [Mus musculus]	--	--	--	--	sp|P05143|PRP2_MOUSE	48.1	2e-06	Proline-rich protein 2 OS=Mus musculus GN=Prp2 PE=2 SV=2	--	--	--	--	--	K05626	4e-06	49.3	mdo:100033075	atrophin-1 (dentatorubral-pallidoluysian atrophy protein)	-	-	-	--
CL1035.Contig5_All	861	1	29	0.0714	2.3604	5.04696347897059	Up	4.1512e-09	1.73889739292613e-08	--	--	--	--	--	--	--	--	--	--	--	--	--	--	--	--	--	--	--	--	--	--	-	-	-	--
CL1035.Contig3_All	1020	1	29	0.0603	1.9924	5.0462055037725	Up	4.1512e-09	1.73947671641791e-08	--	--	--	--	--	--	--	--	--	--	--	--	--	--	--	--	--	--	--	--	--	--	-	-	-	--
Unigene10642_All	1854	1	29	0.0332	1.0962	5.04518398800172	Up	4.1512e-09	1.73878157453044e-08	gi|154332073|ref|XP_001561853.1|	62.4	9e-08	putative microtubule-associated protein, partial [Leishmania braziliensis MHOM/BR/75/M2904] >gi|134059174|emb|CAM36873.1| putative microtubule-associated protein, partial [Leishmania braziliensis MHOM/BR/75/M2904]	--	--	--	--	sp|P98088|MUC5A_HUMAN	114	1e-24	Mucin-5AC (Fragments) OS=Homo sapiens GN=MUC5AC PE=1 SV=3	YPO2725	64.7	5e-10	COG3501	Uncharacterized protein conserved in bacteria	K13172	5e-28	126	oaa:100075123	serine/arginine repetitive matrix protein 2	GO:0044260;GO:0006139//nucleobase-containing compound metabolic process	GO:0003824//catalytic activity	-	--
Unigene14544_All	485	1	28	0.1267	4.0457	4.99690091438817	Up	8.60516e-09	3.53238447832898e-08	--	--	--	--	--	--	--	--	--	--	--	--	--	--	--	--	--	--	--	--	--	--	-	-	-	--
Unigene11569_All	667	1	28	0.0922	2.9418	4.9957886065775	Up	8.60516e-09	3.53261506677982e-08	--	--	--	--	--	--	--	--	--	--	--	--	--	--	--	--	--	--	--	--	--	--	-	-	-	--
CL1203.Contig5_All	1827	1	27	0.0336	1.0356	4.94586182712135	Up	1.781922e-08	7.15773573939704e-08	gi|222543956|gb|ACM66845.1|	215.7	6e-54	nuclear autoantigenic sperm protein [Penaeus monodon]	gi|222543955|gb|FJ040859.1|	664	0	Penaeus monodon nuclear autoantigenic sperm protein (NASP) mRNA, complete cds	sp|Q02508|HGV2_HALRO	225	3e-58	Protein HGV2 OS=Halocynthia roretzi GN=HGV2 PE=2 SV=1	BH3600_1	62.4	3e-09	COG3883	Uncharacterized protein conserved in bacteria	K11291	4e-79	296	cfa:475373	nuclear autoantigenic sperm protein	GO:0007049//cell cycle;GO:0006260//DNA replication;GO:0001824//blastocyst development;GO:0043486//histone exchange;GO:0008283//cell proliferation	GO:0042393//histone binding;GO:0051879//Hsp90 protein binding	GO:0005634//nucleus	--
CL1203.Contig7_All	1884	1	27	0.0326	1.0043	4.94517451439044	Up	1.781922e-08	7.15910756634511e-08	gi|222543956|gb|ACM66845.1|	252.3	6e-65	nuclear autoantigenic sperm protein [Penaeus monodon]	gi|222543955|gb|FJ040859.1|	724	0	Penaeus monodon nuclear autoantigenic sperm protein (NASP) mRNA, complete cds	sp|Q02508|HGV2_HALRO	258	2e-68	Protein HGV2 OS=Halocynthia roretzi GN=HGV2 PE=2 SV=1	BH3600_1	62.4	3e-09	COG3883	Uncharacterized protein conserved in bacteria	K11291	1e-78	295	cfa:475373	nuclear autoantigenic sperm protein	GO:0007049//cell cycle;GO:0006260//DNA replication;GO:0001824//blastocyst development;GO:0043486//histone exchange;GO:0008283//cell proliferation	GO:0042393//histone binding;GO:0051879//Hsp90 protein binding	GO:0005634//nucleus	--
CL2737.Contig3_All	843	1	27	0.0729	2.2445	4.94433147147597	Up	1.781922e-08	7.1586502322729e-08	gi|281211555|gb|EFA85717.1|	56.2	2e-06	LIM-type zinc finger-containing protein [Polysphondylium pallidum PN500]	gi|354798241|gb|JN962742.1|	71.9	5e-09	Mus musculus targeted KO-first, conditional ready, lacZ-tagged mutant allele Baiap2l2:tm1a(EUCOMM)Hmgu; transgenic	sp|P49756|RBM25_HUMAN	51.6	2e-06	RNA-binding protein 25 OS=Homo sapiens GN=RBM25 PE=1 SV=3	--	--	--	--	--	K12822	3e-06	52.8	tgu:100221046	RNA-binding protein 25	-	-	-	--
Unigene14163_All	714	1	27	0.0861	2.65	4.94383531182844	Up	1.781922e-08	7.15819295662728e-08	--	--	--	--	--	--	--	--	--	--	--	--	--	--	--	--	--	--	--	--	--	--	-	-	-	--
CL1203.Contig4_All	1727	1	27	0.0356	1.0956	4.94370011973898	Up	1.781922e-08	7.1595649588551e-08	gi|222543956|gb|ACM66845.1|	252.3	6e-65	nuclear autoantigenic sperm protein [Penaeus monodon]	gi|222543955|gb|FJ040859.1|	1023	0	Penaeus monodon nuclear autoantigenic sperm protein (NASP) mRNA, complete cds	sp|Q02508|HGV2_HALRO	258	2e-68	Protein HGV2 OS=Halocynthia roretzi GN=HGV2 PE=2 SV=1	YLR106c	62	3e-09	COG5271	AAA ATPase containing von Willebrand factor type A (vWA) domain	K11291	5e-80	299	cfa:475373	nuclear autoantigenic sperm protein	GO:0007049//cell cycle;GO:0006260//DNA replication;GO:0001824//blastocyst development;GO:0043486//histone exchange;GO:0008283//cell proliferation	GO:0042393//histone binding;GO:0051879//Hsp90 protein binding	GO:0005634//nucleus	--
CL2622.Contig3_All	1739	1	26	0.0353	1.0477	4.89141367881024	Up	3.6858e-08	1.44653388916625e-07	gi|350414449|ref|XP_003490321.1|	240	3e-61	PREDICTED: hypothetical protein LOC100741262 [Bombus impatiens]	--	--	--	--	--	--	--	--	--	--	--	--	--	--	--	--	--	--	-	-	-	--
CL1405.Contig1_All	753	1	26	0.0816	2.4197	4.89011522749871	Up	3.6858e-08	1.44662416775885e-07	--	--	--	--	--	--	--	--	--	--	--	--	--	--	--	--	--	--	--	--	--	--	-	-	-	--
Unigene6066_All	1184	1	26	0.0519	1.5389	4.89002113744417	Up	3.6858e-08	1.44680475875414e-07	--	--	--	--	--	--	--	--	--	--	--	--	--	--	--	--	--	--	--	--	--	--	-	-	-	--
CL1056.Contig1_All	516	1	26	0.1191	3.5311	4.8898723601777	Up	3.6858e-08	1.44698539484362e-07	gi|157819341|ref|NP_001100451.1|	37	1e-06	zinc finger and SCAN domain-containing protein 10 [Rattus norvegicus]	gi|463175246|gb|GAFZ01102148.1|	69.9	1e-08	TSA: Anolis carolinensis comp27230_c0_seq7 transcribed RNA sequence	sp|Q3URR7|ZSC10_MOUSE	66.6	6e-24	Zinc finger and SCAN domain-containing protein 10 OS=Mus musculus GN=Zscan10 PE=1 SV=2	SPAC144.09c	54.3	1e-07	COG5048	FOG: Zn-finger	K09230	1e-23	65.9	rno:302962	SCAN domain-containing zinc finger protein	GO:0048863//stem cell differentiation;GO:0045892//negative regulation of transcription, DNA-dependent	GO:0043565//sequence-specific DNA binding;GO:0005515//protein binding;GO:0003700//sequence-specific DNA binding transcription factor activity	GO:0005634//nucleus	--
Unigene11916_All	536	1	26	0.1147	3.3993	4.88930039386666	Up	3.6858e-08	1.44689507116105e-07	--	--	--	--	--	--	--	--	--	--	--	--	--	--	--	--	--	--	--	--	--	--	-	-	-	--
CL2865.Contig1_All	486	1	26	0.1265	3.749	4.88929653559378	Up	3.6858e-08	1.44671445762077e-07	gi|155966288|gb|ABU41097.1|	155.2	9e-37	putative cuticle protein [Lepeophtheirus salmonis]	--	--	--	--	sp|Q9V7U0|RESIL_DROME	72.4	4e-13	Pro-resilin OS=Drosophila melanogaster GN=resilin PE=1 SV=1	--	--	--	--	--	K06261	9e-09	59.7	cfa:403638	platelet glycoprotein Ib alpha chain	-	-	-	--
Unigene5447_All	699	1	25	0.0879	2.5064	4.83360969922765	Up	7.61472e-08	2.92067889338863e-07	gi|328719064|ref|XP_001948643.2|	70.1	1e-10	PREDICTED: pancreatic triacylglycerol lipase-like [Acyrthosiphon pisum]	--	--	--	--	--	--	--	--	--	--	--	--	--	K14073	1e-11	70.1	api:100163959	pancreatic triacylglycerol lipase [EC:3.1.1.3]	-	-	-	--
CL4748.Contig1_All	200	1	25	0.3073	8.7598	4.83317825916398	Up	7.61472e-08	2.92032266959385e-07	--	--	--	--	--	--	--	--	--	--	--	--	--	--	--	--	--	--	--	--	--	--	-	-	-	--
Unigene10139_All	549	1	25	0.112	3.1912	4.8325283911422	Up	7.61472e-08	2.92050077062877e-07	--	--	--	--	--	--	--	--	--	--	--	--	--	--	--	--	--	--	--	--	--	--	-	-	-	--
CL1856.Contig1_All	1333	1	24	0.0461	1.2617	4.77445835422378	Up	1.571146e-07	5.81520979624507e-07	gi|470320339|ref|XP_004348783.1|	67	2e-09	hypothetical protein CAOG_02033 [Capsaspora owczarzaki ATCC 30864] >gi|320167109|gb|EFW44008.1| hypothetical protein CAOG_02033 [Capsaspora owczarzaki ATCC 30864]	--	--	--	--	sp|P02457|CO1A1_CHICK	87	8e-17	Collagen alpha-1(I) chain OS=Gallus gallus GN=COL1A1 PE=1 SV=3	Cgl1939	73.2	1e-12	COG0532	Translation initiation factor 2 (IF-2; GTPase)	K13911	2e-18	94.4	pon:100444154	basic salivary proline-rich protein 1/2	-	-	-	--
CL3194.Contig1_All	478	1	24	0.1286	3.5186	4.77403896778203	Up	1.571146e-07	5.81555206874632e-07	--	--	--	--	--	--	--	--	--	--	--	--	--	--	--	--	--	--	--	--	--	--	-	-	-	--
Unigene11837_All	845	1	23	0.0727	1.9074	4.71350824793954	Up	3.23726e-07	1.16908698104973e-06	--	--	--	--	--	--	--	--	--	--	--	--	--	--	--	--	--	--	--	--	--	--	-	-	-	--
Unigene9626_All	728	1	23	0.0844	2.214	4.71326841296173	Up	3.23726e-07	1.16901985001436e-06	--	--	--	--	--	--	--	--	--	--	--	--	--	--	--	--	--	--	--	--	--	--	-	-	-	--
Unigene9506_All	913	1	23	0.0673	1.7654	4.71324478777551	Up	3.23726e-07	1.16881850315765e-06	--	--	--	--	--	--	--	--	--	--	--	--	--	--	--	--	--	--	--	--	--	--	-	-	-	--
CL5077.Contig2_All	213	1	23	0.2886	7.5671	4.71259730567683	Up	3.23726e-07	1.1689527266881e-06	gi|238625719|gb|ACR48141.1|	59.3	6e-08	SpAN-like protein [Rimicaris exoculata]	--	--	--	--	--	--	--	--	--	--	--	--	--	--	--	--	--	--	-	-	-	--
CL3464.Contig1_All	333	1	23	0.1846	4.8402	4.71259220366941	Up	3.23726e-07	1.16888561106964e-06	--	--	--	--	--	--	--	--	--	--	--	--	--	--	--	--	--	--	--	--	--	--	-	-	-	--
Unigene46476_All	230	1	23	0.2673	7.0078	4.71242985885426	Up	3.23726e-07	1.16915411979556e-06	--	--	--	--	--	--	--	--	--	--	--	--	--	--	--	--	--	--	--	--	--	--	-	-	-	--
CL4889.Contig1_All	1535	1	22	0.04	1.0044	4.65019012349678	Up	6.66024e-07	2.33745841352754e-06	gi|410918299|ref|XP_003972623.1|	282.7	3e-74	PREDICTED: DNA repair protein complementing XP-A cells homolog [Takifugu rubripes]	--	--	--	--	sp|P23025|XPA_HUMAN	274	4e-73	DNA repair protein complementing XP-A cells OS=Homo sapiens GN=XPA PE=1 SV=1	SPBC649.03	133	7e-31	COG5145	DNA excision repair protein	K10847	8e-74	278	phu:Phum_PHUM505840	DNA-repair protein complementing XP-A cells	GO:0000718//nucleotide-excision repair, DNA damage removal	GO:0019904//protein domain specific binding;GO:0042803//protein homodimerization activity	GO:0005654//nucleoplasm	--
Unigene10031_All	568	1	22	0.1082	2.7143	4.64880778022043	Up	6.66024e-07	2.33784981647689e-06	gi|354990989|gb|AER45468.1|	232.3	1e-59	anti-lipopolysaccharide factor isoform 6 [Penaeus monodon]	gi|304304307|gb|HM136828.1|	488	1e-134	Penaeus monodon anti-lipopolysaccharide factor isoform 6 mRNA, complete cds	sp|C0KJQ4|ALPS_PORTR	116	3e-26	Anti-lipopolysaccharide factor OS=Portunus trituberculatus GN=ALF PE=2 SV=2	--	--	--	--	--	--	--	--	--	--	-	-	-	--
Unigene3248_All	1094	1	22	0.0562	1.4092	4.64816243927404	Up	6.66024e-07	2.33719755102952e-06	gi|391339249|ref|XP_003743964.1|	109	4e-22	PREDICTED: probable G-protein coupled receptor B0563.6-like [Metaseiulus occidentalis]	--	--	--	--	sp|Q10904|YWO1_CAEEL	70.9	5e-12	Probable G-protein coupled receptor AH9.1 OS=Caenorhabditis elegans GN=AH9.1 PE=1 SV=2	--	--	--	--	--	--	--	--	--	--	-	-	-	--
Unigene10900_All	657	1	22	0.0936	2.3466	4.6479196018707	Up	6.66024e-07	2.337327975e-06	--	--	--	--	--	--	--	--	--	--	--	--	--	--	--	--	--	--	--	--	--	--	-	-	-	--
CL1308.Contig2_All	1020	1	22	0.0603	1.5115	4.64767916661499	Up	6.66024e-07	2.33771933426355e-06	--	--	--	--	--	--	--	--	--	--	--	--	--	--	--	--	--	--	--	--	--	--	-	-	-	--
Unigene1333_All	375	1	21	0.1639	3.9244	4.58158433822672	Up	1.368044e-06	4.67700739722751e-06	--	--	--	--	--	--	--	--	--	--	--	--	--	--	--	--	--	--	--	--	--	--	-	-	-	--
Unigene1443_All	457	1	21	0.1345	3.2202	4.58147221605023	Up	1.368044e-06	4.67624475877813e-06	--	--	--	--	--	--	--	--	--	--	--	--	--	--	--	--	--	--	--	--	--	--	-	-	-	--
CL4177.Contig2_All	464	1	21	0.1325	3.1716	4.5811465660248	Up	1.368044e-06	4.67675315677321e-06	--	--	--	--	--	--	--	--	--	--	--	--	--	--	--	--	--	--	--	--	--	--	-	-	-	--
CL571.Contig2_All	716	1	20	0.0858	1.9575	4.51189084956622	Up	2.8051e-06	9.29828846721484e-06	gi|383858666|ref|XP_003704820.1|	145.2	2e-33	PREDICTED: coiled-coil domain-containing protein 22-like [Megachile rotundata]	--	--	--	--	sp|A7RNG8|CCD22_NEMVE	140	3e-33	Coiled-coil domain-containing protein 22 homolog OS=Nematostella vectensis GN=v1g180167 PE=3 SV=1	--	--	--	--	--	--	--	--	--	--	-	-	-	--
CL4995.Contig1_All	494	1	20	0.1244	2.8372	4.51140946212421	Up	2.8051e-06	9.3002493040911e-06	--	--	--	--	--	--	--	--	--	--	--	--	--	--	--	--	--	--	--	--	--	--	-	-	-	--
Unigene7077_All	342	1	20	0.1797	4.0981	4.51129287481616	Up	2.8051e-06	9.29877859891413e-06	--	--	--	--	--	--	--	--	--	--	--	--	--	--	--	--	--	--	--	--	--	--	-	-	-	--
Unigene4170_All	337	1	20	0.1824	4.1589	4.51102436144411	Up	2.8051e-06	9.29926878228782e-06	--	--	--	--	--	--	--	--	--	--	--	--	--	--	--	--	--	--	--	--	--	--	-	-	-	--
Unigene10903_All	1053	1	20	0.0584	1.331	4.51039839191924	Up	2.8051e-06	9.29975901734409e-06	--	--	--	--	--	--	--	--	--	--	--	--	--	--	--	--	--	--	--	--	--	--	-	-	-	--
Unigene14578_All	402	1	19	0.1529	3.3121	4.43708592000117	Up	5.74068e-06	1.84768864240749e-05	--	--	--	--	gi|67846270|gb|AC138177.12|	60	9e-06	Mus musculus chromosome 15, clone RP23-32P19, complete sequence	--	--	--	--	--	--	--	--	--	--	--	--	--	--	-	-	-	--
Unigene7884_All	1069	1	19	0.0575	1.2455	4.43701925529646	Up	5.74068e-06	1.84731046328609e-05	gi|242022215|ref|XP_002431536.1|	349	2e-94	Chromaffin granule amine transporter, putative [Pediculus humanus corporis] >gi|212516839|gb|EEB18798.1| Chromaffin granule amine transporter, putative [Pediculus humanus corporis]	--	--	--	--	sp|Q6NT16|S18B1_HUMAN	181	2e-45	MFS-type transporter SLC18B1 OS=Homo sapiens GN=SLC18B1 PE=2 SV=1	SP0972	76.6	7e-14	COG0477	Permeases of the major facilitator superfamily	K08155	7e-12	72	xla:379101	MFS transporter, DHA1 family, solute carrier family 18 (vesicular amine transporter), member 1/2	-	-	GO:0016020//membrane	--
Unigene1123_All	608	1	19	0.1011	2.1899	4.43701008948292	Up	5.74068e-06	1.84721594269341e-05	gi|449686732|ref|XP_004211243.1|	59.3	1e-07	PREDICTED: zinc finger protein 271-like, partial [Hydra magnipapillata]	--	--	--	--	sp|Q9UL36|ZN236_HUMAN	91.7	1e-18	Zinc finger protein 236 OS=Homo sapiens GN=ZNF236 PE=2 SV=2	SPAC144.09c	53.1	3e-07	COG5048	FOG: Zn-finger	K09223	4e-17	88.2	tsp:Tsp_05962	growth factor independent 1	-	-	-	--
Unigene46434_All	227	1	19	0.2708	5.8656	4.43697904696489	Up	5.74068e-06	1.84712143177283e-05	--	--	--	--	--	--	--	--	--	--	--	--	--	--	--	--	--	--	--	--	--	--	-	-	-	--
CL634.Contig2_All	310	1	19	0.1983	4.2951	4.43693513839903	Up	5.74068e-06	1.84749953349368e-05	gi|374722920|gb|AEZ68611.1|	206.1	4e-52	adenine nucleotide translocase [Litopenaeus vannamei]	gi|374722919|gb|JN674455.1|	615	1e-173	Litopenaeus vannamei adenine nucleotide translocase (ANT) mRNA, complete cds	sp|Q05962|ADT1_RAT	176	1e-44	ADP/ATP translocase 1 OS=Rattus norvegicus GN=Slc25a4 PE=1 SV=3	--	--	--	--	--	K05863	2e-45	181	tca:656975	solute carrier family 25 (mitochondrial adenine nucleotide translocator), member 4/5/6/31	GO:0055085//transmembrane transport	GO:0005215//transporter activity	GO:0005743//mitochondrial inner membrane;GO:0016021//integral to membrane	--
CL1830.Contig1_All	837	1	18	0.0734	1.5071	4.35985127338162	Up	1.172392e-05	3.65757456573073e-05	gi|383848938|ref|XP_003700104.1|	221.5	3e-56	PREDICTED: neuroligin-4, X-linked-like [Megachile rotundata]	--	--	--	--	sp|Q62888|NLGN2_RAT	101	2e-21	Neuroligin-2 OS=Rattus norvegicus GN=Nlgn2 PE=1 SV=1	--	--	--	--	--	K07378	4e-56	218	ame:411321	neuroligin	-	GO:0052689	-	--
CL4954.Contig1_All	479	1	18	0.1283	2.6334	4.35933360049112	Up	1.172392e-05	3.65721171111111e-05	--	--	--	--	--	--	--	--	--	--	--	--	--	--	--	--	--	--	--	--	--	--	-	-	-	--
Unigene16379_All	448	1	18	0.1372	2.8156	4.35909000452305	Up	1.172392e-05	3.65630488946194e-05	gi|390459538|ref|XP_003732332.1|	52.8	6e-06	PREDICTED: LOW QUALITY PROTEIN: uncharacterized protein LOC100395167 [Callithrix jacchus]	--	--	--	--	sp|Q8N9F8|ZN454_HUMAN	77.4	1e-14	Zinc finger protein 454 OS=Homo sapiens GN=ZNF454 PE=2 SV=2	YDR216w	65.5	3e-11	COG5048	FOG: Zn-finger	K09228	1e-14	79	tca:656090	KRAB domain-containing zinc finger protein	-	-	-	--
CL643.Contig1_All	300	1	18	0.2049	4.2047	4.35901098023335	Up	1.172392e-05	3.65648621781393e-05	--	--	--	--	--	--	--	--	--	--	--	--	--	--	--	--	--	--	--	--	--	--	-	-	-	--
Unigene10102_All	340	1	18	0.1808	3.71	4.35895260398034	Up	1.172392e-05	3.65666756415216e-05	--	--	--	--	--	--	--	--	--	--	--	--	--	--	--	--	--	--	--	--	--	--	-	-	-	--
Unigene11856_All	250	1	18	0.2459	5.0456	4.35888219827506	Up	1.172392e-05	3.65684892847932e-05	--	--	--	--	--	--	--	--	--	--	--	--	--	--	--	--	--	--	--	--	--	--	-	-	-	--
Unigene10520_All	436	1	18	0.141	2.8931	4.35884912314599	Up	1.172392e-05	3.6573931294211e-05	--	--	--	--	--	--	--	--	--	--	--	--	--	--	--	--	--	--	--	--	--	--	-	-	-	--
Unigene6603_All	604	1	18	0.1018	2.0884	4.35858859727223	Up	1.172392e-05	3.65775602004267e-05	--	--	--	--	gi|48675542|gb|AC122253.5|	71.9	3e-09	Mus musculus BAC clone RP23-171K3 from chromosome 17, complete sequence	--	--	--	--	--	--	--	--	--	--	--	--	--	--	-	-	-	--
Unigene10879_All	1022	1	17	0.0601	1.1657	4.27768774878281	Up	2.38882e-05	7.0612508653349e-05	gi|270017181|gb|EFA13627.1|	253.1	1e-65	hypothetical protein TcasGA2_TC005272 [Tribolium castaneum]	--	--	--	--	sp|P04323|POL3_DROME	234	3e-61	Retrovirus-related Pol polyprotein from transposon 17.6 OS=Drosophila melanogaster GN=pol PE=4 SV=1	SPAC9.04	187	2e-47	COG2801	Transposase and inactivated derivatives	K04228	3e-57	222	dre:100151502	arginine vasopressin receptor 2	-	GO:0005488//binding	-	--
Unigene13841_All	857	1	17	0.0717	1.3901	4.27707174107315	Up	2.38882e-05	7.06025529467055e-05	gi|237690360|gb|ACR15870.1|	228.4	3e-58	serine protease [Fenneropenaeus chinensis]	gi|237690359|gb|FJ770383.1|	210	8e-51	Fenneropenaeus chinensis serine protease mRNA, complete cds	sp|P13582|EAST_DROME	95.1	2e-19	Serine protease easter OS=Drosophila melanogaster GN=ea PE=1 SV=3	VC1649	56.6	5e-08	COG5640	Secreted trypsin-like serine protease	K01312	1e-20	100	phu:Phum_PHUM375640	trypsin [EC:3.4.21.4]	-	GO:0003824//catalytic activity	-	--
Unigene9906_All	286	1	17	0.2149	4.1655	4.27675228999958	Up	2.38882e-05	7.06158278461972e-05	--	--	--	--	--	--	--	--	--	--	--	--	--	--	--	--	--	--	--	--	--	--	-	-	-	--
CL1987.Contig1_All	244	1	17	0.2519	4.8825	4.27669701692728	Up	2.38882e-05	7.06091897725136e-05	--	--	--	--	--	--	--	--	--	--	--	--	--	--	--	--	--	--	--	--	--	--	-	-	-	--
Unigene11539_All	320	1	17	0.1921	3.7229	4.27649744067886	Up	2.38882e-05	7.06058712036471e-05	--	--	--	--	gi|161087151|gb|AC201856.3|	60	7e-06	MACACA MULATTA BAC clone CH250-326L20 from chromosome 2, complete sequence	--	--	--	--	--	--	--	--	--	--	--	--	--	--	-	-	-	--
CL1998.Contig1_All	441	1	17	0.1394	2.7014	4.27640481117688	Up	2.38882e-05	7.05992350016448e-05	--	--	--	--	--	--	--	--	--	--	--	--	--	--	--	--	--	--	--	--	--	--	-	-	-	--
Unigene11754_All	584	1	17	0.1053	2.0399	4.27592108864196	Up	2.38882e-05	7.05892830373085e-05	--	--	--	--	--	--	--	--	--	--	--	--	--	--	--	--	--	--	--	--	--	--	-	-	-	--
Unigene6474_All	742	1	16	0.0828	1.5111	4.18982455888002	Up	4.85506e-05	0.000138168618553715	gi|288188858|gb|ADC42879.1|	325.1	2e-87	serine proteinase inhibitor 8 [Penaeus monodon]	gi|288188857|gb|GU358488.1|	670	0	Penaeus monodon serine proteinase inhibitor 8 (SERPIN8) mRNA, complete cds	sp|P30740|ILEU_HUMAN	128	1e-29	Leukocyte elastase inhibitor OS=Homo sapiens GN=SERPINB1 PE=1 SV=1	MA2246	89.7	4e-18	COG4826	Serine protease inhibitor	K13963	1e-30	133	ecb:100057505	serpin B	-	-	-	--
CL419.Contig2_All	670	1	16	0.0917	1.6735	4.18980300697884	Up	4.85506e-05	0.000138156114606335	gi|72085956|ref|XP_792838.1|	97.8	4e-19	PREDICTED: COMM domain-containing protein 5-like [Strongylocentrotus purpuratus]	--	--	--	--	sp|Q9GZQ3|COMD5_HUMAN	89	8e-18	COMM domain-containing protein 5 OS=Homo sapiens GN=COMMD5 PE=1 SV=1	--	--	--	--	--	--	--	--	--	--	-	-	-	--
Unigene5911_All	743	1	16	0.0827	1.5091	4.18965726910824	Up	4.85506e-05	0.000138143612921908	gi|328711583|ref|XP_001947914.2|	117.1	8e-25	PREDICTED: hypothetical protein LOC100167481 [Acyrthosiphon pisum]	--	--	--	--	sp|Q8BTI8|SRRM2_MOUSE	67	4e-11	Serine/arginine repetitive matrix protein 2 OS=Mus musculus GN=Srrm2 PE=1 SV=3	--	--	--	--	--	K13171	3e-13	75.9	cel:F28D9.1	serine/arginine repetitive matrix protein 1	-	-	-	--
Unigene12504_All	682	1	16	0.0901	1.6441	4.18962713525947	Up	4.85506e-05	0.000138162366297118	--	--	--	--	--	--	--	--	--	--	--	--	--	--	--	--	--	--	--	--	--	--	-	-	-	--
Unigene3997_All	476	1	16	0.1291	2.3556	4.18953367288014	Up	4.85506e-05	0.00013812486463696	--	--	--	--	--	--	--	--	--	--	--	--	--	--	--	--	--	--	--	--	--	--	-	-	-	--
Unigene45060_All	294	1	16	0.2091	3.8138	4.18896422202908	Up	4.85506e-05	0.000138137362928109	--	--	--	--	--	--	--	--	--	--	--	--	--	--	--	--	--	--	--	--	--	--	-	-	-	--
Unigene5839_All	230	1	16	0.2673	4.875	4.18887047616862	Up	4.85506e-05	0.000138181124764663	--	--	--	--	--	--	--	--	--	--	--	--	--	--	--	--	--	--	--	--	--	--	-	-	-	--
CL2643.Contig1_All	385	1	16	0.1597	2.9123	4.1887227593161	Up	4.85506e-05	0.00013814986348129	--	--	--	--	gi|55700192|gb|AC124976.9|	60	8e-06	Mus musculus chromosome 3, clone RP24-84E6, complete sequence	--	--	--	--	--	--	--	--	--	--	--	--	--	--	-	-	-	--
Unigene10071_All	722	1	15	0.0851	1.4559	4.09660832379939	Up	9.83974e-05	0.000269583327141239	gi|321475027|gb|EFX85991.1|	57.8	5e-07	hypothetical protein DAPPUDRAFT_313559 [Daphnia pulex]	--	--	--	--	sp|P98160|PGBM_HUMAN	140	3e-33	Basement membrane-specific heparan sulfate proteoglycan core protein OS=Homo sapiens GN=HSPG2 PE=1 SV=4	--	--	--	--	--	K05637	5e-55	214	dmo:Dmoj_GI12813	laminin, alpha 1/2	GO:0044699	-	-	--
Unigene8849_All	363	1	15	0.1693	2.8958	4.09630808699896	Up	9.83974e-05	0.000269465933252047	--	--	--	--	--	--	--	--	--	--	--	--	--	--	--	--	--	--	--	--	--	--	-	-	-	--
Unigene11626_All	568	1	15	0.1082	1.8507	4.09629864782486	Up	9.83974e-05	0.000269559840181216	gi|321468025|gb|EFX79012.1|	78.2	2e-13	hypothetical protein DAPPUDRAFT_305049 [Daphnia pulex]	--	--	--	--	--	--	--	--	--	--	--	--	--	--	--	--	--	--	-	-	-	--
Unigene45284_All	696	1	15	0.0883	1.5103	4.09627790113593	Up	9.83974e-05	0.000269606818194493	gi|321457089|gb|EFX68182.1|	216.5	9e-55	hypothetical protein DAPPUDRAFT_93620 [Daphnia pulex]	gi|442622824|ref|NM_001273857.1|	61.9	4e-06	Drosophila melanogaster CG2070 (CG2070), transcript variant B, mRNA	sp|Q8TC12|RDH11_HUMAN	172	8e-43	Retinol dehydrogenase 11 OS=Homo sapiens GN=RDH11 PE=1 SV=2	CC0398	101	1e-21	COG1028	Dehydrogenases with different specificities (related to short-chain alcohol dehydrogenases)	K11153	1e-42	173	mdo:100028379	retinol dehydrogenase 12 [EC:1.1.1.-]	GO:0008152//metabolic process	-	-	--
Unigene8492_All	211	1	15	0.2913	4.9818	4.09608949752499	Up	9.83974e-05	0.00026947766803989	--	--	--	--	--	--	--	--	--	--	--	--	--	--	--	--	--	--	--	--	--	--	-	-	-	--
CL4443.Contig1_All	524	1	15	0.1173	2.006	4.09604668747103	Up	9.83974e-05	0.000269571583149641	--	--	--	--	gi|118445242|gb|AC189951.7|	65.9	2e-07	Rhesus Macaque BAC CH250-309I11 () complete sequence	--	--	--	--	--	--	--	--	--	--	--	--	--	--	-	-	-	--
Unigene7637_All	277	1	15	0.2219	3.7948	4.09604227963044	Up	9.83974e-05	0.000269536357313355	--	--	--	--	--	--	--	--	--	--	--	--	--	--	--	--	--	--	--	--	--	--	-	-	-	--
Unigene13068_All	362	1	15	0.1698	2.9038	4.09603372674586	Up	9.83974e-05	0.000269489403849839	--	--	--	--	--	--	--	--	--	--	--	--	--	--	--	--	--	--	--	--	--	--	-	-	-	--
CL5670.Contig2_All	226	1	15	0.272	4.6512	4.09592441999854	Up	9.83974e-05	0.000269548098235832	gi|326579691|gb|ADZ96217.1|	57	3e-07	JHE-like carboxylesterase 1 [Pandalopsis japonica]	gi|466026184|ref|XM_004273221.1|	87.7	2e-14	PREDICTED: Orcinus orca zinc finger homeobox 3 (ZFHX3), mRNA	sp|Q5DTT4|RGAG4_MOUSE	49.3	2e-06	Retrotransposon gag domain-containing protein 4 OS=Mus musculus GN=Rgag4 PE=2 SV=2	YKL028w	48.5	3e-06	COG1675	Transcription initiation factor IIE, alpha subunit	K10494	2e-06	50.8	mdo:100019180	zinc finger and BTB domain-containing protein 7	-	-	-	--
CL35.Contig2_All	1003	1	15	0.0613	1.048	4.09560783273403	Up	9.83974e-05	0.000269501140682026	gi|321459352|gb|EFX70406.1|	114.8	7e-24	hypothetical protein DAPPUDRAFT_328316 [Daphnia pulex]	gi|57470730|gb|AC145345.3|	73.8	1e-09	Mus musculus BAC clone RP23-343D3 from chromosome 7, complete sequence	sp|F1MJR8|TEX14_BOVIN	94	5e-19	Inactive serine/threonine-protein kinase TEX14 OS=Bos taurus GN=TEX14 PE=2 SV=2	FN0178	60.1	6e-09	COG0666	FOG: Ankyrin repeat	K13092	8e-16	85.1	cfa:489665	nuclear protein NHN1	-	-	-	--
Unigene5873_All	463	1	15	0.1328	2.2703	4.09555589766369	Up	9.83974e-05	0.000269618565256416	gi|326437894|gb|EGD83464.1|	60.5	2e-08	hypothetical protein PTSG_04072 [Salpingoeca sp. ATCC 50818]	gi|380025160|ref|XM_003696299.1|	109	1e-20	PREDICTED: Apis florea uncharacterized LOC100871781 (LOC100871781), mRNA	sp|Q75JC9|Y8484_DICDI	53.1	2e-07	Uncharacterized protein DDB_G0271670 OS=Dictyostelium discoideum GN=DDB_G0271670 PE=4 SV=1	YOR054c	52.8	2e-07	COG0452	Phosphopantothenoylcysteine synthetase/decarboxylase	K10592	5e-07	53.5	dgr:Dgri_GH24543	E3 ubiquitin-protein ligase HUWE1 [EC:6.3.2.19]	-	-	-	--
Unigene12939_All	596	1	14	0.1031	1.6461	3.99693574382292	Up	0.0001987982	0.00052224492257822	gi|108880409|gb|EAT44634.1|	101.3	3e-20	AAEL004023-PA [Aedes aegypti]	--	--	--	--	--	--	--	--	--	--	--	--	--	--	--	--	--	--	-	-	-	--
Unigene7975_All	651	1	14	0.0944	1.5071	3.996844476863	Up	0.0001987982	0.000522419506146839	--	--	--	--	--	--	--	--	--	--	--	--	--	--	--	--	--	--	--	--	--	--	-	-	-	--
Unigene6704_All	774	1	14	0.0794	1.2676	3.99681674723928	Up	0.0001987982	0.000522485005081912	gi|317418923|emb|CBN80961.1|	267.7	4e-70	Retrovirus polyprotein [Dicentrarchus labrax]	--	--	--	--	sp|P04323|POL3_DROME	186	6e-47	Retrovirus-related Pol polyprotein from transposon 17.6 OS=Drosophila melanogaster GN=pol PE=4 SV=1	YIL082w-a_2	175	9e-44	COG2801	Transposase and inactivated derivatives	K04228	1e-60	233	dre:100151502	arginine vasopressin receptor 2	-	-	-	--
Unigene7112_All	686	1	14	0.0896	1.4302	3.99657436591684	Up	0.0001987982	0.000522310377740642	--	--	--	--	--	--	--	--	--	--	--	--	--	--	--	--	--	--	--	--	--	--	-	-	-	--
Unigene7490_All	301	1	14	0.2042	3.2594	3.99655164199539	Up	0.0001987982	0.000522375849312665	--	--	--	--	--	--	--	--	--	--	--	--	--	--	--	--	--	--	--	--	--	--	-	-	-	--
Unigene11881_All	455	1	14	0.1351	2.1562	3.99639142281601	Up	0.0001987982	0.000522332199774389	--	--	--	--	--	--	--	--	--	--	--	--	--	--	--	--	--	--	--	--	--	--	-	-	-	--
Unigene45049_All	314	1	14	0.1958	3.1245	3.99617267004547	Up	0.0001987982	0.000522354023631654	--	--	--	--	--	--	--	--	--	--	--	--	--	--	--	--	--	--	--	--	--	--	-	-	-	--
Unigene12309_All	1928	1	877	0.0341	27.0155	9.62979992887142	Up	1.80604e-243	4.43593870651341e-242	gi|108876501|gb|EAT40726.1|	134.8	1e-29	AAEL007562-PA [Aedes aegypti]	--	--	--	--	sp|Q1HG43|DOXA1_HUMAN	85.1	5e-16	Dual oxidase maturation factor 1 OS=Homo sapiens GN=DUOXA1 PE=1 SV=1	--	--	--	--	--	K13172	2e-08	62	oaa:100075123	serine/arginine repetitive matrix protein 2	GO:0007611//learning or memory	-	GO:0044464//cell part;GO:0016020//membrane	--
Unigene13333_All	379	1	45	0.1732	7.0517	5.34746026430802	Up	6.15202e-12	1.9719069706e-11	gi|321475821|gb|EFX86783.1|	55.5	9e-07	hypothetical protein DAPPUDRAFT_307754 [Daphnia pulex]	--	--	--	--	--	--	--	--	--	--	--	--	--	--	--	--	--	--	-	-	-	--
CL5868.Contig1_All	2638	2	2541	0.0466	67.5012	10.5003674796299	Up	0	0	gi|257480841|gb|ACV60547.1|	298.1	0	polehole-like protein [Penaeus monodon]	--	--	--	--	--	--	--	--	--	--	--	--	--	--	--	--	--	--	-	-	-	--
Unigene14974_All	3579	2	2136	0.0343	41.8236	10.251892956672	Up	0	0	gi|257480841|gb|ACV60547.1|	77.4	6e-12	polehole-like protein [Penaeus monodon]	gi|257480840|gb|FJ746694.1|	196	5e-46	Penaeus monodon polehole-like protein mRNA, complete cds	--	--	--	--	--	--	--	--	--	K09828	5e-09	64.7	nvi:100123384	delta24-sterol reductase [EC:1.3.1.72]	-	-	-	--
Unigene14975_All	3698	2	2136	0.0332	40.4777	10.2517283594842	Up	0	0	gi|257480841|gb|ACV60547.1|	42	3e-144	polehole-like protein [Penaeus monodon]	gi|257480840|gb|FJ746694.1|	196	5e-46	Penaeus monodon polehole-like protein mRNA, complete cds	--	--	--	--	--	--	--	--	--	K09828	5e-09	64.7	nvi:100123384	delta24-sterol reductase [EC:1.3.1.72]	-	-	-	--
Unigene14982_All	3294	2	2136	0.0373	45.4422	10.2506413361249	Up	0	0	gi|257480841|gb|ACV60547.1|	77.4	5e-12	polehole-like protein [Penaeus monodon]	gi|257480840|gb|FJ746694.1|	196	5e-46	Penaeus monodon polehole-like protein mRNA, complete cds	--	--	--	--	--	--	--	--	--	K09828	5e-09	64.7	nvi:100123384	delta24-sterol reductase [EC:1.3.1.72]	-	-	-	--
Unigene14981_All	3463	2	2136	0.0355	43.2246	10.2498178732892	Up	0	0	gi|257480841|gb|ACV60547.1|	77.4	6e-12	polehole-like protein [Penaeus monodon]	gi|257480840|gb|FJ746694.1|	196	5e-46	Penaeus monodon polehole-like protein mRNA, complete cds	--	--	--	--	--	--	--	--	--	K09828	5e-09	64.7	nvi:100123384	delta24-sterol reductase [EC:1.3.1.72]	-	-	-	--
Unigene14984_All	3660	2	2136	0.0336	40.898	10.2493533456654	Up	0	0	gi|257480841|gb|ACV60547.1|	77.4	6e-12	polehole-like protein [Penaeus monodon]	gi|257480840|gb|FJ746694.1|	196	5e-46	Penaeus monodon polehole-like protein mRNA, complete cds	--	--	--	--	--	--	--	--	--	K09828	5e-09	64.7	nvi:100123384	delta24-sterol reductase [EC:1.3.1.72]	-	-	-	--
Unigene14978_All	3544	2	2136	0.0347	42.2366	10.2493423258598	Up	0	0	gi|257480841|gb|ACV60547.1|	77.4	6e-12	polehole-like protein [Penaeus monodon]	gi|257480840|gb|FJ746694.1|	196	5e-46	Penaeus monodon polehole-like protein mRNA, complete cds	--	--	--	--	--	--	--	--	--	K09828	5e-09	64.7	nvi:100123384	delta24-sterol reductase [EC:1.3.1.72]	-	-	-	--
Unigene14976_All	3617	2	2136	0.034	41.3842	10.2493296071724	Up	0	0	gi|257480841|gb|ACV60547.1|	42	3e-144	polehole-like protein [Penaeus monodon]	gi|257480840|gb|FJ746694.1|	196	5e-46	Penaeus monodon polehole-like protein mRNA, complete cds	--	--	--	--	--	--	--	--	--	K09828	5e-09	64.7	nvi:100123384	delta24-sterol reductase [EC:1.3.1.72]	-	-	-	--
Unigene14980_All	3448	2	2136	0.0357	43.4126	10.2479740392362	Up	0	0	gi|257480841|gb|ACV60547.1|	42	3e-144	polehole-like protein [Penaeus monodon]	gi|257480840|gb|FJ746694.1|	196	5e-46	Penaeus monodon polehole-like protein mRNA, complete cds	--	--	--	--	--	--	--	--	--	K09828	5e-09	64.7	nvi:100123384	delta24-sterol reductase [EC:1.3.1.72]	-	-	-	--
Unigene14979_All	3410	2	2136	0.0361	43.8964	10.2478880748931	Up	0	0	gi|257480841|gb|ACV60547.1|	77.4	6e-12	polehole-like protein [Penaeus monodon]	gi|257480840|gb|FJ746694.1|	196	5e-46	Penaeus monodon polehole-like protein mRNA, complete cds	--	--	--	--	--	--	--	--	--	K09828	5e-09	64.7	nvi:100123384	delta24-sterol reductase [EC:1.3.1.72]	-	-	-	--
Unigene14991_All	3665	2	2103	0.0335	40.2112	10.229220579401	Up	0	0	gi|257480841|gb|ACV60547.1|	77.4	6e-12	polehole-like protein [Penaeus monodon]	gi|257480840|gb|FJ746694.1|	196	5e-46	Penaeus monodon polehole-like protein mRNA, complete cds	--	--	--	--	--	--	--	--	--	K09828	5e-09	64.7	nvi:100123384	delta24-sterol reductase [EC:1.3.1.72]	-	-	-	--
Unigene14990_All	3549	2	2103	0.0346	41.5255	10.2290097862864	Up	0	0	gi|257480841|gb|ACV60547.1|	77.4	6e-12	polehole-like protein [Penaeus monodon]	gi|257480840|gb|FJ746694.1|	196	5e-46	Penaeus monodon polehole-like protein mRNA, complete cds	--	--	--	--	--	--	--	--	--	K09828	5e-09	64.7	nvi:100123384	delta24-sterol reductase [EC:1.3.1.72]	-	-	-	--
Unigene14994_All	3746	2	2103	0.0328	39.3417	10.2281477692903	Up	0	0	gi|257480841|gb|ACV60547.1|	77.4	6e-12	polehole-like protein [Penaeus monodon]	gi|257480840|gb|FJ746694.1|	196	6e-46	Penaeus monodon polehole-like protein mRNA, complete cds	--	--	--	--	--	--	--	--	--	K09828	5e-09	64.7	nvi:100123384	delta24-sterol reductase [EC:1.3.1.72]	-	-	-	--
Unigene14986_All	3703	2	2103	0.0332	39.7986	10.2273187248995	Up	0	0	gi|257480841|gb|ACV60547.1|	42	3e-144	polehole-like protein [Penaeus monodon]	gi|257480840|gb|FJ746694.1|	196	5e-46	Penaeus monodon polehole-like protein mRNA, complete cds	--	--	--	--	--	--	--	--	--	K09828	5e-09	64.7	nvi:100123384	delta24-sterol reductase [EC:1.3.1.72]	-	-	-	--
Unigene14992_All	3784	2	2103	0.0325	38.9466	10.2268419544423	Up	0	0	gi|257480841|gb|ACV60547.1|	42	3e-144	polehole-like protein [Penaeus monodon]	gi|257480840|gb|FJ746694.1|	196	6e-46	Penaeus monodon polehole-like protein mRNA, complete cds	--	--	--	--	--	--	--	--	--	K09828	5e-09	64.7	nvi:100123384	delta24-sterol reductase [EC:1.3.1.72]	-	-	-	--
Unigene14995_All	3534	2	2103	0.0348	41.7018	10.2268066355201	Up	0	0	gi|257480841|gb|ACV60547.1|	42	3e-144	polehole-like protein [Penaeus monodon]	gi|257480840|gb|FJ746694.1|	196	5e-46	Penaeus monodon polehole-like protein mRNA, complete cds	--	--	--	--	--	--	--	--	--	K09828	5e-09	64.7	nvi:100123384	delta24-sterol reductase [EC:1.3.1.72]	-	-	-	--
Unigene14997_All	3380	2	2103	0.0364	43.6018	10.2262335288153	Up	0	0	gi|257480841|gb|ACV60547.1|	77.4	5e-12	polehole-like protein [Penaeus monodon]	gi|257480840|gb|FJ746694.1|	196	5e-46	Penaeus monodon polehole-like protein mRNA, complete cds	--	--	--	--	--	--	--	--	--	K09828	5e-09	64.7	nvi:100123384	delta24-sterol reductase [EC:1.3.1.72]	-	-	-	--
Unigene14988_All	3630	2	2103	0.0339	40.5989	10.2259396503847	Up	0	0	gi|257480841|gb|ACV60547.1|	77.4	6e-12	polehole-like protein [Penaeus monodon]	gi|257480840|gb|FJ746694.1|	196	5e-46	Penaeus monodon polehole-like protein mRNA, complete cds	--	--	--	--	--	--	--	--	--	K09828	5e-09	64.7	nvi:100123384	delta24-sterol reductase [EC:1.3.1.72]	-	-	-	--
Unigene14996_All	3496	2	2103	0.0352	42.155	10.2259126150189	Up	0	0	gi|257480841|gb|ACV60547.1|	77.4	6e-12	polehole-like protein [Penaeus monodon]	gi|257480840|gb|FJ746694.1|	196	5e-46	Penaeus monodon polehole-like protein mRNA, complete cds	--	--	--	--	--	--	--	--	--	K09828	5e-09	64.7	nvi:100123384	delta24-sterol reductase [EC:1.3.1.72]	-	-	-	--
Unigene14973_All	3284	2	2075	0.0374	44.2789	10.2093653969158	Up	0	0	gi|257480841|gb|ACV60547.1|	77.4	5e-12	polehole-like protein [Penaeus monodon]	gi|257480840|gb|FJ746694.1|	196	5e-46	Penaeus monodon polehole-like protein mRNA, complete cds	--	--	--	--	--	--	--	--	--	K09828	5e-09	64.7	nvi:100123384	delta24-sterol reductase [EC:1.3.1.72]	-	-	-	--
Unigene14972_All	2387	2	2075	0.0515	60.9183	10.2080875345757	Up	0	0	gi|257480841|gb|ACV60547.1|	217.6	4e-138	polehole-like protein [Penaeus monodon]	gi|257480840|gb|FJ746694.1|	196	4e-46	Penaeus monodon polehole-like protein mRNA, complete cds	--	--	--	--	--	--	--	--	--	K09828	3e-09	64.7	nvi:100123384	delta24-sterol reductase [EC:1.3.1.72]	-	-	-	--
Unigene14977_All	3438	2	2077	0.0358	42.3362	10.2077164793384	Up	0	0	gi|257480841|gb|ACV60547.1|	42	3e-144	polehole-like protein [Penaeus monodon]	gi|257480840|gb|FJ746694.1|	196	5e-46	Penaeus monodon polehole-like protein mRNA, complete cds	--	--	--	--	--	--	--	--	--	K09828	5e-09	64.7	nvi:100123384	delta24-sterol reductase [EC:1.3.1.72]	-	-	-	--
Unigene14983_All	3400	2	2075	0.0362	42.7682	10.2063330766413	Up	0	0	gi|257480841|gb|ACV60547.1|	77.4	5e-12	polehole-like protein [Penaeus monodon]	gi|257480840|gb|FJ746694.1|	196	5e-46	Penaeus monodon polehole-like protein mRNA, complete cds	--	--	--	--	--	--	--	--	--	K09828	5e-09	64.7	nvi:100123384	delta24-sterol reductase [EC:1.3.1.72]	-	-	-	--
Unigene14968_All	3248	2	2042	0.0378	44.0577	10.1867922323811	Up	0	0	gi|257480841|gb|ACV60547.1|	77.4	5e-12	polehole-like protein [Penaeus monodon]	gi|257480840|gb|FJ746694.1|	196	5e-46	Penaeus monodon polehole-like protein mRNA, complete cds	--	--	--	--	--	--	--	--	--	K09828	5e-09	64.7	nvi:100123384	delta24-sterol reductase [EC:1.3.1.72]	-	-	-	--
Unigene14955_All	3518	2	2042	0.0349	40.6763	10.1867457028793	Up	0	0	gi|257480841|gb|ACV60547.1|	42	3e-144	polehole-like protein [Penaeus monodon]	gi|257480840|gb|FJ746694.1|	196	5e-46	Penaeus monodon polehole-like protein mRNA, complete cds	--	--	--	--	--	--	--	--	--	K09828	5e-09	64.7	nvi:100123384	delta24-sterol reductase [EC:1.3.1.72]	-	-	-	--
Unigene14969_All	3364	2	2042	0.0365	42.5384	10.1866535907927	Up	0	0	gi|257480841|gb|ACV60547.1|	77.4	5e-12	polehole-like protein [Penaeus monodon]	gi|257480840|gb|FJ746694.1|	196	5e-46	Penaeus monodon polehole-like protein mRNA, complete cds	--	--	--	--	--	--	--	--	--	K09828	5e-09	64.7	nvi:100123384	delta24-sterol reductase [EC:1.3.1.72]	-	-	-	--
Unigene14971_All	3402	2	2042	0.0361	42.0633	10.1863474860852	Up	0	0	gi|257480841|gb|ACV60547.1|	42	3e-144	polehole-like protein [Penaeus monodon]	gi|257480840|gb|FJ746694.1|	196	5e-46	Penaeus monodon polehole-like protein mRNA, complete cds	--	--	--	--	--	--	--	--	--	K09828	5e-09	64.7	nvi:100123384	delta24-sterol reductase [EC:1.3.1.72]	-	-	-	--
Unigene14957_All	2967	2	2042	0.0414	48.2303	10.1860933008537	Up	0	0	gi|257480841|gb|ACV60547.1|	217.6	5e-138	polehole-like protein [Penaeus monodon]	gi|257480840|gb|FJ746694.1|	196	4e-46	Penaeus monodon polehole-like protein mRNA, complete cds	--	--	--	--	--	--	--	--	--	K09828	4e-09	64.7	nvi:100123384	delta24-sterol reductase [EC:1.3.1.72]	-	-	-	--
Unigene14958_All	3329	2	2042	0.0369	42.9857	10.1860202684174	Up	0	0	gi|257480841|gb|ACV60547.1|	77.4	5e-12	polehole-like protein [Penaeus monodon]	gi|257480840|gb|FJ746694.1|	196	5e-46	Penaeus monodon polehole-like protein mRNA, complete cds	--	--	--	--	--	--	--	--	--	K09828	5e-09	64.7	nvi:100123384	delta24-sterol reductase [EC:1.3.1.72]	-	-	-	--
Unigene14965_All	3079	2	2042	0.0399	46.4759	10.185878341239	Up	0	0	gi|257480841|gb|ACV60547.1|	77.4	5e-12	polehole-like protein [Penaeus monodon]	gi|257480840|gb|FJ746694.1|	196	5e-46	Penaeus monodon polehole-like protein mRNA, complete cds	--	--	--	--	--	--	--	--	--	K09828	4e-09	64.7	nvi:100123384	delta24-sterol reductase [EC:1.3.1.72]	-	-	-	--
Unigene14964_All	3233	2	2042	0.038	44.2621	10.185856767035	Up	0	0	gi|257480841|gb|ACV60547.1|	42	3e-144	polehole-like protein [Penaeus monodon]	gi|257480840|gb|FJ746694.1|	196	5e-46	Penaeus monodon polehole-like protein mRNA, complete cds	--	--	--	--	--	--	--	--	--	K09828	5e-09	64.7	nvi:100123384	delta24-sterol reductase [EC:1.3.1.72]	-	-	-	--
Unigene14962_All	3217	2	2042	0.0382	44.4822	10.1854397890174	Up	0	0	gi|257480841|gb|ACV60547.1|	217.6	3e-54	polehole-like protein [Penaeus monodon]	gi|257480840|gb|FJ746694.1|	196	5e-46	Penaeus monodon polehole-like protein mRNA, complete cds	--	--	--	--	--	--	--	--	--	K09828	5e-09	64.7	nvi:100123384	delta24-sterol reductase [EC:1.3.1.72]	-	-	-	--
Unigene14985_All	2473	2	2042	0.0497	57.8647	10.1852219423036	Up	0	0	gi|257480841|gb|ACV60547.1|	217.6	2e-54	polehole-like protein [Penaeus monodon]	gi|257480840|gb|FJ746694.1|	196	4e-46	Penaeus monodon polehole-like protein mRNA, complete cds	--	--	--	--	--	--	--	--	--	K09828	3e-09	64.7	nvi:100123384	delta24-sterol reductase [EC:1.3.1.72]	-	-	-	--
Unigene14959_All	3349	2	2042	0.0367	42.729	10.1852197751695	Up	0	0	gi|257480841|gb|ACV60547.1|	42	3e-144	polehole-like protein [Penaeus monodon]	gi|257480840|gb|FJ746694.1|	196	5e-46	Penaeus monodon polehole-like protein mRNA, complete cds	--	--	--	--	--	--	--	--	--	K09828	5e-09	64.7	nvi:100123384	delta24-sterol reductase [EC:1.3.1.72]	-	-	-	--
Unigene14967_All	3136	2	2042	0.0392	45.6312	10.1849512243043	Up	0	0	gi|257480841|gb|ACV60547.1|	217.6	3e-54	polehole-like protein [Penaeus monodon]	gi|257480840|gb|FJ746694.1|	196	5e-46	Penaeus monodon polehole-like protein mRNA, complete cds	--	--	--	--	--	--	--	--	--	K09828	4e-09	64.7	nvi:100123384	delta24-sterol reductase [EC:1.3.1.72]	-	-	-	--
Unigene14963_All	3483	2	2042	0.0353	41.0851	10.1847313794143	Up	0	0	gi|257480841|gb|ACV60547.1|	42	3e-144	polehole-like protein [Penaeus monodon]	gi|257480840|gb|FJ746694.1|	196	5e-46	Penaeus monodon polehole-like protein mRNA, complete cds	--	--	--	--	--	--	--	--	--	K09828	5e-09	64.7	nvi:100123384	delta24-sterol reductase [EC:1.3.1.72]	-	-	-	--
Unigene14961_All	3445	2	2042	0.0357	41.5383	10.1843023839385	Up	0	0	gi|257480841|gb|ACV60547.1|	77.4	6e-12	polehole-like protein [Penaeus monodon]	gi|257480840|gb|FJ746694.1|	196	5e-46	Penaeus monodon polehole-like protein mRNA, complete cds	--	--	--	--	--	--	--	--	--	K09828	5e-09	64.7	nvi:100123384	delta24-sterol reductase [EC:1.3.1.72]	-	-	-	--
Unigene14989_All	3524	2	2042	0.0349	40.6071	10.1842892475403	Up	0	0	gi|257480841|gb|ACV60547.1|	42	3e-144	polehole-like protein [Penaeus monodon]	gi|257480840|gb|FJ746694.1|	196	5e-46	Penaeus monodon polehole-like protein mRNA, complete cds	--	--	--	--	--	--	--	--	--	K09828	5e-09	64.7	nvi:100123384	delta24-sterol reductase [EC:1.3.1.72]	-	-	-	--
Unigene14987_All	3370	2	2042	0.0365	42.4627	10.1840839289068	Up	0	0	gi|257480841|gb|ACV60547.1|	77.4	5e-12	polehole-like protein [Penaeus monodon]	gi|257480840|gb|FJ746694.1|	196	5e-46	Penaeus monodon polehole-like protein mRNA, complete cds	--	--	--	--	--	--	--	--	--	K09828	5e-09	64.7	nvi:100123384	delta24-sterol reductase [EC:1.3.1.72]	-	-	-	--
Unigene14954_All	3195	2	2042	0.0385	44.7885	10.184054188933	Up	0	0	gi|257480841|gb|ACV60547.1|	77.4	5e-12	polehole-like protein [Penaeus monodon]	gi|257480840|gb|FJ746694.1|	196	5e-46	Penaeus monodon polehole-like protein mRNA, complete cds	--	--	--	--	--	--	--	--	--	K09828	5e-09	64.7	nvi:100123384	delta24-sterol reductase [EC:1.3.1.72]	-	-	-	--
Unigene14993_All	3486	2	2042	0.0353	41.0497	10.1834877796829	Up	0	0	gi|257480841|gb|ACV60547.1|	77.4	6e-12	polehole-like protein [Penaeus monodon]	gi|257480840|gb|FJ746694.1|	196	5e-46	Penaeus monodon polehole-like protein mRNA, complete cds	--	--	--	--	--	--	--	--	--	K09828	5e-09	64.7	nvi:100123384	delta24-sterol reductase [EC:1.3.1.72]	-	-	-	--
Unigene14953_All	3599	2	2042	0.0342	39.7608	10.1831347442283	Up	0	0	gi|257480841|gb|ACV60547.1|	42	3e-144	polehole-like protein [Penaeus monodon]	gi|257480840|gb|FJ746694.1|	196	5e-46	Penaeus monodon polehole-like protein mRNA, complete cds	--	--	--	--	--	--	--	--	--	K09828	5e-09	64.7	nvi:100123384	delta24-sterol reductase [EC:1.3.1.72]	-	-	-	--
Unigene14952_All	3223	2	1982	0.0381	43.0948	10.1435070851023	Up	0	0	gi|257480841|gb|ACV60547.1|	42	3e-144	polehole-like protein [Penaeus monodon]	gi|257480840|gb|FJ746694.1|	196	5e-46	Penaeus monodon polehole-like protein mRNA, complete cds	--	--	--	--	--	--	--	--	--	K09828	5e-09	64.7	nvi:100123384	delta24-sterol reductase [EC:1.3.1.72]	-	-	-	--
Unigene14970_All	3339	2	1981	0.0368	41.5767	10.1418537724258	Up	0	0	gi|257480841|gb|ACV60547.1|	42	3e-144	polehole-like protein [Penaeus monodon]	gi|257480840|gb|FJ746694.1|	196	5e-46	Penaeus monodon polehole-like protein mRNA, complete cds	--	--	--	--	--	--	--	--	--	K09828	5e-09	64.7	nvi:100123384	delta24-sterol reductase [EC:1.3.1.72]	-	-	-	--
Unigene14966_All	3185	2	1981	0.0386	43.587	10.1410813466632	Up	0	0	gi|257480841|gb|ACV60547.1|	77.4	5e-12	polehole-like protein [Penaeus monodon]	gi|257480840|gb|FJ746694.1|	196	5e-46	Penaeus monodon polehole-like protein mRNA, complete cds	--	--	--	--	--	--	--	--	--	K09828	5e-09	64.7	nvi:100123384	delta24-sterol reductase [EC:1.3.1.72]	-	-	-	--
Unigene14956_All	2957	2	1981	0.0416	46.9478	10.1402583102673	Up	0	0	gi|257480841|gb|ACV60547.1|	217.6	5e-138	polehole-like protein [Penaeus monodon]	gi|257480840|gb|FJ746694.1|	196	4e-46	Penaeus monodon polehole-like protein mRNA, complete cds	--	--	--	--	--	--	--	--	--	K09828	4e-09	64.7	nvi:100123384	delta24-sterol reductase [EC:1.3.1.72]	-	-	-	--
Unigene14960_All	3069	2	1981	0.0401	45.2345	10.1396055726877	Up	0	0	gi|257480841|gb|ACV60547.1|	77.4	5e-12	polehole-like protein [Penaeus monodon]	gi|257480840|gb|FJ746694.1|	196	5e-46	Penaeus monodon polehole-like protein mRNA, complete cds	--	--	--	--	--	--	--	--	--	K09828	4e-09	64.7	nvi:100123384	delta24-sterol reductase [EC:1.3.1.72]	-	-	-	--
CL62.Contig6_All	351	2	1661	0.3502	331.6227	9.88714796543399	Up	0	0	gi|37196920|dbj|BAC92763.1|	113.2	3e-24	thrombospondin [Marsupenaeus japonicus]	--	--	--	--	sp|Q61555|FBN2_MOUSE	98.6	3e-21	Fibrillin-2 OS=Mus musculus GN=Fbn2 PE=1 SV=2	--	--	--	--	--	K06826	9e-19	92	spu:586685	nidogen (entactin)	-	GO:0005488//binding;GO:0016491//oxidoreductase activity	-	--
Unigene15467_All	1783	2	1557	0.0689	61.1954	9.79470351271241	Up	0	0	gi|449678953|ref|XP_002161219.2|	59.7	6e-07	PREDICTED: uncharacterized protein LOC100213957, partial [Hydra magnipapillata]	gi|257480840|gb|FJ746694.1|	89.7	4e-14	Penaeus monodon polehole-like protein mRNA, complete cds	--	--	--	--	--	--	--	--	--	--	--	--	--	--	-	-	-	--
Unigene15470_All	2123	2	1557	0.0579	51.3949	9.79384614198041	Up	0	0	gi|449678953|ref|XP_002161219.2|	60.1	5e-07	PREDICTED: uncharacterized protein LOC100213957, partial [Hydra magnipapillata]	gi|257480840|gb|FJ746694.1|	89.7	5e-14	Penaeus monodon polehole-like protein mRNA, complete cds	--	--	--	--	--	--	--	--	--	--	--	--	--	--	-	-	-	--
Unigene15469_All	1633	2	1557	0.0753	66.8166	9.79334099196279	Up	0	0	gi|449678953|ref|XP_002161219.2|	60.1	4e-07	PREDICTED: uncharacterized protein LOC100213957, partial [Hydra magnipapillata]	gi|257480840|gb|FJ746694.1|	89.7	4e-14	Penaeus monodon polehole-like protein mRNA, complete cds	--	--	--	--	--	--	--	--	--	--	--	--	--	--	-	-	-	--
Unigene15471_All	2273	2	1557	0.0541	48.0033	9.79328927831851	Up	0	0	gi|449678953|ref|XP_002161219.2|	59.7	8e-07	PREDICTED: uncharacterized protein LOC100213957, partial [Hydra magnipapillata]	gi|257480840|gb|FJ746694.1|	89.7	6e-14	Penaeus monodon polehole-like protein mRNA, complete cds	--	--	--	--	--	--	--	--	--	--	--	--	--	--	-	-	-	--
Unigene15468_All	1585	2	1557	0.0776	68.84	9.7929747296278	Up	0	0	gi|449678953|ref|XP_002161219.2|	59.7	5e-07	PREDICTED: uncharacterized protein LOC100213957, partial [Hydra magnipapillata]	gi|257480840|gb|FJ746694.1|	89.7	4e-14	Penaeus monodon polehole-like protein mRNA, complete cds	--	--	--	--	--	--	--	--	--	--	--	--	--	--	-	-	-	--
Unigene15473_All	2321	2	1557	0.053	47.0105	9.79277494999108	Up	0	0	gi|449678953|ref|XP_002161219.2|	60.1	6e-07	PREDICTED: uncharacterized protein LOC100213957, partial [Hydra magnipapillata]	gi|257480840|gb|FJ746694.1|	89.7	6e-14	Penaeus monodon polehole-like protein mRNA, complete cds	--	--	--	--	--	--	--	--	--	--	--	--	--	--	-	-	-	--
Unigene15472_All	2471	2	1557	0.0498	44.1568	9.79227416757793	Up	0	0	gi|449678953|ref|XP_002161219.2|	59.7	9e-07	PREDICTED: uncharacterized protein LOC100213957, partial [Hydra magnipapillata]	gi|257480840|gb|FJ746694.1|	89.7	6e-14	Penaeus monodon polehole-like protein mRNA, complete cds	--	--	--	--	--	--	--	--	--	--	--	--	--	--	-	-	-	--
CL5787.Contig2_All	1846	2	1544	0.0666	58.6135	9.78149509522052	Up	0	0	gi|301131536|gb|ADK63101.1|	972.2	0	thrombospondin protein [Penaeus monodon]	gi|301131535|gb|GU451715.1|	1342	0	Penaeus monodon thrombospondin protein mRNA, complete cds	sp|Q9R0G6|COMP_MOUSE	578	1e-164	Cartilage oligomeric matrix protein OS=Mus musculus GN=Comp PE=1 SV=2	--	--	--	--	--	K04659	3e-176	619	aag:AaeL_AAEL008062	thrombospondin	-	-	-	--
Unigene12858_All	733	2	1254	0.1677	119.8879	9.48158765408751	Up	0	0	--	--	--	--	--	--	--	--	--	--	--	--	--	--	--	--	--	--	--	--	--	--	-	-	-	--
Unigene8627_All	1224	2	1253	0.1004	71.7384	9.48084248934146	Up	0	0	gi|242007933|ref|XP_002424769.1|	286.6	1e-75	conserved hypothetical protein [Pediculus humanus corporis] >gi|212508292|gb|EEB12031.1| conserved hypothetical protein [Pediculus humanus corporis]	gi|195155578|ref|XM_002018645.1|	109	3e-20	Drosophila persimilis GL25820 (Dper\GL25820), mRNA	sp|P98088|MUC5A_HUMAN	95.9	2e-19	Mucin-5AC (Fragments) OS=Homo sapiens GN=MUC5AC PE=1 SV=3	YPO2725	57.8	4e-08	COG3501	Uncharacterized protein conserved in bacteria	K10955	4e-19	96.3	hsa:4583	intestinal mucin-2	-	-	-	--
CL5432.Contig1_All	746	2	1199	0.1648	112.6321	9.41668609434567	Up	0	0	gi|156407870|ref|XP_001641580.1|	63.9	8e-09	predicted protein [Nematostella vectensis] >gi|156228719|gb|EDO49517.1| predicted protein [Nematostella vectensis]	--	--	--	--	sp|A3KFF6|WBP2L_BOVIN	58.5	1e-08	Postacrosomal sheath WW domain-binding protein OS=Bos taurus GN=WBP2NL PE=2 SV=1	--	--	--	--	--	--	--	--	--	--	GO:0044763	-	-	--
Unigene4257_All	511	2	1108	0.2406	151.95	9.30274431700831	Up	0	0	--	--	--	--	gi|300836857|gb|GQ505293.1|	341	2e-90	Penaeus monodon progestin membrane receptor component 1 (PGMRC1) mRNA, complete cds	--	--	--	--	--	--	--	--	--	--	--	--	--	--	-	-	-	--
CL1478.Contig1_All	3061	2	984	0.0402	22.5275	9.13027600194776	Up	0	0	gi|321473270|gb|EFX84238.1|	499.6	4e-139	hypothetical protein DAPPUDRAFT_315076 [Daphnia pulex]	--	--	--	--	sp|Q6NT16|S18B1_HUMAN	201	8e-51	MFS-type transporter SLC18B1 OS=Homo sapiens GN=SLC18B1 PE=2 SV=1	MJ1560	60.5	2e-08	COG0477	Permeases of the major facilitator superfamily	K14636	1e-07	60.1	nvi:100121562	MFS transporter, DHA1 family, solute carrier family 18 (vesicular acetylcholine transporter), member 3	-	-	-	--
CL782.Contig2_All	992	2	832	0.1239	58.7751	8.88988509077904	Up	1.122664e-270	5.00724068312056e-269	gi|291390529|ref|XP_002711747.1|	42	4e-14	PREDICTED: tigger transposable element derived 6-like [Oryctolagus cuniculus]	--	--	--	--	--	--	--	--	--	--	--	--	--	K10077	4e-09	62.8	ecb:100061887	layilin	-	-	-	--
CL47.Contig20_All	1294	2	637	0.095	34.4974	8.50434440416856	Up	1.78985e-206	6.07447851052347e-205	gi|260804593|ref|XP_002597172.1|	56.6	3e-06	hypothetical protein BRAFLDRAFT_66300 [Branchiostoma floridae] >gi|229282435|gb|EEN53184.1| hypothetical protein BRAFLDRAFT_66300 [Branchiostoma floridae]	--	--	--	--	--	--	--	--	--	--	--	--	--	--	--	--	--	--	-	-	-	--
CL47.Contig36_All	1381	2	636	0.089	32.2734	8.50232452221673	Up	3.81846e-206	1.29452998641509e-204	gi|260804593|ref|XP_002597172.1|	30.8	5e-06	hypothetical protein BRAFLDRAFT_66300 [Branchiostoma floridae] >gi|229282435|gb|EEN53184.1| hypothetical protein BRAFLDRAFT_66300 [Branchiostoma floridae]	--	--	--	--	--	--	--	--	--	--	--	--	--	--	--	--	--	--	-	-	-	--
CL47.Contig42_All	1366	2	634	0.09	32.5252	8.49741721143482	Up	1.737888e-205	5.86332084463519e-204	gi|260804593|ref|XP_002597172.1|	56.6	3e-06	hypothetical protein BRAFLDRAFT_66300 [Branchiostoma floridae] >gi|229282435|gb|EEN53184.1| hypothetical protein BRAFLDRAFT_66300 [Branchiostoma floridae]	--	--	--	--	--	--	--	--	--	--	--	--	--	--	--	--	--	--	-	-	-	--
CL47.Contig51_All	1443	2	634	0.0852	30.7896	8.49737397908754	Up	1.737888e-205	5.86017697286863e-204	gi|449666566|ref|XP_004206371.1|	24.3	1e-07	PREDICTED: uncharacterized protein LOC101236068 [Hydra magnipapillata]	--	--	--	--	--	--	--	--	--	--	--	--	--	--	--	--	--	--	-	-	-	--
CL47.Contig13_All	1453	2	633	0.0846	30.5295	8.49533058316986	Up	3.70754e-205	1.24817866980728e-203	gi|260804593|ref|XP_002597172.1|	30.8	6e-06	hypothetical protein BRAFLDRAFT_66300 [Branchiostoma floridae] >gi|229282435|gb|EEN53184.1| hypothetical protein BRAFLDRAFT_66300 [Branchiostoma floridae]	--	--	--	--	--	--	--	--	--	--	--	--	--	--	--	--	--	--	-	-	-	--
CL47.Contig24_All	1202	2	622	0.1023	36.2633	8.46956026257568	Up	1.544006e-201	5.118579300369e-200	gi|449666566|ref|XP_004206371.1|	24.3	3e-07	PREDICTED: uncharacterized protein LOC101236068 [Hydra magnipapillata]	--	--	--	--	--	--	--	--	--	--	--	--	--	--	--	--	--	--	-	-	-	--
CL47.Contig3_All	1382	2	532	0.089	26.9765	8.2436821300719	Up	6.19734e-172	1.81357988794788e-170	gi|390350346|ref|XP_788074.3|	58.5	9e-07	PREDICTED: uncharacterized protein LOC583054 [Strongylocentrotus purpuratus]	--	--	--	--	--	--	--	--	--	--	--	--	--	--	--	--	--	--	-	-	-	--
CL47.Contig6_All	1367	2	530	0.0899	27.17	8.23947773448225	Up	2.81716e-171	8.22877650162564e-170	gi|390350346|ref|XP_788074.3|	63.9	2e-08	PREDICTED: uncharacterized protein LOC583054 [Strongylocentrotus purpuratus]	--	--	--	--	--	--	--	--	--	--	--	--	--	--	--	--	--	--	-	-	-	--
CL47.Contig7_All	1454	2	529	0.0846	25.4961	8.23540320404939	Up	6.00632e-171	1.75197334025974e-169	gi|390350346|ref|XP_788074.3|	58.5	1e-06	PREDICTED: uncharacterized protein LOC583054 [Strongylocentrotus purpuratus]	--	--	--	--	--	--	--	--	--	--	--	--	--	--	--	--	--	--	-	-	-	--
CL47.Contig8_All	1203	2	518	0.1022	30.1749	8.20580998337781	Up	2.48418e-167	7.15316446153846e-166	gi|449666566|ref|XP_004206371.1|	55.1	8e-06	PREDICTED: uncharacterized protein LOC101236068 [Hydra magnipapillata]	--	--	--	--	--	--	--	--	--	--	--	--	--	--	--	--	--	--	-	-	-	--
CL1666.Contig1_All	7953	2	486	0.0155	4.2824	8.11000753204076	Up	8.2009e-157	2.23941901519757e-155	gi|45774386|gb|AAP76571.2|	5048	0	vitellogenin [Litopenaeus vannamei]	gi|45774385|gb|AY321153.2|	15460	0	Litopenaeus vannamei vitellogenin (Vg) mRNA, complete cds	sp|Q6RG02|VIT_FENME	4477	0	Vitellogenin OS=Fenneropenaeus merguiensis PE=1 SV=2	--	--	--	--	--	K14462	4e-31	139	rno:54225	apolipoprotein B	GO:0006869//lipid transport	GO:0005319//lipid transporter activity	-	--
CL1577.Contig4_All	819	2	459	0.1501	39.2745	8.03152512163637	Up	6.11114e-148	1.59666544378895e-146	--	--	--	--	gi|23592208|gb|AC124197.4|	67.9	7e-08	Mus musculus BAC clone RP23-298C4 from 15, complete sequence	--	--	--	--	--	--	--	--	--	--	--	--	--	--	-	-	-	--
CL2871.Contig9_All	1425	2	418	0.0863	20.5562	7.89599731917461	Up	1.790692e-134	4.37502092059052e-133	gi|328709033|ref|XP_003243855.1|	23.5	1e-16	PREDICTED: uncharacterized protein KIAA1586-like [Acyrthosiphon pisum]	--	--	--	--	--	--	--	--	--	--	--	--	--	--	--	--	--	--	-	-	-	--
Unigene8869_All	249	2	396	0.4937	111.4494	7.81853848929555	Up	2.99132e-127	7.04826272611465e-126	--	--	--	--	--	--	--	--	--	--	--	--	--	--	--	--	--	--	--	--	--	--	-	-	-	--
CL4156.Contig2_All	586	2	385	0.2098	46.041	7.77776068067663	Up	1.219862e-123	2.82558679395948e-122	--	--	--	--	--	--	--	--	--	--	--	--	--	--	--	--	--	--	--	--	--	--	-	-	-	--
CL2546.Contig1_All	2309	2	363	0.0532	11.017	7.69408946117937	Up	2.01872e-116	4.49392082690265e-115	--	--	--	--	gi|21666716|gb|AF445324.1|	91.7	1e-14	Penaeus monodon hypothetical cob intron 4-like protein mRNA, complete cds	--	--	--	--	--	--	--	--	--	--	--	--	--	--	-	-	-	--
CL4525.Contig2_All	313	2	322	0.3928	72.093	7.51992044530869	Up	5.6175e-103	1.14550369649805e-101	gi|301131536|gb|ADK63101.1|	52	5e-30	thrombospondin protein [Penaeus monodon]	--	--	--	--	--	--	--	--	--	--	--	--	--	--	--	--	--	--	-	-	-	--
CL32.Contig26_All	716	2	313	0.1717	30.6347	7.47913287377109	Up	5.0007e-100	9.97728494923858e-99	gi|257480841|gb|ACV60547.1|	133.3	1e-29	polehole-like protein [Penaeus monodon]	gi|257480840|gb|FJ746694.1|	101	5e-18	Penaeus monodon polehole-like protein mRNA, complete cds	--	--	--	--	--	--	--	--	--	--	--	--	--	--	-	-	-	--
Unigene8296_All	1481	2	170	0.083	8.0441	6.59867586989221	Up	2.67808e-53	3.49199865312046e-52	--	--	--	--	--	--	--	--	--	--	--	--	--	--	--	--	--	--	--	--	--	--	-	-	-	--
CL3963.Contig2_All	2765	2	159	0.0445	4.0298	6.50075909290348	Up	1.012978e-49	1.26397143777778e-48	gi|194758880|ref|XP_001961686.1|	433.7	2e-119	GF15089 [Drosophila ananassae] >gi|190615383|gb|EDV30907.1| GF15089 [Drosophila ananassae]	--	--	--	--	sp|O15943|CADN_DROME	432	1e-120	Neural-cadherin OS=Drosophila melanogaster GN=CadN PE=1 SV=2	Cgl1939	71.6	7e-12	COG0532	Translation initiation factor 2 (IF-2; GTPase)	K10414	5e-94	346	dmo:Dmoj_GI22290	dynein heavy chain 2, cytosolic	GO:0007411//axon guidance;GO:0001745//compound eye morphogenesis;GO:0016337//cell-cell adhesion;GO:0010975//regulation of neuron projection development;GO:0010769//regulation of cell morphogenesis involved in differentiation;GO:0048675//axon extension	GO:0005515//protein binding	GO:0016020//membrane	--
CL4212.Contig2_All	1709	2	146	0.0719	5.9868	6.37964949429028	Up	1.693116e-45	1.98317524693611e-44	gi|198463339|ref|XP_002135479.1|	61.6	1e-07	GA28568 [Drosophila pseudoobscura pseudoobscura] >gi|198151215|gb|EDY74106.1| GA28568 [Drosophila pseudoobscura pseudoobscura]	--	--	--	--	--	--	--	--	--	--	--	--	--	--	--	--	--	--	-	-	-	--
CL250.Contig2_All	1235	2	136	0.0995	7.7171	6.27721846476779	Up	2.9702e-42	3.31599392153382e-41	gi|237690362|gb|ACR15871.1|	97.1	7e-121	serine protease-like protein [Fenneropenaeus chinensis]	gi|237690361|gb|FJ770384.1|	710	0	Fenneropenaeus chinensis serine protease-like protein mRNA, complete cds	sp|Q8VIF2|PRS42_MOUSE	70.5	6e-16	Serine protease 42 OS=Mus musculus GN=Prss42 PE=2 SV=1	--	--	--	--	--	K09640	5e-14	68.2	xtr:100489279	transmembrane protease, serine 9 [EC:3.4.21.-]	-	-	-	--
CL250.Contig21_All	905	2	133	0.1358	10.2988	6.24484895683305	Up	2.78722e-41	3.06331162810206e-40	gi|237690362|gb|ACR15871.1|	96.3	2e-18	serine protease-like protein [Fenneropenaeus chinensis]	gi|237690361|gb|FJ770384.1|	484	1e-133	Fenneropenaeus chinensis serine protease-like protein mRNA, complete cds	sp|Q8VIF2|PRS42_MOUSE	44.3	7e-14	Serine protease 42 OS=Mus musculus GN=Prss42 PE=2 SV=1	--	--	--	--	--	K08670	2e-09	45.4	dre:678603	suppressor of tumorigenicity protein 14 [EC:3.4.21.109]	-	GO:0003824//catalytic activity	-	--
Unigene6392_All	985	2	121	0.1248	8.6086	6.10808879467584	Up	2.1395e-37	2.21261101792468e-36	gi|465975186|gb|EMP34035.1|	107.5	1e-21	hypothetical protein UY3_08781 [Chelonia mydas]	gi|126366069|gb|AC195081.5|	119	3e-23	Rhesus Macaque BAC CH250-95F6 () complete sequence	sp|Q55AX2|DOT1L_DICDI	83.2	8e-16	Histone-lysine N-methyltransferase, H3 lysine-79 specific OS=Dictyostelium discoideum GN=dotA PE=2 SV=2	aq_2032	56.2	8e-08	COG0532	Translation initiation factor 2 (IF-2; GTPase)	K14822	1e-29	130	tgu:100219403	rRNA-processing protein CGR1	-	-	-	--
CL381.Contig5_All	1174	2	119	0.1047	7.1033	6.08415606985185	Up	9.48612e-37	9.709686109375e-36	gi|115816764|ref|XP_001201671.1|	129.4	3e-28	PREDICTED: uncharacterized protein LOC764966 [Strongylocentrotus purpuratus]	--	--	--	--	sp|P20825|POL2_DROME	83.2	1e-15	Retrovirus-related Pol polyprotein from transposon 297 OS=Drosophila melanogaster GN=pol PE=4 SV=1	SPAC9.04	70.9	4e-12	COG2801	Transposase and inactivated derivatives	K00854	1e-08	61.2	spu:589304	xylulokinase [EC:2.7.1.17]	-	-	-	--
Unigene2640_All	1013	2	118	0.1214	8.1631	6.07127680408291	Up	1.997056e-36	2.03254341686357e-35	gi|281360423|ref|NP_001097235.2|	79	4e-13	CG8172, isoform F [Drosophila melanogaster] >gi|272432398|gb|ABV53733.2| CG8172, isoform F [Drosophila melanogaster]	--	--	--	--	sp|Q80WM7|PRS33_MOUSE	68.2	3e-11	Serine protease 33 OS=Mus musculus GN=Prss33 PE=2 SV=1	VC1649	59.3	1e-08	COG5640	Secreted trypsin-like serine protease	K01343	2e-12	73.9	mgp:100542402	tissue plasminogen activator [EC:3.4.21.68]	GO:0006508//proteolysis	GO:0004252//serine-type endopeptidase activity	-	--
Unigene13656_All	1606	2	117	0.0765	5.1053	6.06039218187674	Up	4.20372e-36	4.25158480797684e-35	--	--	--	--	--	--	--	--	--	--	--	--	--	--	--	--	--	--	--	--	--	--	-	-	-	--
Unigene10971_All	1551	2	117	0.0793	5.2863	6.05879362476725	Up	4.20372e-36	4.25226867235001e-35	gi|242004040|ref|XP_002422949.1|	332	5e-89	hypothetical protein Phum_PHUM025060 [Pediculus humanus corporis] >gi|212505865|gb|EEB10211.1| hypothetical protein Phum_PHUM025060 [Pediculus humanus corporis]	gi|242004039|ref|XM_002422904.1|	69.9	4e-08	Pediculus humanus corporis hypothetical protein, mRNA	sp|Q9H7T3|CJ095_HUMAN	64.7	5e-10	Uncharacterized protein C10orf95 OS=Homo sapiens GN=C10orf95 PE=2 SV=1	XF1267	53.9	7e-07	COG5297	Cellobiohydrolase A (1,4-beta-cellobiosidase A)	K13172	4e-11	70.5	oaa:100075123	serine/arginine repetitive matrix protein 2	-	-	-	--
Unigene10044_All	583	2	114	0.2109	13.7031	6.02179940014328	Up	3.9174e-35	3.88576421451104e-34	--	--	--	--	gi|16418256|gb|AC019089.6|	75.8	2e-10	Homo sapiens BAC clone RP11-370L14 from 4, complete sequence	--	--	--	--	--	--	--	--	--	--	--	--	--	--	-	-	-	--
CL4551.Contig2_All	2336	2	113	0.0526	3.3899	6.01003610561523	Up	8.2413e-35	8.13752354215733e-34	gi|345498370|ref|XP_003428215.1|	636	2e-180	PREDICTED: sodium- and chloride-dependent glycine transporter 1-like isoform 2 [Nasonia vitripennis] >gi|345498372|ref|XP_001607250.2| PREDICTED: sodium- and chloride-dependent glycine transporter 1-like isoform 1 [Nasonia vitripennis]	gi|48926765|gb|AC147263.3|	87.7	2e-13	Mus musculus BAC clone RP24-213I13 from chromosome 13, complete sequence	sp|P23978|SC6A1_RAT	514	2e-145	Sodium- and chloride-dependent GABA transporter 1 OS=Rattus norvegicus GN=Slc6a1 PE=1 SV=1	MJ1319	263	1e-69	COG0733	Na+-dependent transporters of the SNF family	K05038	0	635	nvi:100123591	solute carrier family 6 (neurotransmitter transporter, amino acid) member 5/7/9/14	-	-	-	--
CL856.Contig3_All	1416	2	108	0.0868	5.3449	5.9443241033101	Up	3.38842e-33	3.23895663413893e-32	gi|326427357|gb|EGD72927.1|	61.2	1e-07	hypothetical protein PTSG_12199 [Salpingoeca sp. ATCC 50818]	--	--	--	--	sp|P04929|HRPX_PLALO	87.8	5e-17	Histidine-rich glycoprotein OS=Plasmodium lophurae PE=4 SV=1	APE1583	63.9	6e-10	COG3889	Predicted solute binding protein	K10955	3e-15	84	acs:100563509	intestinal mucin-2	-	-	-	--
CL4959.Contig2_All	1066	2	103	0.1153	6.7711	5.87592580796275	Up	1.38754e-31	1.28285233049103e-30	gi|154332073|ref|XP_001561853.1|	57.4	1e-06	putative microtubule-associated protein, partial [Leishmania braziliensis MHOM/BR/75/M2904] >gi|134059174|emb|CAM36873.1| putative microtubule-associated protein, partial [Leishmania braziliensis MHOM/BR/75/M2904]	--	--	--	--	sp|Q9UQ35|SRRM2_HUMAN	60.1	8e-09	Serine/arginine repetitive matrix protein 2 OS=Homo sapiens GN=SRRM2 PE=1 SV=2	DR2133	50.1	7e-06	COG4372	Uncharacterized protein conserved in bacteria with the myosin-like domain	K13172	1e-09	64.7	mdo:100018249	serine/arginine repetitive matrix protein 2	-	-	-	--
Unigene14575_All	424	2	100	0.2899	16.5278	5.83319555799778	Up	1.284354e-30	1.16602359393677e-29	--	--	--	--	--	--	--	--	--	--	--	--	--	--	--	--	--	--	--	--	--	--	-	-	-	--
CL311.Contig1_All	1442	2	100	0.0853	4.8598	5.83220739067428	Up	1.284354e-30	1.16585528799076e-29	gi|326681029|ref|XP_003201694.1|	297.7	1e-78	PREDICTED: zinc finger protein 782-like [Danio rerio]	gi|359075643|ref|XM_002695085.2|	85.7	6e-13	PREDICTED: Bos taurus zinc finger protein 235 (ZNF235), mRNA	sp|Q96RE9|ZN300_HUMAN	284	3e-76	Zinc finger protein 300 OS=Homo sapiens GN=ZNF300 PE=2 SV=1	SPAC144.09c	110	8e-24	COG5048	FOG: Zn-finger	K09228	1e-76	287	dre:796272	KRAB domain-containing zinc finger protein	-	-	-	--
CL4192.Contig2_All	2728	2	94	0.0451	2.4147	5.74257271744745	Up	1.094776e-28	9.55429823591452e-28	gi|242006199|ref|XP_002423941.1|	335.1	1e-89	conserved hypothetical protein [Pediculus humanus corporis] >gi|212507211|gb|EEB11203.1| conserved hypothetical protein [Pediculus humanus corporis]	gi|148228337|ref|NM_001086855.1|	109	7e-20	Xenopus laevis zinc finger protein 207 (znf207), mRNA >gi|28422410|gb|BC044099.1| Xenopus laevis zinc finger protein 207, mRNA (cDNA clone MGC:52782 IMAGE:4684263), complete cds	sp|O43670|ZN207_HUMAN	294	6e-79	Zinc finger protein 207 OS=Homo sapiens GN=ZNF207 PE=1 SV=1	--	--	--	--	--	K12824	4e-17	91.3	bta:540964	transcription elongation regulator 1	-	-	GO:0005622//intracellular	--
CL549.Contig1_All	2169	2	89	0.0567	2.8755	5.66432029233444	Up	4.4227e-27	3.71887628827383e-26	gi|91088413|ref|XP_966659.1|	390.2	2e-106	PREDICTED: similar to TATA-binding protein-associated factor 172 [Tribolium castaneum] >gi|270011757|gb|EFA08205.1| hypothetical protein TcasGA2_TC005832 [Tribolium castaneum]	--	--	--	--	sp|O14981|BTAF1_HUMAN	265	3e-70	TATA-binding protein-associated factor 172 OS=Homo sapiens GN=BTAF1 PE=1 SV=2	--	--	--	--	--	K15192	3e-107	390	tca:655073	TATA-binding protein-associated factor [EC:3.6.4.-]	-	-	-	--
CL2546.Contig2_All	2301	2	81	0.0534	2.4669	5.52971568258053	Up	1.623476e-24	1.28666866651544e-23	--	--	--	--	gi|21666716|gb|AF445324.1|	91.7	1e-14	Penaeus monodon hypothetical cob intron 4-like protein mRNA, complete cds	--	--	--	--	--	--	--	--	--	--	--	--	--	--	-	-	-	--
CL3629.Contig1_All	1358	2	81	0.0905	4.1799	5.52940682523676	Up	1.623476e-24	1.2865065358871e-23	gi|241842796|ref|XP_002415430.1|	275.8	3e-72	monocarboxylate transporter, putative [Ixodes scapularis] >gi|215509642|gb|EEC19095.1| monocarboxylate transporter, putative [Ixodes scapularis]	gi|346709279|dbj|AK382358.1|	61.9	8e-06	Bombyx mori mRNA, clone: fdpe15H09	sp|O15374|MOT5_HUMAN	105	3e-22	Monocarboxylate transporter 5 OS=Homo sapiens GN=SLC16A4 PE=2 SV=1	AF0367	58.5	3e-08	COG0477	Permeases of the major facilitator superfamily	K08181	9e-27	122	dre:567144	MFS transporter, MCP family, solute carrier family 16 (monocarboxylic acid transporters), member 4	-	-	-	--
CL5345.Contig1_All	2019	2	71	0.0609	2.4644	5.33865040240835	Up	2.54202e-21	1.84152233337173e-20	gi|363735612|ref|XP_421811.2|	228.4	1e-57	PREDICTED: carbohydrate sulfotransferase 15 [Gallus gallus]	--	--	--	--	sp|Q7LFX5|CHSTF_HUMAN	186	1e-46	Carbohydrate sulfotransferase 15 OS=Homo sapiens GN=CHST15 PE=1 SV=1	--	--	--	--	--	K08106	1e-58	228	gga:423952	N-acetylgalactosamine 4-sulfate 6-O-sulfotransferase [EC:2.8.2.33]	GO:0071704;GO:0044238//primary metabolic process	GO:0005488//binding;GO:0016740//transferase activity	-	--
CL5349.Contig1_All	582	2	66	0.2112	7.947	5.23372860461969	Up	9.92864e-20	6.84715771817085e-19	--	--	--	--	--	--	--	--	--	--	--	--	--	--	--	--	--	--	--	--	--	--	-	-	-	--
Unigene7162_All	403	2	66	0.3051	11.4768	5.23329445085413	Up	9.92864e-20	6.84640693333333e-19	--	--	--	--	--	--	--	--	--	--	--	--	--	--	--	--	--	--	--	--	--	--	-	-	-	--
CL2679.Contig1_All	983	2	62	0.1251	4.42	5.14289267500034	Up	1.849426e-18	1.21953132314145e-17	gi|397493737|ref|XP_003817755.1|	56.2	2e-06	PREDICTED: uncharacterized protein LOC100978031, partial [Pan paniscus]	gi|21539087|gb|AC090022.12|	61.9	5e-06	Homo sapiens 12 BAC RP11-154D9 (Roswell Park Cancer Institute Human BAC Library) complete sequence	--	--	--	--	--	--	--	--	--	--	--	--	--	--	-	-	-	--
CL10.Contig3_All	2344	2	59	0.0524	1.7639	5.07305815115601	Up	1.65019e-17	1.04793647096839e-16	gi|390359171|ref|XP_003729426.1|	205.3	1e-50	PREDICTED: uncharacterized protein LOC575262 [Strongylocentrotus purpuratus]	--	--	--	--	--	--	--	--	--	--	--	--	--	--	--	--	--	--	-	-	-	--
Unigene10484_All	708	2	58	0.1736	5.7409	5.04743807281334	Up	3.41924e-17	2.14364634752268e-16	gi|242003285|ref|XP_002422680.1|	89	2e-16	hipk, putative [Pediculus humanus corporis] >gi|212505502|gb|EEB09942.1| hipk, putative [Pediculus humanus corporis]	--	--	--	--	--	--	--	--	--	--	--	--	--	K08826	3e-17	89	phu:Phum_PHUM005730	homeodomain interacting protein kinase [EC:2.7.11.1]	-	GO:0016740//transferase activity	-	--
Unigene253_All	1606	2	57	0.0765	2.4872	5.02291896376105	Up	7.081e-17	4.395517994275e-16	gi|321475027|gb|EFX85991.1|	292	6e-77	hypothetical protein DAPPUDRAFT_313559 [Daphnia pulex]	--	--	--	--	sp|P24043|LAMA2_HUMAN	173	1e-42	Laminin subunit alpha-2 OS=Homo sapiens GN=LAMA2 PE=1 SV=4	--	--	--	--	--	K05637	2e-71	270	api:100162936	laminin, alpha 1/2	-	-	-	--
Unigene12556_All	435	2	57	0.2826	9.1826	5.02206933144046	Up	7.081e-17	4.39595190523198e-16	--	--	--	--	--	--	--	--	--	--	--	--	--	--	--	--	--	--	--	--	--	--	-	-	-	--
CL2614.Contig1_All	2513	2	53	0.0489	1.478	4.91766799408128	Up	1.295066e-15	7.66172254073377e-15	gi|307202798|gb|EFN82081.1|	74.7	2e-11	hypothetical protein EAI_01038 [Harpegnathos saltator]	gi|28974636|emb|AL928685.7|	93.7	4e-15	Zebrafish DNA sequence from clone CH211-274K16 in linkage group 22, complete sequence	sp|Q52KI8|SRRM1_MOUSE	103	2e-21	Serine/arginine repetitive matrix protein 1 OS=Mus musculus GN=Srrm1 PE=1 SV=2	aq_2032	67.8	9e-11	COG0532	Translation initiation factor 2 (IF-2; GTPase)	K13171	6e-22	107	rno:313620	serine/arginine repetitive matrix protein 1	-	-	-	--
Unigene6560_All	711	2	52	0.1729	5.1253	4.88962667849505	Up	2.67412e-15	1.56349998661212e-14	--	--	--	--	--	--	--	--	--	--	--	--	--	--	--	--	--	--	--	--	--	--	-	-	-	--
CL665.Contig5_All	1831	2	49	0.0671	1.8754	4.80474176107518	Up	2.34484e-14	1.31580528169894e-13	gi|432871970|ref|XP_004072052.1|	24.3	7e-24	PREDICTED: uncharacterized protein LOC101167543 [Oryzias latipes]	--	--	--	--	sp|P20825|POL2_DROME	67.8	6e-16	Retrovirus-related Pol polyprotein from transposon 297 OS=Drosophila melanogaster GN=pol PE=4 SV=1	YGR109w-b_2	67	5e-14	COG2801	Transposase and inactivated derivatives	K15144	3e-19	97.8	dre:571519	mediator of RNA polymerase II transcription subunit 1	GO:0043170;GO:0044238//primary metabolic process	GO:0005488//binding	-	--
CL665.Contig9_All	1728	2	47	0.0711	1.9061	4.74463043948198	Up	9.93502e-14	5.41979127133935e-13	gi|115928363|ref|XP_001199932.1|	56.2	6e-06	PREDICTED: uncharacterized protein LOC763830, partial [Strongylocentrotus purpuratus]	--	--	--	--	sp|Q6ZNG9|KRBA2_HUMAN	51.2	7e-06	KRAB-A domain-containing protein 2 OS=Homo sapiens GN=KRBA2 PE=1 SV=1	YGR109w-b_2	53.9	3e-08	COG2801	Transposase and inactivated derivatives	K15144	2e-19	97.8	dre:571519	mediator of RNA polymerase II transcription subunit 1	-	-	-	--
CL665.Contig23_All	1678	2	47	0.0733	1.9629	4.74302966794925	Up	9.93502e-14	5.41885115143105e-13	gi|115928363|ref|XP_001199932.1|	56.2	6e-06	PREDICTED: uncharacterized protein LOC763830, partial [Strongylocentrotus purpuratus]	--	--	--	--	sp|Q6ZNG9|KRBA2_HUMAN	51.2	7e-06	KRAB-A domain-containing protein 2 OS=Homo sapiens GN=KRBA2 PE=1 SV=1	YGR109w-b_2	53.9	3e-08	COG2801	Transposase and inactivated derivatives	K15144	2e-19	97.8	dre:571519	mediator of RNA polymerase II transcription subunit 1	-	-	-	--
CL2614.Contig2_All	2652	2	47	0.0464	1.242	4.74239655798027	Up	9.93502e-14	5.41932117061324e-13	gi|62948087|gb|AAH94322.1|	111.7	2e-22	Srrm1 protein [Mus musculus]	gi|133740593|emb|CT573456.8|	117	3e-22	Zebrafish DNA sequence from clone CH211-190P6 in linkage group 23, complete sequence	sp|Q52KI8|SRRM1_MOUSE	106	3e-22	Serine/arginine repetitive matrix protein 1 OS=Mus musculus GN=Srrm1 PE=1 SV=2	aq_2032	67.4	1e-10	COG0532	Translation initiation factor 2 (IF-2; GTPase)	K13171	4e-22	107	rno:313620	serine/arginine repetitive matrix protein 1	-	-	-	--
CL665.Contig20_All	1611	2	45	0.0763	1.9575	4.68118544023123	Up	4.19622e-13	2.22318351609099e-12	gi|115928363|ref|XP_001199932.1|	56.2	5e-06	PREDICTED: uncharacterized protein LOC763830, partial [Strongylocentrotus purpuratus]	--	--	--	--	sp|Q6ZNG9|KRBA2_HUMAN	51.2	6e-06	KRAB-A domain-containing protein 2 OS=Homo sapiens GN=KRBA2 PE=1 SV=1	YGR109w-b_2	53.9	3e-08	COG2801	Transposase and inactivated derivatives	K15144	2e-19	97.8	dre:571519	mediator of RNA polymerase II transcription subunit 1	-	-	-	--
Unigene11547_All	782	2	43	0.1572	3.8534	4.61545882920154	Up	1.766302e-12	9.08400393981027e-12	gi|91084741|ref|XP_971031.1|	148.3	3e-34	PREDICTED: similar to apolipoprotein D [Tribolium castaneum] >gi|270008943|gb|EFA05391.1| hypothetical protein TcasGA2_TC015563 [Tribolium castaneum]	gi|37693438|emb|BX119923.12|	63.9	1e-06	Zebrafish DNA sequence from clone CH211-203B17 in linkage group 18, complete sequence	sp|P98088|MUC5A_HUMAN	51.6	2e-06	Mucin-5AC (Fragments) OS=Homo sapiens GN=MUC5AC PE=1 SV=3	--	--	--	--	--	K10500	2e-06	53.5	gga:396541	zinc finger and BTB domain-containing protein 17	-	-	-	--
Unigene12457_All	2532	2	43	0.0486	1.1901	4.61398267926066	Up	1.766302e-12	9.08474688607181e-12	gi|158294385|ref|XP_001688679.1|	202.6	8e-50	AGAP005563-PB [Anopheles gambiae str. PEST] >gi|158294387|ref|XP_001688680.1| AGAP005563-PC [Anopheles gambiae str. PEST] >gi|157015539|gb|EDO63685.1| AGAP005563-PB [Anopheles gambiae str. PEST] >gi|157015540|gb|EDO63686.1| AGAP005563-PC [Anopheles gambiae str. PEST]	--	--	--	--	sp|Q7PIR5|TRET1_ANOGA	199	2e-50	Facilitated trehalose transporter Tret1 OS=Anopheles gambiae GN=Tret1 PE=1 SV=3	CAC1339	115	5e-25	COG0477	Permeases of the major facilitator superfamily	K14258	1e-50	202	aga:AgaP_AGAP005563	facilitated trehalose transporter	GO:0015766	GO:0051119//sugar transmembrane transporter activity	GO:0005886//plasma membrane;GO:0044425//membrane part	--
Unigene2636_All	887	2	42	0.1386	3.3182	4.5814016828116	Up	3.61886e-12	1.8224124573991e-11	gi|158289002|ref|XP_001687774.1|	54.7	7e-06	AGAP000318-PA [Anopheles gambiae str. PEST]	--	--	--	--	sp|P09406|RU17_XENLA	50.4	5e-06	U1 small nuclear ribonucleoprotein 70 kDa OS=Xenopus laevis GN=snrnp70 PE=2 SV=1	--	--	--	--	--	K14822	3e-07	56.2	tgu:100219403	rRNA-processing protein CGR1	-	-	-	--
Unigene4799_All	1258	2	41	0.0977	2.2839	4.546997111617	Up	7.40726e-12	3.67314119917994e-11	gi|56283929|ref|NP_523475.3|	60.1	2e-07	salivary gland secretion 1 [Drosophila melanogaster] >gi|55380421|gb|AAF50957.4| salivary gland secretion 1 [Drosophila melanogaster]	--	--	--	--	sp|P98088|MUC5A_HUMAN	57.4	7e-08	Mucin-5AC (Fragments) OS=Homo sapiens GN=MUC5AC PE=1 SV=3	--	--	--	--	--	K09635	1e-05	52	xtr:733869	transmembrane protease, serine 4	-	-	-	--
CL3661.Contig1_All	993	2	40	0.1238	2.8229	4.51109480318606	Up	1.514618e-11	7.38897655604685e-11	--	--	--	--	--	--	--	--	--	--	--	--	--	--	--	--	--	--	--	--	--	--	-	-	-	--
CL665.Contig18_All	1589	2	40	0.0774	1.7641	4.51045496741554	Up	1.514618e-11	7.3884034117282e-11	gi|432871970|ref|XP_004072052.1|	52.4	5e-19	PREDICTED: uncharacterized protein LOC101167543 [Oryzias latipes]	--	--	--	--	sp|P20825|POL2_DROME	67.8	5e-16	Retrovirus-related Pol polyprotein from transposon 297 OS=Drosophila melanogaster GN=pol PE=4 SV=1	YGR109w-b_2	65.1	2e-13	COG2801	Transposase and inactivated derivatives	K04228	9e-12	53.1	dre:100151502	arginine vasopressin receptor 2	GO:0043170;GO:0044238//primary metabolic process	GO:0005488//binding	-	--
CL863.Contig5_All	1288	2	38	0.0954	2.0675	4.43775425294049	Up	6.31234e-11	2.97914024705441e-10	--	--	--	--	gi|158253341|gb|EU180975.1|	167	2e-37	Litopenaeus stylirostris non-LTR retrotransposon I-type, partial sequence	--	--	--	--	--	--	--	--	--	--	--	--	--	--	-	-	-	--
CL863.Contig6_All	1245	2	38	0.0987	2.1389	4.43767513884587	Up	6.31234e-11	2.97891668857872e-10	--	--	--	--	gi|158253341|gb|EU180975.1|	167	2e-37	Litopenaeus stylirostris non-LTR retrotransposon I-type, partial sequence	--	--	--	--	--	--	--	--	--	--	--	--	--	--	-	-	-	--
CL665.Contig11_All	1751	2	38	0.0702	1.5208	4.43721559634399	Up	6.31234e-11	2.97958746468513e-10	gi|432871970|ref|XP_004072052.1|	45.1	8e-21	PREDICTED: uncharacterized protein LOC101167543 [Oryzias latipes]	--	--	--	--	sp|P20825|POL2_DROME	67.8	5e-16	Retrovirus-related Pol polyprotein from transposon 297 OS=Drosophila melanogaster GN=pol PE=4 SV=1	YGR109w-b_2	67	5e-14	COG2801	Transposase and inactivated derivatives	K04228	1e-11	53.1	dre:100151502	arginine vasopressin receptor 2	GO:0043170;GO:0044238//primary metabolic process	GO:0005488//binding	-	--
Unigene6682_All	707	2	38	0.1739	3.7666	4.43693299439806	Up	6.31234e-11	2.97981112385528e-10	gi|389076506|gb|AFK82510.1|	221.9	2e-56	extracellular copper/zinc superoxide dismutase [Cherax quadricarinatus]	--	--	--	--	sp|P80174|SODC_CARCR	144	2e-34	Superoxide dismutase [Cu-Zn] OS=Caretta caretta PE=1 SV=2	YJR104c	115	5e-26	COG2032	Cu/Zn superoxide dismutase	K04565	7e-33	140	tca:659556	Cu/Zn superoxide dismutase [EC:1.15.1.1]	-	-	-	--
CL665.Contig10_All	1675	2	38	0.0734	1.5898	4.43692140972731	Up	6.31234e-11	2.97936383908736e-10	gi|115928363|ref|XP_001199932.1|	56.2	6e-06	PREDICTED: uncharacterized protein LOC763830, partial [Strongylocentrotus purpuratus]	--	--	--	--	sp|Q6ZNG9|KRBA2_HUMAN	42	1e-06	KRAB-A domain-containing protein 2 OS=Homo sapiens GN=KRBA2 PE=1 SV=1	--	--	--	--	--	K15144	4e-10	67	dre:571519	mediator of RNA polymerase II transcription subunit 1	-	-	-	--
Unigene14834_All	305	2	35	0.4031	8.0417	4.31829082831597	Up	5.323e-10	2.37970302125542e-09	--	--	--	--	gi|88683790|emb|CR854915.21|	60	6e-06	Zebrafish DNA sequence from clone DKEY-4G13 in linkage group 13, complete sequence	--	--	--	--	--	--	--	--	--	--	--	--	--	--	-	-	-	--
Unigene7459_All	868	2	34	0.1416	2.745	4.27691297869693	Up	1.08062e-09	4.71145525235718e-09	gi|405954181|gb|EKC21693.1|	134	9e-30	hypothetical protein CGI_10003467 [Crassostrea gigas]	--	--	--	--	sp|O14981|BTAF1_HUMAN	107	3e-23	TATA-binding protein-associated factor 172 OS=Homo sapiens GN=BTAF1 PE=1 SV=2	--	--	--	--	--	K15192	1e-30	134	tca:655073	TATA-binding protein-associated factor [EC:3.6.4.-]	-	-	-	--
CL5301.Contig1_All	233	2	30	0.5276	9.0229	4.09607472688256	Up	1.80793e-08	7.25571804977664e-08	--	--	--	--	gi|351061028|emb|FO081047.1|	87.7	2e-14	Caenorhabditis elegans Cosmid M02D8, complete sequence	--	--	--	--	--	--	--	--	--	--	--	--	--	--	-	-	-	--
Unigene46410_All	1253	2	29	0.0981	1.6219	4.04728792470319	Up	3.64102e-08	1.42958397802335e-07	gi|115816764|ref|XP_001201671.1|	28.5	3e-13	PREDICTED: uncharacterized protein LOC764966 [Strongylocentrotus purpuratus]	--	--	--	--	--	--	--	--	--	--	--	--	--	--	--	--	--	--	-	-	-	--
Unigene10917_All	667	2	29	0.1843	3.0469	4.04721417511755	Up	3.64102e-08	1.42994108386936e-07	--	--	--	--	--	--	--	--	--	--	--	--	--	--	--	--	--	--	--	--	--	--	-	-	-	--
Unigene43428_All	213	2	29	0.5772	9.5411	4.04701240018425	Up	3.64102e-08	1.42985179068315e-07	--	--	--	--	--	--	--	--	--	--	--	--	--	--	--	--	--	--	--	--	--	--	-	-	-	--
Unigene1184_All	353	2	29	0.3483	5.7571	4.04693989384044	Up	3.64102e-08	1.42967323776224e-07	--	--	--	--	gi|158289001|ref|XM_001687722.1|	60	7e-06	Anopheles gambiae str. PEST AGAP000318-PA (AgaP_AGAP000318) mRNA, partial cds	--	--	--	--	--	--	--	--	--	--	--	--	--	--	-	-	-	--
Unigene1118_All	596	2	29	0.2063	3.4098	4.046871394886	Up	3.64102e-08	1.42976250864814e-07	gi|270013336|gb|EFA09784.1|	312.8	6e-84	hypothetical protein TcasGA2_TC011926 [Tribolium castaneum]	gi|194758071|ref|XM_001961250.1|	115	3e-22	Drosophila ananassae GF13789 (Dana\GF13789), mRNA	sp|Q8WZA2|RPGF4_HUMAN	285	4e-77	Rap guanine nucleotide exchange factor 4 OS=Homo sapiens GN=RAPGEF4 PE=1 SV=1	SPAC8C9.03	62	7e-10	COG0664	cAMP-binding proteins - catabolite gene activator and regulatory subunit of cAMP-dependent protein kinases	K04351	9e-85	312	tca:661613	Rap guanine nucleotide exchange factor (GEF) 4	GO:0055114//oxidation-reduction process;GO:0001932//regulation of protein phosphorylation;GO:0005975//carbohydrate metabolic process;GO:0051056//regulation of small GTPase mediated signal transduction	GO:0004691//cAMP-dependent protein kinase activity;GO:0017034//Rap guanyl-nucleotide exchange factor activity;GO:0008270//zinc ion binding;GO:0004553//hydrolase activity, hydrolyzing O-glycosyl compounds;GO:0017132//cyclic nucleotide-dependent guanyl-nucleotide exchange factor activity;GO:0016705//oxidoreductase activity, acting on paired donors, with incorporation or reduction of molecular oxyge…	GO:0005952//cAMP-dependent protein kinase complex	--
CL311.Contig4_All	824	2	28	0.1492	2.3813	3.9964299443914	Up	7.31876e-08	2.80956036430228e-07	gi|241997568|ref|XP_002433433.1|	107.1	1e-21	zinc finger protein, putative [Ixodes scapularis] >gi|215490856|gb|EEC00497.1| zinc finger protein, putative [Ixodes scapularis]	gi|345317692|ref|XM_001521681.2|	67.9	7e-08	PREDICTED: Ornithorhynchus anatinus zinc finger protein 629-like (LOC100093427), partial mRNA	sp|P28698|MZF1_HUMAN	116	7e-26	Myeloid zinc finger 1 OS=Homo sapiens GN=MZF1 PE=1 SV=3	SPAC144.09c	67.4	3e-11	COG5048	FOG: Zn-finger	K09228	6e-26	118	mmu:74400	KRAB domain-containing zinc finger protein	-	-	-	--
Unigene9673_All	492	2	28	0.2499	3.9882	3.99631495319214	Up	7.31876e-08	2.80973187766315e-07	--	--	--	--	--	--	--	--	--	--	--	--	--	--	--	--	--	--	--	--	--	--	-	-	-	--
Unigene13038_All	506	2	28	0.243	3.8778	3.99621017850595	Up	7.31876e-08	2.80938887187939e-07	--	--	--	--	--	--	--	--	--	--	--	--	--	--	--	--	--	--	--	--	--	--	-	-	-	--
Unigene1842_All	1406	2	27	0.0874	1.3457	3.94457973251403	Up	1.46816e-07	5.50006827187705e-07	gi|154332073|ref|XP_001561853.1|	62.8	5e-08	putative microtubule-associated protein, partial [Leishmania braziliensis MHOM/BR/75/M2904] >gi|134059174|emb|CAM36873.1| putative microtubule-associated protein, partial [Leishmania braziliensis MHOM/BR/75/M2904]	--	--	--	--	sp|P24045|GBRB4_CHICK	96.3	1e-19	Gamma-aminobutyric acid receptor subunit beta-4 OS=Gallus gallus GN=GABRB4 PE=2 SV=1	--	--	--	--	--	K05181	5e-19	96.3	acs:100556141	gamma-aminobutyric acid receptor subunit beta	-	-	-	--
CL4508.Contig1_All	1258	2	27	0.0977	1.5041	3.9443981152802	Up	1.46816e-07	5.50039592994162e-07	gi|157134141|ref|XP_001663166.1|	246.9	1e-63	glucosyl/glucuronosyl transferases [Aedes aegypti] >gi|108881418|gb|EAT45643.1| AAEL003102-PA [Aedes aegypti]	gi|195111361|ref|XM_002000212.1|	63.9	2e-06	Drosophila mojavensis GI22627 (Dmoj\GI22627), mRNA	sp|Q9R110|UD2A3_CAVPO	164	5e-40	UDP-glucuronosyltransferase 2A3 OS=Cavia porcellus GN=UGT2A3 PE=2 SV=1	--	--	--	--	--	K00699	4e-55	216	api:100161224	glucuronosyltransferase [EC:2.4.1.17]	-	-	-	--
Unigene7918_All	1090	2	27	0.1128	1.7359	3.94384486798635	Up	1.46816e-07	5.49974065284727e-07	--	--	--	--	--	--	--	--	--	--	--	--	--	--	--	--	--	--	--	--	--	--	-	-	-	--
Unigene14557_All	563	2	27	0.2184	3.3608	3.94375992956666	Up	1.46816e-07	5.49941307284532e-07	--	--	--	--	--	--	--	--	--	--	--	--	--	--	--	--	--	--	--	--	--	--	-	-	-	--
CL3142.Contig1_All	579	2	26	0.2123	3.1469	3.88975505804898	Up	2.93882e-07	1.06228596482354e-06	--	--	--	--	--	--	--	--	--	--	--	--	--	--	--	--	--	--	--	--	--	--	-	-	-	--
Unigene439_All	741	2	26	0.1659	2.4589	3.88962727234512	Up	2.93882e-07	1.0623470262689e-06	--	--	--	--	gi|461911294|gb|GAGB010956816.1|	61.9	4e-06	TSA: Anolis carolinensis k61:1314006 transcribed RNA sequence	--	--	--	--	--	--	--	--	--	--	--	--	--	--	-	-	-	--
CL3320.Contig1_All	1483	2	26	0.0829	1.2286	3.88949937646817	Up	2.93882e-07	1.06222491039715e-06	gi|125901787|gb|ABN58714.1|	33.9	2e-40	pol-like protein [Biomphalaria glabrata]	gi|110264572|gb|DQ641258.1|	63.9	2e-06	Penaeus monodon AV gene, complete cds	sp|Q95SX7|RTBS_DROME	71.6	4e-12	Probable RNA-directed DNA polymerase from transposon BS OS=Drosophila melanogaster GN=RTase PE=2 SV=1	--	--	--	--	--	K05658	4e-07	57	hmg:100213972	ATP-binding cassette, subfamily B (MDR/TAP), member 1	-	-	-	--
CL4443.Contig2_All	387	2	26	0.3177	4.7081	3.88940796836693	Up	2.93882e-07	1.0621028225964e-06	--	--	--	--	--	--	--	--	--	--	--	--	--	--	--	--	--	--	--	--	--	--	-	-	-	--
Unigene3565_All	767	2	26	0.1603	2.3755	3.88938487614366	Up	2.93882e-07	1.06216386298851e-06	gi|146185137|ref|XP_001031052.2|	59.3	2e-07	cation diffusion facilitator family transporter containing protein [Tetrahymena thermophila] >gi|146142857|gb|EAR83389.2| cation diffusion facilitator family transporter containing protein [Tetrahymena thermophila SB210]	--	--	--	--	sp|Q6NRI1|ZNT7B_XENLA	66.6	5e-11	Zinc transporter 7-B OS=Xenopus laevis GN=slc30a7-b PE=2 SV=1	PM0926	66.2	6e-11	COG4531	ABC-type Zn2+ transport system, periplasmic component/surface adhesin	K14694	5e-13	75.1	cin:100180783	solute carrier family 30 (zinc transporter), member 7	GO:0009987//cellular process	GO:0016772//transferase activity, transferring phosphorus-containing groups	-	--
CL153.Contig1_All	525	2	26	0.2342	3.4705	3.88933054800599	Up	2.93882e-07	1.06204178921963e-06	--	--	--	--	gi|41059615|gb|AY466310.1|	149	2e-32	Litopenaeus vannamei microsatellite TUMXLV9.35 sequence	--	--	--	--	--	--	--	--	--	--	--	--	--	--	-	-	-	--
CL1081.Contig2_All	1579	2	26	0.0779	1.1539	3.8887510631529	Up	2.93882e-07	1.06240809473442e-06	gi|321463376|gb|EFX74392.1|	146	5e-33	hypothetical protein DAPPUDRAFT_226732 [Daphnia pulex]	--	--	--	--	sp|Q62668|UT2_RAT	110	7e-24	Urea transporter 2 OS=Rattus norvegicus GN=Slc14a2 PE=1 SV=2	BMEI0642	86.3	1e-16	COG4413	Urea transporter	K08716	2e-25	118	xtr:100487788	solute carrier family 14 (urea transporter)	GO:0015840//urea transport	-	GO:0016020//membrane	--
Unigene14079_All	830	2	25	0.1481	2.1108	3.83314634290427	Up	5.86906e-07	2.07134769223862e-06	--	--	--	--	--	--	--	--	--	--	--	--	--	--	--	--	--	--	--	--	--	--	-	-	-	--
Unigene10082_All	503	2	25	0.2444	3.483	3.83301428265536	Up	5.86906e-07	2.07099901963865e-06	gi|60390625|sp|Q6F4C6.1|PMN14_PINFU	70.9	2e-11	RecName: Full=Prismalin-14; Flags: Precursor >gi|50058154|dbj|BAD27406.1| prismalin-14 [Pinctada fucata] >gi|374849274|dbj|BAL52325.1| prismalin-14 [Pinctada fucata]	gi|157137934|ref|XM_001664035.1|	77.8	5e-11	Aedes aegypti heterogeneous nuclear ribonucleoprotein partial mRNA	sp|Q6F4C6|PMN14_PINFU	70.9	1e-12	Prismalin-14 OS=Pinctada fucata PE=1 SV=1	--	--	--	--	--	K13044	2e-07	55.1	cin:100185025	heterogeneous nuclear ribonucleoprotein A/B/D	-	-	-	--
CL4239.Contig1_All	966	2	25	0.1273	1.8136	3.83255197183943	Up	5.86906e-07	2.07111523079513e-06	gi|262401089|gb|ACY66447.1|	347.8	4e-94	putative ras-related protein Rab [Scylla paramamosain]	gi|89258440|gb|DQ414573.1|	113	2e-21	Suberites domuncula Rab35 gene, complete cds	sp|Q5U316|RAB35_RAT	268	2e-71	Ras-related protein Rab-35 OS=Rattus norvegicus GN=Rab35 PE=2 SV=1	ECU03g1430	154	2e-37	COG1100	GTPase SAR1 and related small G proteins	K07876	1e-82	306	isc:IscW_ISCW015757	Ras-related protein Rab-35	GO:0007264//small GTPase mediated signal transduction;GO:0015031//protein transport	GO:0005525//GTP binding;GO:0004767//sphingomyelin phosphodiesterase activity	-	--
CL5513.Contig1_All	603	2	23	0.2039	2.673	3.71252615711384	Up	2.32306e-06	7.74616104347826e-06	gi|46396031|sp|Q9U572.1|CLOT_PENMO	391	1e-107	RecName: Full=Hemolymph clottable protein; Flags: Precursor >gi|6601498|gb|AAF19002.1|AF089867_1 clottable protein [Penaeus monodon]	gi|6601497|gb|AF089867.1|AF089867	763	0	Penaeus monodon clottable protein mRNA, complete cds	sp|Q9U572|CLOT_PENMO	390	8e-109	Hemolymph clottable protein OS=Penaeus monodon PE=1 SV=1	--	--	--	--	--	--	--	--	--	--	-	-	-	--
Unigene45165_All	895	2	23	0.1374	1.8009	3.71226416452995	Up	2.32306e-06	7.74698256867112e-06	gi|341894056|gb|EGT49991.1|	56.6	1e-06	hypothetical protein CAEBREN_16104 [Caenorhabditis brenneri]	--	--	--	--	sp|Q8BTI8|SRRM2_MOUSE	61.2	3e-09	Serine/arginine repetitive matrix protein 2 OS=Mus musculus GN=Srrm2 PE=1 SV=3	--	--	--	--	--	K13171	5e-10	65.5	cel:F28D9.1	serine/arginine repetitive matrix protein 1	-	-	-	--
CL2195.Contig2_All	1060	2	22	0.116	1.4544	3.64822739417917	Up	4.60246e-06	1.48766192680921e-05	gi|321458069|gb|EFX69143.1|	207.2	1e-51	hypothetical protein DAPPUDRAFT_301032 [Daphnia pulex]	--	--	--	--	sp|Q7ZVJ8|CP13A_DANRE	197	3e-50	UPF0585 protein C16orf13 homolog A OS=Danio rerio GN=zgc:56719 PE=2 SV=3	--	--	--	--	--	--	--	--	--	--	-	-	-	--
Unigene3010_All	290	2	21	0.4239	5.0746	3.58149823635679	Up	9.09026e-06	2.85036034543279e-05	--	--	--	--	--	--	--	--	--	--	--	--	--	--	--	--	--	--	--	--	--	--	-	-	-	--
CL1783.Contig4_All	1301	2	21	0.0945	1.1312	3.58139588570096	Up	9.09026e-06	2.84964992213748e-05	gi|358442122|gb|AEU11366.1|	194.9	7e-48	Broad-complex protein isoform 4 [Penaeus monodon]	--	--	--	--	sp|Q9V5M3|LOLA6_DROME	124	6e-28	Longitudinals lacking protein, isoforms N/O/W/X/Y OS=Drosophila melanogaster GN=lola PE=1 SV=3	--	--	--	--	--	K02174	8e-27	122	dpo:Dpse_GA22724	broad	-	-	-	--
CL3629.Contig2_All	1304	2	21	0.0943	1.1286	3.58113267356925	Up	9.09026e-06	2.85007613361252e-05	gi|241842796|ref|XP_002415430.1|	275.8	3e-72	monocarboxylate transporter, putative [Ixodes scapularis] >gi|215509642|gb|EEC19095.1| monocarboxylate transporter, putative [Ixodes scapularis]	gi|346709279|dbj|AK382358.1|	61.9	7e-06	Bombyx mori mRNA, clone: fdpe15H09	sp|O15374|MOT5_HUMAN	105	3e-22	Monocarboxylate transporter 5 OS=Homo sapiens GN=SLC16A4 PE=2 SV=1	AF0367	58.5	2e-08	COG0477	Permeases of the major facilitator superfamily	K08181	1e-27	125	dre:567144	MFS transporter, MCP family, solute carrier family 16 (monocarboxylic acid transporters), member 4	-	-	-	--
Unigene1103_All	676	2	21	0.1819	2.177	3.58112395942408	Up	9.09026e-06	2.84950787997209e-05	--	--	--	--	gi|242097667|emb|FN401591.1|	67.9	6e-08	Equus caballus microsatellite DNA, locus ABGe12705	--	--	--	--	--	--	--	--	--	--	--	--	--	--	-	-	-	--
Unigene7935_All	1108	2	21	0.111	1.3282	3.58084082198705	Up	9.09026e-06	2.84993404895558e-05	gi|321455583|gb|EFX66712.1|	71.6	8e-11	hypothetical protein DAPPUDRAFT_229355 [Daphnia pulex]	--	--	--	--	--	--	--	--	--	--	--	--	--	--	--	--	--	--	-	-	-	--
CL1783.Contig5_All	1292	2	21	0.0952	1.139	3.58066236328753	Up	9.09026e-06	2.84979197846461e-05	gi|358442122|gb|AEU11366.1|	194.9	7e-48	Broad-complex protein isoform 4 [Penaeus monodon]	--	--	--	--	sp|Q9V5M3|LOLA6_DROME	124	6e-28	Longitudinals lacking protein, isoforms N/O/W/X/Y OS=Drosophila melanogaster GN=lola PE=1 SV=3	--	--	--	--	--	K02174	8e-27	122	dpo:Dpse_GA22724	broad	-	-	-	--
CL1342.Contig2_All	1066	2	20	0.1153	1.3148	3.51137894342854	Up	1.789412e-05	5.42901108915477e-05	gi|351695365|gb|EHA98283.1|	60.1	2e-07	Zinc finger protein 398 [Heterocephalus glaber]	--	--	--	--	sp|Q5RJR4|ZN467_RAT	78.6	2e-14	Zinc finger protein 467 OS=Rattus norvegicus GN=Znf467 PE=2 SV=1	YDR216w	55.5	2e-07	COG5048	FOG: Zn-finger	K09228	4e-15	82.8	mmu:272347	KRAB domain-containing zinc finger protein	-	-	-	--
CL2311.Contig1_All	423	2	20	0.2906	3.3134	3.51120577076022	Up	1.789412e-05	5.42770182105822e-05	--	--	--	--	--	--	--	--	--	--	--	--	--	--	--	--	--	--	--	--	--	--	-	-	-	--
CL571.Contig4_All	942	2	20	0.1305	1.4879	3.51115585596821	Up	1.789412e-05	5.42796362415589e-05	gi|307200375|gb|EFN80618.1|	78.2	6e-13	Coiled-coil domain-containing protein 22-like protein [Harpegnathos saltator]	--	--	--	--	sp|A7RNG8|CCD22_NEMVE	73.6	6e-13	Coiled-coil domain-containing protein 22 homolog OS=Nematostella vectensis GN=v1g180167 PE=3 SV=1	--	--	--	--	--	--	--	--	--	--	-	-	-	--
Unigene2936_All	764	2	20	0.1609	1.8345	3.51115067341246	Up	1.789412e-05	5.42717829061972e-05	gi|195440514|ref|XP_002068087.1|	100.5	8e-20	GK10506 [Drosophila willistoni] >gi|194164172|gb|EDW79073.1| GK10506 [Drosophila willistoni]	--	--	--	--	sp|Q8K2Q5|CHCH7_MOUSE	82	1e-15	Coiled-coil-helix-coiled-coil-helix domain-containing protein 7 OS=Mus musculus GN=Chchd7 PE=3 SV=1	--	--	--	--	--	--	--	--	--	--	-	GO:0016491//oxidoreductase activity	-	--
Unigene45059_All	315	2	20	0.3903	4.4494	3.51095543439493	Up	1.789412e-05	5.4269165632716e-05	--	--	--	--	--	--	--	--	--	--	--	--	--	--	--	--	--	--	--	--	--	--	-	-	-	--
Unigene10067_All	506	2	20	0.243	2.7699	3.51080567353716	Up	1.789412e-05	5.42744004321404e-05	gi|444705827|gb|ELW47215.1|	58.9	1e-07	Ribosome-binding protein 1 [Tupaia chinensis]	gi|354799416|gb|JN963917.1|	69.9	1e-08	Mus musculus targeted non-conditional, lacZ-tagged mutant allele Snx25:tm1e(KOMP)Wtsi; transgenic	sp|Q28181|CNGB1_BOVIN	49.7	3e-06	Cyclic nucleotide-gated cation channel beta-1 OS=Bos taurus GN=CNGB1 PE=1 SV=1	--	--	--	--	--	K14822	9e-07	53.1	tgu:100219403	rRNA-processing protein CGR1	-	-	-	--
CL571.Contig1_All	851	2	20	0.1445	1.647	3.51069915722568	Up	1.789412e-05	5.42822545251073e-05	gi|383858666|ref|XP_003704820.1|	123.6	1e-26	PREDICTED: coiled-coil domain-containing protein 22-like [Megachile rotundata]	--	--	--	--	sp|A7RNG8|CCD22_NEMVE	119	1e-26	Coiled-coil domain-containing protein 22 homolog OS=Nematostella vectensis GN=v1g180167 PE=3 SV=1	--	--	--	--	--	--	--	--	--	--	-	-	-	--
Unigene8985_All	1236	2	20	0.0995	1.1339	3.51045307700391	Up	1.789412e-05	5.42848730612639e-05	--	--	--	--	gi|354799048|gb|JN963549.1|	63.9	2e-06	Mus musculus targeted non-conditional, lacZ-tagged mutant allele Gab2:tm1e(KOMP)Wtsi; transgenic	--	--	--	--	--	--	--	--	--	--	--	--	--	--	-	-	-	--
CL3393.Contig3_All	561	2	19	0.2191	2.3734	3.43729387560218	Up	3.50966e-05	0.000102931258723126	--	--	--	--	--	--	--	--	--	--	--	--	--	--	--	--	--	--	--	--	--	--	-	-	-	--
Unigene7407_All	595	2	19	0.2066	2.2378	3.43716894406676	Up	3.50966e-05	0.00010294566141791	gi|354502859|ref|XP_003513499.1|	54.7	3e-06	PREDICTED: serine/arginine repetitive matrix protein 2 [Cricetulus griseus]	--	--	--	--	sp|Q9UQ35|SRRM2_HUMAN	60.5	2e-09	Serine/arginine repetitive matrix protein 2 OS=Homo sapiens GN=SRRM2 PE=1 SV=2	--	--	--	--	--	K13172	8e-09	60.5	rno:302969	serine/arginine repetitive matrix protein 2	-	GO:0005488//binding	GO:0031981//nuclear lumen	--
Unigene13036_All	495	2	19	0.2484	2.6899	3.43681546132806	Up	3.50966e-05	0.000102940860071825	gi|242022723|ref|XP_002431788.1|	101.7	1e-20	papilin, putative [Pediculus humanus corporis] >gi|212517113|gb|EEB19050.1| papilin, putative [Pediculus humanus corporis]	--	--	--	--	sp|Q868Z9|PPN_DROME	117	9e-27	Papilin OS=Drosophila melanogaster GN=Ppn PE=1 SV=2	--	--	--	--	--	K13171	8e-08	56.6	ssc:100521629	serine/arginine repetitive matrix protein 1	-	GO:0016787//hydrolase activity	-	--
CL2895.Contig1_All	1264	2	19	0.0973	1.0534	3.43646974937285	Up	3.50966e-05	0.000102950463211904	gi|321477147|gb|EFX88106.1|	58.2	1e-44	hypothetical protein DAPPUDRAFT_221336 [Daphnia pulex]	--	--	--	--	sp|Q55EX9|Y8948_DICDI	85.9	2e-16	Putative methyltransferase DDB_G0268948 OS=Dictyostelium discoideum GN=DDB_G0268948 PE=1 SV=2	STM0259	64.3	4e-10	COG0500	SAM-dependent methyltransferases	--	--	--	--	--	-	-	-	--
Unigene13692_All	871	2	18	0.1411	1.4482	3.35947096288386	Up	6.85646e-05	0.000193679673215649	--	--	--	--	--	--	--	--	--	--	--	--	--	--	--	--	--	--	--	--	--	--	-	-	-	--
Unigene7913_All	992	2	18	0.1239	1.2716	3.35939682899738	Up	6.85646e-05	0.00019373188501595	gi|189236103|ref|XP_001813325.1|	393.7	7e-108	PREDICTED: similar to phospholipase C [Tribolium castaneum]	--	--	--	--	sp|P25455|PIP1_DROME	361	1e-99	1-phosphatidylinositol 4,5-bisphosphate phosphodiesterase classes I and II OS=Drosophila melanogaster GN=Plc21C PE=2 SV=3	--	--	--	--	--	K05858	1e-108	393	tca:662602	phosphatidylinositol phospholipase C, beta [EC:3.1.4.11]	-	GO:0016787//hydrolase activity	-	--
Unigene3667_All	920	2	18	0.1336	1.3711	3.35934188375262	Up	6.85646e-05	0.000193723181094438	gi|321470820|gb|EFX81795.1|	66.6	1e-09	hypothetical protein DAPPUDRAFT_196036 [Daphnia pulex]	--	--	--	--	sp|Q8IYB3|SRRM1_HUMAN	53.5	6e-07	Serine/arginine repetitive matrix protein 1 OS=Homo sapiens GN=SRRM1 PE=1 SV=2	--	--	--	--	--	K13171	4e-08	59.3	oaa:100078424	serine/arginine repetitive matrix protein 1	-	-	-	--
CL571.Contig5_All	1077	2	17	0.1141	1.1062	3.27724155042724	Up	0.0001333668	0.000360165384910036	--	--	--	--	--	--	--	--	sp|Q4V909|CCD22_DANRE	51.6	3e-06	Coiled-coil domain-containing protein 22 OS=Danio rerio GN=ccdc22 PE=2 SV=1	--	--	--	--	--	--	--	--	--	--	-	-	-	--
CL1394.Contig2_All	704	2	17	0.1746	1.6922	3.27677462562869	Up	0.0001333668	0.000360180851945375	gi|350402953|ref|XP_003486655.1|	66.6	1e-09	PREDICTED: hypothetical protein LOC100741094, partial [Bombus impatiens]	gi|225631926|emb|AL844509.2|	61.9	4e-06	Plasmodium falciparum 3D7 chromosome 13	sp|Q5T200|ZC3HD_HUMAN	72.4	9e-13	Zinc finger CCCH domain-containing protein 13 OS=Homo sapiens GN=ZC3H13 PE=1 SV=1	--	--	--	--	--	K13165	7e-11	67.8	acs:100562930	splicing factor, arginine/serine-rich 12	-	-	-	--
Unigene7173_All	503	2	17	0.2444	2.3684	3.27659656860389	Up	0.0001333668	0.000360149919203023	--	--	--	--	--	--	--	--	--	--	--	--	--	--	--	--	--	--	--	--	--	--	-	-	-	--
Unigene1079_All	322	2	17	0.3818	3.6998	3.27655827726364	Up	0.0001333668	0.000360057152846227	gi|326579691|gb|ADZ96217.1|	68.2	1e-10	JHE-like carboxylesterase 1 [Pandalopsis japonica]	--	--	--	--	--	--	--	--	--	--	--	--	--	--	--	--	--	--	-	-	-	--
CL1436.Contig3_All	223	2	17	0.5513	5.3423	3.27655148709511	Up	0.0001333668	0.000360072610586872	--	--	--	--	--	--	--	--	--	--	--	--	--	--	--	--	--	--	--	--	--	--	-	-	-	--
Unigene11573_All	610	2	16	0.2015	1.8381	3.18936351328316	Up	0.00025818	0.000669101781917086	--	--	--	--	--	--	--	--	--	--	--	--	--	--	--	--	--	--	--	--	--	--	-	-	-	--
Unigene14886_All	332	2	16	0.3703	3.3773	3.18910388264114	Up	0.00025818	0.000669046639195649	--	--	--	--	gi|295857242|gb|HM193855.1|	79.8	7e-12	Rhipicephalus microplus strain Deutsch clone boom1_14607, complete sequence	--	--	--	--	--	--	--	--	--	--	--	--	--	--	-	-	-	--
Unigene5636_All	688	2	16	0.1787	1.6297	3.1889948738317	Up	0.00025818	0.000669156933728981	gi|237690360|gb|ACR15870.1|	311.2	2e-83	serine protease [Fenneropenaeus chinensis]	gi|237690359|gb|FJ770383.1|	474	1e-130	Fenneropenaeus chinensis serine protease mRNA, complete cds	sp|P21902|PCE_TACTR	66.6	4e-11	Proclotting enzyme OS=Tachypleus tridentatus PE=1 SV=1	--	--	--	--	--	K09632	2e-09	62.8	gga:427531	chymotrypsin-like protease [EC:3.4.21.-]	-	GO:0016787//hydrolase activity	-	--
Unigene4989_All	476	2	16	0.2583	2.3556	3.18897503006933	Up	0.00025818	0.000669212094633583	--	--	--	--	--	--	--	--	--	--	--	--	--	--	--	--	--	--	--	--	--	--	-	-	-	--
Unigene2922_All	470	2	16	0.2616	2.3856	3.18891771678536	Up	0.00025818	0.0006690742094202	gi|225717704|gb|ACO14698.1|	104.4	1e-21	Abhydrolase domain-containing protein 12 [Caligus clemensi]	--	--	--	--	sp|Q08C93|ABD12_DANRE	89	4e-18	Monoacylglycerol lipase ABHD12 OS=Danio rerio GN=abhd12 PE=2 SV=1	--	--	--	--	--	K13704	2e-19	94.7	ame:411927	abhydrolase domain-containing protein 12 [EC:3.1.1.23]	-	-	-	--
Unigene15565_All	890	2	1240	0.1475	82.747	9.13184824312851	Up	0	0	gi|291239456|ref|XP_002739646.1|	101.7	5e-20	PREDICTED: hypothetical protein [Saccoglossus kowalevskii]	--	--	--	--	--	--	--	--	SMc01459	84.3	2e-16	COG1878	Predicted metal-dependent hydrolase	K03018	2e-19	97.1	bfo:BRAFLDRAFT_120654	DNA-directed RNA polymerase III subunit RPC1 [EC:2.7.7.6]	-	-	-	--
Unigene9807_All	1606	2	116	0.0818	4.2898	5.71266573425461	Up	5.91726e-30	3.23662004744027e-29	--	--	--	--	--	--	--	--	--	--	--	--	--	--	--	--	--	--	--	--	--	--	-	-	-	--
Unigene11554_All	1151	3	3846	0.1602	234.1616	10.5134146455822	Up	0	0	--	--	--	--	--	--	--	--	--	--	--	--	--	--	--	--	--	--	--	--	--	--	-	-	-	--
CL919.Contig3_All	746	3	3565	0.2472	334.8902	10.4037937000316	Up	0	0	gi|33087164|gb|AAP92779.1|	74.7	4e-12	hemocyte kazal-type proteinase inhibitor [Penaeus monodon]	--	--	--	--	sp|P82968|MCPI_MELCP	88.2	2e-17	Four-domain proteases inhibitor OS=Melithaea caledonica PE=1 SV=1	--	--	--	--	--	K06254	1e-14	80.5	bfo:BRAFLDRAFT_118439	agrin	-	-	-	--
CL2333.Contig2_All	987	3	2181	0.1868	154.8532	9.69519102584265	Up	0	0	gi|66357786|ref|XP_626071.1|	61.6	6e-08	hypothetical protein [Cryptosporidium parvum Iowa II] >gi|46227173|gb|EAK88123.1| hypothetical protein cgd5_1220 [Cryptosporidium parvum Iowa II]	--	--	--	--	--	--	--	--	--	--	--	--	--	--	--	--	--	--	-	-	-	--
CL5787.Contig15_All	2944	3	1898	0.0626	45.1794	9.49528673881128	Up	0	0	gi|256861069|gb|ACV32380.1|	1594.3	0	thrombospondin [Fenneropenaeus merguiensis]	gi|301131535|gb|GU451715.1|	1118	0	Penaeus monodon thrombospondin protein mRNA, complete cds	sp|Q8JGW0|TSP4B_DANRE	570	5e-162	Thrombospondin-4-B OS=Danio rerio GN=thbs4b PE=2 SV=1	--	--	--	--	--	K04659	8e-173	608	aag:AaeL_AAEL008062	thrombospondin	-	-	-	--
CL5787.Contig16_All	2863	3	1898	0.0644	46.4576	9.49463822275621	Up	0	0	gi|256861069|gb|ACV32380.1|	1609	0	thrombospondin [Fenneropenaeus merguiensis]	gi|301131535|gb|GU451715.1|	1622	0	Penaeus monodon thrombospondin protein mRNA, complete cds	sp|Q8JGW0|TSP4B_DANRE	577	4e-164	Thrombospondin-4-B OS=Danio rerio GN=thbs4b PE=2 SV=1	--	--	--	--	--	K04659	2e-175	617	aag:AaeL_AAEL008062	thrombospondin	-	-	-	--
CL5787.Contig20_All	2243	3	1770	0.0822	55.3001	9.39392798006454	Up	0	0	gi|256861069|gb|ACV32380.1|	1255.7	0	thrombospondin [Fenneropenaeus merguiensis]	gi|301131535|gb|GU451715.1|	856	0	Penaeus monodon thrombospondin protein mRNA, complete cds	sp|Q8JGW0|TSP4B_DANRE	401	3e-111	Thrombospondin-4-B OS=Danio rerio GN=thbs4b PE=2 SV=1	--	--	--	--	--	K04659	2e-115	417	aag:AaeL_AAEL008062	thrombospondin	GO:0044699	GO:0043167//ion binding	-	--
CL5787.Contig14_All	2324	3	1762	0.0793	53.1314	9.38802814672256	Up	0	0	gi|256861069|gb|ACV32380.1|	1241.9	0	thrombospondin [Fenneropenaeus merguiensis]	gi|301131535|gb|GU451715.1|	856	0	Penaeus monodon thrombospondin protein mRNA, complete cds	sp|Q8JGW0|TSP4B_DANRE	401	3e-111	Thrombospondin-4-B OS=Danio rerio GN=thbs4b PE=2 SV=1	--	--	--	--	--	K04659	3e-115	417	aag:AaeL_AAEL008062	thrombospondin	GO:0044699	GO:0043167//ion binding	-	--
CL5787.Contig12_All	2243	3	1761	0.0822	55.0189	9.38657318670862	Up	0	0	gi|256861069|gb|ACV32380.1|	1256.5	0	thrombospondin [Fenneropenaeus merguiensis]	gi|301131535|gb|GU451715.1|	1360	0	Penaeus monodon thrombospondin protein mRNA, complete cds	sp|Q8JGW0|TSP4B_DANRE	408	2e-113	Thrombospondin-4-B OS=Danio rerio GN=thbs4b PE=2 SV=1	--	--	--	--	--	K04659	5e-118	426	aag:AaeL_AAEL008062	thrombospondin	GO:0044699	GO:0005488//binding	-	--
CL5787.Contig3_All	3181	3	1641	0.058	36.1515	9.2837868932211	Up	0	0	gi|256861069|gb|ACV32380.1|	1583.2	0	thrombospondin [Fenneropenaeus merguiensis]	gi|301131535|gb|GU451715.1|	1622	0	Penaeus monodon thrombospondin protein mRNA, complete cds	sp|Q8JGW0|TSP4B_DANRE	577	4e-164	Thrombospondin-4-B OS=Danio rerio GN=thbs4b PE=2 SV=1	--	--	--	--	--	K04659	2e-175	617	aag:AaeL_AAEL008062	thrombospondin	-	-	-	--
CL5167.Contig1_All	2282	3	1150	0.0808	35.3154	8.77172642896979	Up	0	0	gi|405962556|gb|EKC28221.1|	476.5	2e-132	Putative ammonium transporter 1 [Crassostrea gigas]	--	--	--	--	sp|Q9BLG3|AMT2_DICDI	288	3e-77	Ammonium transporter 2 OS=Dictyostelium discoideum GN=amtB PE=1 SV=1	MA4207	267	5e-71	COG0004	Ammonia permease	K03320	3e-126	453	nve:NEMVE_v1g158535	ammonium transporter, Amt family	GO:0015696//ammonium transport	-	GO:0016020//membrane	--
Unigene46456_All	1565	3	987	0.1178	44.1962	8.55143898228571	Up	0	0	gi|321475489|gb|EFX86452.1|	43.9	9e-56	hypothetical protein DAPPUDRAFT_208220 [Daphnia pulex]	--	--	--	--	sp|Q8IZJ3|CPMD8_HUMAN	59.3	2e-08	C3 and PZP-like alpha-2-macroglobulin domain-containing protein 8 OS=Homo sapiens GN=CPAMD8 PE=1 SV=2	--	--	--	--	--	K07739	2e-12	62.4	dan:Dana_GF21222	elongator complex protein 3 [EC:2.3.1.48]	-	GO:0016740//transferase activity	-	--
CL47.Contig47_All	2006	3	984	0.0919	34.3753	8.54709172741058	Up	0	0	gi|260804593|ref|XP_002597172.1|	57.8	2e-06	hypothetical protein BRAFLDRAFT_66300 [Branchiostoma floridae] >gi|229282435|gb|EEN53184.1| hypothetical protein BRAFLDRAFT_66300 [Branchiostoma floridae]	--	--	--	--	--	--	--	--	--	--	--	--	--	--	--	--	--	--	-	-	-	--
CL47.Contig31_All	2093	3	983	0.0881	32.9129	8.54529541538469	Up	0	0	gi|260804593|ref|XP_002597172.1|	60.5	4e-07	hypothetical protein BRAFLDRAFT_66300 [Branchiostoma floridae] >gi|229282435|gb|EEN53184.1| hypothetical protein BRAFLDRAFT_66300 [Branchiostoma floridae]	--	--	--	--	--	--	--	--	--	--	--	--	--	--	--	--	--	--	-	-	-	--
CL47.Contig17_All	2078	3	981	0.0887	33.083	8.54294024562677	Up	0	0	gi|260804593|ref|XP_002597172.1|	56.6	6e-06	hypothetical protein BRAFLDRAFT_66300 [Branchiostoma floridae] >gi|229282435|gb|EEN53184.1| hypothetical protein BRAFLDRAFT_66300 [Branchiostoma floridae]	--	--	--	--	--	--	--	--	--	--	--	--	--	--	--	--	--	--	-	-	-	--
CL47.Contig26_All	1878	3	981	0.0982	36.6062	8.5421492788972	Up	0	0	gi|260804593|ref|XP_002597172.1|	56.6	5e-06	hypothetical protein BRAFLDRAFT_66300 [Branchiostoma floridae] >gi|229282435|gb|EEN53184.1| hypothetical protein BRAFLDRAFT_66300 [Branchiostoma floridae]	--	--	--	--	--	--	--	--	--	--	--	--	--	--	--	--	--	--	-	-	-	--
CL47.Contig37_All	1965	3	980	0.0938	34.9498	8.54148056173291	Up	0	0	gi|321468892|gb|EFX79875.1|	63.5	4e-08	hypothetical protein DAPPUDRAFT_304358 [Daphnia pulex]	--	--	--	--	--	--	--	--	--	--	--	--	--	--	--	--	--	--	-	-	-	--
CL47.Contig48_All	2165	3	980	0.0852	31.7212	8.54037820284753	Up	0	0	gi|260804593|ref|XP_002597172.1|	60.5	4e-07	hypothetical protein BRAFLDRAFT_66300 [Branchiostoma floridae] >gi|229282435|gb|EEN53184.1| hypothetical protein BRAFLDRAFT_66300 [Branchiostoma floridae]	--	--	--	--	--	--	--	--	--	--	--	--	--	--	--	--	--	--	-	-	-	--
CL47.Contig43_All	2027	3	978	0.091	33.8117	8.53744029388173	Up	0	0	gi|390350346|ref|XP_788074.3|	37	2e-06	PREDICTED: uncharacterized protein LOC583054 [Strongylocentrotus purpuratus]	--	--	--	--	--	--	--	--	--	--	--	--	--	--	--	--	--	--	-	-	-	--
CL47.Contig54_All	1950	3	978	0.0946	35.1468	8.53733744375828	Up	0	0	gi|260804593|ref|XP_002597172.1|	56.6	5e-06	hypothetical protein BRAFLDRAFT_66300 [Branchiostoma floridae] >gi|229282435|gb|EEN53184.1| hypothetical protein BRAFLDRAFT_66300 [Branchiostoma floridae]	--	--	--	--	--	--	--	--	--	--	--	--	--	--	--	--	--	--	-	-	-	--
CL47.Contig41_All	2037	3	977	0.0905	33.6113	8.53681283598341	Up	0	0	gi|321468892|gb|EFX79875.1|	63.5	4e-08	hypothetical protein DAPPUDRAFT_304358 [Daphnia pulex]	--	--	--	--	--	--	--	--	--	--	--	--	--	--	--	--	--	--	-	-	-	--
CL47.Contig50_All	1914	3	969	0.0963	35.4784	8.52518943523699	Up	0	0	gi|449666566|ref|XP_004206371.1|	56.2	7e-06	PREDICTED: uncharacterized protein LOC101236068 [Hydra magnipapillata]	--	--	--	--	--	--	--	--	--	--	--	--	--	--	--	--	--	--	-	-	-	--
CL47.Contig55_All	1786	3	966	0.1032	37.9033	8.52073667918772	Up	0	0	--	--	--	--	--	--	--	--	--	--	--	--	--	--	--	--	--	--	--	--	--	--	-	-	-	--
CL4242.Contig4_All	1290	3	829	0.1429	45.0346	8.29988412073524	Up	1.61769e-267	7.00160280247763e-266	gi|321475489|gb|EFX86452.1|	240.7	1e-61	hypothetical protein DAPPUDRAFT_208220 [Daphnia pulex]	--	--	--	--	sp|P98088|MUC5A_HUMAN	73.6	9e-13	Mucin-5AC (Fragments) OS=Homo sapiens GN=MUC5AC PE=1 SV=3	--	--	--	--	--	K07739	7e-15	82.4	dan:Dana_GF21222	elongator complex protein 3 [EC:2.3.1.48]	-	GO:0008168//methyltransferase activity	-	--
CL2551.Contig4_All	867	3	810	0.2127	65.4708	8.26588776407191	Up	2.86392e-261	1.20391845561497e-259	gi|291239456|ref|XP_002739646.1|	99.4	2e-19	PREDICTED: hypothetical protein [Saccoglossus kowalevskii]	--	--	--	--	--	--	--	--	SMc01459	84.3	2e-16	COG1878	Predicted metal-dependent hydrolase	K03018	6e-21	101	bfo:BRAFLDRAFT_120654	DNA-directed RNA polymerase III subunit RPC1 [EC:2.7.7.6]	-	-	-	--
CL58.Contig2_All	228	3	753	0.8088	231.4418	8.16065073616501	Up	1.573102e-242	6.22588033832599e-241	--	--	--	--	--	--	--	--	--	--	--	--	--	--	--	--	--	--	--	--	--	--	-	-	-	--
CL32.Contig88_All	967	3	585	0.1907	42.3947	7.79643526276042	Up	2.40802e-187	7.56421387412587e-186	gi|257480841|gb|ACV60547.1|	23.1	2e-103	polehole-like protein [Penaeus monodon]	gi|257480840|gb|FJ746694.1|	143	2e-30	Penaeus monodon polehole-like protein mRNA, complete cds	--	--	--	--	--	--	--	--	--	--	--	--	--	--	-	-	-	--
Unigene4702_All	3238	3	448	0.057	9.6958	7.41025421044022	Up	2.0197e-142	5.1360652486858e-141	gi|321468771|gb|EFX79754.1|	875.2	0	hypothetical protein DAPPUDRAFT_319169 [Daphnia pulex]	gi|198450937|ref|XM_001358148.2|	123	6e-24	Drosophila pseudoobscura pseudoobscura GA17202 (Dpse\GA17202), transcript variant A, mRNA	sp|Q9GPJ1|SKEL2_DROME	808	0	Protein Skeletor, isoforms D/E OS=Drosophila melanogaster GN=Skeletor PE=1 SV=3	DR0479	54.7	1e-06	COG0744	Membrane carboxypeptidase (penicillin-binding protein)	K10955	5e-29	130	gga:423101	intestinal mucin-2	GO:0051225//spindle assembly;GO:0006584//catecholamine metabolic process	GO:0004500//dopamine beta-monooxygenase activity;GO:0005198//structural molecule activity	GO:0016363//nuclear matrix;GO:0005652//nuclear lamina;GO:0005700//polytene chromosome;GO:0005819//spindle	--
CL5658.Contig2_All	1733	3	404	0.1064	16.3367	7.26247462863398	Up	5.13628e-128	1.21341238407213e-126	--	--	--	--	--	--	--	--	--	--	--	--	--	--	--	--	--	--	--	--	--	--	-	-	-	--
CL2871.Contig10_All	1400	3	390	0.1317	19.5217	7.21167953615783	Up	1.954948e-123	4.52494552167832e-122	gi|270015511|gb|EFA11959.1|	78.2	1e-12	hypothetical protein TcasGA2_TC005046 [Tribolium castaneum]	--	--	--	--	--	--	--	--	--	--	--	--	--	--	--	--	--	--	-	-	-	--
Unigene13023_All	648	3	342	0.2846	36.9856	7.02188420804912	Up	9.60208e-108	2.02025964215457e-106	gi|291243820|ref|XP_002741798.1|	77	7e-13	PREDICTED: predicted protein-like [Saccoglossus kowalevskii]	--	--	--	--	sp|Q503L9|NXN_DANRE	73.2	4e-13	Nucleoredoxin OS=Danio rerio GN=nxn PE=2 SV=1	--	--	--	--	--	--	--	--	--	--	GO:0055114//oxidation-reduction process;GO:0072358//cardiovascular system development;GO:0030178//negative regulation of Wnt receptor signaling pathway;GO:0031397//negative regulation of protein ubiquitination	GO:0005515//protein binding;GO:0004791//thioredoxin-disulfide reductase activity	GO:0005634//nucleus	--
CL4156.Contig1_All	506	3	321	0.3644	44.4566	6.93073084722491	Up	6.91428e-101	1.391440770048e-99	--	--	--	--	--	--	--	--	--	--	--	--	--	--	--	--	--	--	--	--	--	--	-	-	-	--
Unigene11616_All	370	3	301	0.4984	57.0094	6.83775193920409	Up	2.3202e-94	4.43908541527228e-93	--	--	--	--	--	--	--	--	--	--	--	--	--	--	--	--	--	--	--	--	--	--	-	-	-	--
CL2871.Contig2_All	2385	3	293	0.0773	8.6092	6.79926695869906	Up	9.42556e-92	1.7720616361136e-90	gi|270015511|gb|EFA11959.1|	68.6	1e-09	hypothetical protein TcasGA2_TC005046 [Tribolium castaneum]	--	--	--	--	--	--	--	--	--	--	--	--	--	--	--	--	--	--	-	-	-	--
Unigene2664_All	1496	3	267	0.1233	12.5072	6.66444223803095	Up	2.79272e-83	4.94867780670611e-82	gi|241174080|ref|XP_002410957.1|	342.4	3e-92	sialin, putative [Ixodes scapularis] >gi|215495052|gb|EEC04693.1| sialin, putative [Ixodes scapularis]	gi|227120347|gb|AC236009.1|	85.7	6e-13	Monodelphis domestica clone VMRC18-824F2, complete sequence	sp|Q8BN82|S17A5_MOUSE	261	3e-69	Sialin OS=Mus musculus GN=Slc17a5 PE=2 SV=2	TVN0176	78.2	4e-14	COG0477	Permeases of the major facilitator superfamily	K12301	5e-93	342	isc:IscW_ISCW002249	MFS transporter, ACS family, solute carrier family 17 (sodium-dependent inorganic phosphate cotransporter), member 5	-	-	-	--
CL2871.Contig5_All	2311	3	264	0.0798	8.0054	6.64844093396356	Up	2.64728e-82	4.64904062105557e-81	gi|270015511|gb|EFA11959.1|	226.9	3e-57	hypothetical protein TcasGA2_TC005046 [Tribolium castaneum]	--	--	--	--	--	--	--	--	--	--	--	--	--	--	--	--	--	--	-	-	-	--
CL1688.Contig1_All	7733	3	262	0.0238	2.3743	6.64039685162898	Up	1.185476e-81	2.06974499411438e-80	gi|195126503|ref|XP_002007710.1|	220.7	1e-54	GI13098 [Drosophila mojavensis] >gi|193919319|gb|EDW18186.1| GI13098 [Drosophila mojavensis]	--	--	--	--	sp|Q9QXY9|PEX3_MOUSE	213	6e-54	Peroxisomal biogenesis factor 3 OS=Mus musculus GN=Pex3 PE=2 SV=1	--	--	--	--	--	K13336	1e-55	220	dmo:Dmoj_GI13098	peroxin-3	GO:0007031//peroxisome organization	-	GO:0016020//membrane	--
Unigene29573_All	709	3	207	0.2601	20.46	6.29759593557706	Up	8.8205e-64	1.30918953032806e-62	--	--	--	--	--	--	--	--	--	--	--	--	--	--	--	--	--	--	--	--	--	--	-	-	-	--
Unigene10019_All	632	3	203	0.2918	22.5092	6.26939108936419	Up	1.746848e-62	2.55063331841189e-61	--	--	--	--	--	--	--	--	--	--	--	--	--	--	--	--	--	--	--	--	--	--	-	-	-	--
CL250.Contig19_All	1483	3	190	0.1243	8.9783	6.17454410162069	Up	2.83966e-58	3.94304566306028e-57	gi|237690362|gb|ACR15871.1|	102.4	6e-20	serine protease-like protein [Fenneropenaeus chinensis]	gi|237690361|gb|FJ770384.1|	482	1e-132	Fenneropenaeus chinensis serine protease-like protein mRNA, complete cds	sp|Q6UWB4|PRS55_HUMAN	52.8	2e-13	Serine protease 55 OS=Homo sapiens GN=PRSS55 PE=2 SV=2	--	--	--	--	--	K09641	2e-12	58.5	ssc:100512911	transmembrane protease, serine 11D [EC:3.4.21.-]	-	-	-	--
CL250.Contig34_All	1731	3	190	0.1065	7.692	6.17443342711406	Up	2.83966e-58	3.94565925939019e-57	gi|237690362|gb|ACR15871.1|	102.4	7e-20	serine protease-like protein [Fenneropenaeus chinensis]	gi|237690361|gb|FJ770384.1|	710	0	Fenneropenaeus chinensis serine protease-like protein mRNA, complete cds	sp|Q8VIF2|PRS42_MOUSE	70.5	1e-11	Serine protease 42 OS=Mus musculus GN=Prss42 PE=2 SV=1	--	--	--	--	--	K09640	4e-11	70.5	mdo:100019959	transmembrane protease, serine 9 [EC:3.4.21.-]	-	-	-	--
CL250.Contig11_All	1646	3	190	0.112	8.0892	6.17442639367725	Up	2.83966e-58	3.9439164770318e-57	gi|237690362|gb|ACR15871.1|	411.4	0	serine protease-like protein [Fenneropenaeus chinensis]	gi|237690361|gb|FJ770384.1|	892	0	Fenneropenaeus chinensis serine protease-like protein mRNA, complete cds	sp|Q6UWB4|PRS55_HUMAN	74.3	1e-19	Serine protease 55 OS=Homo sapiens GN=PRSS55 PE=2 SV=2	--	--	--	--	--	K09640	6e-18	72.8	tgu:100229086	transmembrane protease, serine 9 [EC:3.4.21.-]	-	-	-	--
CL250.Contig35_All	1723	3	190	0.107	7.7277	6.17435638610527	Up	2.83966e-58	3.9482763227946e-57	gi|237690362|gb|ACR15871.1|	146	0	serine protease-like protein [Fenneropenaeus chinensis]	gi|237690361|gb|FJ770384.1|	892	0	Fenneropenaeus chinensis serine protease-like protein mRNA, complete cds	sp|Q6UWB4|PRS55_HUMAN	74.3	1e-19	Serine protease 55 OS=Homo sapiens GN=PRSS55 PE=2 SV=2	--	--	--	--	--	K09640	6e-18	72.8	tgu:100229086	transmembrane protease, serine 9 [EC:3.4.21.-]	-	-	-	--
CL250.Contig36_All	1820	3	190	0.1013	7.3158	6.17430955584694	Up	2.83966e-58	3.95089686017699e-57	gi|237690362|gb|ACR15871.1|	102.4	8e-20	serine protease-like protein [Fenneropenaeus chinensis]	gi|237690361|gb|FJ770384.1|	484	1e-133	Fenneropenaeus chinensis serine protease-like protein mRNA, complete cds	sp|Q8VIF2|PRS42_MOUSE	44.3	3e-09	Serine protease 42 OS=Mus musculus GN=Prss42 PE=2 SV=1	--	--	--	--	--	K01331	2e-06	37.7	gga:418294	complement component 1, s subcomponent [EC:3.4.21.42]	-	GO:0003824//catalytic activity	-	--
CL250.Contig17_All	1375	3	190	0.1341	9.6835	6.17414744646724	Up	2.83966e-58	3.94217523355408e-57	gi|237690362|gb|ACR15871.1|	102.4	5e-20	serine protease-like protein [Fenneropenaeus chinensis]	gi|237690361|gb|FJ770384.1|	710	0	Fenneropenaeus chinensis serine protease-like protein mRNA, complete cds	sp|Q8VIF2|PRS42_MOUSE	70.5	5e-17	Serine protease 42 OS=Mus musculus GN=Prss42 PE=2 SV=1	--	--	--	--	--	K09640	7e-16	68.2	xtr:100489279	transmembrane protease, serine 9 [EC:3.4.21.-]	-	-	-	--
CL250.Contig10_All	1648	3	190	0.1119	8.0794	6.17396621675243	Up	2.83966e-58	3.9474035826702e-57	gi|237690362|gb|ACR15871.1|	146	0	serine protease-like protein [Fenneropenaeus chinensis]	gi|237690361|gb|FJ770384.1|	482	1e-132	Fenneropenaeus chinensis serine protease-like protein mRNA, complete cds	sp|Q6UWB4|PRS55_HUMAN	52.8	3e-13	Serine protease 55 OS=Homo sapiens GN=PRSS55 PE=2 SV=2	--	--	--	--	--	K09641	3e-12	58.5	ssc:100512911	transmembrane protease, serine 11D [EC:3.4.21.-]	-	-	-	--
CL250.Contig26_All	1571	3	190	0.1174	8.4754	6.17377714488288	Up	2.83966e-58	3.94653122828729e-57	gi|237690362|gb|ACR15871.1|	367.5	0	serine protease-like protein [Fenneropenaeus chinensis]	gi|237690361|gb|FJ770384.1|	579	1e-161	Fenneropenaeus chinensis serine protease-like protein mRNA, complete cds	sp|Q6UWB4|PRS55_HUMAN	52.8	3e-13	Serine protease 55 OS=Homo sapiens GN=PRSS55 PE=2 SV=2	--	--	--	--	--	K09641	3e-12	58.5	ssc:100512911	transmembrane protease, serine 11D [EC:3.4.21.-]	-	-	-	--
CL250.Contig5_All	1819	3	190	0.1014	7.3199	6.17369438197215	Up	2.83966e-58	3.95002296129175e-57	gi|237690362|gb|ACR15871.1|	362.8	3e-98	serine protease-like protein [Fenneropenaeus chinensis]	gi|237690361|gb|FJ770384.1|	710	0	Fenneropenaeus chinensis serine protease-like protein mRNA, complete cds	sp|Q8VIF2|PRS42_MOUSE	70.5	1e-11	Serine protease 42 OS=Mus musculus GN=Prss42 PE=2 SV=1	--	--	--	--	--	K09640	4e-11	70.5	mdo:100019959	transmembrane protease, serine 9 [EC:3.4.21.-]	-	-	-	--
CL250.Contig28_All	1647	3	190	0.112	8.0843	6.17355222223426	Up	2.83966e-58	3.94130518825866e-57	gi|237690362|gb|ACR15871.1|	102.4	7e-20	serine protease-like protein [Fenneropenaeus chinensis]	gi|237690361|gb|FJ770384.1|	484	1e-133	Fenneropenaeus chinensis serine protease-like protein mRNA, complete cds	sp|P21902|PCE_TACTR	52	1e-15	Proclotting enzyme OS=Tachypleus tridentatus PE=1 SV=1	--	--	--	--	--	K09640	4e-13	56.2	tgu:100229086	transmembrane protease, serine 9 [EC:3.4.21.-]	-	GO:0016787//hydrolase activity	-	--
CL250.Contig9_All	1558	3	190	0.1184	8.5461	6.17352521236475	Up	2.83966e-58	3.94914944891641e-57	gi|237690362|gb|ACR15871.1|	102.4	6e-20	serine protease-like protein [Fenneropenaeus chinensis]	gi|237690361|gb|FJ770384.1|	892	0	Fenneropenaeus chinensis serine protease-like protein mRNA, complete cds	sp|Q6UWB4|PRS55_HUMAN	74.3	1e-19	Serine protease 55 OS=Homo sapiens GN=PRSS55 PE=2 SV=2	--	--	--	--	--	K09640	5e-18	72.8	tgu:100229086	transmembrane protease, serine 9 [EC:3.4.21.-]	-	-	-	--
CL250.Contig32_All	1896	3	190	0.0973	7.0226	6.17342164786895	Up	2.83966e-58	3.94478767572344e-57	gi|237690362|gb|ACR15871.1|	362.8	3e-98	serine protease-like protein [Fenneropenaeus chinensis]	gi|237690361|gb|FJ770384.1|	710	0	Fenneropenaeus chinensis serine protease-like protein mRNA, complete cds	sp|Q8VIF2|PRS42_MOUSE	70.5	1e-11	Serine protease 42 OS=Mus musculus GN=Prss42 PE=2 SV=1	--	--	--	--	--	K09640	5e-11	70.5	mdo:100019959	transmembrane protease, serine 9 [EC:3.4.21.-]	-	-	-	--
CL250.Contig25_All	1721	3	185	0.1071	7.5331	6.13621329566919	Up	1.178604e-56	1.59707063891403e-55	gi|237690362|gb|ACR15871.1|	115.5	5e-93	serine protease-like protein [Fenneropenaeus chinensis]	gi|237690361|gb|FJ770384.1|	484	1e-133	Fenneropenaeus chinensis serine protease-like protein mRNA, complete cds	sp|Q8VIF2|PRS42_MOUSE	44.3	3e-09	Serine protease 42 OS=Mus musculus GN=Prss42 PE=2 SV=1	--	--	--	--	--	K01331	2e-06	37.7	gga:418294	complement component 1, s subcomponent [EC:3.4.21.42]	-	GO:0003824//catalytic activity	-	--
CL250.Contig37_All	1548	3	185	0.1191	8.375	6.13584387214311	Up	1.178604e-56	1.59775917982324e-55	gi|237690362|gb|ACR15871.1|	46.6	0	serine protease-like protein [Fenneropenaeus chinensis]	gi|237690361|gb|FJ770384.1|	484	1e-133	Fenneropenaeus chinensis serine protease-like protein mRNA, complete cds	sp|P21902|PCE_TACTR	52	1e-15	Proclotting enzyme OS=Tachypleus tridentatus PE=1 SV=1	--	--	--	--	--	K09640	4e-13	56.2	tgu:100229086	transmembrane protease, serine 9 [EC:3.4.21.-]	-	GO:0016787//hydrolase activity	-	--
CL250.Contig31_All	1276	3	185	0.1445	10.1602	6.13571549838801	Up	1.178604e-56	1.59844831468622e-55	gi|237690362|gb|ACR15871.1|	46.6	4e-180	serine protease-like protein [Fenneropenaeus chinensis]	gi|237690361|gb|FJ770384.1|	710	0	Fenneropenaeus chinensis serine protease-like protein mRNA, complete cds	sp|Q8VIF2|PRS42_MOUSE	70.5	5e-17	Serine protease 42 OS=Mus musculus GN=Prss42 PE=2 SV=1	--	--	--	--	--	K09640	6e-16	68.2	xtr:100489279	transmembrane protease, serine 9 [EC:3.4.21.-]	-	-	-	--
CL250.Contig23_All	1199	3	185	0.1538	10.8127	6.13552750466616	Up	1.178604e-56	1.59810367296248e-55	gi|237690362|gb|ACR15871.1|	307.4	0	serine protease-like protein [Fenneropenaeus chinensis]	gi|237690361|gb|FJ770384.1|	710	0	Fenneropenaeus chinensis serine protease-like protein mRNA, complete cds	sp|Q8VIF2|PRS42_MOUSE	70.5	4e-17	Serine protease 42 OS=Mus musculus GN=Prss42 PE=2 SV=1	--	--	--	--	--	K09640	6e-16	68.2	xtr:100489279	transmembrane protease, serine 9 [EC:3.4.21.-]	-	-	-	--
CL250.Contig14_All	1644	3	185	0.1122	7.8859	6.13513083488743	Up	1.178604e-56	1.5987931050906e-55	gi|237690362|gb|ACR15871.1|	115.5	5e-93	serine protease-like protein [Fenneropenaeus chinensis]	gi|237690361|gb|FJ770384.1|	484	1e-133	Fenneropenaeus chinensis serine protease-like protein mRNA, complete cds	sp|Q8VIF2|PRS42_MOUSE	44.3	3e-09	Serine protease 42 OS=Mus musculus GN=Prss42 PE=2 SV=1	--	--	--	--	--	K01331	2e-06	37.7	gga:418294	complement component 1, s subcomponent [EC:3.4.21.42]	-	GO:0003824//catalytic activity	-	--
CL250.Contig15_All	1471	3	185	0.1254	8.8133	6.13507306126236	Up	1.178604e-56	1.59741483517241e-55	gi|237690362|gb|ACR15871.1|	191.8	0	serine protease-like protein [Fenneropenaeus chinensis]	gi|237690361|gb|FJ770384.1|	484	1e-133	Fenneropenaeus chinensis serine protease-like protein mRNA, complete cds	sp|P21902|PCE_TACTR	52	1e-15	Proclotting enzyme OS=Tachypleus tridentatus PE=1 SV=1	--	--	--	--	--	K09640	4e-13	56.2	tgu:100229086	transmembrane protease, serine 9 [EC:3.4.21.-]	-	GO:0016787//hydrolase activity	-	--
CL2858.Contig1_All	1659	3	176	0.1112	7.4344	6.06298761978907	Up	9.5855e-54	1.2535099272198e-52	gi|332022784|gb|EGI63057.1|	134.8	1e-29	Pancreatic triacylglycerol lipase [Acromyrmex echinatior]	--	--	--	--	sp|Q9WVG5|LIPE_MOUSE	116	1e-25	Endothelial lipase OS=Mus musculus GN=Lipg PE=2 SV=3	--	--	--	--	--	K01046	5e-25	116	dre:393096	triacylglycerol lipase [EC:3.1.1.3]	-	-	-	--
CL3843.Contig1_All	4739	3	171	0.0389	2.5287	6.02248192321129	Up	3.95392e-52	5.0725034875561e-51	gi|113682038|ref|NP_001038480.1|	1199.1	0	AP-3 complex subunit delta-1 [Danio rerio] >gi|213627810|gb|AAI71356.1| Si:ch211-129c21.6 [Danio rerio]	gi|426229204|ref|XM_004008632.1|	319	7e-83	PREDICTED: Ovis aries adaptor-related protein complex 3, delta 1 subunit (AP3D1), mRNA	sp|O54774|AP3D1_MOUSE	1162	0	AP-3 complex subunit delta-1 OS=Mus musculus GN=Ap3d1 PE=1 SV=1	XF0818	73.9	2e-12	COG2730	Endoglucanase	K12396	0	1199	dre:563359	AP-3 complex subunit delta-1	GO:0048490//anterograde synaptic vesicle transport;GO:0061088//regulation of sequestering of zinc ion;GO:0008089//anterograde axon cargo transport;GO:0006886//intracellular protein transport;GO:0048007//antigen processing and presentation, exogenous lipid antigen via MHC class Ib;GO:0006829//zinc ion transport;GO:0051138//positive regulation of NK T cell differentiation;GO:0033365//protein locali…	-	GO:0005802//trans-Golgi network;GO:0005794//Golgi apparatus;GO:0043195//terminal bouton;GO:0010008//endosome membrane	--
Unigene13392_All	305	3	121	0.6046	27.8014	5.52303274563563	Up	4.78336e-36	4.83083256271077e-35	--	--	--	--	--	--	--	--	--	--	--	--	--	--	--	--	--	--	--	--	--	--	-	-	-	--
Unigene11947_All	1748	3	117	0.1055	4.6906	5.47445757342035	Up	9.0999e-35	8.97826343269533e-34	--	--	--	--	--	--	--	--	--	--	--	--	--	--	--	--	--	--	--	--	--	--	-	-	-	--
Unigene5817_All	207	3	112	0.8908	37.9166	5.41158423451767	Up	3.59872e-33	3.43736791251519e-32	--	--	--	--	--	--	--	--	--	--	--	--	--	--	--	--	--	--	--	--	--	--	-	-	-	--
Unigene2020_All	1531	3	104	0.1204	4.7604	5.30517550610674	Up	1.277574e-30	1.16037079306759e-29	gi|321473765|gb|EFX84732.1|	60.1	3e-07	hypothetical protein DAPPUDRAFT_314628 [Daphnia pulex]	gi|347966340|ref|XM_001689282.2|	61.9	9e-06	Anopheles gambiae str. PEST AGAP001662-PA (AgaP_AGAP001662) mRNA, complete cds	sp|Q868Z9|PPN_DROME	380	6e-105	Papilin OS=Drosophila melanogaster GN=Ppn PE=1 SV=2	--	--	--	--	--	K08621	3e-92	339	tgu:100222950	a disintegrin and metalloproteinase with thrombospondin motifs 6 [EC:3.4.24.-]	GO:0030198//extracellular matrix organization	GO:0005201//extracellular matrix structural constituent;GO:0016787//hydrolase activity	GO:0005604//basement membrane;GO:0005634//nucleus	--
Unigene7111_All	645	3	103	0.2859	11.1908	5.29065874416989	Up	2.65878e-30	2.39617879965606e-29	gi|443686573|gb|ELT89795.1|	53.9	6e-06	hypothetical protein CAPTEDRAFT_214962 [Capitella teleta]	gi|66793503|gb|AC158666.3|	71.9	4e-09	Mus musculus 6 BAC RP23-11A20 (Roswell Park Cancer Institute (C57BL/6J Female) Mouse BAC Library) complete sequence	sp|Q5T200|ZC3HD_HUMAN	54.3	2e-07	Zinc finger CCCH domain-containing protein 13 OS=Homo sapiens GN=ZC3H13 PE=1 SV=1	--	--	--	--	--	K14822	1e-07	56.6	tgu:100219403	rRNA-processing protein CGR1	-	-	-	--
CL2546.Contig3_All	2545	3	91	0.0725	2.5057	5.11108889006484	Up	1.716684e-26	1.42407101163435e-25	gi|21666717|gb|AAM73804.1|AF445324_1	57	6e-06	hypothetical cob intron 4-like protein [Penaeus monodon]	gi|402512907|gb|JX073568.1|	67.9	2e-07	Litopenaeus vannamei myeloid differentiation factor 88 gene, complete cds	--	--	--	--	--	--	--	--	--	--	--	--	--	--	-	-	-	--
Unigene46649_All	283	3	88	0.6516	21.791	5.06360198988863	Up	1.528006e-25	1.24039294343617e-24	--	--	--	--	--	--	--	--	--	--	--	--	--	--	--	--	--	--	--	--	--	--	-	-	-	--
Unigene6626_All	393	3	87	0.4692	15.5135	5.04717738586413	Up	3.16446e-25	2.5507121312484e-24	--	--	--	--	--	--	--	--	--	--	--	--	--	--	--	--	--	--	--	--	--	--	-	-	-	--
Unigene521_All	310	3	84	0.5949	18.9889	4.99636534612064	Up	2.80454e-24	2.20796083525288e-23	--	--	--	--	--	--	--	--	--	--	--	--	--	--	--	--	--	--	--	--	--	--	-	-	-	--
CL863.Contig7_All	1365	3	80	0.1351	4.1071	4.92602049482287	Up	5.11562e-23	3.89716669364022e-22	--	--	--	--	gi|158253341|gb|EU180975.1|	167	2e-37	Litopenaeus stylirostris non-LTR retrotransposon I-type, partial sequence	--	--	--	--	--	--	--	--	--	--	--	--	--	--	-	-	-	--
Unigene45882_All	1124	3	79	0.1641	4.9254	4.907593749048	Up	1.056102e-22	7.9769568311314e-22	gi|149056116|gb|EDM07547.1|	57.4	1e-06	rCG53928, isoform CRA_b [Rattus norvegicus]	--	--	--	--	sp|Q8NB50|ZFP62_HUMAN	75.5	2e-13	Zinc finger protein 62 homolog OS=Homo sapiens GN=ZFP62 PE=2 SV=3	YDR216w	56.6	8e-08	COG5048	FOG: Zn-finger	K09228	2e-14	74.3	rno:100361791	KRAB domain-containing zinc finger protein	-	-	-	--
CL302.Contig3_All	4197	3	78	0.0439	1.3024	4.89080785473089	Up	2.17934e-22	1.63101670736642e-21	gi|347596010|gb|AEP13982.1|	209.9	9e-52	lipid storage droplet protein [Penaeus monodon]	--	--	--	--	sp|O88492|PLIN4_MOUSE	89.7	5e-17	Perilipin-4 OS=Mus musculus GN=Plin4 PE=1 SV=2	--	--	--	--	--	K08768	2e-08	62.8	bta:520598	perilipin	-	-	-	--
CL302.Contig14_All	208	3	78	0.8866	26.2793	4.88949967446989	Up	2.17934e-22	1.63140499845257e-21	--	--	--	--	gi|71725589|gb|AC154620.2|	89.7	5e-15	Mus musculus BAC clone RP23-323M20 from chromosome 13, complete sequence	--	--	--	--	--	--	--	--	--	--	--	--	--	--	-	-	-	--
Unigene6024_All	770	3	78	0.2395	7.0988	4.88947760715351	Up	2.17934e-22	1.63121082980243e-21	gi|390459538|ref|XP_003732332.1|	54.7	5e-06	PREDICTED: LOW QUALITY PROTEIN: uncharacterized protein LOC100395167 [Callithrix jacchus]	--	--	--	--	sp|P0C6Y7|PRDM9_RAT	87	4e-17	Histone-lysine N-methyltransferase PRDM9 OS=Rattus norvegicus GN=Prdm9 PE=3 SV=1	YDR216w	65.5	9e-11	COG5048	FOG: Zn-finger	K09228	6e-17	88.2	rno:100361791	KRAB domain-containing zinc finger protein	-	-	-	--
CL302.Contig12_All	4082	3	78	0.0452	1.3391	4.88879711798853	Up	2.17934e-22	1.63082263112803e-21	gi|347596010|gb|AEP13982.1|	209.9	9e-52	lipid storage droplet protein [Penaeus monodon]	--	--	--	--	sp|O88492|PLIN4_MOUSE	91.7	1e-17	Perilipin-4 OS=Mus musculus GN=Plin4 PE=1 SV=2	--	--	--	--	--	K08768	2e-08	62.8	bta:520598	perilipin	-	-	-	--
Unigene14542_All	606	3	76	0.3043	8.7887	4.85208354275667	Up	9.26772e-22	6.80397356245622e-21	--	--	--	--	gi|354794990|gb|JN959491.1|	69.9	1e-08	Mus musculus targeted KO-first, conditional ready, lacZ-tagged mutant allele Wap:tm1a(KOMP)Wtsi; transgenic	--	--	--	--	--	--	--	--	--	--	--	--	--	--	-	-	-	--
Unigene13789_All	808	3	75	0.2282	6.5048	4.83313400302568	Up	1.909826e-21	1.38833819775748e-20	--	--	--	--	--	--	--	--	--	--	--	--	--	--	--	--	--	--	--	--	--	--	-	-	-	--
Unigene13045_All	581	3	75	0.3174	9.0462	4.83293785919238	Up	1.909826e-21	1.38849869928324e-20	gi|374722920|gb|AEZ68611.1|	117.1	5e-25	adenine nucleotide translocase [Litopenaeus vannamei]	gi|374722919|gb|JN674455.1|	1152	0	Litopenaeus vannamei adenine nucleotide translocase (ANT) mRNA, complete cds	sp|Q27238|ADT1_ANOGA	83.6	3e-16	ADP,ATP carrier protein 1 OS=Anopheles gambiae GN=AGAP006782 PE=2 SV=2	--	--	--	--	--	K05863	3e-16	85.1	aga:AgaP_AGAP006782	solute carrier family 25 (mitochondrial adenine nucleotide translocator), member 4/5/6/31	GO:0055085//transmembrane transport	GO:0005215//transporter activity	GO:0005743//mitochondrial inner membrane;GO:0016021//integral to membrane	--
Unigene11320_All	1156	3	73	0.1595	4.4253	4.7941469326107	Up	8.09846e-21	5.78416754662124e-20	gi|395534943|ref|XP_003769492.1|	148.7	5e-34	PREDICTED: DBH-like monooxygenase protein 1 [Sarcophilus harrisii]	--	--	--	--	sp|Q6UVY6|MOXD1_HUMAN	143	8e-34	DBH-like monooxygenase protein 1 OS=Homo sapiens GN=MOXD1 PE=2 SV=1	--	--	--	--	--	K00503	1e-27	124	nvi:100119029	dopamine beta-monooxygenase [EC:1.14.17.1]	-	-	-	--
Unigene45885_All	1012	3	68	0.1822	4.7088	4.69176458313834	Up	2.97144e-19	2.0127953330461e-18	gi|149056116|gb|EDM07547.1|	54.7	8e-06	rCG53928, isoform CRA_b [Rattus norvegicus]	--	--	--	--	sp|Q8NB50|ZFP62_HUMAN	75.5	2e-13	Zinc finger protein 62 homolog OS=Homo sapiens GN=ZFP62 PE=2 SV=3	YDR216w	56.6	7e-08	COG5048	FOG: Zn-finger	K09228	1e-14	74.3	rno:100361791	KRAB domain-containing zinc finger protein	-	-	-	--
Unigene15002_All	274	3	62	0.673	15.8571	4.55837863516322	Up	2.19802e-17	1.39063462535211e-16	--	--	--	--	--	--	--	--	--	--	--	--	--	--	--	--	--	--	--	--	--	--	-	-	-	--
Unigene7984_All	959	3	61	0.1923	4.4575	4.53480413005982	Up	4.49306e-17	2.80623256808025e-16	gi|260812485|ref|XP_002600951.1|	66.6	2e-09	hypothetical protein BRAFLDRAFT_79140 [Branchiostoma floridae] >gi|229286241|gb|EEN56963.1| hypothetical protein BRAFLDRAFT_79140 [Branchiostoma floridae]	--	--	--	--	sp|B2RY56|RBM25_MOUSE	70.1	7e-12	RNA-binding protein 25 OS=Mus musculus GN=Rbm25 PE=1 SV=2	PA2976	56.6	6e-08	COG1530	Ribonucleases G and E	K10624	1e-13	77.8	aga:AgaP_AGAP011217	E3 ubiquitin-protein ligase RBBP6 [EC:6.3.2.19]	-	-	-	--
CL4499.Contig2_All	2726	3	60	0.0676	1.5424	4.51200989994778	Up	9.17792e-17	5.65919240082361e-16	gi|332016220|gb|EGI57133.1|	205.3	1e-50	Serine proteinase stubble [Acromyrmex echinatior]	gi|22507023|gb|AC009121.8|	63.9	4e-06	Homo sapiens chromosome 16 clone RP11-485G7, complete sequence	sp|Q9DBI0|TMPS6_MOUSE	166	3e-40	Transmembrane protease serine 6 OS=Mus musculus GN=Tmprss6 PE=1 SV=4	VC1649	133	1e-30	COG5640	Secreted trypsin-like serine protease	K09640	3e-42	174	phu:Phum_PHUM472640	transmembrane protease, serine 9 [EC:3.4.21.-]	-	GO:0016787//hydrolase activity	-	--
Unigene563_All	466	3	60	0.3957	9.0229	4.51111222616141	Up	9.17792e-17	5.66030237285476e-16	--	--	--	--	--	--	--	--	--	--	--	--	--	--	--	--	--	--	--	--	--	--	-	-	-	--
CL1933.Contig5_All	980	3	60	0.1882	4.2905	4.51080725102292	Up	9.17792e-17	5.65974733241812e-16	gi|321457991|gb|EFX69067.1|	120.2	1e-25	hypothetical protein DAPPUDRAFT_301173 [Daphnia pulex]	--	--	--	--	sp|Q9V7U0|RESIL_DROME	73.6	6e-13	Pro-resilin OS=Drosophila melanogaster GN=resilin PE=1 SV=1	--	--	--	--	--	K10955	1e-07	57.8	xtr:100493286	intestinal mucin-2	-	-	-	--
Unigene7636_All	817	3	58	0.2257	4.9749	4.46218920282716	Up	3.82106e-16	2.30237444936284e-15	--	--	--	--	--	--	--	--	--	--	--	--	--	--	--	--	--	--	--	--	--	--	-	-	-	--
Unigene11354_All	965	3	54	0.1911	3.9215	4.35900591699109	Up	6.5598e-15	3.77466101564645e-14	gi|241329664|ref|XP_002408319.1|	76.3	2e-12	rod opsin, putative [Ixodes scapularis] >gi|215497299|gb|EEC06793.1| rod opsin, putative [Ixodes scapularis]	--	--	--	--	sp|P35361|OPSO_LIMPO	70.5	5e-12	Ocellar opsin OS=Limulus polyphemus PE=1 SV=1	--	--	--	--	--	K04255	3e-13	76.3	isc:IscW_ISCW004568	r-opsin	-	-	-	--
Unigene14443_All	351	3	52	0.5254	10.3819	4.30451048595996	Up	2.70376e-14	1.51208589488662e-13	--	--	--	--	--	--	--	--	--	--	--	--	--	--	--	--	--	--	--	--	--	--	-	-	-	--
Unigene1851_All	1035	3	52	0.1782	3.5208	4.30433403487262	Up	2.70376e-14	1.51195143944514e-13	gi|321475969|gb|EFX86930.1|	223.8	1e-56	GST-N-Metaxin-like protein [Daphnia pulex]	--	--	--	--	sp|F7E235|FAXC_XENTR	135	1e-31	Failed axon connections homolog OS=Xenopus tropicalis GN=faxc PE=3 SV=1	--	--	--	--	--	--	--	--	--	--	-	-	-	--
Unigene3476_All	1422	3	51	0.1297	2.5133	4.27633250405717	Up	5.48134e-14	3.02510320245722e-13	gi|241567389|ref|XP_002402308.1|	106.3	4e-21	glutamate receptor, putative [Ixodes scapularis] >gi|215500013|gb|EEC09507.1| glutamate receptor, putative [Ixodes scapularis]	--	--	--	--	sp|P26591|GLRK_LYMST	88.6	3e-17	Glutamate receptor OS=Lymnaea stagnalis PE=2 SV=1	--	--	--	--	--	K05313	9e-17	89	cbr:CBG12954	glutamate receptor, ionotropic, invertebrate	-	-	-	--
CL5544.Contig1_All	2406	3	49	0.0766	1.4272	4.21969931799535	Up	2.24604e-13	1.2063281537279e-12	gi|401430395|ref|XP_003886575.1|	56.2	9e-06	unnamed protein product, partial [Leishmania mexicana MHOM/GT/2001/U1103] >gi|356491666|emb|CBZ40949.1| unnamed protein product, partial [Leishmania mexicana MHOM/GT/2001/U1103]	--	--	--	--	--	--	--	--	--	--	--	--	--	--	--	--	--	--	-	-	-	--
Unigene12084_All	2054	3	49	0.0898	1.6718	4.21854301072789	Up	2.24604e-13	1.20622513680615e-12	gi|350408989|ref|XP_003488574.1|	324.3	1e-86	PREDICTED: hypothetical protein LOC100749404 [Bombus impatiens]	gi|198474122|ref|XM_001356525.2|	303	2e-78	Drosophila pseudoobscura pseudoobscura GA11534 (Dpse\GA11534), mRNA	sp|P15143|PO2F1_CHICK	281	5e-75	POU domain, class 2, transcription factor 1 OS=Gallus gallus GN=POU2F1 PE=2 SV=1	--	--	--	--	--	K09364	1e-86	321	ame:727092	POU domain transcription factor, class 2	GO:0006355//regulation of transcription, DNA-dependent	GO:0003700//sequence-specific DNA binding transcription factor activity;GO:0043565//sequence-specific DNA binding	GO:0005634//nucleus	--
CL665.Contig12_All	1913	3	47	0.0964	1.7217	4.15865682355846	Up	9.16408e-13	4.78703100789102e-12	gi|115928363|ref|XP_001199932.1|	56.2	7e-06	PREDICTED: uncharacterized protein LOC763830, partial [Strongylocentrotus purpuratus]	--	--	--	--	sp|P20825|POL2_DROME	67.8	6e-16	Retrovirus-related Pol polyprotein from transposon 297 OS=Drosophila melanogaster GN=pol PE=4 SV=1	YGR109w-b_2	67	5e-14	COG2801	Transposase and inactivated derivatives	K15144	3e-19	97.8	dre:571519	mediator of RNA polymerase II transcription subunit 1	-	-	-	--
CL4731.Contig5_All	2570	3	45	0.0718	1.227	4.09500759472722	Up	3.72178e-12	1.87334160909236e-11	gi|91082923|ref|XP_972752.1|	646	0	PREDICTED: similar to transglutaminase [Tribolium castaneum] >gi|270007058|gb|EFA03506.1| hypothetical protein TcasGA2_TC013507 [Tribolium castaneum]	gi|110006272|gb|DQ663596.1|	89.7	6e-14	Penaeus monodon transglutaminase I gene, partial cds	sp|Q05187|TGMH_TACTR	617	4e-176	Hemocyte protein-glutamine gamma-glutamyltransferase OS=Tachypleus tridentatus PE=1 SV=1	--	--	--	--	--	K05619	2e-126	454	dre:566581	transglutaminase 1 [EC:2.3.2.13]	-	-	-	--
CL2530.Contig2_All	1782	3	42	0.1035	1.6517	3.99624899950389	Up	3.01722e-11	1.44933494775435e-10	gi|321466251|gb|EFX77247.1|	176.8	3e-42	hypothetical protein DAPPUDRAFT_32853 [Daphnia pulex]	gi|238747465|gb|GQ197594.1|	89.7	4e-14	Agkistrodon contortrix clone E33DIFJ02HNRNX microsatellite sequence	sp|Q505J3|WSCD1_RAT	139	2e-32	WSC domain-containing protein 1 OS=Rattus norvegicus GN=Wscd1 PE=2 SV=1	--	--	--	--	--	--	--	--	--	--	-	-	-	--
Unigene2091_All	629	3	37	0.2932	4.1222	3.81345749435405	Up	9.58558e-10	4.21492067570969e-09	--	--	--	--	--	--	--	--	--	--	--	--	--	--	--	--	--	--	--	--	--	--	-	-	-	--
Unigene2674_All	363	3	36	0.508	6.9499	3.7740918173747	Up	1.90472e-09	8.17526831558831e-09	--	--	--	--	--	--	--	--	--	--	--	--	--	--	--	--	--	--	--	--	--	--	-	-	-	--
CL1035.Contig6_All	890	3	36	0.2072	2.8346	3.77404925781306	Up	1.90472e-09	8.17694254624889e-09	--	--	--	--	--	--	--	--	--	--	--	--	--	--	--	--	--	--	--	--	--	--	-	-	-	--
CL1035.Contig4_All	1049	3	36	0.1758	2.405	3.77402991840136	Up	1.90472e-09	8.17638439317406e-09	--	--	--	--	--	--	--	--	--	--	--	--	--	--	--	--	--	--	--	--	--	--	-	-	-	--
Unigene7940_All	930	3	36	0.1983	2.7127	3.7739729247842	Up	1.90472e-09	8.1758263162924e-09	gi|391344579|ref|XP_003746573.1|	119	3e-25	PREDICTED: uncharacterized protein LOC100897996 [Metaseiulus occidentalis]	gi|63004099|gb|AC155313.2|	77.8	9e-11	Mus musculus BAC clone RP23-349D10 from chromosome 15, complete sequence	sp|P17789|TTKB_DROME	111	2e-24	Protein tramtrack, beta isoform OS=Drosophila melanogaster GN=ttk PE=1 SV=2	--	--	--	--	--	K09237	8e-25	114	dya:Dyak_GE10957	Cys2His2 zinc finger developmental/cell cycle regulator, other	-	GO:0005488//binding	-	--
CL1138.Contig2_All	1548	3	35	0.1191	1.5845	3.73378234140548	Up	3.7777e-09	1.58402452060275e-08	gi|322783664|gb|EFZ11002.1|	422.6	2e-116	hypothetical protein SINV_04026 [Solenopsis invicta]	--	--	--	--	sp|Q5RDW1|GTPB5_PONAB	358	1e-98	GTP-binding protein 5 OS=Pongo abelii GN=GTPBP5 PE=2 SV=1	aq_2069	256	6e-68	COG0536	Predicted GTPase	K03979	2e-113	410	aga:AgaP_AGAP009702	GTP-binding protein	GO:0009987//cellular process	GO:0043167//ion binding;GO:0000166//nucleotide binding	-	--
CL4646.Contig4_All	1687	3	35	0.1093	1.4539	3.73356273723035	Up	3.7777e-09	1.58413014336201e-08	gi|383857267|ref|XP_003704126.1|	459.5	2e-127	PREDICTED: protein arginine N-methyltransferase 3-like isoform 1 [Megachile rotundata]	gi|345490336|ref|XM_001605714.2|	67.9	2e-07	PREDICTED: Nasonia vitripennis protein arginine N-methyltransferase 3-like (LOC100122160), mRNA	sp|O60678|ANM3_HUMAN	395	1e-109	Protein arginine N-methyltransferase 3 OS=Homo sapiens GN=PRMT3 PE=1 SV=3	YBR034c	290	7e-78	COG0500	SAM-dependent methyltransferases	K11436	2e-124	446	ame:412580	protein arginine N-methyltransferase 3 [EC:2.1.1.-]	-	GO:0016740//transferase activity	-	--
Unigene3572_All	971	3	34	0.1899	2.4538	3.69170585455125	Up	7.4777e-09	3.07860947692308e-08	gi|260800007|ref|XP_002594928.1|	372.1	2e-101	hypothetical protein BRAFLDRAFT_208835 [Branchiostoma floridae] >gi|229280166|gb|EEN50939.1| hypothetical protein BRAFLDRAFT_208835 [Branchiostoma floridae]	gi|51131579|emb|CR635134.1|	93.7	2e-15	Tetraodon nigroviridis full-length cDNA	sp|Q9DBA8|HUTI_MOUSE	360	3e-99	Probable imidazolonepropionase OS=Mus musculus GN=Amdhd1 PE=2 SV=1	VNG1211G	205	1e-52	COG1228	Imidazolonepropionase and related amidohydrolases	K01468	3e-102	372	bfo:BRAFLDRAFT_208835	imidazolonepropionase [EC:3.5.2.7]	GO:0006548//histidine catabolic process;GO:0006536//glutamate metabolic process	GO:0016812//hydrolase activity, acting on carbon-nitrogen (but not peptide) bonds, in cyclic amides	GO:0005829//cytosol	--
CL5301.Contig2_All	224	3	34	0.8232	10.6368	3.69167739987638	Up	7.4777e-09	3.07820643843687e-08	--	--	--	--	gi|374428415|emb|FQ310507.3|	67.9	2e-08	Dicentrarchus labrax chromosome sequence corresponding to linkage group 1, bottom part, complete sequence	--	--	--	--	--	--	--	--	--	--	--	--	--	--	-	-	-	--
CL857.Contig1_All	1023	3	34	0.1803	2.3291	3.69130128116393	Up	7.4777e-09	3.07840794448809e-08	gi|340379973|ref|XP_003388499.1|	155.2	4e-36	PREDICTED: deoxyribonucleoside 5&apos;-monophosphate N-glycosidase-like [Amphimedon queenslandica]	--	--	--	--	sp|C1BW56|DNPH1_ESOLU	142	2e-33	2'-deoxynucleoside 5'-phosphate N-hydrolase 1 OS=Esox lucius GN=dnph1 PE=2 SV=1	--	--	--	--	--	--	--	--	--	--	GO:0006753//nucleoside phosphate metabolic process	GO:0016798//hydrolase activity, acting on glycosyl bonds	-	--
Unigene11460_All	475	3	33	0.3882	4.8686	3.64863495172465	Up	1.477082e-08	5.95682524150314e-08	--	--	--	--	--	--	--	--	--	--	--	--	--	--	--	--	--	--	--	--	--	--	-	-	-	--
Unigene4890_All	1178	3	32	0.1565	1.9036	3.60449579734051	Up	2.91132e-08	1.15011679226082e-07	gi|326666859|ref|XP_001922115.2|	208.4	6e-52	PREDICTED: hypothetical protein LOC100148674 [Danio rerio]	--	--	--	--	sp|P10394|POL4_DROME	97.4	5e-20	Retrovirus-related Pol polyprotein from transposon 412 OS=Drosophila melanogaster GN=POL PE=4 SV=1	SPAC9.04	81.3	3e-15	COG2801	Transposase and inactivated derivatives	K04228	2e-46	187	dre:100151502	arginine vasopressin receptor 2	-	-	-	--
Unigene12251_All	1030	3	31	0.179	2.1091	3.55859600750045	Up	5.72488e-08	2.20388255044074e-07	gi|91079404|ref|XP_966629.1|	55.5	5e-06	PREDICTED: similar to CG31284 CG31284-PA [Tribolium castaneum] >gi|270004822|gb|EFA01270.1| hypothetical protein TcasGA2_TC002715 [Tribolium castaneum]	--	--	--	--	sp|Q9WTK5|NFKB2_MOUSE	75.5	2e-13	Nuclear factor NF-kappa-B p100 subunit OS=Mus musculus GN=Nfkb2 PE=1 SV=1	alr7243_1	57.8	3e-08	COG0666	FOG: Ankyrin repeat	K04469	4e-13	76.3	ecb:100069984	nuclear factor of kappa light polypeptide gene enhancer in B-cells 2	GO:0044699	-	-	--
CL3251.Contig2_All	783	3	31	0.2355	2.7745	3.55842883803835	Up	5.72488e-08	2.20401746825834e-07	--	--	--	--	--	--	--	--	--	--	--	--	--	--	--	--	--	--	--	--	--	--	-	-	-	--
Unigene6416_All	1232	3	30	0.1497	1.7064	3.51080974428215	Up	1.123002e-07	4.2178302541806e-07	gi|242003624|ref|XP_002422802.1|	166	3e-39	conserved hypothetical protein [Pediculus humanus corporis] >gi|212505660|gb|EEB10064.1| conserved hypothetical protein [Pediculus humanus corporis]	--	--	--	--	sp|Q5R5R2|HEAT6_PONAB	138	2e-32	HEAT repeat-containing protein 6 OS=Pongo abelii GN=HEATR6 PE=2 SV=1	--	--	--	--	--	--	--	--	--	--	-	-	-	--
CL1783.Contig6_All	1964	3	29	0.0939	1.0348	3.46208299103097	Up	2.19718e-07	8.06303646145766e-07	gi|358442122|gb|AEU11366.1|	229.9	3e-58	Broad-complex protein isoform 4 [Penaeus monodon]	--	--	--	--	sp|Q9V5M3|LOLA6_DROME	124	1e-27	Longitudinals lacking protein, isoforms N/O/W/X/Y OS=Drosophila melanogaster GN=lola PE=1 SV=3	SPAC4G8.13c	59.3	2e-08	COG5048	FOG: Zn-finger	K02174	6e-28	126	phu:Phum_PHUM258420	broad	-	-	-	--
Unigene2352_All	252	3	29	0.7318	8.0645	3.46206376809261	Up	2.19718e-07	8.06350699346405e-07	--	--	--	--	--	--	--	--	--	--	--	--	--	--	--	--	--	--	--	--	--	--	-	-	-	--
Unigene1831_All	1070	3	28	0.1723	1.8338	3.41184169597498	Up	4.28702e-07	1.53768387475047e-06	--	--	--	--	--	--	--	--	--	--	--	--	--	--	--	--	--	--	--	--	--	--	-	-	-	--
Unigene17024_All	378	3	28	0.4878	5.191	3.41165082448301	Up	4.28702e-07	1.53777158202145e-06	--	--	--	--	--	--	--	--	--	--	--	--	--	--	--	--	--	--	--	--	--	--	-	-	-	--
Unigene664_All	459	3	28	0.4018	4.2749	3.41134120316756	Up	4.28702e-07	1.53785929929839e-06	--	--	--	--	--	--	--	--	--	--	--	--	--	--	--	--	--	--	--	--	--	--	-	-	-	--
CL3463.Contig3_All	1348	3	27	0.1368	1.4036	3.35899171751627	Up	8.34016e-07	2.91079406226761e-06	gi|321460528|gb|EFX71570.1|	488.4	3e-136	hypothetical protein DAPPUDRAFT_308837 [Daphnia pulex]	gi|342326463|gb|JF284601.1|	85.7	5e-13	Cherax quadricarinatus clone L1-490 small calcium-binding mitochondrial carrier mRNA, partial cds; nuclear gene for mitochondrial product	sp|A2CEQ0|SCM2B_DANRE	436	4e-122	Calcium-binding mitochondrial carrier protein SCaMC-2-B OS=Danio rerio GN=slc25a25b PE=3 SV=2	--	--	--	--	--	K14684	2e-132	473	api:100159039	solute carrier family 25 (mitochondrial phosphate transporter), member 23/24/25/41	GO:0055085//transmembrane transport	GO:0016491//oxidoreductase activity;GO:0022857//transmembrane transporter activity;GO:0005509//calcium ion binding	GO:0005743//mitochondrial inner membrane;GO:0005778//peroxisomal membrane;GO:0016021//integral to membrane	--
CL3088.Contig2_All	822	3	26	0.2243	2.2166	3.30484692437883	Up	1.61747e-06	5.51085997182793e-06	gi|395484805|gb|AFN66647.1|	167.9	5e-40	chitin binding-like protein [Fenneropenaeus chinensis]	gi|320100072|gb|GU461661.1|	309	1e-80	Fenneropenaeus chinensis K9 mRNA, complete cds	--	--	--	--	--	--	--	--	--	--	--	--	--	--	-	-	-	--
CL5769.Contig1_All	517	3	26	0.3567	3.5242	3.30451267928326	Up	1.61747e-06	5.51056142586272e-06	gi|7159336|gb|AAF37725.1|AF238235_1	55.8	9e-07	diaphanous protein [Entamoeba histolytica]	--	--	--	--	sp|Q9NZ56|FMN2_HUMAN	57	2e-08	Formin-2 OS=Homo sapiens GN=FMN2 PE=1 SV=4	--	--	--	--	--	K02184	6e-09	60.5	gga:775973	formin 2	-	-	-	--
Unigene3618_All	660	3	25	0.2794	2.6545	3.24803621560163	Up	3.12646e-06	1.03575207543592e-05	--	--	--	--	gi|318055756|ref|NR_027155.2|	63.9	9e-07	Homo sapiens smg-1 homolog, phosphatidylinositol 3-kinase-related kinase (C. elegans) pseudogene (LOC100271836), non-coding RNA	--	--	--	--	--	--	--	--	--	--	--	--	--	--	-	-	-	--
CL4041.Contig3_All	464	3	24	0.3974	3.6247	3.18919781703492	Up	6.02172e-06	1.93636001104464e-05	--	--	--	--	--	--	--	--	--	--	--	--	--	--	--	--	--	--	--	--	--	--	-	-	-	--
CL1435.Contig1_All	687	3	23	0.2684	2.3461	3.12780793135737	Up	1.155392e-05	3.60561195394998e-05	gi|321468032|gb|EFX79019.1|	87	8e-16	hypothetical protein DAPPUDRAFT_319971 [Daphnia pulex]	--	--	--	--	sp|Q09128|CP24A_RAT	63.9	3e-10	1,25-dihydroxyvitamin D(3) 24-hydroxylase, mitochondrial OS=Rattus norvegicus GN=Cyp24a1 PE=1 SV=1	--	--	--	--	--	K10721	1e-11	70.5	nvi:100117435	CYP302A1; ecdysteroid 22-hydroxylase	-	-	-	--
CL2525.Contig1_All	1154	3	23	0.1598	1.3967	3.12768286127662	Up	1.155392e-05	3.605969831067e-05	--	--	--	--	--	--	--	--	--	--	--	--	--	--	--	--	--	--	--	--	--	--	-	-	-	--
Unigene10908_All	744	3	23	0.2479	2.1664	3.12746946748827	Up	1.155392e-05	3.6057908836286e-05	gi|317419154|emb|CBN81191.1|	198	3e-49	Pol polyprotein [Dicentrarchus labrax]	--	--	--	--	sp|P10394|POL4_DROME	124	2e-28	Retrovirus-related Pol polyprotein from transposon 412 OS=Drosophila melanogaster GN=POL PE=4 SV=1	SPAC9.04	94.4	2e-19	COG2801	Transposase and inactivated derivatives	K04228	2e-33	142	dre:100151502	arginine vasopressin receptor 2	-	-	-	--
CL1138.Contig5_All	412	3	22	0.4476	3.742	3.06352761715175	Up	2.20778e-05	6.6511553839521e-05	--	--	--	--	--	--	--	--	--	--	--	--	--	--	--	--	--	--	--	--	--	--	-	-	-	--
CL966.Contig1_All	1177	3	22	0.1567	1.3099	3.06337959324354	Up	2.20778e-05	6.65147401743796e-05	gi|405971174|gb|EKC36026.1|	228.8	4e-58	Transmembrane protein 41A [Crassostrea gigas]	gi|110735625|emb|BX936448.11|	63.9	2e-06	Zebrafish DNA sequence from clone DKEY-11J4 in linkage group 6, complete sequence	sp|Q9D8U2|TM41A_MOUSE	211	2e-54	Transmembrane protein 41A OS=Mus musculus GN=Tmem41a PE=2 SV=1	VC1723	77.4	4e-14	COG0398	Uncharacterized conserved protein	--	--	--	--	--	-	-	-	--
Unigene2088_All	796	3	22	0.2317	1.9368	3.06334503513411	Up	2.20778e-05	6.65179268145451e-05	gi|308495009|ref|XP_003109693.1|	64.3	7e-09	hypothetical protein CRE_07474 [Caenorhabditis remanei] >gi|308245883|gb|EFO89835.1| hypothetical protein CRE_07474 [Caenorhabditis remanei]	--	--	--	--	--	--	--	--	--	--	--	--	--	--	--	--	--	--	-	-	-	--
CL665.Contig15_All	1188	3	21	0.1552	1.2388	2.99674282548754	Up	4.20008e-05	0.000122261910312905	gi|348507619|ref|XP_003441353.1|	64.7	1e-24	PREDICTED: hypothetical protein LOC100700717 [Oreochromis niloticus]	--	--	--	--	sp|P20825|POL2_DROME	42.7	2e-09	Retrovirus-related Pol polyprotein from transposon 297 OS=Drosophila melanogaster GN=pol PE=4 SV=1	YGR109w-b_2	46.6	6e-07	COG2801	Transposase and inactivated derivatives	--	--	--	--	--	-	-	-	--
Unigene18549_All	250	3	21	0.7376	5.8866	2.99652403761799	Up	4.20008e-05	0.000122256251349225	--	--	--	--	--	--	--	--	--	--	--	--	--	--	--	--	--	--	--	--	--	--	-	-	-	--
Unigene2641_All	489	3	21	0.3771	3.0095	2.99650476114703	Up	4.20008e-05	0.000122278890347669	--	--	--	--	--	--	--	--	--	--	--	--	--	--	--	--	--	--	--	--	--	--	-	-	-	--
Unigene9976_All	264	3	21	0.6985	5.5744	2.99648450830204	Up	4.20008e-05	0.000122290212991342	--	--	--	--	--	--	--	--	--	--	--	--	--	--	--	--	--	--	--	--	--	--	-	-	-	--
Unigene7168_All	630	3	21	0.2927	2.3359	2.99648386283117	Up	4.20008e-05	0.000122284551407407	--	--	--	--	--	--	--	--	--	--	--	--	--	--	--	--	--	--	--	--	--	--	-	-	-	--
CL3340.Contig1_All	411	3	21	0.4487	3.5806	2.99637827056791	Up	4.20008e-05	0.000122267569800491	--	--	--	--	--	--	--	--	--	--	--	--	--	--	--	--	--	--	--	--	--	--	-	-	-	--
Unigene13003_All	374	3	21	0.4931	3.9349	2.99637481416298	Up	4.20008e-05	0.000122273229812054	--	--	--	--	--	--	--	--	--	--	--	--	--	--	--	--	--	--	--	--	--	--	-	-	-	--
CL2895.Contig3_All	1093	3	20	0.1687	1.2823	2.92620194786717	Up	7.95212e-05	0.000222738697024764	gi|321471650|gb|EFX82622.1|	233	2e-59	hypothetical protein DAPPUDRAFT_210509 [Daphnia pulex]	--	--	--	--	sp|Q55EX9|Y8948_DICDI	113	8e-25	Putative methyltransferase DDB_G0268948 OS=Dictyostelium discoideum GN=DDB_G0268948 PE=1 SV=2	YER175c	68.2	2e-11	COG0500	SAM-dependent methyltransferases	--	--	--	--	--	-	-	-	--
Unigene44941_All	347	3	20	0.5314	4.0391	2.92616373177243	Up	7.95212e-05	0.000222758540115813	--	--	--	--	--	--	--	--	--	--	--	--	--	--	--	--	--	--	--	--	--	--	-	-	-	--
Unigene1904_All	1199	3	20	0.1538	1.1689	2.9260241034289	Up	7.95212e-05	0.000222748618128368	gi|1094419|prf||2106164A	108.2	8e-22	cuticle protein	--	--	--	--	sp|P82119|CUO6_BLACR	103	6e-22	Cuticle protein 6 OS=Blaberus craniifer PE=1 SV=1	YPO2725	62.8	1e-09	COG3501	Uncharacterized protein conserved in bacteria	K10955	2e-15	84.3	hsa:4583	intestinal mucin-2	GO:0009987//cellular process	GO:0003824//catalytic activity	-	--
CL966.Contig5_All	584	3	20	0.3158	2.3999	2.92589121597726	Up	7.95212e-05	0.000222768462987215	--	--	--	--	--	--	--	--	--	--	--	--	--	--	--	--	--	--	--	--	--	--	-	-	-	--
CL354.Contig3_All	765	3	20	0.2411	1.8321	2.92579469496188	Up	7.95212e-05	0.000222728776804881	gi|293629624|gb|ADE58567.1|	215.3	2e-54	GH5 family protein GH5A [Limnoria quadripunctata]	--	--	--	--	sp|Q8WPJ2|MANA_MYTED	120	4e-27	Mannan endo-1,4-beta-mannosidase OS=Mytilus edulis PE=1 SV=1	--	--	--	--	--	K10955	2e-07	56.2	rno:24572	intestinal mucin-2	-	-	-	--
CL5514.Contig1_All	1026	3	19	0.1797	1.2977	2.85229458822373	Up	0.0001497802	0.000403606873665267	gi|108880343|gb|EAT44568.1|	184.5	7e-45	AAEL004067-PA [Aedes aegypti]	gi|460114860|gb|GAFU01012952.1|	61.9	6e-06	TSA: Spodoptera exigua comp857_c0_seq6 transcribed RNA sequence	sp|Q6UN27|TSPO_PIG	136	9e-32	Translocator protein OS=Sus scrofa GN=TSPO PE=2 SV=1	SMa1079	114	4e-25	COG3476	Tryptophan-rich sensory protein (mitochondrial benzodiazepine receptor homolog)	K05770	1e-45	184	aag:AaeL_AAEL004067	benzodiazapine receptor	-	-	-	--
CL753.Contig9_All	781	3	19	0.2361	1.7048	2.85213255155406	Up	0.0001497802	0.000403572288671808	--	--	--	--	--	--	--	--	--	--	--	--	--	--	--	--	--	--	--	--	--	--	-	-	-	--
CL863.Contig2_All	1203	3	19	0.1533	1.1068	2.85196494695118	Up	0.0001497802	0.000403520422293621	--	--	--	--	gi|158253341|gb|EU180975.1|	167	2e-37	Litopenaeus stylirostris non-LTR retrotransposon I-type, partial sequence	--	--	--	--	--	--	--	--	--	--	--	--	--	--	-	-	-	--
CL145.Contig5_All	814	3	18	0.2265	1.5496	2.77431290366966	Up	0.000280528	0.000726300735446686	gi|167387257|ref|XP_001738085.1|	79.3	2e-13	protein ARV1 [Entamoeba dispar SAW760]	--	--	--	--	sp|Q9H2C2|ARV1_HUMAN	58.9	1e-08	Protein ARV1 OS=Homo sapiens GN=ARV1 PE=2 SV=1	YLR242c	56.6	5e-08	COG5254	Predicted membrane protein	--	--	--	--	--	-	-	-	--
CL1313.Contig5_All	1059	3	18	0.1741	1.1911	2.77430643310019	Up	0.000280528	0.00072624093792195	gi|158291557|ref|XP_313061.3|	272.7	2e-71	AGAP004175-PA [Anopheles gambiae str. PEST] >gi|157017604|gb|EAA08525.3| AGAP004175-PA [Anopheles gambiae str. PEST]	--	--	--	--	sp|Q5R514|UMPS_PONAB	259	5e-69	Uridine 5'-monophosphate synthase OS=Pongo abelii GN=UMPS PE=2 SV=1	YEL021w	228	1e-59	COG0284	Orotidine-5'-phosphate decarboxylase	K13421	3e-72	272	aga:AgaP_AGAP004175	uridine monophosphate synthetase [EC:2.4.2.10 4.1.1.23]	GO:0006206//pyrimidine nucleobase metabolic process;GO:0006222//UMP biosynthetic process	GO:0004590//orotidine-5'-phosphate decarboxylase activity;GO:0004588//orotate phosphoribosyltransferase activity	GO:0005829//cytosol;GO:0005634//nucleus	--
Unigene14780_All	436	3	18	0.4229	2.8931	2.77422772540334	Up	0.000280528	0.00072627083545346	--	--	--	--	--	--	--	--	--	--	--	--	--	--	--	--	--	--	--	--	--	--	-	-	-	--
CL1313.Contig1_All	386	3	18	0.4777	3.2679	2.77418705477125	Up	0.000280528	0.00072615126009467	gi|156406811|ref|XP_001641238.1|	65.5	8e-10	predicted protein [Nematostella vectensis] >gi|156228376|gb|EDO49175.1| predicted protein [Nematostella vectensis]	--	--	--	--	sp|Q01637|UMPS_DROME	49.7	2e-06	Uridine 5'-monophosphate synthase OS=Drosophila melanogaster GN=r-l PE=2 SV=2	--	--	--	--	--	K13421	9e-11	65.5	nve:NEMVE_v1g81583	uridine monophosphate synthetase [EC:2.4.2.10 4.1.1.23]	GO:0044205//'de novo' UMP biosynthetic process;GO:0006207//'de novo' pyrimidine nucleobase biosynthetic process	GO:0004590//orotidine-5'-phosphate decarboxylase activity;GO:0004588//orotate phosphoribosyltransferase activity	-	--
CL1313.Contig4_All	673	3	18	0.274	1.8743	2.77410409059664	Up	0.000280528	0.000726181150242858	gi|156406811|ref|XP_001641238.1|	129.4	1e-28	predicted protein [Nematostella vectensis] >gi|156228376|gb|EDO49175.1| predicted protein [Nematostella vectensis]	--	--	--	--	sp|P11172|UMPS_HUMAN	120	2e-27	Uridine 5'-monophosphate synthase OS=Homo sapiens GN=UMPS PE=1 SV=1	SPCC330.05c	89.7	4e-18	COG0284	Orotidine-5'-phosphate decarboxylase	K13421	2e-29	129	nve:NEMVE_v1g81583	uridine monophosphate synthetase [EC:2.4.2.10 4.1.1.23]	GO:0006206//pyrimidine nucleobase metabolic process;GO:0006222//UMP biosynthetic process	GO:0004590//orotidine-5'-phosphate decarboxylase activity;GO:0004588//orotate phosphoribosyltransferase activity	GO:0005829//cytosol;GO:0005634//nucleus	--
Unigene45051_All	358	3	18	0.5151	3.5235	2.77408476889743	Up	0.000280528	0.000726121372406981	--	--	--	--	--	--	--	--	--	--	--	--	--	--	--	--	--	--	--	--	--	--	-	-	-	--
Unigene6681_All	735	3	18	0.2509	1.7162	2.77403331345492	Up	0.000280528	0.000726091487179487	gi|443704978|gb|ELU01750.1|	77	9e-13	hypothetical protein CAPTEDRAFT_195179 [Capitella teleta]	--	--	--	--	--	--	--	--	--	--	--	--	--	--	--	--	--	--	-	-	-	--
CL1313.Contig2_All	795	3	18	0.232	1.5867	2.77383267074756	Up	0.000280528	0.000726061604411886	gi|156406811|ref|XP_001641238.1|	180.6	7e-44	predicted protein [Nematostella vectensis] >gi|156228376|gb|EDO49175.1| predicted protein [Nematostella vectensis]	--	--	--	--	sp|Q5R514|UMPS_PONAB	173	3e-43	Uridine 5'-monophosphate synthase OS=Pongo abelii GN=UMPS PE=2 SV=1	SPCC330.05c	137	2e-32	COG0284	Orotidine-5'-phosphate decarboxylase	K13421	9e-45	180	nve:NEMVE_v1g81583	uridine monophosphate synthetase [EC:2.4.2.10 4.1.1.23]	GO:0006206//pyrimidine nucleobase metabolic process;GO:0006222//UMP biosynthetic process	GO:0004590//orotidine-5'-phosphate decarboxylase activity;GO:0004588//orotate phosphoribosyltransferase activity	GO:0005829//cytosol;GO:0005634//nucleus	--
Unigene13199_All	2584	3	44	0.0762	1.0113	3.73027622521204	Up	1.022132e-09	2.93517263895359e-09	gi|158294385|ref|XP_001688679.1|	202.6	9e-50	AGAP005563-PB [Anopheles gambiae str. PEST] >gi|158294387|ref|XP_001688680.1| AGAP005563-PC [Anopheles gambiae str. PEST] >gi|157015539|gb|EDO63685.1| AGAP005563-PB [Anopheles gambiae str. PEST] >gi|157015540|gb|EDO63686.1| AGAP005563-PC [Anopheles gambiae str. PEST]	--	--	--	--	sp|Q7PIR5|TRET1_ANOGA	199	2e-50	Facilitated trehalose transporter Tret1 OS=Anopheles gambiae GN=Tret1 PE=1 SV=3	CAC1339	115	3e-25	COG0477	Permeases of the major facilitator superfamily	K14258	1e-50	202	aga:AgaP_AGAP005563	facilitated trehalose transporter	GO:0015766	GO:0051119//sugar transmembrane transporter activity	GO:0005886//plasma membrane;GO:0044425//membrane part	--
Unigene3159_All	459	3	28	0.4291	3.623	3.07779899959226	Up	9.1399e-06	2.03064541969918e-05	--	--	--	--	--	--	--	--	--	--	--	--	--	--	--	--	--	--	--	--	--	--	-	-	-	--
CL62.Contig1_All	495	4	10999	0.4967	1557.1475	11.6142432422135	Up	0	0	gi|37196920|dbj|BAC92763.1|	123.6	3e-27	thrombospondin [Marsupenaeus japonicus]	gi|34391516|gb|AY144581.1|	184	3e-43	Penaeus monodon thrombospondin mRNA, partial cds	sp|Q8WWQ8|STAB2_HUMAN	143	2e-34	Stabilin-2 OS=Homo sapiens GN=STAB2 PE=1 SV=3	--	--	--	--	--	K06826	4e-30	130	spu:586685	nidogen (entactin)	-	-	-	--
CL5787.Contig13_All	2982	4	3663	0.0825	86.0817	10.0270967348031	Up	0	0	gi|301131536|gb|ADK63101.1|	1621.7	0	thrombospondin protein [Penaeus monodon]	gi|301131535|gb|GU451715.1|	1118	0	Penaeus monodon thrombospondin protein mRNA, complete cds	sp|Q8JGW0|TSP4B_DANRE	570	5e-162	Thrombospondin-4-B OS=Danio rerio GN=thbs4b PE=2 SV=1	--	--	--	--	--	K04659	8e-173	608	aag:AaeL_AAEL008062	thrombospondin	-	-	-	--
CL5787.Contig5_All	3210	4	3419	0.0766	74.6407	9.92840240873627	Up	0	0	gi|301131536|gb|ADK63101.1|	1623.2	0	thrombospondin protein [Penaeus monodon]	gi|301131535|gb|GU451715.1|	1913	0	Penaeus monodon thrombospondin protein mRNA, complete cds	sp|Q8JGW0|TSP4B_DANRE	589	1e-167	Thrombospondin-4-B OS=Danio rerio GN=thbs4b PE=2 SV=1	--	--	--	--	--	K04659	2e-179	630	aag:AaeL_AAEL008062	thrombospondin	-	-	-	--
CL5787.Contig8_All	3751	4	3412	0.0655	63.7446	9.92659251005107	Up	0	0	gi|301131536|gb|ADK63101.1|	1608.6	0	thrombospondin protein [Penaeus monodon]	gi|301131535|gb|GU451715.1|	1409	0	Penaeus monodon thrombospondin protein mRNA, complete cds	sp|Q8JGW0|TSP4B_DANRE	582	2e-165	Thrombospondin-4-B OS=Danio rerio GN=thbs4b PE=2 SV=1	--	--	--	--	--	K04659	1e-176	621	aag:AaeL_AAEL008062	thrombospondin	-	-	-	--
CL5787.Contig4_All	3129	4	3406	0.0786	76.2818	9.92259385909624	Up	0	0	gi|301131536|gb|ADK63101.1|	1637.8	0	thrombospondin protein [Penaeus monodon]	gi|301131535|gb|GU451715.1|	1917	0	Penaeus monodon thrombospondin protein mRNA, complete cds	sp|Q8JGW0|TSP4B_DANRE	589	1e-167	Thrombospondin-4-B OS=Danio rerio GN=thbs4b PE=2 SV=1	--	--	--	--	--	K04659	2e-179	630	aag:AaeL_AAEL008062	thrombospondin	-	-	-	--
CL5787.Contig6_All	3219	4	3403	0.0764	74.0837	9.92136780005254	Up	0	0	gi|301131536|gb|ADK63101.1|	1622.1	0	thrombospondin protein [Penaeus monodon]	gi|301131535|gb|GU451715.1|	1626	0	Penaeus monodon thrombospondin protein mRNA, complete cds	sp|Q8JGW0|TSP4B_DANRE	577	4e-164	Thrombospondin-4-B OS=Danio rerio GN=thbs4b PE=2 SV=1	--	--	--	--	--	K04659	2e-175	617	aag:AaeL_AAEL008062	thrombospondin	-	-	-	--
CL5787.Contig9_All	3381	4	3394	0.0727	70.3475	9.91832807458756	Up	0	0	gi|301131536|gb|ADK63101.1|	1592.8	0	thrombospondin protein [Penaeus monodon]	gi|301131535|gb|GU451715.1|	1118	0	Penaeus monodon thrombospondin protein mRNA, complete cds	sp|Q8JGW0|TSP4B_DANRE	570	6e-162	Thrombospondin-4-B OS=Danio rerio GN=thbs4b PE=2 SV=1	--	--	--	--	--	K04659	9e-173	608	aag:AaeL_AAEL008062	thrombospondin	-	-	-	--
Unigene14566_All	1279	4	2998	0.1922	164.2642	9.73919403985344	Up	0	0	gi|470613437|ref|XP_004332566.1|	63.2	3e-08	PREDICTED: LOW QUALITY PROTEIN: serine/arginine repetitive matrix 2, partial [Tursiops truncatus]	--	--	--	--	sp|Q9UQ35|SRRM2_HUMAN	52	3e-06	Serine/arginine repetitive matrix protein 2 OS=Homo sapiens GN=SRRM2 PE=1 SV=2	--	--	--	--	--	--	--	--	--	--	-	-	-	--
CL1297.Contig2_All	284	4	2839	0.8657	700.5333	9.66037075628232	Up	0	0	--	--	--	--	--	--	--	--	--	--	--	--	--	--	--	--	--	--	--	--	--	--	-	-	-	--
CL2551.Contig1_All	890	4	1227	0.2763	96.6132	8.4498409416703	Up	0	0	gi|291239456|ref|XP_002739646.1|	101.7	5e-20	PREDICTED: hypothetical protein [Saccoglossus kowalevskii]	--	--	--	--	--	--	--	--	SMc01459	84.3	2e-16	COG1878	Predicted metal-dependent hydrolase	K03018	2e-19	97.1	bfo:BRAFLDRAFT_120654	DNA-directed RNA polymerase III subunit RPC1 [EC:2.7.7.6]	-	-	-	--
CL32.Contig35_All	4264	4	847	0.0577	13.9203	7.91440326920846	Up	2.20994e-271	9.88468753342816e-270	gi|257480841|gb|ACV60547.1|	476.1	7e-132	polehole-like protein [Penaeus monodon]	gi|257480840|gb|FJ746694.1|	254	3e-63	Penaeus monodon polehole-like protein mRNA, complete cds	--	--	--	--	--	--	--	--	--	--	--	--	--	--	-	-	-	--
CL32.Contig1_All	3716	4	845	0.0662	15.9354	7.91118830078826	Up	1.002656e-270	4.47516185436479e-269	gi|257480841|gb|ACV60547.1|	73.6	9e-11	polehole-like protein [Penaeus monodon]	gi|257480840|gb|FJ746694.1|	254	3e-63	Penaeus monodon polehole-like protein mRNA, complete cds	--	--	--	--	--	--	--	--	--	--	--	--	--	--	-	-	-	--
CL32.Contig7_All	3643	4	844	0.0675	16.2355	7.91004859806889	Up	2.13566e-270	9.5185957533664e-269	gi|257480841|gb|ACV60547.1|	73.6	9e-11	polehole-like protein [Penaeus monodon]	gi|257480840|gb|FJ746694.1|	307	2e-79	Penaeus monodon polehole-like protein mRNA, complete cds	--	--	--	--	--	--	--	--	--	--	--	--	--	--	-	-	-	--
CL32.Contig4_All	3709	4	844	0.0663	15.9466	7.9100242717927	Up	2.13566e-270	9.5051228648266e-269	gi|257480841|gb|ACV60547.1|	73.6	9e-11	polehole-like protein [Penaeus monodon]	gi|257480840|gb|FJ746694.1|	254	3e-63	Penaeus monodon polehole-like protein mRNA, complete cds	--	--	--	--	--	--	--	--	--	--	--	--	--	--	-	-	-	--
CL32.Contig47_All	3638	4	844	0.0676	16.2578	7.90989308377004	Up	2.13566e-270	9.51185453824362e-269	gi|257480841|gb|ACV60547.1|	476.1	6e-132	polehole-like protein [Penaeus monodon]	gi|257480840|gb|FJ746694.1|	254	3e-63	Penaeus monodon polehole-like protein mRNA, complete cds	--	--	--	--	--	--	--	--	--	--	--	--	--	--	-	-	-	--
CL32.Contig46_All	3631	4	843	0.0677	16.2698	7.90882496734358	Up	4.54896e-270	2.0146126512676e-268	gi|257480841|gb|ACV60547.1|	126.7	9e-27	polehole-like protein [Penaeus monodon]	gi|257480840|gb|FJ746694.1|	254	3e-63	Penaeus monodon polehole-like protein mRNA, complete cds	--	--	--	--	--	--	--	--	--	--	--	--	--	--	-	-	-	--
CL32.Contig3_All	3715	4	843	0.0662	15.902	7.90816129280123	Up	4.54896e-270	2.01603239238901e-268	gi|257480841|gb|ACV60547.1|	73.6	9e-11	polehole-like protein [Penaeus monodon]	gi|257480840|gb|FJ746694.1|	307	2e-79	Penaeus monodon polehole-like protein mRNA, complete cds	--	--	--	--	--	--	--	--	--	--	--	--	--	--	-	-	-	--
CL32.Contig56_All	3565	4	843	0.069	16.571	7.90784858939276	Up	4.54896e-270	2.01745413596615e-268	gi|257480841|gb|ACV60547.1|	126.7	9e-27	polehole-like protein [Penaeus monodon]	gi|257480840|gb|FJ746694.1|	307	2e-79	Penaeus monodon polehole-like protein mRNA, complete cds	--	--	--	--	--	--	--	--	--	--	--	--	--	--	-	-	-	--
CL32.Contig44_All	3637	4	842	0.0676	16.2237	7.9068639183086	Up	9.68923999999999e-270	4.27905144044944e-268	gi|257480841|gb|ACV60547.1|	126.7	9e-27	polehole-like protein [Penaeus monodon]	gi|257480840|gb|FJ746694.1|	307	2e-79	Penaeus monodon polehole-like protein mRNA, complete cds	--	--	--	--	--	--	--	--	--	--	--	--	--	--	-	-	-	--
CL32.Contig79_All	3703	4	842	0.0664	15.9346	7.9067638472537	Up	9.68923999999999e-270	4.27604859733333e-268	gi|257480841|gb|ACV60547.1|	126.7	9e-27	polehole-like protein [Penaeus monodon]	gi|257480840|gb|FJ746694.1|	254	3e-63	Penaeus monodon polehole-like protein mRNA, complete cds	--	--	--	--	--	--	--	--	--	--	--	--	--	--	-	-	-	--
CL32.Contig6_All	3795	4	842	0.0648	15.5483	7.90654732099853	Up	9.68923999999999e-270	4.28506979690576e-268	gi|257480841|gb|ACV60547.1|	73.6	9e-11	polehole-like protein [Penaeus monodon]	gi|257480840|gb|FJ746694.1|	307	2e-79	Penaeus monodon polehole-like protein mRNA, complete cds	--	--	--	--	--	--	--	--	--	--	--	--	--	--	-	-	-	--
CL32.Contig85_All	3717	4	841	0.0661	15.8557	7.90613558411013	Up	2.06378e-269	9.06333775418994e-268	gi|257480841|gb|ACV60547.1|	462.6	7e-128	polehole-like protein [Penaeus monodon]	gi|257480840|gb|FJ746694.1|	307	2e-79	Penaeus monodon polehole-like protein mRNA, complete cds	--	--	--	--	--	--	--	--	--	--	--	--	--	--	-	-	-	--
CL32.Contig21_All	3645	4	842	0.0675	16.1881	7.90583044871758	Up	9.68923999999999e-270	4.2730499657784e-268	gi|257480841|gb|ACV60547.1|	476.1	6e-132	polehole-like protein [Penaeus monodon]	gi|257480840|gb|FJ746694.1|	307	2e-79	Penaeus monodon polehole-like protein mRNA, complete cds	--	--	--	--	--	--	--	--	--	--	--	--	--	--	-	-	-	--
CL32.Contig55_All	3711	4	842	0.0663	15.9002	7.90582032682715	Up	9.68923999999999e-270	4.28205850400562e-268	gi|257480841|gb|ACV60547.1|	476.1	6e-132	polehole-like protein [Penaeus monodon]	gi|257480840|gb|FJ746694.1|	254	3e-63	Penaeus monodon polehole-like protein mRNA, complete cds	--	--	--	--	--	--	--	--	--	--	--	--	--	--	-	-	-	--
CL32.Contig5_All	3864	4	841	0.0636	15.2525	7.905803249828	Up	2.06378e-269	9.06967132354996e-268	gi|257480841|gb|ACV60547.1|	73.6	9e-11	polehole-like protein [Penaeus monodon]	gi|257480840|gb|FJ746694.1|	254	3e-63	Penaeus monodon polehole-like protein mRNA, complete cds	--	--	--	--	--	--	--	--	--	--	--	--	--	--	-	-	-	--
CL32.Contig39_All	3783	4	841	0.065	15.5791	7.90495645826198	Up	2.06378e-269	9.05701302442428e-268	gi|257480841|gb|ACV60547.1|	462.6	7e-128	polehole-like protein [Penaeus monodon]	gi|257480840|gb|FJ746694.1|	254	3e-63	Penaeus monodon polehole-like protein mRNA, complete cds	--	--	--	--	--	--	--	--	--	--	--	--	--	--	-	-	-	--
CL32.Contig64_All	3786	4	840	0.0649	15.5482	7.90431337705816	Up	4.39578e-269	1.91973481e-267	gi|257480841|gb|ACV60547.1|	462.2	9e-128	polehole-like protein [Penaeus monodon]	gi|257480840|gb|FJ746694.1|	254	3e-63	Penaeus monodon polehole-like protein mRNA, complete cds	--	--	--	--	--	--	--	--	--	--	--	--	--	--	-	-	-	--
CL32.Contig43_All	3180	4	830	0.0773	18.2908	7.88643404733682	Up	8.44538e-266	3.62782143060109e-264	gi|257480841|gb|ACV60547.1|	476.1	5e-132	polehole-like protein [Penaeus monodon]	gi|257480840|gb|FJ746694.1|	242	9e-60	Penaeus monodon polehole-like protein mRNA, complete cds	--	--	--	--	--	--	--	--	--	--	--	--	--	--	-	-	-	--
CL32.Contig52_All	3107	4	829	0.0791	18.698	7.88499055289021	Up	1.798724e-265	7.71610879345156e-264	gi|257480841|gb|ACV60547.1|	48.9	0	polehole-like protein [Penaeus monodon]	gi|257480840|gb|FJ746694.1|	307	2e-79	Penaeus monodon polehole-like protein mRNA, complete cds	--	--	--	--	--	--	--	--	--	--	--	--	--	--	-	-	-	--
CL32.Contig78_All	3173	4	829	0.0775	18.3091	7.88414885020299	Up	1.798724e-265	7.72137576191126e-264	gi|257480841|gb|ACV60547.1|	48.9	0	polehole-like protein [Penaeus monodon]	gi|257480840|gb|FJ746694.1|	242	9e-60	Penaeus monodon polehole-like protein mRNA, complete cds	--	--	--	--	--	--	--	--	--	--	--	--	--	--	-	-	-	--
CL32.Contig37_All	3187	4	828	0.0771	18.2066	7.88351495523197	Up	3.83096e-265	1.64227275037491e-263	gi|257480841|gb|ACV60547.1|	476.1	5e-132	polehole-like protein [Penaeus monodon]	gi|257480840|gb|FJ746694.1|	307	2e-79	Penaeus monodon polehole-like protein mRNA, complete cds	--	--	--	--	--	--	--	--	--	--	--	--	--	--	-	-	-	--
CL32.Contig86_All	3179	4	828	0.0773	18.2525	7.88340995042725	Up	3.83096e-265	1.63892117333333e-263	gi|257480841|gb|ACV60547.1|	48.9	0	polehole-like protein [Penaeus monodon]	gi|257480840|gb|FJ746694.1|	307	2e-79	Penaeus monodon polehole-like protein mRNA, complete cds	--	--	--	--	--	--	--	--	--	--	--	--	--	--	-	-	-	--
CL32.Contig22_All	3253	4	828	0.0756	17.8373	7.88229530384806	Up	3.83096e-265	1.64003684465623e-263	gi|257480841|gb|ACV60547.1|	476.1	5e-132	polehole-like protein [Penaeus monodon]	gi|257480840|gb|FJ746694.1|	242	9e-60	Penaeus monodon polehole-like protein mRNA, complete cds	--	--	--	--	--	--	--	--	--	--	--	--	--	--	-	-	-	--
CL32.Contig40_All	3245	4	828	0.0758	17.8812	7.88202999470846	Up	3.83096e-265	1.6411540359673e-263	gi|257480841|gb|ACV60547.1|	48.9	0	polehole-like protein [Penaeus monodon]	gi|257480840|gb|FJ746694.1|	242	9e-60	Penaeus monodon polehole-like protein mRNA, complete cds	--	--	--	--	--	--	--	--	--	--	--	--	--	--	-	-	-	--
CL32.Contig82_All	3325	4	827	0.0739	17.4299	7.88177421265053	Up	8.15918e-265	3.48110252265943e-263	gi|257480841|gb|ACV60547.1|	462.6	6e-128	polehole-like protein [Penaeus monodon]	gi|257480840|gb|FJ746694.1|	242	9e-60	Penaeus monodon polehole-like protein mRNA, complete cds	--	--	--	--	--	--	--	--	--	--	--	--	--	--	-	-	-	--
CL32.Contig72_All	3259	4	827	0.0754	17.7829	7.88171037636259	Up	8.15918e-265	3.48346579660556e-263	gi|257480841|gb|ACV60547.1|	462.6	6e-128	polehole-like protein [Penaeus monodon]	gi|257480840|gb|FJ746694.1|	307	2e-79	Penaeus monodon polehole-like protein mRNA, complete cds	--	--	--	--	--	--	--	--	--	--	--	--	--	--	-	-	-	--
CL32.Contig2_All	3442	4	827	0.0714	16.8375	7.88153815609529	Up	8.15918e-265	3.47874245315254e-263	gi|257480841|gb|ACV60547.1|	73.6	8e-11	polehole-like protein [Penaeus monodon]	gi|257480840|gb|FJ746694.1|	254	3e-63	Penaeus monodon polehole-like protein mRNA, complete cds	--	--	--	--	--	--	--	--	--	--	--	--	--	--	-	-	-	--
Unigene2478_All	1645	4	827	0.1495	35.2307	7.88054384542679	Up	8.15918e-265	3.47638558157181e-263	gi|321475489|gb|EFX86452.1|	236.5	3e-60	hypothetical protein DAPPUDRAFT_208220 [Daphnia pulex]	--	--	--	--	sp|P98088|MUC5A_HUMAN	60.8	8e-09	Mucin-5AC (Fragments) OS=Homo sapiens GN=MUC5AC PE=1 SV=3	--	--	--	--	--	K07739	4e-17	90.5	dan:Dana_GF21222	elongator complex protein 3 [EC:2.3.1.48]	-	GO:0008168//methyltransferase activity	-	--
CL32.Contig34_All	3364	4	826	0.0731	17.207	7.87890846729791	Up	1.737736e-264	7.38396902486486e-263	gi|257480841|gb|ACV60547.1|	89.7	1e-15	polehole-like protein [Penaeus monodon]	gi|257480840|gb|FJ746694.1|	254	2e-63	Penaeus monodon polehole-like protein mRNA, complete cds	--	--	--	--	--	--	--	--	--	--	--	--	--	--	-	-	-	--
CL32.Contig96_All	3328	4	826	0.0739	17.3932	7.87873330431076	Up	1.737736e-264	7.38896156646382e-263	gi|257480841|gb|ACV60547.1|	462.2	8e-128	polehole-like protein [Penaeus monodon]	gi|257480840|gb|FJ746694.1|	242	9e-60	Penaeus monodon polehole-like protein mRNA, complete cds	--	--	--	--	--	--	--	--	--	--	--	--	--	--	-	-	-	--
CL32.Contig94_All	2906	4	812	0.0846	19.5813	7.85460316977709	Up	6.8618e-260	2.87491591205863e-258	gi|257480841|gb|ACV60547.1|	305.1	1e-80	polehole-like protein [Penaeus monodon]	gi|257480840|gb|FJ746694.1|	242	8e-60	Penaeus monodon polehole-like protein mRNA, complete cds	--	--	--	--	--	--	--	--	--	--	--	--	--	--	-	-	-	--
CL32.Contig59_All	2448	4	790	0.1004	22.615	7.81537691645536	Up	1.143924e-252	4.68658583140065e-251	gi|257480841|gb|ACV60547.1|	47.8	0	polehole-like protein [Penaeus monodon]	gi|257480840|gb|FJ746694.1|	196	4e-46	Penaeus monodon polehole-like protein mRNA, complete cds	--	--	--	--	--	--	--	--	--	--	--	--	--	--	-	-	-	--
CL32.Contig76_All	2017	4	745	0.1219	25.884	7.73021864614876	Up	6.7043e-238	2.61550879900744e-236	gi|257480841|gb|ACV60547.1|	321.6	9e-86	polehole-like protein [Penaeus monodon]	gi|257480840|gb|FJ746694.1|	216	3e-52	Penaeus monodon polehole-like protein mRNA, complete cds	--	--	--	--	--	--	--	--	--	--	--	--	--	--	-	-	-	--
CL32.Contig65_All	2085	4	743	0.1179	24.9726	7.72663850545177	Up	3.03786e-237	1.18220878514851e-235	gi|257480841|gb|ACV60547.1|	240	0	polehole-like protein [Penaeus monodon]	gi|257480840|gb|FJ746694.1|	174	1e-39	Penaeus monodon polehole-like protein mRNA, complete cds	--	--	--	--	--	--	--	--	--	--	--	--	--	--	-	-	-	--
CL32.Contig48_All	2030	4	738	0.1211	25.4766	7.71683007916418	Up	1.327534e-235	5.12813011007371e-234	gi|257480841|gb|ACV60547.1|	52.8	0	polehole-like protein [Penaeus monodon]	gi|257480840|gb|FJ746694.1|	307	1e-79	Penaeus monodon polehole-like protein mRNA, complete cds	--	--	--	--	--	--	--	--	--	--	--	--	--	--	-	-	-	--
CL32.Contig51_All	2103	4	738	0.1169	24.5923	7.71678792950453	Up	1.327534e-235	5.12183792588957e-234	gi|257480841|gb|ACV60547.1|	52.8	4e-103	polehole-like protein [Penaeus monodon]	gi|257480840|gb|FJ746694.1|	216	3e-52	Penaeus monodon polehole-like protein mRNA, complete cds	--	--	--	--	--	--	--	--	--	--	--	--	--	--	-	-	-	--
CL32.Contig57_All	2096	4	738	0.1173	24.6744	7.71666817993298	Up	1.327534e-235	5.12498208667894e-234	gi|257480841|gb|ACV60547.1|	52.8	0	polehole-like protein [Penaeus monodon]	gi|257480840|gb|FJ746694.1|	196	3e-46	Penaeus monodon polehole-like protein mRNA, complete cds	--	--	--	--	--	--	--	--	--	--	--	--	--	--	-	-	-	--
CL32.Contig54_All	2110	4	737	0.1165	24.4775	7.71498245134966	Up	2.82574e-235	1.08754673880049e-233	gi|257480841|gb|ACV60547.1|	52.8	5e-103	polehole-like protein [Penaeus monodon]	gi|257480840|gb|FJ746694.1|	307	1e-79	Penaeus monodon polehole-like protein mRNA, complete cds	--	--	--	--	--	--	--	--	--	--	--	--	--	--	-	-	-	--
CL32.Contig33_All	1612	4	737	0.1525	32.0394	7.71489407783179	Up	2.82574e-235	1.08688157259939e-233	gi|257480841|gb|ACV60547.1|	759.6	0	polehole-like protein [Penaeus monodon]	gi|257480840|gb|FJ746694.1|	246	3e-61	Penaeus monodon polehole-like protein mRNA, complete cds	--	--	--	--	--	--	--	--	--	--	--	--	--	--	-	-	-	--
CL32.Contig84_All	2168	4	737	0.1134	23.8226	7.71476642711333	Up	2.82574e-235	1.0862172195599e-233	gi|257480841|gb|ACV60547.1|	52.8	0	polehole-like protein [Penaeus monodon]	gi|257480840|gb|FJ746694.1|	196	3e-46	Penaeus monodon polehole-like protein mRNA, complete cds	--	--	--	--	--	--	--	--	--	--	--	--	--	--	-	-	-	--
CL32.Contig58_All	2176	4	737	0.113	23.7351	7.71455554523319	Up	2.82574e-235	1.08555367819181e-233	gi|257480841|gb|ACV60547.1|	52.8	3e-99	polehole-like protein [Penaeus monodon]	gi|257480840|gb|FJ746694.1|	196	3e-46	Penaeus monodon polehole-like protein mRNA, complete cds	--	--	--	--	--	--	--	--	--	--	--	--	--	--	-	-	-	--
CL32.Contig74_All	2102	4	737	0.117	24.5706	7.71428074788409	Up	2.82574e-235	1.08821271965707e-233	gi|257480841|gb|ACV60547.1|	52.8	0	polehole-like protein [Penaeus monodon]	gi|257480840|gb|FJ746694.1|	307	1e-79	Penaeus monodon polehole-like protein mRNA, complete cds	--	--	--	--	--	--	--	--	--	--	--	--	--	--	-	-	-	--
CL32.Contig41_All	1626	4	736	0.1512	31.7204	7.7128090140186	Up	6.01472e-235	2.3036157817296e-233	gi|257480841|gb|ACV60547.1|	307.8	1e-81	polehole-like protein [Penaeus monodon]	gi|257480840|gb|FJ746694.1|	359	3e-95	Penaeus monodon polehole-like protein mRNA, complete cds	--	--	--	--	--	--	--	--	--	--	--	--	--	--	-	-	-	--
CL32.Contig53_All	2182	4	736	0.1127	23.6377	7.7124583392207	Up	6.01472e-235	2.30501956953077e-233	gi|257480841|gb|ACV60547.1|	52.8	5e-103	polehole-like protein [Penaeus monodon]	gi|257480840|gb|FJ746694.1|	307	1e-79	Penaeus monodon polehole-like protein mRNA, complete cds	--	--	--	--	--	--	--	--	--	--	--	--	--	--	-	-	-	--
CL32.Contig70_All	2248	4	736	0.1094	22.9437	7.712341516983	Up	6.01472e-235	2.30783228407566e-233	gi|257480841|gb|ACV60547.1|	52.8	3e-99	polehole-like protein [Penaeus monodon]	gi|257480840|gb|FJ746694.1|	196	3e-46	Penaeus monodon polehole-like protein mRNA, complete cds	--	--	--	--	--	--	--	--	--	--	--	--	--	--	-	-	-	--
CL32.Contig73_All	2171	4	736	0.1133	23.7574	7.71208528544718	Up	6.01472e-235	2.30642506926829e-233	gi|257480841|gb|ACV60547.1|	52.8	0	polehole-like protein [Penaeus monodon]	gi|257480840|gb|FJ746694.1|	174	1e-39	Penaeus monodon polehole-like protein mRNA, complete cds	--	--	--	--	--	--	--	--	--	--	--	--	--	--	-	-	-	--
CL32.Contig63_All	2251	4	735	0.1092	22.882	7.71109648982817	Up	1.280252e-234	4.88546649126213e-233	gi|257480841|gb|ACV60547.1|	52.8	3e-99	polehole-like protein [Penaeus monodon]	gi|257480840|gb|FJ746694.1|	174	1e-39	Penaeus monodon polehole-like protein mRNA, complete cds	--	--	--	--	--	--	--	--	--	--	--	--	--	--	-	-	-	--
CL32.Contig45_All	1698	4	735	0.1448	30.3341	7.7107350952038	Up	1.280252e-234	4.88843277328476e-233	gi|257480841|gb|ACV60547.1|	307.8	1e-81	polehole-like protein [Penaeus monodon]	gi|257480840|gb|FJ746694.1|	359	3e-95	Penaeus monodon polehole-like protein mRNA, complete cds	--	--	--	--	--	--	--	--	--	--	--	--	--	--	-	-	-	--
CL32.Contig50_All	1764	4	735	0.1394	29.1992	7.71055447124069	Up	1.280252e-234	4.89140265953827e-233	gi|257480841|gb|ACV60547.1|	295	8e-78	polehole-like protein [Penaeus monodon]	gi|257480840|gb|FJ746694.1|	216	3e-52	Penaeus monodon polehole-like protein mRNA, complete cds	--	--	--	--	--	--	--	--	--	--	--	--	--	--	-	-	-	--
CL32.Contig42_All	1694	4	734	0.1451	30.3644	7.70918953221154	Up	2.72504e-234	1.03799100860085e-232	gi|257480841|gb|ACV60547.1|	226.1	0	polehole-like protein [Penaeus monodon]	gi|257480840|gb|FJ746694.1|	307	1e-79	Penaeus monodon polehole-like protein mRNA, complete cds	--	--	--	--	--	--	--	--	--	--	--	--	--	--	-	-	-	--
CL32.Contig19_All	1197	4	734	0.2054	42.9718	7.70881021801344	Up	2.72504e-234	1.03736268474576e-232	gi|257480841|gb|ACV60547.1|	169.9	2e-146	polehole-like protein [Penaeus monodon]	gi|257480840|gb|FJ746694.1|	147	1e-31	Penaeus monodon polehole-like protein mRNA, complete cds	--	--	--	--	--	--	--	--	--	--	--	--	--	--	-	-	-	--
CL32.Contig20_All	1277	4	733	0.1925	40.2249	7.70708657834827	Up	5.80024e-234	2.20535364643289e-232	gi|257480841|gb|ACV60547.1|	72	7e-11	polehole-like protein [Penaeus monodon]	gi|257480840|gb|FJ746694.1|	147	2e-31	Penaeus monodon polehole-like protein mRNA, complete cds	--	--	--	--	--	--	--	--	--	--	--	--	--	--	-	-	-	--
CL32.Contig62_All	1766	4	733	0.1392	29.0867	7.70705660490957	Up	5.80024e-234	2.20269017584541e-232	gi|257480841|gb|ACV60547.1|	226.1	0	polehole-like protein [Penaeus monodon]	gi|257480840|gb|FJ746694.1|	307	1e-79	Penaeus monodon polehole-like protein mRNA, complete cds	--	--	--	--	--	--	--	--	--	--	--	--	--	--	-	-	-	--
CL32.Contig32_All	1832	4	733	0.1342	28.0389	7.7069012700219	Up	5.80024e-234	2.20402110646526e-232	gi|257480841|gb|ACV60547.1|	213.4	0	polehole-like protein [Penaeus monodon]	gi|257480840|gb|FJ746694.1|	174	1e-39	Penaeus monodon polehole-like protein mRNA, complete cds	--	--	--	--	--	--	--	--	--	--	--	--	--	--	-	-	-	--
CL32.Contig38_All	1774	4	733	0.1386	28.9556	7.70677132406963	Up	5.80024e-234	2.20136085165962e-232	gi|257480841|gb|ACV60547.1|	89.7	2e-77	polehole-like protein [Penaeus monodon]	gi|257480840|gb|FJ746694.1|	307	1e-79	Penaeus monodon polehole-like protein mRNA, complete cds	--	--	--	--	--	--	--	--	--	--	--	--	--	--	-	-	-	--
CL32.Contig16_All	1193	4	733	0.2061	43.0571	7.7067628386686	Up	5.80024e-234	2.20668779866909e-232	gi|257480841|gb|ACV60547.1|	238.8	4e-61	polehole-like protein [Penaeus monodon]	gi|257480840|gb|FJ746694.1|	147	1e-31	Penaeus monodon polehole-like protein mRNA, complete cds	--	--	--	--	--	--	--	--	--	--	--	--	--	--	-	-	-	--
CL32.Contig18_All	1368	4	732	0.1797	37.4979	7.70507558335087	Up	1.234572e-233	4.67709421301205e-232	gi|257480841|gb|ACV60547.1|	89.7	3e-16	polehole-like protein [Penaeus monodon]	gi|257480840|gb|FJ746694.1|	147	2e-31	Penaeus monodon polehole-like protein mRNA, complete cds	--	--	--	--	--	--	--	--	--	--	--	--	--	--	-	-	-	--
CL32.Contig36_All	1912	4	732	0.1286	26.829	7.7047588289929	Up	1.234572e-233	4.67427838266105e-232	gi|257480841|gb|ACV60547.1|	89.7	1e-73	polehole-like protein [Penaeus monodon]	gi|257480840|gb|FJ746694.1|	174	1e-39	Penaeus monodon polehole-like protein mRNA, complete cds	--	--	--	--	--	--	--	--	--	--	--	--	--	--	-	-	-	--
CL32.Contig49_All	1846	4	732	0.1332	27.7882	7.70473449335497	Up	1.234572e-233	4.67146594079422e-232	gi|257480841|gb|ACV60547.1|	89.7	2e-77	polehole-like protein [Penaeus monodon]	gi|257480840|gb|FJ746694.1|	307	1e-79	Penaeus monodon polehole-like protein mRNA, complete cds	--	--	--	--	--	--	--	--	--	--	--	--	--	--	-	-	-	--
CL32.Contig17_All	1265	4	732	0.1944	40.5511	7.70456902073648	Up	1.234572e-233	4.66865688129886e-232	gi|257480841|gb|ACV60547.1|	238.8	4e-61	polehole-like protein [Penaeus monodon]	gi|257480840|gb|FJ746694.1|	147	2e-31	Penaeus monodon polehole-like protein mRNA, complete cds	--	--	--	--	--	--	--	--	--	--	--	--	--	--	-	-	-	--
CL32.Contig93_All	1104	4	731	0.2227	46.4013	7.70291985677085	Up	2.62774e-233	9.90133691551827e-232	gi|257480841|gb|ACV60547.1|	468.4	2e-130	polehole-like protein [Penaeus monodon]	gi|257480840|gb|FJ746694.1|	147	1e-31	Penaeus monodon polehole-like protein mRNA, complete cds	--	--	--	--	--	--	--	--	--	--	--	--	--	--	-	-	-	--
CL32.Contig12_All	1268	4	731	0.1939	40.3999	7.70289510827534	Up	2.62774e-233	9.90727296882494e-232	gi|257480841|gb|ACV60547.1|	238.8	4e-61	polehole-like protein [Penaeus monodon]	gi|257480840|gb|FJ746694.1|	147	2e-31	Penaeus monodon polehole-like protein mRNA, complete cds	--	--	--	--	--	--	--	--	--	--	--	--	--	--	-	-	-	--
CL32.Contig15_All	1345	4	731	0.1828	38.087	7.70288877494675	Up	2.62774e-233	9.9132161439712e-232	gi|257480841|gb|ACV60547.1|	72	8e-11	polehole-like protein [Penaeus monodon]	gi|257480840|gb|FJ746694.1|	147	2e-31	Penaeus monodon polehole-like protein mRNA, complete cds	--	--	--	--	--	--	--	--	--	--	--	--	--	--	-	-	-	--
CL32.Contig92_All	1081	4	730	0.2274	47.3237	7.70118681063755	Up	5.59304e-233	2.10116546905615e-231	gi|257480841|gb|ACV60547.1|	437.2	7e-121	polehole-like protein [Penaeus monodon]	gi|257480840|gb|FJ746694.1|	147	1e-31	Penaeus monodon polehole-like protein mRNA, complete cds	--	--	--	--	--	--	--	--	--	--	--	--	--	--	-	-	-	--
CL32.Contig24_All	1205	4	730	0.204	42.4539	7.70118412968875	Up	5.59304e-233	2.09740667573047e-231	gi|257480841|gb|ACV60547.1|	169.9	2e-119	polehole-like protein [Penaeus monodon]	gi|257480840|gb|FJ746694.1|	147	1e-31	Penaeus monodon polehole-like protein mRNA, complete cds	--	--	--	--	--	--	--	--	--	--	--	--	--	--	-	-	-	--
CL32.Contig14_All	1348	4	730	0.1824	37.9503	7.70086175057162	Up	5.59304e-233	2.09991104191045e-231	gi|257480841|gb|ACV60547.1|	72	8e-11	polehole-like protein [Penaeus monodon]	gi|257480840|gb|FJ746694.1|	147	2e-31	Penaeus monodon polehole-like protein mRNA, complete cds	--	--	--	--	--	--	--	--	--	--	--	--	--	--	-	-	-	--
CL32.Contig13_All	1340	4	730	0.1835	38.1768	7.7007723070382	Up	5.59304e-233	2.09865811169451e-231	gi|257480841|gb|ACV60547.1|	238.8	5e-61	polehole-like protein [Penaeus monodon]	gi|257480840|gb|FJ746694.1|	147	2e-31	Penaeus monodon polehole-like protein mRNA, complete cds	--	--	--	--	--	--	--	--	--	--	--	--	--	--	-	-	-	--
CL32.Contig23_All	1203	4	730	0.2044	42.5245	7.70075526638347	Up	5.59304e-233	2.1024213958159e-231	gi|257480841|gb|ACV60547.1|	368.6	3e-100	polehole-like protein [Penaeus monodon]	gi|257480840|gb|FJ746694.1|	147	1e-31	Penaeus monodon polehole-like protein mRNA, complete cds	--	--	--	--	--	--	--	--	--	--	--	--	--	--	-	-	-	--
CL32.Contig91_All	1184	4	730	0.2077	43.2069	7.70061669803836	Up	5.59304e-233	2.10367882488038e-231	gi|257480841|gb|ACV60547.1|	89.7	3e-16	polehole-like protein [Penaeus monodon]	gi|257480840|gb|FJ746694.1|	147	1e-31	Penaeus monodon polehole-like protein mRNA, complete cds	--	--	--	--	--	--	--	--	--	--	--	--	--	--	-	-	-	--
CL32.Contig95_All	1420	4	729	0.1731	35.9767	7.6993133250343	Up	1.190444e-232	4.45357776751933e-231	gi|257480841|gb|ACV60547.1|	72	8e-11	polehole-like protein [Penaeus monodon]	gi|257480840|gb|FJ746694.1|	147	2e-31	Penaeus monodon polehole-like protein mRNA, complete cds	--	--	--	--	--	--	--	--	--	--	--	--	--	--	-	-	-	--
CL32.Contig90_All	1161	4	729	0.2118	44.0025	7.69873909317491	Up	1.190444e-232	4.45622870666667e-231	gi|257480841|gb|ACV60547.1|	72	6e-11	polehole-like protein [Penaeus monodon]	gi|257480840|gb|FJ746694.1|	147	1e-31	Penaeus monodon polehole-like protein mRNA, complete cds	--	--	--	--	--	--	--	--	--	--	--	--	--	--	-	-	-	--
CL32.Contig89_All	1019	4	728	0.2413	50.0655	7.69684506278755	Up	2.53376e-232	9.45656373175074e-231	gi|257480841|gb|ACV60547.1|	169.9	8e-98	polehole-like protein [Penaeus monodon]	gi|257480840|gb|FJ746694.1|	147	1e-31	Penaeus monodon polehole-like protein mRNA, complete cds	--	--	--	--	--	--	--	--	--	--	--	--	--	--	-	-	-	--
CL32.Contig87_All	1278	4	728	0.1924	39.9192	7.69683019932798	Up	2.53376e-232	9.450954856465e-231	gi|257480841|gb|ACV60547.1|	354.8	5e-96	polehole-like protein [Penaeus monodon]	gi|257480840|gb|FJ746694.1|	147	2e-31	Penaeus monodon polehole-like protein mRNA, complete cds	--	--	--	--	--	--	--	--	--	--	--	--	--	--	-	-	-	--
CL3318.Contig3_All	790	4	599	0.3112	53.1351	7.41567932130532	Up	4.9249e-190	1.5705735862069e-188	gi|71159516|gb|AAZ29608.1|	64.7	5e-09	C-type lectin [Penaeus monodon]	--	--	--	--	--	--	--	--	--	--	--	--	--	--	--	--	--	--	-	-	-	--
CL4242.Contig2_All	1064	4	538	0.2311	35.4342	7.26048140756352	Up	4.60636e-170	1.33989254246068e-168	gi|391336366|ref|XP_003742552.1|	61.6	7e-08	PREDICTED: uncharacterized protein LOC100905186 [Metaseiulus occidentalis]	--	--	--	--	--	--	--	--	--	--	--	--	--	K07739	9e-13	62.4	dan:Dana_GF21222	elongator complex protein 3 [EC:2.3.1.48]	-	-	-	--
CL2871.Contig8_All	2392	4	362	0.1028	10.6055	6.68882856407614	Up	1.371534e-112	2.97937928124352e-111	gi|270015511|gb|EFA11959.1|	68.6	1e-09	hypothetical protein TcasGA2_TC005046 [Tribolium castaneum]	--	--	--	--	--	--	--	--	--	--	--	--	--	--	--	--	--	--	-	-	-	--
Unigene2663_All	607	4	346	0.4051	39.9456	6.62361470407948	Up	2.22068e-107	4.65668969123041e-106	gi|327270112|ref|XP_003219835.1|	53.9	5e-06	PREDICTED: ran-binding protein 9-like [Anolis carolinensis]	gi|353231633|emb|HE601627.1|	69.9	1e-08	Schistosoma mansoni strain Puerto Rico chromosome 4, complete genome	--	--	--	--	--	--	--	--	--	--	--	--	--	--	-	-	-	--
CL250.Contig1_All	1664	4	336	0.1478	14.1504	6.58105275567008	Up	3.98536e-104	8.20397118428805e-103	gi|237690362|gb|ACR15871.1|	841.3	0	serine protease-like protein [Fenneropenaeus chinensis]	gi|237690361|gb|FJ770384.1|	1463	0	Fenneropenaeus chinensis serine protease-like protein mRNA, complete cds	sp|Q6UWB4|PRS55_HUMAN	105	2e-22	Serine protease 55 OS=Homo sapiens GN=PRSS55 PE=2 SV=2	VC1200	58.9	3e-08	COG5640	Secreted trypsin-like serine protease	K09640	3e-21	103	ptr:468655	transmembrane protease, serine 9 [EC:3.4.21.-]	-	-	-	--
CL2871.Contig7_All	2356	4	327	0.1044	9.7264	6.54171230687676	Up	3.37108e-101	6.79053424215246e-100	gi|270015511|gb|EFA11959.1|	68.6	1e-09	hypothetical protein TcasGA2_TC005046 [Tribolium castaneum]	--	--	--	--	--	--	--	--	--	--	--	--	--	--	--	--	--	--	-	-	-	--
Unigene10016_All	751	4	319	0.3274	29.7668	6.50650600481335	Up	1.345058e-98	2.65332520401506e-97	--	--	--	--	--	--	--	--	--	--	--	--	--	--	--	--	--	--	--	--	--	--	-	-	-	--
CL4252.Contig1_All	606	4	302	0.4057	34.9234	6.42763690794926	Up	4.48962e-93	8.5145724535585e-92	--	--	--	--	--	--	--	--	--	--	--	--	--	--	--	--	--	--	--	--	--	--	-	-	-	--
Unigene14135_All	636	4	300	0.3866	33.0557	6.41791361829106	Up	2.00304e-92	3.77260196226415e-91	gi|62901684|gb|AAY18806.1|	187.2	4e-46	Cu,Zn-superoxide dismutase [Haliotis diversicolor supertexta] >gi|145309187|gb|ABP57796.1| Cu/Zn-superoxide dismutase [Haliotis diversicolor supertexta] >gi|146428671|gb|ABQ40391.1| Cu/Zn-superoxide dismutase [Haliotis diversicolor supertexta]	gi|185132316|ref|NM_001124329.1|	73.8	9e-10	Oncorhynchus mykiss superoxide dismutase 1, soluble (sod1), mRNA >gi|18766890|gb|AF469663.1| Oncorhynchus mykiss Cu/Zn-superoxide dismutase (SOD1) mRNA, complete cds	sp|P81926|SODC_HALRO	184	1e-46	Superoxide dismutase [Cu-Zn] OS=Halocynthia roretzi PE=1 SV=2	YJR104c	155	5e-38	COG2032	Cu/Zn superoxide dismutase	K04565	7e-44	177	bfo:BRAFLDRAFT_264030	Cu/Zn superoxide dismutase [EC:1.15.1.1]	GO:0008340//determination of adult lifespan;GO:0071688//striated muscle myosin thick filament assembly;GO:0018991//oviposition;GO:0060378//regulation of brood size;GO:0040027//negative regulation of vulval development;GO:0007281//germ cell development;GO:0001306//age-dependent response to oxidative stress;GO:0019430//removal of superoxide radicals	GO:0005507//copper ion binding;GO:0008270//zinc ion binding;GO:0004784//superoxide dismutase activity;GO:0042803//protein homodimerization activity	GO:0005829//cytosol;GO:0005739//mitochondrion;GO:0005634//nucleus	--
CL471.Contig2_All	7711	4	270	0.0319	2.4538	6.26531743093588	Up	1.08213e-82	1.90731478251121e-81	gi|242025652|ref|XP_002433238.1|	1321.6	0	ubiquitously transcribed X chromosome tetratricopeptide repeat protein, putative [Pediculus humanus corporis] >gi|212518779|gb|EEB20500.1| ubiquitously transcribed X chromosome tetratricopeptide repeat protein, putative [Pediculus humanus corporis]	gi|390367133|ref|XM_787555.3|	129	2e-25	PREDICTED: Strongylocentrotus purpuratus lysine-specific demethylase 6A-like (LOC587845), mRNA	sp|O70546|KDM6A_MOUSE	662	0	Lysine-specific demethylase 6A OS=Mus musculus GN=Kdm6a PE=1 SV=2	YBR112c	189	5e-47	COG0457	FOG: TPR repeat	K11447	0	1321	phu:Phum_PHUM617680	histone demethylase [EC:1.14.11.-]	-	-	-	--
CL782.Contig1_All	843	4	254	0.2917	21.1148	6.17762538549316	Up	1.647244e-77	2.77057717764108e-76	gi|291390529|ref|XP_002711747.1|	42	3e-14	PREDICTED: tigger transposable element derived 6-like [Oryctolagus cuniculus]	--	--	--	--	--	--	--	--	--	--	--	--	--	K10077	5e-09	62	ecb:100061887	layilin	-	-	-	--
CL2871.Contig1_All	2195	4	194	0.112	6.1937	5.78923086847887	Up	3.83196e-58	5.31153406391889e-57	gi|270015511|gb|EFA11959.1|	68.9	1e-09	hypothetical protein TcasGA2_TC005046 [Tribolium castaneum]	--	--	--	--	--	--	--	--	--	--	--	--	--	--	--	--	--	--	-	-	-	--
CL250.Contig27_All	1663	4	190	0.1478	8.0065	5.75945353917973	Up	7.40886e-57	1.00959563960997e-55	gi|237690362|gb|ACR15871.1|	102.4	7e-20	serine protease-like protein [Fenneropenaeus chinensis]	gi|237690361|gb|FJ770384.1|	710	0	Fenneropenaeus chinensis serine protease-like protein mRNA, complete cds	sp|Q8VIF2|PRS42_MOUSE	70.5	1e-11	Serine protease 42 OS=Mus musculus GN=Prss42 PE=2 SV=1	--	--	--	--	--	K09640	4e-11	70.5	mdo:100019959	transmembrane protease, serine 9 [EC:3.4.21.-]	-	-	-	--
CL250.Contig33_All	1752	4	190	0.1403	7.5998	5.75937453832725	Up	7.40886e-57	1.00915830123457e-55	gi|237690362|gb|ACR15871.1|	102.4	7e-20	serine protease-like protein [Fenneropenaeus chinensis]	gi|237690361|gb|FJ770384.1|	595	1e-166	Fenneropenaeus chinensis serine protease-like protein mRNA, complete cds	sp|Q8VIF2|PRS42_MOUSE	44.3	3e-09	Serine protease 42 OS=Mus musculus GN=Prss42 PE=2 SV=1	--	--	--	--	--	K01331	2e-06	37.7	gga:418294	complement component 1, s subcomponent [EC:3.4.21.42]	-	GO:0003824//catalytic activity	-	--
CL250.Contig29_All	1751	4	190	0.1404	7.6041	5.75916266395038	Up	7.40886e-57	1.00893977410134e-55	gi|237690362|gb|ACR15871.1|	362.8	3e-98	serine protease-like protein [Fenneropenaeus chinensis]	gi|237690361|gb|FJ770384.1|	755	0	Fenneropenaeus chinensis serine protease-like protein mRNA, complete cds	sp|Q8VIF2|PRS42_MOUSE	70.5	1e-11	Serine protease 42 OS=Mus musculus GN=Prss42 PE=2 SV=1	--	--	--	--	--	K09640	4e-11	70.5	mdo:100019959	transmembrane protease, serine 9 [EC:3.4.21.-]	-	-	-	--
CL250.Contig16_All	1490	4	190	0.165	8.9361	5.75910740089919	Up	7.40886e-57	1.00937692305026e-55	gi|237690362|gb|ACR15871.1|	102.4	6e-20	serine protease-like protein [Fenneropenaeus chinensis]	gi|237690361|gb|FJ770384.1|	1302	0	Fenneropenaeus chinensis serine protease-like protein mRNA, complete cds	sp|Q6UWB4|PRS55_HUMAN	105	2e-22	Serine protease 55 OS=Homo sapiens GN=PRSS55 PE=2 SV=2	VC1200	58.9	2e-08	COG5640	Secreted trypsin-like serine protease	K09640	3e-21	103	ptr:468655	transmembrane protease, serine 9 [EC:3.4.21.-]	-	-	-	--
CL250.Contig12_All	1579	4	190	0.1557	8.4324	5.75910245486596	Up	7.40886e-57	1.00981445097529e-55	gi|237690362|gb|ACR15871.1|	102.4	6e-20	serine protease-like protein [Fenneropenaeus chinensis]	gi|237690361|gb|FJ770384.1|	823	0	Fenneropenaeus chinensis serine protease-like protein mRNA, complete cds	sp|P21902|PCE_TACTR	76.3	1e-17	Proclotting enzyme OS=Tachypleus tridentatus PE=1 SV=1	mlr3307	50.4	8e-06	COG5640	Secreted trypsin-like serine protease	K01312	4e-16	87	dpo:Dpse_GA18102	trypsin [EC:3.4.21.4]	-	GO:0003824//catalytic activity	-	--
CL250.Contig8_All	1828	4	190	0.1345	7.2838	5.75901323116245	Up	7.40886e-57	1.01003335720789e-55	gi|237690362|gb|ACR15871.1|	362.8	3e-98	serine protease-like protein [Fenneropenaeus chinensis]	gi|237690361|gb|FJ770384.1|	710	0	Fenneropenaeus chinensis serine protease-like protein mRNA, complete cds	sp|Q8VIF2|PRS42_MOUSE	70.5	1e-11	Serine protease 42 OS=Mus musculus GN=Prss42 PE=2 SV=1	--	--	--	--	--	K09640	4e-11	70.5	mdo:100019959	transmembrane protease, serine 9 [EC:3.4.21.-]	-	-	-	--
CL250.Contig22_All	1503	4	190	0.1636	8.8588	5.7588666332775	Up	7.40886e-57	1.00872134158909e-55	gi|237690362|gb|ACR15871.1|	769.6	0	serine protease-like protein [Fenneropenaeus chinensis]	gi|237690361|gb|FJ770384.1|	858	0	Fenneropenaeus chinensis serine protease-like protein mRNA, complete cds	sp|Q6UWB4|PRS55_HUMAN	84.3	6e-16	Serine protease 55 OS=Homo sapiens GN=PRSS55 PE=2 SV=2	VC1649	56.2	1e-07	COG5640	Secreted trypsin-like serine protease	K01312	1e-14	82	dpo:Dpse_GA18102	trypsin [EC:3.4.21.4]	-	-	-	--
CL250.Contig30_All	1415	4	190	0.1738	9.4098	5.75866407234407	Up	7.40886e-57	1.0104714545218e-55	gi|237690362|gb|ACR15871.1|	102.4	6e-20	serine protease-like protein [Fenneropenaeus chinensis]	gi|237690361|gb|FJ770384.1|	698	0	Fenneropenaeus chinensis serine protease-like protein mRNA, complete cds	sp|Q6UWB4|PRS55_HUMAN	84.3	6e-16	Serine protease 55 OS=Homo sapiens GN=PRSS55 PE=2 SV=2	VC1649	56.2	1e-07	COG5640	Secreted trypsin-like serine protease	K01312	1e-14	82	dpo:Dpse_GA18102	trypsin [EC:3.4.21.4]	-	-	-	--
CL250.Contig4_All	1655	4	190	0.1486	8.0452	5.75862226514561	Up	7.40886e-57	1.01025235836947e-55	gi|237690362|gb|ACR15871.1|	146	0	serine protease-like protein [Fenneropenaeus chinensis]	gi|237690361|gb|FJ770384.1|	1302	0	Fenneropenaeus chinensis serine protease-like protein mRNA, complete cds	sp|Q6UWB4|PRS55_HUMAN	105	2e-22	Serine protease 55 OS=Homo sapiens GN=PRSS55 PE=2 SV=2	VC1200	58.9	2e-08	COG5640	Secreted trypsin-like serine protease	K09640	3e-21	103	ptr:468655	transmembrane protease, serine 9 [EC:3.4.21.-]	-	-	-	--
CL250.Contig13_All	1653	4	185	0.1487	7.843	5.72092904791613	Up	2.99658e-55	3.9866495248572e-54	gi|237690362|gb|ACR15871.1|	115.5	5e-93	serine protease-like protein [Fenneropenaeus chinensis]	gi|237690361|gb|FJ770384.1|	595	1e-166	Fenneropenaeus chinensis serine protease-like protein mRNA, complete cds	sp|Q8VIF2|PRS42_MOUSE	44.3	3e-09	Serine protease 42 OS=Mus musculus GN=Prss42 PE=2 SV=1	--	--	--	--	--	K01331	2e-06	37.7	gga:418294	complement component 1, s subcomponent [EC:3.4.21.42]	-	GO:0003824//catalytic activity	-	--
CL250.Contig24_All	1403	4	185	0.1752	9.2405	5.72089623739093	Up	2.99658e-55	3.98496348149715e-54	gi|237690362|gb|ACR15871.1|	252.3	0	serine protease-like protein [Fenneropenaeus chinensis]	gi|237690361|gb|FJ770384.1|	876	0	Fenneropenaeus chinensis serine protease-like protein mRNA, complete cds	sp|P21902|PCE_TACTR	76.3	1e-17	Proclotting enzyme OS=Tachypleus tridentatus PE=1 SV=1	mlr3307	50.4	7e-06	COG5640	Secreted trypsin-like serine protease	K01312	3e-16	87	dpo:Dpse_GA18102	trypsin [EC:3.4.21.4]	-	GO:0003824//catalytic activity	-	--
CL250.Contig18_All	1480	4	185	0.1661	8.7598	5.72077395279457	Up	2.99658e-55	3.98412099450317e-54	gi|237690362|gb|ACR15871.1|	46.6	0	serine protease-like protein [Fenneropenaeus chinensis]	gi|237690361|gb|FJ770384.1|	823	0	Fenneropenaeus chinensis serine protease-like protein mRNA, complete cds	sp|P21902|PCE_TACTR	76.3	1e-17	Proclotting enzyme OS=Tachypleus tridentatus PE=1 SV=1	mlr3307	50.4	8e-06	COG5640	Secreted trypsin-like serine protease	K01312	3e-16	87	dpo:Dpse_GA18102	trypsin [EC:3.4.21.4]	-	GO:0003824//catalytic activity	-	--
CL250.Contig6_All	1316	4	185	0.1868	9.8514	5.72076240294014	Up	2.99658e-55	3.98749308167584e-54	gi|237690362|gb|ACR15871.1|	46.6	0	serine protease-like protein [Fenneropenaeus chinensis]	gi|237690361|gb|FJ770384.1|	698	0	Fenneropenaeus chinensis serine protease-like protein mRNA, complete cds	sp|Q6UWB4|PRS55_HUMAN	84.3	5e-16	Serine protease 55 OS=Homo sapiens GN=PRSS55 PE=2 SV=2	VC1649	56.2	1e-07	COG5640	Secreted trypsin-like serine protease	K01312	9e-15	82	dpo:Dpse_GA18102	trypsin [EC:3.4.21.4]	-	-	-	--
CL250.Contig7_All	1576	4	185	0.156	8.2262	5.72060821367759	Up	2.99658e-55	3.9858063248731e-54	gi|237690362|gb|ACR15871.1|	115.5	5e-93	serine protease-like protein [Fenneropenaeus chinensis]	gi|237690361|gb|FJ770384.1|	648	0	Fenneropenaeus chinensis serine protease-like protein mRNA, complete cds	sp|Q8VIF2|PRS42_MOUSE	44.3	2e-09	Serine protease 42 OS=Mus musculus GN=Prss42 PE=2 SV=1	--	--	--	--	--	K01331	1e-06	37.7	gga:418294	complement component 1, s subcomponent [EC:3.4.21.42]	-	GO:0003824//catalytic activity	-	--
CL5345.Contig2_All	1950	4	183	0.1261	6.5766	5.70470174499525	Up	1.315346e-54	1.73452462252044e-53	gi|363735612|ref|XP_421811.2|	228.4	1e-57	PREDICTED: carbohydrate sulfotransferase 15 [Gallus gallus]	--	--	--	--	sp|Q7LFX5|CHSTF_HUMAN	186	1e-46	Carbohydrate sulfotransferase 15 OS=Homo sapiens GN=CHST15 PE=1 SV=1	--	--	--	--	--	K08106	1e-58	228	gga:423952	N-acetylgalactosamine 4-sulfate 6-O-sulfotransferase [EC:2.8.2.33]	GO:0071704;GO:0044238//primary metabolic process	GO:0005488//binding;GO:0016740//transferase activity	-	--
Unigene9389_All	2026	4	181	0.1214	6.2607	5.68848364515925	Up	5.77106e-54	7.55632773849677e-53	gi|328717744|ref|XP_001943624.2|	449.1	4e-124	PREDICTED: coagulation factor IX-like [Acyrthosiphon pisum]	gi|346705914|dbj|AK381895.1|	63.9	3e-06	Bombyx mori mRNA, clone: fwgP26I13	sp|Q05319|STUB_DROME	245	3e-64	Serine proteinase stubble OS=Drosophila melanogaster GN=Sb PE=2 SV=2	VC1649	117	6e-26	COG5640	Secreted trypsin-like serine protease	K01312	2e-63	244	dpo:Dpse_GA18102	trypsin [EC:3.4.21.4]	GO:0006508//proteolysis	GO:0004252//serine-type endopeptidase activity	-	--
Unigene13674_All	2236	4	134	0.11	4.1997	5.25471084570253	Up	6.07408e-39	6.46011741992221e-38	gi|156361918|ref|XP_001625530.1|	94	3e-17	predicted protein [Nematostella vectensis] >gi|156212368|gb|EDO33430.1| predicted protein [Nematostella vectensis]	--	--	--	--	sp|Q01443|SSP2_PLAYO	60.8	1e-08	Sporozoite surface protein 2 OS=Plasmodium yoelii yoelii GN=SSP2 PE=1 SV=2	DR2417m	52	4e-06	COG0595	Predicted hydrolase of the metallo-beta-lactamase superfamily	K03626	2e-08	62	mdo:100030834	nascent polypeptide-associated complex subunit alpha	-	-	-	--
CL423.Contig1_All	211	4	124	1.1653	41.1833	5.1432861155119	Up	9.06738e-36	9.11637719328537e-35	--	--	--	--	--	--	--	--	--	--	--	--	--	--	--	--	--	--	--	--	--	--	-	-	-	--
CL798.Contig2_All	5857	4	112	0.042	1.3401	4.99580752235829	Up	5.65172e-32	5.27885589425219e-31	gi|115928363|ref|XP_001199932.1|	1036.9	0	PREDICTED: uncharacterized protein LOC763830, partial [Strongylocentrotus purpuratus]	gi|49659381|emb|BX293993.10|	67.9	5e-07	Zebrafish DNA sequence from clone DKEYP-5G9, complete sequence	sp|P04323|POL3_DROME	318	9e-86	Retrovirus-related Pol polyprotein from transposon 17.6 OS=Drosophila melanogaster GN=pol PE=4 SV=1	YIL082w-a_2	291	1e-77	COG2801	Transposase and inactivated derivatives	K04228	8e-68	260	dre:100151502	arginine vasopressin receptor 2	-	-	-	--
CL4423.Contig2_All	2203	4	109	0.1116	3.4673	4.95740373546604	Up	4.9901e-31	4.56660955762515e-30	gi|300116995|dbj|BAJ10664.1|	944.1	0	scavenger receptor class B, croquemort type [Marsupenaeus japonicus]	gi|300116994|dbj|AB540123.1|	1562	0	Marsupenaeus japonicus SCRBQ mRNA for scavenger receptor class B, croquemort type, complete cds	sp|O18824|SCRB1_BOVIN	260	1e-68	Scavenger receptor class B member 1 OS=Bos taurus GN=SCARB1 PE=2 SV=1	--	--	--	--	--	K13885	2e-68	261	oaa:100076879	scavenger receptor class B, member 1	-	-	-	--
Unigene4738_All	2625	4	107	0.0937	2.8565	4.93005567181212	Up	2.12842e-30	1.92095403214696e-29	gi|241739711|ref|XP_002405145.1|	217.6	2e-54	hypothetical protein IscW_ISCW010753 [Ixodes scapularis] >gi|215505661|gb|EEC15155.1| hypothetical protein IscW_ISCW010753 [Ixodes scapularis]	--	--	--	--	sp|Q9UQ35|SRRM2_HUMAN	130	1e-29	Serine/arginine repetitive matrix protein 2 OS=Homo sapiens GN=SRRM2 PE=1 SV=2	PA2976	58.2	7e-08	COG1530	Ribonucleases G and E	K13172	6e-30	133	aml:100474834	serine/arginine repetitive matrix protein 2	-	-	-	--
CL3045.Contig2_All	1847	4	100	0.1331	3.7942	4.8332132517816	Up	3.37542e-28	2.91064600246812e-27	gi|241044323|ref|XP_002407185.1|	151.4	1e-34	secreted protein, putative [Ixodes scapularis] >gi|215492135|gb|EEC01776.1| secreted protein, putative [Ixodes scapularis]	--	--	--	--	sp|Q9EQC0|CHST1_MOUSE	106	2e-22	Carbohydrate sulfotransferase 1 OS=Mus musculus GN=Chst1 PE=2 SV=1	--	--	--	--	--	K01025	6e-30	133	dme:Dmel_CG31637	[EC:2.8.2.-]	-	-	-	--
Unigene7148_All	1274	4	95	0.193	5.2256	4.75892394340625	Up	1.245156e-26	1.03592235121048e-25	gi|343978976|gb|AEM76723.1|	186	3e-45	fibrinogen-related protein 1 [Marsupenaeus japonicus]	--	--	--	--	sp|Q6AX44|FBCDA_XENLA	99.8	1e-20	Fibrinogen C domain-containing protein 1-A OS=Xenopus laevis GN=fibcd1-a PE=2 SV=1	APE0790	65.9	1e-10	COG1340	Uncharacterized archaeal coiled-coil protein	K05465	1e-20	101	mgp:100539036	angiopoietin 1	-	-	-	--
Unigene8589_All	800	4	88	0.3073	7.7086	4.64874919633843	Up	1.911546e-24	1.50832252005019e-23	--	--	--	--	--	--	--	--	--	--	--	--	--	--	--	--	--	--	--	--	--	--	-	-	-	--
CL3374.Contig1_All	1632	4	87	0.1507	3.7358	4.63166589886332	Up	3.91664e-24	3.07119272219451e-23	gi|321467326|gb|EFX78317.1|	231.9	7e-59	GST-N-Metaxin-like protein [Daphnia pulex]	--	--	--	--	sp|F7E235|FAXC_XENTR	145	3e-34	Failed axon connections homolog OS=Xenopus tropicalis GN=faxc PE=3 SV=1	--	--	--	--	--	--	--	--	--	--	-	-	-	--
CL4423.Contig1_All	1229	4	86	0.2001	4.9037	4.61507764775086	Up	8.0211e-24	6.22984978140052e-23	gi|300116995|dbj|BAJ10664.1|	404.4	6e-111	scavenger receptor class B, croquemort type [Marsupenaeus japonicus]	gi|300116994|dbj|AB540123.1|	636	1e-179	Marsupenaeus japonicus SCRBQ mRNA for scavenger receptor class B, croquemort type, complete cds	sp|O18824|SCRB1_BOVIN	109	1e-23	Scavenger receptor class B member 1 OS=Bos taurus GN=SCARB1 PE=2 SV=1	--	--	--	--	--	K13885	4e-24	113	oaa:100076879	scavenger receptor class B, member 1	-	-	-	--
CL302.Contig2_All	4592	4	84	0.0535	1.2819	4.58260102111376	Up	3.35918e-23	2.57154122751065e-22	gi|347596010|gb|AEP13982.1|	209.9	1e-51	lipid storage droplet protein [Penaeus monodon]	--	--	--	--	sp|Q96Q06|PLIN4_HUMAN	88.2	2e-16	Perilipin-4 OS=Homo sapiens GN=PLIN4 PE=2 SV=2	--	--	--	--	--	K08768	3e-08	62.8	bta:520598	perilipin	-	-	-	--
CL302.Contig1_All	4763	4	84	0.0516	1.2359	4.58204713974668	Up	3.35918e-23	2.57091531994645e-22	gi|347596010|gb|AEP13982.1|	209.9	1e-51	lipid storage droplet protein [Penaeus monodon]	gi|187467173|emb|CU694239.3|	63.9	7e-06	Platypus DNA sequence from clone CLM1-411I21, complete sequence	sp|O88492|PLIN4_MOUSE	89	9e-17	Perilipin-4 OS=Mus musculus GN=Plin4 PE=1 SV=2	--	--	--	--	--	K08768	3e-08	62.8	bta:520598	perilipin	-	-	-	--
CL302.Contig13_All	4253	4	84	0.0578	1.3841	4.58173487722882	Up	3.35918e-23	2.57122823563778e-22	gi|347596010|gb|AEP13982.1|	209.9	9e-52	lipid storage droplet protein [Penaeus monodon]	gi|187467173|emb|CU694239.3|	63.9	6e-06	Platypus DNA sequence from clone CLM1-411I21, complete sequence	sp|O88492|PLIN4_MOUSE	91.3	2e-17	Perilipin-4 OS=Mus musculus GN=Plin4 PE=1 SV=2	--	--	--	--	--	K08768	2e-08	62.8	bta:520598	perilipin	-	-	-	--
CL5853.Contig1_All	468	4	75	0.5254	11.2305	4.4178621495851	Up	2.05878e-20	1.45230013056646e-19	gi|328697148|ref|XP_001950909.2|	63.2	4e-09	PREDICTED: zinc finger protein 184-like [Acyrthosiphon pisum]	--	--	--	--	sp|P0C6Y7|PRDM9_RAT	112	4e-25	Histone-lysine N-methyltransferase PRDM9 OS=Rattus norvegicus GN=Prdm9 PE=3 SV=1	SPAC144.09c	72	4e-13	COG5048	FOG: Zn-finger	K09228	3e-24	110	api:100159445	KRAB domain-containing zinc finger protein	GO:0006310//DNA recombination;GO:0006355//regulation of transcription, DNA-dependent;GO:2000243;GO:0060631//regulation of meiosis I;GO:0010604;GO:0045935;GO:0034968//histone lysine methylation;GO:0090068//positive regulation of cell cycle process	GO:0003677//DNA binding	-	--
Unigene6018_All	1340	4	69	0.1835	3.6085	4.2975472865825	Up	1.444546e-18	9.57165829185544e-18	gi|390459538|ref|XP_003732332.1|	55.5	7e-06	PREDICTED: LOW QUALITY PROTEIN: uncharacterized protein LOC100395167 [Callithrix jacchus]	--	--	--	--	sp|Q8N9F8|ZN454_HUMAN	84	7e-16	Zinc finger protein 454 OS=Homo sapiens GN=ZNF454 PE=2 SV=2	SPAC144.09c	57	7e-08	COG5048	FOG: Zn-finger	K09228	2e-15	84.3	bta:525942	KRAB domain-containing zinc finger protein	-	-	-	--
Unigene10585_All	3138	4	68	0.0784	1.5186	4.27574444871663	Up	2.92644e-18	1.91566523076923e-17	gi|350409230|ref|XP_003488662.1|	897.1	0	PREDICTED: cubilin-like [Bombus impatiens]	--	--	--	--	sp|O60494|CUBN_HUMAN	163	3e-39	Cubilin OS=Homo sapiens GN=CUBN PE=1 SV=5	YGL028c	54.7	1e-06	COG5309	Exo-beta-1,3-glucanase	K14616	2e-44	182	acs:100554300	cubilin	-	-	-	--
Unigene14328_All	1125	4	67	0.2186	4.1735	4.25489246478049	Up	5.92402e-18	3.83636875460818e-17	gi|260804493|ref|XP_002597122.1|	99.4	3e-19	hypothetical protein BRAFLDRAFT_121306 [Branchiostoma floridae] >gi|229282385|gb|EEN53134.1| hypothetical protein BRAFLDRAFT_121306 [Branchiostoma floridae]	--	--	--	--	sp|O15156|ZBT7B_HUMAN	86.3	1e-16	Zinc finger and BTB domain-containing protein 7B OS=Homo sapiens GN=ZBTB7B PE=1 SV=2	SPAC4G8.13c	59.7	9e-09	COG5048	FOG: Zn-finger	K10494	1e-16	88.2	cfa:490437	zinc finger and BTB domain-containing protein 7	-	-	-	--
Unigene4768_All	1690	4	65	0.1455	2.6953	4.21135480264421	Up	2.4218e-17	1.52668562951083e-16	gi|401429142|ref|XP_003879053.1|	70.1	4e-10	proteophosphoglycan ppg1 [Leishmania mexicana MHOM/GT/2001/U1103] >gi|322495303|emb|CBZ30607.1| proteophosphoglycan ppg1 [Leishmania mexicana MHOM/GT/2001/U1103]	--	--	--	--	sp|Q75JC9|Y8484_DICDI	86.3	2e-16	Uncharacterized protein DDB_G0271670 OS=Dictyostelium discoideum GN=DDB_G0271670 PE=4 SV=1	YGR116w	65.5	3e-10	COG2183	Transcriptional accessory protein	K04573	4e-11	70.5	xla:397995	neurofilament medium polypeptide (neurofilament 3)	GO:0044260;GO:0006139//nucleobase-containing compound metabolic process	GO:0003824//catalytic activity	-	--
CL3119.Contig1_All	394	4	62	0.624	11.0275	4.14341592111733	Up	1.989286e-16	1.21293598960636e-15	--	--	--	--	gi|21913527|gb|AC112717.5|	71.9	2e-09	Homo sapiens BAC clone RP11-481H16 from 4, complete sequence	--	--	--	--	--	--	--	--	--	--	--	--	--	--	-	-	-	--
CL4488.Contig1_All	808	4	62	0.3043	5.3773	4.14331572296604	Up	1.989286e-16	1.21281840007756e-15	--	--	--	--	--	--	--	--	--	--	--	--	--	--	--	--	--	--	--	--	--	--	-	-	-	--
CL3603.Contig2_All	1675	4	61	0.1468	2.5521	4.11976098663879	Up	4.00662e-16	2.41302737559854e-15	gi|198430355|ref|XP_002124015.1|	126.7	3e-27	PREDICTED: WSC domain-containing protein 1-like [Ciona intestinalis]	--	--	--	--	sp|Q0IIY2|WSCD1_XENTR	106	2e-22	WSC domain-containing protein 1 OS=Xenopus tropicalis GN=wscd1 PE=2 SV=1	--	--	--	--	--	--	--	--	--	--	-	-	-	--
Unigene9884_All	1075	4	56	0.2287	3.6506	3.99660532898953	Up	1.308706e-14	7.4313230634763e-14	--	--	--	--	--	--	--	--	--	--	--	--	--	--	--	--	--	--	--	--	--	--	-	-	-	--
Unigene14558_All	569	4	55	0.4321	6.7738	3.97052825509238	Up	2.61992e-14	1.46833195757954e-13	--	--	--	--	--	--	--	--	--	--	--	--	--	--	--	--	--	--	--	--	--	--	-	-	-	--
CL1207.Contig2_All	521	4	51	0.4719	6.8598	3.86161343811764	Up	4.15902e-13	2.20366037374674e-12	gi|321479486|gb|EFX90442.1|	162.9	5e-39	hypothetical protein DAPPUDRAFT_299797 [Daphnia pulex]	--	--	--	--	sp|Q2TBS2|RM21_BOVIN	125	6e-29	39S ribosomal protein L21, mitochondrial OS=Bos taurus GN=MRPL21 PE=1 SV=1	mll4019_1	55.1	6e-08	COG0261	Ribosomal protein L21	--	--	--	--	--	-	-	GO:0005840//ribosome	--
CL1138.Contig4_All	1622	4	48	0.1516	2.0738	3.77393510683072	Up	3.26326e-12	1.65566675982251e-11	gi|322783664|gb|EFZ11002.1|	422.6	3e-116	hypothetical protein SINV_04026 [Solenopsis invicta]	--	--	--	--	sp|Q5RDW1|GTPB5_PONAB	358	1e-98	GTP-binding protein 5 OS=Pongo abelii GN=GTPBP5 PE=2 SV=1	aq_2069	256	6e-68	COG0536	Predicted GTPase	K03979	2e-113	410	aga:AgaP_AGAP009702	GTP-binding protein	GO:0009987//cellular process	GO:0043167//ion binding;GO:0000166//nucleotide binding	-	--
CL744.Contig1_All	2030	4	43	0.1211	1.4844	3.6156091360032	Up	9.81246e-11	4.57507402491103e-10	gi|403183461|gb|EJY58114.1|	25.4	3e-06	AAEL017061-PA [Aedes aegypti]	--	--	--	--	--	--	--	--	--	--	--	--	--	--	--	--	--	--	-	-	-	--
Unigene12451_All	1703	4	41	0.1444	1.6871	3.54640284213147	Up	3.78308e-10	1.70459507802536e-09	gi|321450868|gb|EFX62722.1|	237.7	1e-60	hypothetical protein DAPPUDRAFT_269866 [Daphnia pulex]	--	--	--	--	sp|Q6PZE0|MUC19_MOUSE	72	1e-16	Mucin-19 OS=Mus musculus GN=Muc19 PE=2 SV=2	--	--	--	--	--	K10955	2e-20	70.5	tgu:100220116	intestinal mucin-2	-	-	-	--
CL697.Contig4_All	1960	4	39	0.1254	1.3944	3.47503522132365	Up	1.44729e-09	6.2818119621782e-09	gi|307180996|gb|EFN68770.1|	187.2	2e-45	E3 SUMO-protein ligase PIAS1 [Camponotus floridanus]	--	--	--	--	sp|O75928|PIAS2_HUMAN	171	4e-42	E3 SUMO-protein ligase PIAS2 OS=Homo sapiens GN=PIAS2 PE=1 SV=3	--	--	--	--	--	K16063	5e-43	176	nve:NEMVE_v1g134544	E3 SUMO-protein ligase PIAS2 [EC:6.3.2.-]	-	-	-	--
CL5394.Contig1_All	1093	4	38	0.225	2.4364	3.43675410297928	Up	2.82198e-09	1.19854581103532e-08	gi|260800122|ref|XP_002594985.1|	323.9	8e-87	hypothetical protein BRAFLDRAFT_284429 [Branchiostoma floridae] >gi|229280224|gb|EEN50996.1| hypothetical protein BRAFLDRAFT_284429 [Branchiostoma floridae]	gi|432904427|ref|XM_004077278.1|	69.9	2e-08	PREDICTED: Oryzias latipes uncharacterized LOC101175020 (LOC101175020), mRNA	sp|Q21929|DCXR_CAEEL	63.9	6e-10	Probable L-xylulose reductase OS=Caenorhabditis elegans GN=dhs-21 PE=3 SV=2	all1420	173	4e-43	COG1028	Dehydrogenases with different specificities (related to short-chain alcohol dehydrogenases)	K11512	1e-13	78.2	mgp:100540446	centromere protein T	GO:0008152//metabolic process	-	-	--
CL5446.Contig3_All	1311	4	36	0.1875	1.9243	3.35937123329995	Up	1.065672e-08	4.35351310484604e-08	gi|194376648|dbj|BAG57470.1|	56.2	4e-06	unnamed protein product [Homo sapiens]	--	--	--	--	sp|P31942|HNRH3_HUMAN	193	8e-49	Heterogeneous nuclear ribonucleoprotein H3 OS=Homo sapiens GN=HNRNPH3 PE=1 SV=2	SPBC2D10.10c	55.1	3e-07	COG1889	Fibrillarin-like rRNA methylase	K12898	3e-67	256	nvi:100115988	heterogeneous nuclear ribonucleoprotein F/H	GO:0008380//RNA splicing	-	GO:0005730//nucleolus	--
CL5446.Contig2_All	1453	4	36	0.1692	1.7363	3.35921476633143	Up	1.065672e-08	4.35379592905866e-08	gi|156550801|ref|XP_001600558.1|	75.9	6e-12	PREDICTED: heterogeneous nuclear ribonucleoprotein F-like [Nasonia vitripennis]	gi|350424199|ref|XM_003493671.1|	105	6e-19	PREDICTED: Bombus impatiens heterogeneous nuclear ribonucleoprotein H-like (LOC100743684), mRNA	sp|O35737|HNRH1_MOUSE	397	2e-110	Heterogeneous nuclear ribonucleoprotein H OS=Mus musculus GN=Hnrnph1 PE=1 SV=3	SPBC2D10.10c	55.1	3e-07	COG1889	Fibrillarin-like rRNA methylase	K12898	8e-143	507	nvi:100115988	heterogeneous nuclear ribonucleoprotein F/H	-	-	-	--
CL3338.Contig1_All	595	4	35	0.4132	4.1222	3.3185023436228	Up	2.06346e-08	8.25751654342984e-08	gi|357620376|gb|EHJ72591.1|	98.6	1e-19	hypothetical protein KGM_01267 [Danaus plexippus]	--	--	--	--	sp|E9QJ05|PT117_DANRE	73.6	3e-13	Protein PET117 homolog, mitochondrial OS=Danio rerio GN=pet117 PE=3 SV=1	--	--	--	--	--	--	--	--	--	--	-	-	-	--
CL1062.Contig2_All	430	4	35	0.5718	5.704	3.31839145670015	Up	2.06346e-08	8.25699112242301e-08	--	--	--	--	--	--	--	--	--	--	--	--	--	--	--	--	--	--	--	--	--	--	-	-	-	--
Unigene3952_All	463	4	34	0.531	5.1461	3.27669572592816	Up	3.98526e-08	1.5629874080449e-07	--	--	--	--	gi|117414218|gb|AC188545.11|	63.9	6e-07	Canis Familiaris chromosome 31, clone XX-465B17, complete sequence	--	--	--	--	--	--	--	--	--	--	--	--	--	--	-	-	-	--
Unigene5629_All	360	4	34	0.683	6.6185	3.27654680171728	Up	3.98526e-08	1.56308488761382e-07	--	--	--	--	--	--	--	--	--	--	--	--	--	--	--	--	--	--	--	--	--	--	-	-	-	--
CL1138.Contig3_All	1483	4	34	0.1658	1.6066	3.27649486968101	Up	3.98526e-08	1.56288994063357e-07	gi|322783664|gb|EFZ11002.1|	422.6	2e-116	hypothetical protein SINV_04026 [Solenopsis invicta]	--	--	--	--	sp|Q5RDW1|GTPB5_PONAB	358	1e-98	GTP-binding protein 5 OS=Pongo abelii GN=GTPBP5 PE=2 SV=1	aq_2069	256	5e-68	COG0536	Predicted GTPase	K03979	2e-113	410	aga:AgaP_AGAP009702	GTP-binding protein	GO:0009987//cellular process	GO:0043167//ion binding;GO:0000166//nucleotide binding	-	--
CL5149.Contig1_All	1979	4	31	0.1242	1.0977	3.14374674283976	Up	2.82334e-07	1.03169207391052e-06	gi|149463902|ref|XP_001506662.1|	58.5	1e-06	PREDICTED: hypothetical protein LOC100075123, partial [Ornithorhynchus anatinus]	--	--	--	--	sp|Q8IYB3|SRRM1_HUMAN	51.2	8e-06	Serine/arginine repetitive matrix protein 1 OS=Homo sapiens GN=SRRM1 PE=1 SV=2	--	--	--	--	--	K13172	2e-07	58.5	oaa:100075123	serine/arginine repetitive matrix protein 2	-	-	-	--
Unigene1150_All	438	4	31	0.5614	4.9599	3.14321006476229	Up	2.82334e-07	1.03175202463827e-06	--	--	--	--	--	--	--	--	--	--	--	--	--	--	--	--	--	--	--	--	--	--	-	-	-	--
Unigene6998_All	309	4	30	0.7957	6.8037	3.09602302459895	Up	5.38948e-07	1.92008621255382e-06	--	--	--	--	--	--	--	--	--	--	--	--	--	--	--	--	--	--	--	--	--	--	-	-	-	--
CL4646.Contig3_All	1809	4	29	0.1359	1.1234	3.04725434681122	Up	1.025356e-06	3.5352296122807e-06	gi|383857267|ref|XP_003704126.1|	459.5	2e-127	PREDICTED: protein arginine N-methyltransferase 3-like isoform 1 [Megachile rotundata]	gi|345490336|ref|XM_001605714.2|	67.9	2e-07	PREDICTED: Nasonia vitripennis protein arginine N-methyltransferase 3-like (LOC100122160), mRNA	sp|O60678|ANM3_HUMAN	395	1e-109	Protein arginine N-methyltransferase 3 OS=Homo sapiens GN=PRMT3 PE=1 SV=3	YBR034c	290	7e-78	COG0500	SAM-dependent methyltransferases	K11436	2e-124	446	ame:412580	protein arginine N-methyltransferase 3 [EC:2.1.1.-]	-	GO:0016740//transferase activity	-	--
CL2078.Contig1_All	566	4	29	0.4344	3.5906	3.04712893459478	Up	1.025356e-06	3.53503580549312e-06	--	--	--	--	--	--	--	--	--	--	--	--	--	--	--	--	--	--	--	--	--	--	-	-	-	--
CL822.Contig9_All	1011	4	29	0.2432	2.0102	3.04712391211403	Up	1.025356e-06	3.53561728961509e-06	gi|291233561|ref|XP_002736721.1|	106.3	2e-21	PREDICTED: polyadenylate-binding protein 1-like [Saccoglossus kowalevskii]	--	--	--	--	sp|Q6GR16|EPABB_XENLA	54.7	3e-07	Embryonic polyadenylate-binding protein B OS=Xenopus laevis GN=epabp-b PE=2 SV=1	--	--	--	--	--	K15716	1e-20	100	spu:583425	E3 ubiquitin-protein ligase ZSWIM2 [EC:6.3.2.19]	-	-	-	--
Unigene13699_All	1465	4	28	0.1678	1.3394	2.99677225227233	Up	1.94384e-06	6.52560774675706e-06	gi|321477864|gb|EFX88822.1|	335.1	5e-90	hypothetical protein DAPPUDRAFT_41538 [Daphnia pulex]	gi|345804133|ref|XM_547978.3|	77.8	1e-10	PREDICTED: Canis lupus familiaris solute carrier family 25, member 29 (SLC25A29), mRNA	sp|Q08DK7|MCATL_BOVIN	294	4e-79	Mitochondrial carnitine/acylcarnitine carrier protein CACL OS=Bos taurus GN=SLC25A29 PE=2 SV=1	--	--	--	--	--	K15109	8e-90	331	aag:AaeL_AAEL008494	solute carrier family 25 (mitochondrial carnitine/acylcarnitine transporter), member 20/29	GO:0006810//transport	-	GO:0016020//membrane	--
Unigene872_All	266	4	28	0.9243	7.3766	2.99652291867057	Up	1.94384e-06	6.52595611360239e-06	--	--	--	--	--	--	--	--	--	--	--	--	--	--	--	--	--	--	--	--	--	--	-	-	-	--
Unigene11798_All	534	4	27	0.4604	3.5433	2.94413388046912	Up	3.6712e-06	1.19835163292847e-05	--	--	--	--	--	--	--	--	--	--	--	--	--	--	--	--	--	--	--	--	--	--	-	-	-	--
Unigene7164_All	581	4	27	0.4232	3.2566	2.94395499544206	Up	3.6712e-06	1.19841383649105e-05	gi|198429175|ref|XP_002120789.1|	55.8	1e-06	PREDICTED: gamma-interferon-inducible lysosomal thiol reductase [Ciona intestinalis]	--	--	--	--	--	--	--	--	--	--	--	--	--	--	--	--	--	--	-	-	-	--
Unigene5616_All	696	4	27	0.3533	2.7185	2.94384517379481	Up	3.6712e-06	1.19847604651163e-05	gi|426358373|ref|XP_004046488.1|	73.2	1e-11	PREDICTED: zinc finger protein 212-like isoform 2 [Gorilla gorilla gorilla]	--	--	--	--	sp|Q9P2Y4|ZN219_HUMAN	68.9	9e-12	Zinc finger protein 219 OS=Homo sapiens GN=ZNF219 PE=1 SV=2	--	--	--	--	--	K09228	2e-12	73.2	mcc:710358	KRAB domain-containing zinc finger protein	-	-	-	--
Unigene7669_All	1435	4	26	0.1713	1.2697	2.88989060610113	Up	6.9058e-06	2.18094687088836e-05	gi|380029445|ref|XP_003698383.1|	196.8	2e-48	PREDICTED: uncharacterized protein LOC100863154 [Apis florea]	gi|195377921|ref|XM_002047700.1|	113	2e-21	Drosophila virilis GJ11760 (Dvir\GJ11760), mRNA	sp|Q6ZQP7|YV021_HUMAN	82	3e-15	Uncharacterized protein LOC284861 OS=Homo sapiens PE=2 SV=1	XF1267	60.8	6e-09	COG5297	Cellobiohydrolase A (1,4-beta-cellobiosidase A)	K13171	3e-13	77	gga:428216	serine/arginine repetitive matrix protein 1	-	-	-	--
Unigene5500_All	440	4	26	0.5588	4.141	2.88957527684778	Up	6.9058e-06	2.18105640016071e-05	--	--	--	--	--	--	--	--	--	--	--	--	--	--	--	--	--	--	--	--	--	--	-	-	-	--
Unigene4403_All	572	4	25	0.4298	3.0629	2.83316087757007	Up	1.293486e-05	3.95934522112436e-05	--	--	--	--	--	--	--	--	--	--	--	--	--	--	--	--	--	--	--	--	--	--	-	-	-	--
Unigene14549_All	422	4	25	0.5826	4.1515	2.8330550916912	Up	1.293486e-05	3.95857450815125e-05	gi|119624987|gb|EAX04582.1|	60.5	2e-08	hCG1999844 [Homo sapiens]	gi|86475730|emb|CR812480.14|	75.8	2e-10	Zebrafish DNA sequence from clone DKEY-245M7 in linkage group 14, complete sequence	sp|Q8MP30|Y7791_DICDI	63.2	2e-10	Uncharacterized histidine-rich protein DDB_G0274557 OS=Dictyostelium discoideum GN=DDB_G0274557 PE=4 SV=1	YOR054c	52.8	2e-07	COG0452	Phosphopantothenoylcysteine synthetase/decarboxylase	K11429	4e-07	53.5	dpe:Dper_GL13360	histone-lysine N-methyltransferase SUV420H [EC:2.1.1.43]	-	-	-	--
Unigene11092_All	577	4	25	0.4261	3.0363	2.83305038588016	Up	1.293486e-05	3.95876715826358e-05	--	--	--	--	--	--	--	--	--	--	--	--	--	--	--	--	--	--	--	--	--	--	-	-	-	--
CL4043.Contig1_All	1103	4	24	0.2229	1.5248	2.77415150265019	Up	2.41172e-05	7.1252582617683e-05	gi|157674607|gb|ABV60392.1|	167.9	8e-40	mitochondrial acyl carrier protein [Artemia franciscana]	gi|262401126|gb|FJ774745.1|	93.7	2e-15	Scylla paramamosain acyl carrier protein mRNA, partial cds	sp|Q94519|ACPM_DROME	157	5e-38	Acyl carrier protein, mitochondrial OS=Drosophila melanogaster GN=mtacp1 PE=2 SV=1	YKL192c	71.6	2e-12	COG0236	Acyl carrier protein	K03955	2e-39	163	aga:AgaP_AGAP010464	NADH dehydrogenase (ubiquinone) 1 alpha/beta subcomplex 1 [EC:1.6.5.3 1.6.99.3]	GO:0006120//mitochondrial electron transport, NADH to ubiquinone;GO:0006633//fatty acid biosynthetic process	GO:0000036//ACP phosphopantetheine attachment site binding involved in fatty acid biosynthetic process;GO:0031177//phosphopantetheine binding	GO:0005739//mitochondrion	--
CL2942.Contig3_All	915	4	23	0.2687	1.7615	2.71273624836916	Up	4.47472e-05	0.00012993775285589	--	--	--	--	--	--	--	--	--	--	--	--	--	--	--	--	--	--	--	--	--	--	-	-	-	--
CL820.Contig1_All	553	4	23	0.4446	2.9146	2.71271804791953	Up	4.47472e-05	0.000129913758072111	--	--	--	--	--	--	--	--	--	--	--	--	--	--	--	--	--	--	--	--	--	--	-	-	-	--
Unigene14538_All	1031	4	23	0.2385	1.5633	2.71253348925983	Up	4.47472e-05	0.000129931753329024	gi|241742198|ref|XP_002414167.1|	72	5e-11	conserved hypothetical protein [Ixodes scapularis] >gi|215508021|gb|EEC17475.1| conserved hypothetical protein [Ixodes scapularis]	--	--	--	--	sp|P48038|ACRO_RABIT	60.1	8e-09	Acrosin OS=Oryctolagus cuniculus GN=ACR PE=2 SV=1	--	--	--	--	--	K05747	1e-08	61.2	oaa:100076423	Wiskott-Aldrich syndrome protein	-	GO:0005488//binding	-	--
CL4382.Contig2_All	1373	4	23	0.1791	1.1739	2.71247227363599	Up	4.47472e-05	0.000129919755937211	--	--	--	--	--	--	--	--	--	--	--	--	--	--	--	--	--	--	--	--	--	--	-	-	-	--
CL1350.Contig1_All	759	4	22	0.3239	2.0312	2.64871192685232	Up	8.25898e-05	0.00023122055568713	gi|321477314|gb|EFX88273.1|	124	7e-27	hypothetical protein DAPPUDRAFT_96285 [Daphnia pulex]	--	--	--	--	--	--	--	--	--	--	--	--	--	--	--	--	--	--	-	-	-	--
CL4265.Contig1_All	1125	4	22	0.2186	1.3704	2.64823175041209	Up	8.25898e-05	0.000231241144312364	gi|260829691|ref|XP_002609795.1|	51.6	5e-37	hypothetical protein BRAFLDRAFT_58686 [Branchiostoma floridae] >gi|229295157|gb|EEN65805.1| hypothetical protein BRAFLDRAFT_58686 [Branchiostoma floridae]	gi|321399857|emb|FR796429.1|	147	1e-31	Leishmania major strain Friedlin complete genome, chromosome 33	sp|Q9H867|MT21D_HUMAN	114	5e-31	Protein-lysine methyltransferase METTL21D OS=Homo sapiens GN=METTL21D PE=1 SV=2	XF0818	112	9e-25	COG2730	Endoglucanase	K15516	7e-29	128	isc:IscW_ISCW002912	fragile X mental retardation protein	-	-	-	--
Unigene14570_All	567	4	21	0.4336	2.5955	2.58157582592532	Up	0.0001515776	0.00040825783154739	--	--	--	--	--	--	--	--	--	--	--	--	--	--	--	--	--	--	--	--	--	--	-	-	-	--
Unigene513_All	781	4	21	0.3148	1.8843	2.58152122921381	Up	0.0001515776	0.000408222864494026	--	--	--	--	--	--	--	--	--	--	--	--	--	--	--	--	--	--	--	--	--	--	-	-	-	--
Unigene12989_All	325	4	21	0.7565	4.5281	2.58149383190292	Up	0.0001515776	0.000408170425143444	--	--	--	--	--	--	--	--	--	--	--	--	--	--	--	--	--	--	--	--	--	--	-	-	-	--
Unigene3438_All	923	4	21	0.2664	1.5944	2.5813476277678	Up	0.0001515776	0.000408205383213429	gi|345497551|ref|XP_003428015.1|	103.6	1e-20	PREDICTED: vascular endothelial growth factor A-A-like [Nasonia vitripennis]	--	--	--	--	sp|Q03376|BAR3_CHITE	53.9	5e-07	Balbiani ring protein 3 OS=Chironomus tentans GN=BR3 PE=2 SV=1	--	--	--	--	--	K05448	4e-08	59.3	mmu:22340	vascular endothelial growth factor A/B, PGF	GO:0044763;GO:0044767;GO:0048513//organ development	GO:0005102//receptor binding	-	--
CL1629.Contig1_All	835	4	21	0.2945	1.7624	2.58120186098306	Up	0.0001515776	0.000408240347271949	--	--	--	--	--	--	--	--	--	--	--	--	--	--	--	--	--	--	--	--	--	--	-	-	-	--
Unigene8239_All	445	4	20	0.5525	3.1496	2.51112224799289	Up	0.000276502	0.000716024615029854	gi|221047203|gb|ACL98051.1|	84.3	1e-15	snail zinc finger protein, partial [Petromyzon marinus]	gi|149604405|ref|XM_001520968.1|	65.9	2e-07	PREDICTED: Ornithorhynchus anatinus zinc finger protein 467-like (LOC100092401), partial mRNA	sp|Q8K083|ZN536_MOUSE	79	4e-15	Zinc finger protein 536 OS=Mus musculus GN=Znf536 PE=2 SV=1	YDR216w	53.1	2e-07	COG5048	FOG: Zn-finger	K09229	1e-12	72.4	mcc:706400	KRAB and SCAN domains-containing zinc finger protein	GO:0048523//negative regulation of cellular process;GO:0044763;GO:0006351//transcription, DNA-dependent	GO:0003676//nucleic acid binding	GO:0005622//intracellular	--
Unigene3962_All	697	5	18134	0.4409	1823.2347	12.013761190101	Up	0	0	gi|341876992|gb|EGT32927.1|	54.7	4e-06	hypothetical protein CAEBREN_29516, partial [Caenorhabditis brenneri]	--	--	--	--	sp|Q54FZ4|Y8927_DICDI	49.7	6e-06	Putative uncharacterized protein DDB_G0290521 OS=Dictyostelium discoideum GN=DDB_G0290521 PE=4 SV=2	--	--	--	--	--	--	--	--	--	--	-	-	-	--
CL2333.Contig4_All	773	5	10824	0.3976	981.2734	11.2691216803849	Up	0	0	gi|66357786|ref|XP_626071.1|	60.8	7e-08	hypothetical protein [Cryptosporidium parvum Iowa II] >gi|46227173|gb|EAK88123.1| hypothetical protein cgd5_1220 [Cryptosporidium parvum Iowa II]	--	--	--	--	sp|Q6IN36|WIPF1_RAT	53.5	5e-07	WAS/WASL-interacting protein family member 1 OS=Rattus norvegicus GN=Wipf1 PE=1 SV=2	--	--	--	--	--	--	--	--	--	--	-	-	-	--
Unigene9709_All	1666	5	8992	0.1845	378.2362	11.0014509148508	Up	0	0	gi|221481491|gb|EEE19877.1|	20.4	3e-07	chloride channel, putative [Toxoplasma gondii GT1]	--	--	--	--	sp|Q8BTI8|SRRM2_MOUSE	53.9	1e-06	Serine/arginine repetitive matrix protein 2 OS=Mus musculus GN=Srrm2 PE=1 SV=3	--	--	--	--	--	K13172	2e-07	58.5	mdo:100018249	serine/arginine repetitive matrix protein 2	-	-	-	--
CL2333.Contig1_All	880	5	8939	0.3493	711.8492	10.9928892911903	Up	0	0	gi|66357786|ref|XP_626071.1|	60.8	9e-08	hypothetical protein [Cryptosporidium parvum Iowa II] >gi|46227173|gb|EAK88123.1| hypothetical protein cgd5_1220 [Cryptosporidium parvum Iowa II]	--	--	--	--	sp|Q6IN36|WIPF1_RAT	53.5	6e-07	WAS/WASL-interacting protein family member 1 OS=Rattus norvegicus GN=Wipf1 PE=1 SV=2	--	--	--	--	--	--	--	--	--	--	-	-	-	--
Unigene7152_All	1312	5	4794	0.2343	256.0625	10.0939233181666	Up	0	0	gi|383865407|ref|XP_003708165.1|	260.8	1e-67	PREDICTED: beta-1,4-N-acetylgalactosaminyltransferase bre-4-like [Megachile rotundata]	gi|42558136|emb|AL928834.15|	65.9	5e-07	Zebrafish DNA sequence from clone CH211-51E12 in linkage group 4, complete sequence	sp|A8Y1P7|BRE4_CAEBR	239	1e-62	Beta-1,4-N-acetylgalactosaminyltransferase bre-4 OS=Caenorhabditis briggsae GN=bre-4 PE=3 SV=1	--	--	--	--	--	K07968	5e-62	239	cbr:CBG22165	beta-1,4-galactosyltransferase 3 [EC:2.4.1.90 2.4.1.38 2.4.1.-]	-	-	-	--
Unigene2667_All	1145	5	2382	0.2684	145.7867	9.08525872291735	Up	0	0	--	--	--	--	--	--	--	--	--	--	--	--	--	--	--	--	--	--	--	--	--	--	-	-	-	--
CL5787.Contig7_All	2060	5	1548	0.1492	52.6606	8.46333261331893	Up	0	0	gi|301131536|gb|ADK63101.1|	956.4	0	thrombospondin protein [Penaeus monodon]	gi|301131535|gb|GU451715.1|	1051	0	Penaeus monodon thrombospondin protein mRNA, complete cds	sp|Q9R0G6|COMP_MOUSE	566	6e-161	Cartilage oligomeric matrix protein OS=Mus musculus GN=Comp PE=1 SV=2	--	--	--	--	--	K04659	3e-172	606	aag:AaeL_AAEL008062	thrombospondin	-	-	-	--
CL32.Contig83_All	5135	5	1420	0.0599	19.3789	8.33771496336158	Up	0	0	gi|257480841|gb|ACV60547.1|	85.9	1e-36	polehole-like protein [Penaeus monodon]	gi|257480840|gb|FJ746694.1|	254	4e-63	Penaeus monodon polehole-like protein mRNA, complete cds	--	--	--	--	--	--	--	--	--	--	--	--	--	--	-	-	-	--
CL32.Contig8_All	4762	5	1360	0.0645	20.0139	8.27748744891208	Up	0	0	gi|257480841|gb|ACV60547.1|	85.9	1e-36	polehole-like protein [Penaeus monodon]	gi|257480840|gb|FJ746694.1|	254	4e-63	Penaeus monodon polehole-like protein mRNA, complete cds	--	--	--	--	--	--	--	--	--	--	--	--	--	--	-	-	-	--
CL32.Contig9_All	4125	5	1225	0.0745	20.811	8.12589014950309	Up	0	0	gi|257480841|gb|ACV60547.1|	85.9	1e-36	polehole-like protein [Penaeus monodon]	gi|257480840|gb|FJ746694.1|	307	2e-79	Penaeus monodon polehole-like protein mRNA, complete cds	--	--	--	--	--	--	--	--	--	--	--	--	--	--	-	-	-	--
CL32.Contig71_All	4266	5	848	0.072	13.9302	7.59600334939425	Up	9.45005999999999e-270	4.1822334502463e-268	gi|257480841|gb|ACV60547.1|	476.1	7e-132	polehole-like protein [Penaeus monodon]	gi|257480840|gb|FJ746694.1|	254	3e-63	Penaeus monodon polehole-like protein mRNA, complete cds	--	--	--	--	--	--	--	--	--	--	--	--	--	--	-	-	-	--
CL32.Contig80_All	4193	5	847	0.0733	14.156	7.59338475317878	Up	2.01054e-269	8.84806434709587e-268	gi|257480841|gb|ACV60547.1|	374	3e-101	polehole-like protein [Penaeus monodon]	gi|257480840|gb|FJ746694.1|	307	2e-79	Penaeus monodon polehole-like protein mRNA, complete cds	--	--	--	--	--	--	--	--	--	--	--	--	--	--	-	-	-	--
CL32.Contig68_All	4259	5	847	0.0722	13.9366	7.59266408899795	Up	2.01054e-269	8.84187688951049e-268	gi|257480841|gb|ACV60547.1|	374	3e-101	polehole-like protein [Penaeus monodon]	gi|257480840|gb|FJ746694.1|	254	3e-63	Penaeus monodon polehole-like protein mRNA, complete cds	--	--	--	--	--	--	--	--	--	--	--	--	--	--	-	-	-	--
CL32.Contig67_All	4339	5	846	0.0708	13.6635	7.59236201163221	Up	4.27752e-269	1.86938622487839e-267	gi|257480841|gb|ACV60547.1|	476.1	7e-132	polehole-like protein [Penaeus monodon]	gi|257480840|gb|FJ746694.1|	254	3e-63	Penaeus monodon polehole-like protein mRNA, complete cds	--	--	--	--	--	--	--	--	--	--	--	--	--	--	-	-	-	--
CL32.Contig75_All	4273	5	846	0.0719	13.8746	7.59223869365235	Up	4.27752e-269	1.87198801503131e-267	gi|257480841|gb|ACV60547.1|	476.1	7e-132	polehole-like protein [Penaeus monodon]	gi|257480840|gb|FJ746694.1|	307	2e-79	Penaeus monodon polehole-like protein mRNA, complete cds	--	--	--	--	--	--	--	--	--	--	--	--	--	--	-	-	-	--
CL32.Contig61_All	4331	5	846	0.071	13.6888	7.5909612413426	Up	4.27752e-269	1.87329162785515e-267	gi|257480841|gb|ACV60547.1|	374	4e-101	polehole-like protein [Penaeus monodon]	gi|257480840|gb|FJ746694.1|	254	3e-63	Penaeus monodon polehole-like protein mRNA, complete cds	--	--	--	--	--	--	--	--	--	--	--	--	--	--	-	-	-	--
CL32.Contig81_All	4084	5	846	0.0753	14.5166	7.59083801238748	Up	4.27752e-269	1.87068621529903e-267	gi|257480841|gb|ACV60547.1|	298.5	2e-78	polehole-like protein [Penaeus monodon]	gi|257480840|gb|FJ746694.1|	307	2e-79	Penaeus monodon polehole-like protein mRNA, complete cds	--	--	--	--	--	--	--	--	--	--	--	--	--	--	-	-	-	--
CL32.Contig60_All	4345	5	845	0.0707	13.6285	7.59070085248602	Up	9.10053999999999e-269	3.96614524961885e-267	gi|257480841|gb|ACV60547.1|	462.6	8e-128	polehole-like protein [Penaeus monodon]	gi|257480840|gb|FJ746694.1|	307	2e-79	Penaeus monodon polehole-like protein mRNA, complete cds	--	--	--	--	--	--	--	--	--	--	--	--	--	--	-	-	-	--
CL32.Contig69_All	4411	5	845	0.0697	13.4246	7.58950473081158	Up	9.10053999999999e-269	3.96339861163435e-267	gi|257480841|gb|ACV60547.1|	462.6	8e-128	polehole-like protein [Penaeus monodon]	gi|257480840|gb|FJ746694.1|	254	3e-63	Penaeus monodon polehole-like protein mRNA, complete cds	--	--	--	--	--	--	--	--	--	--	--	--	--	--	-	-	-	--
CL32.Contig77_All	4414	5	844	0.0696	13.3996	7.58888691310474	Up	1.936146e-268	8.41467516572218e-267	gi|257480841|gb|ACV60547.1|	462.2	1e-127	polehole-like protein [Penaeus monodon]	gi|257480840|gb|FJ746694.1|	254	3e-63	Penaeus monodon polehole-like protein mRNA, complete cds	--	--	--	--	--	--	--	--	--	--	--	--	--	--	-	-	-	--
CL32.Contig66_All	3992	5	830	0.077	14.5703	7.56395642140842	Up	7.53042e-264	3.19119307924528e-262	gi|257480841|gb|ACV60547.1|	89.7	1e-15	polehole-like protein [Penaeus monodon]	gi|257480840|gb|FJ746694.1|	254	3e-63	Penaeus monodon polehole-like protein mRNA, complete cds	--	--	--	--	--	--	--	--	--	--	--	--	--	--	-	-	-	--
CL2871.Contig6_All	2506	5	666	0.1226	18.6241	7.24706792051363	Up	3.90946e-210	1.34202030829694e-208	gi|270015511|gb|EFA11959.1|	198.4	1e-48	hypothetical protein TcasGA2_TC005046 [Tribolium castaneum]	--	--	--	--	--	--	--	--	--	--	--	--	--	--	--	--	--	--	-	-	-	--
CL1144.Contig1_All	2114	5	591	0.1454	19.5913	7.07404205274887	Up	1.308544e-185	4.08193031111111e-184	gi|321459565|gb|EFX70617.1|	288.1	1e-75	hypothetical protein DAPPUDRAFT_328011 [Daphnia pulex]	--	--	--	--	--	--	--	--	--	--	--	--	--	--	--	--	--	--	GO:0044763	-	-	--
CL4242.Contig1_All	1146	5	552	0.2682	33.7549	6.97564389743886	Up	7.18614e-173	2.11970906341463e-171	gi|391336366|ref|XP_003742552.1|	154.8	7e-36	PREDICTED: uncharacterized protein LOC100905186 [Metaseiulus occidentalis]	--	--	--	--	sp|Q66S17|NATT3_THANI	54.7	4e-07	Natterin-3 OS=Thalassophryne nattereri PE=1 SV=1	--	--	--	--	--	K07739	2e-17	90.5	dan:Dana_GF21222	elongator complex protein 3 [EC:2.3.1.48]	-	-	-	--
CL4242.Contig3_All	789	5	523	0.3895	46.4522	6.89797978649031	Up	2.1027e-163	5.9565134054054e-162	gi|391336366|ref|XP_003742552.1|	154.8	4e-36	PREDICTED: uncharacterized protein LOC100905186 [Metaseiulus occidentalis]	--	--	--	--	sp|Q66S17|NATT3_THANI	54.7	2e-07	Natterin-3 OS=Thalassophryne nattereri PE=1 SV=1	--	--	--	--	--	K07739	3e-15	82.4	dan:Dana_GF21222	elongator complex protein 3 [EC:2.3.1.48]	-	-	-	--
Unigene13886_All	3092	5	471	0.0994	10.6749	6.74676098794935	Up	1.90479e-146	4.94789068649318e-145	gi|297286014|ref|XP_002802908.1|	89	1e-15	PREDICTED: hypothetical protein LOC100428359 [Macaca mulatta]	gi|462275356|gb|GAGB010690211.1|	63.9	4e-06	TSA: Anolis carolinensis k46:4233745u transcribed RNA sequence	sp|Q5RJ54|ZN187_MOUSE	69.3	5e-11	Zinc finger protein 187 OS=Mus musculus GN=Znf187 PE=2 SV=1	--	--	--	--	--	K10518	2e-16	89	mcc:100428359	zinc finger and BTB domain-containing protein 47	-	-	-	--
Unigene9117_All	3679	5	448	0.0835	8.5336	6.67523448009512	Up	5.91726e-139	1.47727132544661e-137	gi|405952466|gb|EKC20275.1|	625.2	8e-177	Long-chain fatty acid transport protein 4 [Crassostrea gigas]	gi|224809273|ref|NG_011479.1|	69.9	8e-08	Homo sapiens X-prolyl aminopeptidase (aminopeptidase P) 2, membrane-bound (XPNPEP2), RefSeqGene on chromosome X	sp|Q6P1M0|S27A4_HUMAN	588	4e-167	Long-chain fatty acid transport protein 4 OS=Homo sapiens GN=SLC27A4 PE=1 SV=1	PA2893	344	7e-94	COG0318	Acyl-CoA synthetases (AMP-forming)/AMP-acid ligases II	K08745	1e-176	621	nvi:100119540	solute carrier family 27 (fatty acid transporter), member 1/4 [EC:6.2.1.-]	-	-	-	--
CL2871.Contig4_All	2537	5	435	0.1211	12.0157	6.63257802290743	Up	1.01028e-134	2.47312139509537e-133	gi|270015511|gb|EFA11959.1|	68.2	2e-09	hypothetical protein TcasGA2_TC005046 [Tribolium castaneum]	--	--	--	--	--	--	--	--	--	--	--	--	--	--	--	--	--	--	-	-	-	--
Unigene17126_All	252	5	395	1.2196	109.8445	6.49291076901532	Up	1.034054e-121	2.36471228916364e-120	--	--	--	--	--	--	--	--	--	--	--	--	--	--	--	--	--	--	--	--	--	--	-	-	-	--
Unigene14536_All	907	5	294	0.3389	22.7155	6.06667361443735	Up	5.69674e-89	1.05183965096888e-87	--	--	--	--	--	--	--	--	--	--	--	--	--	--	--	--	--	--	--	--	--	--	-	-	-	--
Unigene13061_All	1404	5	250	0.2189	12.4783	5.83300563511088	Up	8.88528e-75	1.45856822928739e-73	gi|328704947|ref|XP_001948989.2|	198	1e-48	PREDICTED: hypothetical protein LOC100165413 [Acyrthosiphon pisum]	--	--	--	--	--	--	--	--	--	--	--	--	--	--	--	--	--	--	-	-	-	--
CL2118.Contig3_All	4777	5	211	0.0643	3.0953	5.58911669608348	Up	2.98382e-62	4.34769397961075e-61	gi|189242191|ref|XP_001810599.1|	82.8	2e-73	PREDICTED: similar to pol polyprotein [Tribolium castaneum]	--	--	--	--	sp|P20825|POL2_DROME	125	7e-65	Retrovirus-related Pol polyprotein from transposon 297 OS=Drosophila melanogaster GN=pol PE=4 SV=1	YGR109w-b_2	95.9	7e-53	COG2801	Transposase and inactivated derivatives	K04228	6e-29	131	dre:100151502	arginine vasopressin receptor 2	-	GO:0003824//catalytic activity	-	--
CL4177.Contig1_All	854	5	210	0.3599	17.2323	5.58137535884533	Up	6.23906e-62	9.0405992e-61	--	--	--	--	--	--	--	--	--	--	--	--	--	--	--	--	--	--	--	--	--	--	-	-	-	--
Unigene788_All	1815	5	163	0.1693	6.2935	5.21620868697998	Up	6.1562e-47	7.37992957682043e-46	gi|443710139|gb|ELU04470.1|	66.2	6e-09	hypothetical protein CAPTEDRAFT_211919 [Capitella teleta]	--	--	--	--	--	--	--	--	--	--	--	--	--	--	--	--	--	--	-	-	-	--
CL2767.Contig2_All	1072	5	161	0.2867	10.5248	5.19810710359488	Up	2.65552e-46	3.1509498445283e-45	--	--	--	--	--	--	--	--	--	--	--	--	--	--	--	--	--	--	--	--	--	--	-	-	-	--
Unigene13025_All	642	5	151	0.4787	16.4825	5.10566946507681	Up	3.92132e-43	4.42736036193896e-42	gi|392334689|ref|XP_002725559.2|	74.3	4e-12	PREDICTED: zinc finger and SCAN domain-containing protein 5B-like [Rattus norvegicus]	--	--	--	--	sp|Q02525|ZFP39_MOUSE	65.5	9e-11	Zinc finger protein 39 OS=Mus musculus GN=Zfp39 PE=2 SV=2	YDR216w	52.8	5e-07	COG5048	FOG: Zn-finger	K09230	6e-13	74.3	rno:292566	SCAN domain-containing zinc finger protein	-	-	-	--
CL856.Contig2_All	1613	5	128	0.1905	5.5611	4.86750737716463	Up	7.02582e-36	7.07396362728146e-35	gi|326427357|gb|EGD72927.1|	60.8	2e-07	hypothetical protein PTSG_12199 [Salpingoeca sp. ATCC 50818]	--	--	--	--	sp|P04929|HRPX_PLALO	90.9	7e-18	Histidine-rich glycoprotein OS=Plasmodium lophurae PE=4 SV=1	APE1583	62.4	2e-09	COG3889	Predicted solute binding protein	K10955	1e-15	85.1	acs:100563509	intestinal mucin-2	-	-	-	--
Unigene14529_All	839	5	119	0.3663	9.9396	4.76209018832182	Up	4.65904e-33	4.44137801303623e-32	gi|374719840|gb|AEZ67461.1|	556.2	6e-157	trypsinogen 1 [Litopenaeus vannamei]	gi|374719839|gb|JQ277721.1|	1639	0	Litopenaeus vannamei trypsinogen 1 mRNA, complete cds	sp|P00765|TRYP_ASTFL	375	5e-104	Trypsin-1 OS=Astacus fluviatilis PE=1 SV=1	VC1649	108	1e-23	COG5640	Secreted trypsin-like serine protease	K01312	2e-56	219	mdo:100010059	trypsin [EC:3.4.21.4]	GO:0006508//proteolysis	GO:0004252//serine-type endopeptidase activity	-	--
CL2066.Contig2_All	1346	5	97	0.2283	5.0502	4.46733775849506	Up	3.26066e-26	2.68750178348624e-25	--	--	--	--	--	--	--	--	--	--	--	--	--	--	--	--	--	--	--	--	--	--	-	-	-	--
Unigene441_All	1145	5	96	0.2684	5.8755	4.45225505235908	Up	6.64236e-26	5.44337680062549e-25	gi|393716354|gb|AFN20599.1|	97.4	1e-18	lectin 3 [Macrobrachium rosenbergii]	--	--	--	--	sp|Q8BNX1|CLC4G_MOUSE	62.8	1e-09	C-type lectin domain family 4 member G OS=Mus musculus GN=Clec4g PE=2 SV=1	--	--	--	--	--	K06560	3e-10	67	tgu:100222908	mannose receptor, C type	-	-	-	--
Unigene46651_All	1229	5	93	0.2501	5.3029	4.40620458032868	Up	5.59864e-25	4.4880468109624e-24	gi|328716127|ref|XP_001952491.2|	99.4	4e-19	PREDICTED: zinc finger protein 845-like [Acyrthosiphon pisum]	--	--	--	--	sp|Q5MCW4|ZN569_HUMAN	114	4e-25	Zinc finger protein 569 OS=Homo sapiens GN=ZNF569 PE=2 SV=1	SPAC144.09c	71.2	3e-12	COG5048	FOG: Zn-finger	K09228	3e-25	116	mcc:100428634	KRAB domain-containing zinc finger protein	-	-	-	--
Unigene12197_All	1597	5	77	0.1924	3.3788	4.13433025191957	Up	4.44196e-20	3.09799246401242e-19	gi|154344451|ref|XP_001568167.1|	55.8	7e-06	proteophosphoglycan ppg4 [Leishmania braziliensis MHOM/BR/75/M2904] >gi|134065504|emb|CAM43271.1| proteophosphoglycan ppg4 [Leishmania braziliensis MHOM/BR/75/M2904]	--	--	--	--	sp|Q6ZQP7|YV021_HUMAN	72.4	3e-12	Uncharacterized protein LOC284861 OS=Homo sapiens PE=2 SV=1	DR2133	54.7	5e-07	COG4372	Uncharacterized protein conserved in bacteria with the myosin-like domain	K13172	8e-11	69.3	mdo:100018249	serine/arginine repetitive matrix protein 2	-	-	-	--
Unigene45884_All	1030	5	67	0.2984	4.5585	3.93323973487558	Up	4.6691e-17	2.91271065172106e-16	gi|149056116|gb|EDM07547.1|	54.7	9e-06	rCG53928, isoform CRA_b [Rattus norvegicus]	--	--	--	--	sp|Q8NB50|ZFP62_HUMAN	75.5	2e-13	Zinc finger protein 62 homolog OS=Homo sapiens GN=ZFP62 PE=2 SV=3	YDR216w	56.6	7e-08	COG5048	FOG: Zn-finger	K09228	1e-14	74.3	rno:100361791	KRAB domain-containing zinc finger protein	-	-	-	--
Unigene45888_All	1144	5	67	0.2687	4.1042	3.93303280954405	Up	4.6691e-17	2.91242174965285e-16	gi|149056116|gb|EDM07547.1|	57.4	1e-06	rCG53928, isoform CRA_b [Rattus norvegicus]	--	--	--	--	sp|Q8NB50|ZFP62_HUMAN	75.5	2e-13	Zinc finger protein 62 homolog OS=Homo sapiens GN=ZFP62 PE=2 SV=3	YDR216w	56.6	8e-08	COG5048	FOG: Zn-finger	K09228	2e-14	74.3	rno:100361791	KRAB domain-containing zinc finger protein	-	-	-	--
CL4607.Contig1_All	725	5	64	0.4239	6.1862	3.86725760504211	Up	3.69856e-16	2.22941667094795e-15	--	--	--	--	--	--	--	--	--	--	--	--	--	--	--	--	--	--	--	--	--	--	-	-	-	--
CL4646.Contig1_All	1789	5	53	0.1718	2.0761	3.59507399441386	Up	6.68928e-13	3.505628672e-12	gi|383857267|ref|XP_003704126.1|	459.5	2e-127	PREDICTED: protein arginine N-methyltransferase 3-like isoform 1 [Megachile rotundata]	gi|345490336|ref|XM_001605714.2|	67.9	2e-07	PREDICTED: Nasonia vitripennis protein arginine N-methyltransferase 3-like (LOC100122160), mRNA	sp|O60678|ANM3_HUMAN	395	1e-109	Protein arginine N-methyltransferase 3 OS=Homo sapiens GN=PRMT3 PE=1 SV=3	YBR034c	290	7e-78	COG0500	SAM-dependent methyltransferases	K11436	2e-124	446	ame:412580	protein arginine N-methyltransferase 3 [EC:2.1.1.-]	-	GO:0016740//transferase activity	-	--
CL857.Contig2_All	1090	5	51	0.282	3.2789	3.53944483530441	Up	2.57034e-12	1.30716110237749e-11	gi|340379973|ref|XP_003388499.1|	155.2	5e-36	PREDICTED: deoxyribonucleoside 5&apos;-monophosphate N-glycosidase-like [Amphimedon queenslandica]	--	--	--	--	sp|C1BW56|DNPH1_ESOLU	142	2e-33	2'-deoxynucleoside 5'-phosphate N-hydrolase 1 OS=Esox lucius GN=dnph1 PE=2 SV=1	--	--	--	--	--	--	--	--	--	--	GO:0006753//nucleoside phosphate metabolic process	GO:0016798//hydrolase activity, acting on glycosyl bonds	-	--
CL2767.Contig1_All	745	5	50	0.4125	4.7032	3.51117665853772	Up	5.02656e-12	2.520012e-11	--	--	--	--	--	--	--	--	--	--	--	--	--	--	--	--	--	--	--	--	--	--	-	-	-	--
CL54.Contig7_All	3180	5	46	0.0966	1.0137	3.39146375704918	Up	7.2267e-11	3.40760822973682e-10	gi|307215504|gb|EFN90156.1|	484.6	1e-134	Protein bicaudal C [Harpegnathos saltator]	gi|51258509|gb|BC080120.1|	79.8	8e-11	Xenopus laevis MGC84744 protein, mRNA (cDNA clone MGC:84744 IMAGE:6949597), complete cds	sp|Q9H694|BICC1_HUMAN	422	2e-117	Protein bicaudal C homolog 1 OS=Homo sapiens GN=BICC1 PE=1 SV=2	--	--	--	--	--	K00901	1e-06	56.6	dya:Dyak_GE24946	diacylglycerol kinase [EC:2.7.1.107]	-	-	-	--
Unigene1623_All	1840	5	46	0.167	1.752	3.39108276712712	Up	7.2267e-11	3.40735274853801e-10	gi|260828059|ref|XP_002608981.1|	250.8	1e-64	hypothetical protein BRAFLDRAFT_130962 [Branchiostoma floridae] >gi|229294335|gb|EEN64991.1| hypothetical protein BRAFLDRAFT_130962 [Branchiostoma floridae]	--	--	--	--	sp|Q8WZA1|PMGT1_HUMAN	229	2e-59	Protein O-linked-mannose beta-1,2-N-acetylglucosaminyltransferase 1 OS=Homo sapiens GN=POMGNT1 PE=1 SV=2	--	--	--	--	--	K09666	2e-65	250	bfo:BRAFLDRAFT_130962	beta-1,2-N-acetylglucosaminyltransferase [EC:2.4.1.-]	-	GO:0008375//acetylglucosaminyltransferase activity	-	--
Unigene12465_All	1197	5	44	0.2568	2.576	3.32641548587968	Up	2.70952e-10	1.23234464280032e-09	gi|291237055|ref|XP_002738455.1|	335.1	4e-90	PREDICTED: predicted protein-like [Saccoglossus kowalevskii]	--	--	--	--	sp|O62515|PAHX_CAEEL	51.6	3e-06	Probable phytanoyl-CoA dioxygenase OS=Caenorhabditis elegans GN=ZK550.6 PE=3 SV=2	mlr7444	221	1e-57	COG5285	Protein involved in biosynthesis of mitomycin antibiotics/polyketide fumonisin	--	--	--	--	--	-	-	-	--
[truncated: 21,612 more rows]
