# Supplementary material for: Gonadal transcriptomic analysis and differentially expressed genes in the testis and ovary of the Pacific white shrimp (Litopenaeus vannamei)
Source: BMC Genomics. 2015 Nov 25;16:1006. doi: 10.1186/s12864-015-2219-4 (PMC4659196; doi:10.1186/s12864-015-2219-4)
Supplement: Additional file 1: Figure S1. — Histological features of the testis and pre-eyestalk ablation shrimp ovary. Both gonads are in early development stages and contain mostly spermatogonia, spermatocytes, oogonia and oocytes. Table S1. List of KEGG pathways for gonadally expressed genes. Table S2. List of differentially expressed genes in male and female gonads. (FDR < 0.001). Table S3. Enriched GO terms and pathways for sex-biased genes. Table S4. Primers and verification information of male-biased genes. Table S5. Primers and verification information of female-biased genes. Table S6. The distributions of SSRs in unigenes and primers for SSRs. (ZIP 3741 kb) [file 12864_2015_2219_MOESM1_ESM.zip › Table S3.xlsx]

## Sheet: Sheet1
Enriched GO terms for sex-differentially expressed genes						Enriched pathways for sex-differentially expressed genes
GO		Gene Ontology term		Corrected p-value		Pathway ID	Pathway	Q-value	Level 1	Level 2
biological process						ko03015	mRNA surveillance pathway	1.62e-09	Genetic Information Processing	Translation
GO:0071704	organic substance metabolic process		7.45e-05			ko05110	Vibrio cholerae infection	1.43e-08	Human Diseases	Infectious diseases: Bacterial
GO:0051258	protein polymerization		0.00012			ko05012	Parkinson's disease	1.52e-07	Human Diseases	Neurodegenerative diseases
GO:0008152	metabolic process		0.00065			ko00190	Oxidative phosphorylation	3.47e-06	Metabolism	Energy metabolism
GO:0006418	tRNA aminoacylation for protein translation		0.00455			ko04145	Phagosome	6e-05	Cellular Processes	Transport and catabolism
GO:0044238	primary metabolic process		0.02528			ko05219	Bladder cancer	0.000325	Human Diseases	Cancers: Specific types
GO:0044710	single-organism metabolic process		0.04152			ko05146	Amoebiasis	0.000703	Human Diseases	Infectious diseases: Parasitic
molecular function						ko03013	RNA transport	0.000703	Genetic Information Processing	Translation
GO:0003954	NADH dehydrogenase activity		0.00015			ko04115	p53 signaling pathway	0.000814	Cellular Processes	Cell growth and death
GO:0003824	catalytic activity		0.0011			ko00100	Steroid biosynthesis	0.00092	Metabolism	Lipid metabolism
GO:0016655	oxidoreductase activity, acting on NAD(P)H, quinone or similar compound as acceptor		0.01956			ko04975	Fat digestion and absorption	0.00536	Organismal Systems	Digestive system
GO:0008137	NADH dehydrogenase (ubiquinone) activity		0.03129			ko04974	Protein digestion and absorption	0.00955	Organismal Systems	Digestive system
GO:0050136	NADH dehydrogenase (quinone) activity		0.03129			ko03460	Fanconi anemia pathway	0.0106	Genetic Information Processing	Replication and repair
GO:0004812	aminoacyl-tRNA ligase activity		0.03749			ko04120	Ubiquitin mediated proteolysis	0.0202	Genetic Information Processing	Folding, sorting and degradation
cellular component						ko04510	Focal adhesion	0.0202	Cellular Processes	Cell communication
GO:0005747	mitochondrial respiratory chain complex I		0.00469			ko05020	Prion diseases	0.0303	Human Diseases	Neurodegenerative diseases
GO:0030964	NADH dehydrogenase complex		0.00469			ko05160	Hepatitis C	0.0337	Human Diseases	Infectious diseases: Viral
GO:0045271	respiratory chain complex I		0.00469			ko05412	Arrhythmogenic right ventricular cardiomyopathy (ARVC)	0.043	Human Diseases	Cardiovascular diseases
GO:0043227	membrane-bounded organelle		0.00528
GO:0043231	intracellular membrane-bounded organelle		0.00677
GO:0005739	mitochondrion		0.0285
GO:0070469	respiratory chain		0.04213

## Sheet: Sheet2
Enriched GO terms for sex-differentially expressed genes							Enriched pathways for sex-differentially expressed genes
Testis up-regulated			Ovary up-regulated				Testis up-regulated			Ovary up-regulated
cellular component							Pathway ID	Pathway	Q-value	Pathway ID	Pathway	Q-value
Enriched GO No.	Gene Ontology term	P-value	Enriched GO No.	Gene Ontology term	P-value		ko03015	mRNA surveillance pathway	1.85e-14	ko05012	Parkinson's disease	2.73e-26
GO:0005665	DNA-directed RNA polymerase II, core complex	2.58556e-05	GO:0005739	mitochondrion	2.70164e-32		ko05110	Vibrio cholerae infection	2.36e-12	ko00190	Oxidative phosphorylation	6.77e-26
GO:0016591	DNA-directed RNA polymerase II, holoenzyme	0.000207277	GO:0044429	mitochondrial part	6.55177e-28		ko03013	RNA transport	1.87e-08	ko00100	Steroid biosynthesis	4.43e-17
GO:0000428	DNA-directed RNA polymerase complex	0.000505062	GO:0044455	mitochondrial membrane part	1.13571e-17		ko05146	Amoebiasis	1.77e-06	ko01100	Metabolic pathways	2.36e-13
GO:0030880	RNA polymerase complex	0.000505062	GO:0000313	organellar ribosome	2.48954e-17		ko00534	Glycosaminoglycan biosynthesis - heparan sulfate	0.00474	ko05010	Alzheimer's disease	2.36e-13
GO:0055029	nuclear DNA-directed RNA polymerase complex	0.000505062	GO:0005761	mitochondrial ribosome	2.48954e-17		ko02010	ABC transporters	0.0132	ko00970	Aminoacyl-tRNA biosynthesis	1.31e-11
GO:0005777	peroxisome	0.0013559	GO:0005746	mitochondrial respiratory chain	5.51289e-17		ko05340	Primary immunodeficiency	0.0175	ko05219	Bladder cancer	8.91e-10
GO:0042579	microbody	0.0013559	GO:0005840	ribosome	8.15255e-17		ko05412	Arrhythmogenic right ventricular cardiomyopathy (ARVC)	0.0175	ko04115	p53 signaling pathway	1.06e-09
GO:0005794	Golgi apparatus	0.00296675	GO:0005743	mitochondrial inner membrane	5.21158e-16		ko04660	T cell receptor signaling pathway	0.0237	ko05016	Huntington's disease	3.48e-09
GO:0005770	late endosome	0.00351923	GO:0031966	mitochondrial membrane	6.70256e-16		ko03460	Fanconi anemia pathway	0.0237	ko05144	Malaria	1.05e-05
GO:0097196	Shu complex	0.00356606	GO:0005747	mitochondrial respiratory chain complex I	1.83878e-15		ko05020	Prion diseases	0.0237	ko04145	Phagosome	5.66e-05
GO:0005874	microtubule	0.00648425	GO:0030964	NADH dehydrogenase complex	1.83878e-15		ko00900	Terpenoid backbone biosynthesis	0.0349	ko03030	DNA replication	0.000164
GO:0005815	microtubule organizing center	0.0101736	GO:0045271	respiratory chain complex I	1.83878e-15					ko04350	TGF-beta signaling pathway	0.000298
GO:0005861	troponin complex	0.0116234	GO:0005740	mitochondrial envelope	2.92299e-15					ko04962	Vasopressin-regulated water reabsorption	0.000956
GO:0032391	photoreceptor connecting cilium	0.0116234	GO:0019866	organelle inner membrane	3.34083e-15					ko00020	Citrate cycle (TCA cycle)	0.000956
GO:0030286	dynein complex	0.0123713	GO:0070469	respiratory chain	3.78469e-15					ko04080	Neuroactive ligand-receptor interaction	0.00311
GO:0005929	cilium	0.0142917	GO:0044424	intracellular part	4.64306e-15					ko04110	Cell cycle	0.0123
GO:0042470	melanosome	0.0143483	GO:0005622	intracellular	9.83042e-15					ko03420	Nucleotide excision repair	0.0181
GO:0048770	pigment granule	0.0143483	GO:0005759	mitochondrial matrix	6.48639e-14					ko03008	Ribosome biogenesis in eukaryotes	0.0198
GO:0000780	condensed nuclear chromosome, centromeric region	0.0146024	GO:0005737	cytoplasm	7.8722e-14					ko00630	Glyoxylate and dicarboxylate metabolism	0.0228
GO:0000940	condensed chromosome outer kinetochore	0.0146024	GO:0043231	intracellular membrane-bounded organelle	1.42275e-13					ko03010	Ribosome	0.0237
GO:0016939	kinesin II complex	0.0146024	GO:0043227	membrane-bounded organelle	1.91343e-13					ko04964	Proximal tubule bicarbonate reclamation	0.0319
GO:0000795	synaptonemal complex	0.0176112	GO:0044391	ribosomal subunit	3.35363e-13
GO:0005782	peroxisomal matrix	0.0176112	GO:0000315	organellar large ribosomal subunit	2.73293e-12
GO:0031907	microbody lumen	0.0176112	GO:0005762	mitochondrial large ribosomal subunit	2.73293e-12
GO:0005930	axoneme	0.0211769	GO:0043229	intracellular organelle	3.91317e-12
GO:0031252	cell leading edge	0.0226717	GO:0043226	organelle	7.0388e-12
GO:0045121	membrane raft	0.0239876	GO:0031967	organelle envelope	3.63719e-10
GO:0000159	protein phosphatase type 2A complex	0.024786	GO:0031975	envelope	2.00692e-09
GO:0044438	microbody part	0.0248723	GO:0015934	large ribosomal subunit	2.55118e-09
GO:0044439	peroxisomal part	0.0248723	GO:0030529	ribonucleoprotein complex	4.94328e-09
GO:0031519	PcG protein complex	0.0252732	GO:0044444	cytoplasmic part	7.35992e-09
GO:0005813	centrosome	0.0270583	GO:0045259	proton-transporting ATP synthase complex	1.20908e-08
GO:0008305	integrin complex	0.0308325	GO:0000314	organellar small ribosomal subunit	7.64542e-08
GO:0035085	cilium axoneme	0.0308325	GO:0005763	mitochondrial small ribosomal subunit	7.64542e-08
GO:0097014	microtubule-based flagellar cytoplasm	0.0308325	GO:0044446	intracellular organelle part	1.41418e-07
GO:0005768	endosome	0.0334396	GO:0031090	organelle membrane	2.2415e-07
GO:0005771	multivesicular body	0.0340139	GO:0044422	organelle part	4.70031e-07
GO:0032838	cell projection cytoplasm	0.0340139	GO:0031974	membrane-enclosed lumen	6.51545e-07
GO:0005783	endoplasmic reticulum	0.034604	GO:0005832	chaperonin-containing T-complex	1.18018e-06
GO:0032806	carboxy-terminal domain protein kinase complex	0.0347231	GO:0032991	macromolecular complex	1.33716e-06
GO:0043190	ATP-binding cassette (ABC) transporter complex	0.0347231	GO:0015935	small ribosomal subunit	2.80137e-06
GO:0043235	receptor complex	0.04079	GO:0043233	organelle lumen	6.99103e-06
GO:0072372	primary cilium	0.04079	GO:0070013	intracellular organelle lumen	6.99103e-06
GO:0000803	sex chromosome	0.0477114	GO:0016469	proton-transporting two-sector ATPase complex	1.08157e-05
GO:0000805	X chromosome	0.0477114	GO:0034708	methyltransferase complex	1.42285e-05
GO:0097362	MCM8-MCM9 complex	0.0477114	GO:0035097	histone methyltransferase complex	1.42285e-05
GO:0005774	vacuolar membrane	0.0482369	GO:0044464	cell part	1.71635e-05
GO:0005675	holo TFIIH complex	0.0491556	GO:0005623	cell	1.80584e-05
GO:0001726	ruffle	0.0491983	GO:0005753	mitochondrial proton-transporting ATP synthase complex	2.75058e-05
			GO:0045263	proton-transporting ATP synthase complex, coupling factor F(o)	2.75058e-05
			GO:0005750	mitochondrial respiratory chain complex III	6.31928e-05
			GO:0045275	respiratory chain complex III	6.31928e-05
			GO:0000109	nucleotide-excision repair complex	0.000202334
			GO:0000276	mitochondrial proton-transporting ATP synthase complex, coupling factor F(o)	0.000202334
			GO:0045261	proton-transporting ATP synthase complex, catalytic core F(1)	0.000493713
			GO:0071339	MLL1 complex	0.00109236
			GO:0033177	proton-transporting two-sector ATPase complex, proton-transporting domain	0.00138265
			GO:0005784	Sec61 translocon complex	0.00141882
			GO:0005862	muscle thin filament tropomyosin	0.00141882
			GO:0008622	epsilon DNA polymerase complex	0.00141882
			GO:0030867	rough endoplasmic reticulum membrane	0.00141882
			GO:0031011	Ino80 complex	0.00141882
			GO:0033202	DNA helicase complex	0.00141882
			GO:0071256	translocon complex	0.00141882
			GO:0097346	INO80-type complex	0.00141882
			GO:0005657	replication fork	0.00199677
			GO:0044454	nuclear chromosome part	0.00241038
			GO:0045239	tricarboxylic acid cycle enzyme complex	0.00260252
			GO:0045111	intermediate filament cytoskeleton	0.00380539
			GO:0030122	AP-2 adaptor complex	0.00403277
			GO:0030128	clathrin coat of endocytic vesicle	0.00403277
			GO:0035098	ESC/E(Z) complex	0.00403277
			GO:0044665	MLL1/2 complex	0.00403277
			GO:0000781	chromosome, telomeric region	0.00558787
			GO:0005882	intermediate filament	0.00558787
			GO:0030666	endocytic vesicle membrane	0.00558787
			GO:0070865	investment cone	0.00558787
			GO:0070603	SWI/SNF superfamily-type complex	0.00586193
			GO:0043228	non-membrane-bounded organelle	0.00593261
			GO:0043232	intracellular non-membrane-bounded organelle	0.00593261
			GO:0005811	lipid particle	0.00908153
			GO:0035062	omega speckle	0.0092448
			GO:0005656	pre-replicative complex	0.00930934
			GO:0008250	oligosaccharyltransferase complex	0.00930934
			GO:0030669	clathrin-coated endocytic vesicle membrane	0.00930934
			GO:0044445	cytosolic part	0.00961703
			GO:0000015	phosphopyruvate hydratase complex	0.0106196
			GO:0016507	mitochondrial fatty acid beta-oxidation multienzyme complex	0.0106196
			GO:0033186	CAF-1 complex	0.0106196
			GO:0036125	fatty acid beta-oxidation multienzyme complex	0.0106196
			GO:0072357	PTW/PP1 phosphatase complex	0.0106196
			GO:0030894	replisome	0.0141669
			GO:0043601	nuclear replisome	0.0141669
			GO:0033178	proton-transporting two-sector ATPase complex, catalytic domain	0.014323
			GO:0016363	nuclear matrix	0.0204764
			GO:0043596	nuclear replication fork	0.0204764
			GO:0032993	protein-DNA complex	0.0206672
			GO:0005730	nucleolus	0.027334
			GO:0005751	mitochondrial respiratory chain complex IV	0.0278192
			GO:0045277	respiratory chain complex IV	0.0278192
			GO:0016589	NURF complex	0.0296741
			GO:0033588	Elongator holoenzyme complex	0.0296741
			GO:0008023	transcription elongation factor complex	0.031536
			GO:0000811	GINS complex	0.0411579
			GO:0031261	DNA replication preinitiation complex	0.0411579
			GO:0045334	clathrin-coated endocytic vesicle	0.0411579
			GO:0000785	chromatin	0.0483265
			GO:0005865	striated muscle thin filament	0.048437
			GO:0042575	DNA polymerase complex	0.048437
			GO:0005783	endoplasmic reticulum	0.049796
			GO:0005829	cytosol	0.0499976
Testis up-regulated			Ovary up-regulated
molecular function
Enriched GO No.	Gene Ontology term	P-value	Enriched GO No.	Gene Ontology term	P-value
GO:0003899	DNA-directed RNA polymerase activity	2.30499e-05	GO:0004812	aminoacyl-tRNA ligase activity	1.12825e-16
GO:0034062	RNA polymerase activity	2.30499e-05	GO:0016875	ligase activity, forming carbon-oxygen bonds	2.12011e-16
GO:0003824	catalytic activity	3.27116e-05	GO:0016876	ligase activity, forming aminoacyl-tRNA and related compounds	2.12011e-16
GO:0019003	GDP binding	0.000715305	GO:0003954	NADH dehydrogenase activity	8.16512e-15
GO:0004631	phosphomevalonate kinase activity	0.00119348	GO:0003735	structural constituent of ribosome	1.47427e-12
GO:0004012	phospholipid-translocating ATPase activity	0.00168824	GO:0016491	oxidoreductase activity	2.89173e-12
GO:0042578	phosphoric ester hydrolase activity	0.00279819	GO:0016651	oxidoreductase activity, acting on NAD(P)H	8.97154e-12
GO:0004222	metalloendopeptidase activity	0.00309772	GO:0008137	NADH dehydrogenase (ubiquinone) activity	3.52038e-09
GO:0008081	phosphoric diester hydrolase activity	0.00351524	GO:0050136	NADH dehydrogenase (quinone) activity	3.52038e-09
GO:0016814	hydrolase activity, acting on carbon-nitrogen (but not peptide) bonds, in cyclic amidines	0.00410047	GO:0015078	hydrogen ion transmembrane transporter activity	1.75584e-08
GO:0005095	GTPase inhibitor activity	0.00458885	GO:0016655	oxidoreductase activity, acting on NAD(P)H, quinone or similar compound as acceptor	2.36851e-08
GO:0015378	sodium:chloride symporter activity	0.00458885	GO:0016836	hydro-lyase activity	5.67747e-07
GO:0016842	amidine-lyase activity	0.00458885	GO:0042393	histone binding	1.57791e-06
GO:0016646	oxidoreductase activity, acting on the CH-NH group of donors, NAD or NADP as acceptor	0.00559742	GO:0016835	carbon-oxygen lyase activity	3.14628e-06
GO:0004329	formate-tetrahydrofolate ligase activity	0.00560933	GO:0003727	single-stranded RNA binding	3.24109e-06
GO:0004477	methenyltetrahydrofolate cyclohydrolase activity	0.00560933	GO:0003746	translation elongation factor activity	5.54952e-06
GO:0004488	methylenetetrahydrofolate dehydrogenase (NADP+) activity	0.00560933	GO:0051082	unfolded protein binding	6.83294e-06
GO:0016787	hydrolase activity	0.0114564	GO:0004333	fumarate hydratase activity	8.77025e-06
GO:0004713	protein tyrosine kinase activity	0.0115155	GO:0008143	poly(A) RNA binding	8.77025e-06
GO:0004722	protein serine/threonine phosphatase activity	0.0135817	GO:0051879	Hsp90 protein binding	8.77025e-06
GO:0008237	metallopeptidase activity	0.0144621	GO:0070717	poly-purine tract binding	8.77025e-06
GO:0019238	cyclohydrolase activity	0.015412	GO:0016874	ligase activity	1.31118e-05
GO:0004486	methylenetetrahydrofolate dehydrogenase [NAD(P)+] activity	0.0176387	GO:0046933	proton-transporting ATP synthase activity, rotational mechanism	2.00532e-05
GO:0004719	protein-L-isoaspartate (D-aspartate) O-methyltransferase activity	0.0176387	GO:0008121	ubiquinol-cytochrome-c reductase activity	4.8362e-05
GO:0010340	carboxyl-O-methyltransferase activity	0.0176387	GO:0008649	rRNA methyltransferase activity	4.8362e-05
GO:0016300	tRNA (uracil) methyltransferase activity	0.0176387	GO:0016681	oxidoreductase activity, acting on diphenols and related substances as donors, cytochrome as acceptor	4.8362e-05
GO:0030742	GTP-dependent protein binding	0.0176387	GO:0015077	monovalent inorganic cation transmembrane transporter activity	5.0665e-05
GO:0035004	phosphatidylinositol 3-kinase activity	0.0176387	GO:0003723	RNA binding	8.00978e-05
GO:0051998	protein carboxyl O-methyltransferase activity	0.0176387	GO:0004450	isocitrate dehydrogenase (NADP+) activity	9.02044e-05
GO:0008511	sodium:potassium:chloride symporter activity	0.0181703	GO:0004829	threonine-tRNA ligase activity	9.02044e-05
GO:0017048	Rho GTPase binding	0.0181703	GO:0003857	3-hydroxyacyl-CoA dehydrogenase activity	0.000415941
GO:0032561	guanyl ribonucleotide binding	0.0218726	GO:0004300	enoyl-CoA hydratase activity	0.000415941
GO:0019001	guanyl nucleotide binding	0.0241788	GO:0004448	isocitrate dehydrogenase activity	0.000468656
GO:0003924	GTPase activity	0.0250175	GO:0051287	NAD binding	0.00050434
GO:0005525	GTP binding	0.0251836	GO:0016853	isomerase activity	0.000634515
GO:0019899	enzyme binding	0.0274759	GO:0016829	lyase activity	0.000658567
GO:0004540	ribonuclease activity	0.029249	GO:0008135	translation factor activity, nucleic acid binding	0.000669079
GO:0016891	endoribonuclease activity, producing 5'-phosphomonoesters	0.0323367	GO:0004588	orotate phosphoribosyltransferase activity	0.000789427
GO:0004003	ATP-dependent DNA helicase activity	0.036767	GO:0004590	orotidine-5'-phosphate decarboxylase activity	0.000789427
GO:0005548	phospholipid transporter activity	0.038328	GO:0016679	oxidoreductase activity, acting on diphenols and related substances as donors	0.000789427
GO:0043492	ATPase activity, coupled to movement of substances	0.0405122	GO:0004462	lactoylglutathione lyase activity	0.000926902
GO:0008172	S-methyltransferase activity	0.0432923	GO:0004830	tryptophan-tRNA ligase activity	0.000926902
GO:0008252	nucleotidase activity	0.0432923	GO:0003755	peptidyl-prolyl cis-trans isomerase activity	0.000999619
GO:0015377	cation:chloride symporter activity	0.0432923	GO:0016859	cis-trans isomerase activity	0.000999619
GO:0048495	Roundabout binding	0.0432923	GO:0016705	oxidoreductase activity, acting on paired donors, with incorporation or reduction of molecular oxygen	0.00110312
GO:0004175	endopeptidase activity	0.0441518	GO:0048038	quinone binding	0.0011511
GO:0004112	cyclic-nucleotide phosphodiesterase activity	0.0469143	GO:0032451	demethylase activity	0.00145233
GO:0004114	3',5'-cyclic-nucleotide phosphodiesterase activity	0.0469143	GO:0016616	oxidoreductase activity, acting on the CH-OH group of donors, NAD or NADP as acceptor	0.00233619
GO:0016840	carbon-nitrogen lyase activity	0.0469143	GO:0004749	ribose phosphate diphosphokinase activity	0.00247843
GO:0017111	nucleoside-triphosphatase activity	0.0491814	GO:0000287	magnesium ion binding	0.00264764
GO:0031625	ubiquitin protein ligase binding	0.0495343	GO:0003824	catalytic activity	0.0028804
GO:0044389	small conjugating protein ligase binding	0.0495343	GO:0004824	lysine-tRNA ligase activity	0.00343699
GO:0016818	hydrolase activity, acting on acid anhydrides, in phosphorus-containing anhydrides	0.0497184	GO:0045309	protein phosphorylated amino acid binding	0.00343699
			GO:0048039	ubiquinone binding	0.00343699
			GO:0005198	structural molecule activity	0.00391195
			GO:0008173	RNA methyltransferase activity	0.0040946
			GO:0015036	disulfide oxidoreductase activity	0.0040946
			GO:0050662	coenzyme binding	0.00429545
			GO:0016778	diphosphotransferase activity	0.00457535
			GO:0008757	S-adenosylmethionine-dependent methyltransferase activity	0.00587727
			GO:0048037	cofactor binding	0.00638973
			GO:0016667	oxidoreductase activity, acting on a sulfur group of donors	0.00664612
			GO:0044769	ATPase activity, coupled to transmembrane movement of ions, rotational mechanism	0.00757659
			GO:0031491	nucleosome binding	0.0076041
			GO:0042826	histone deacetylase binding	0.00796857
			GO:0016614	oxidoreductase activity, acting on CH-OH group of donors	0.00870041
			GO:0003914	DNA (6-4) photolyase activity	0.00951548
			GO:0004074	biliverdin reductase activity	0.00951548
			GO:0004108	citrate (Si)-synthase activity	0.00951548
			GO:0004365	glyceraldehyde-3-phosphate dehydrogenase (NAD+) (phosphorylating) activity	0.00951548
			GO:0004535	poly(A)-specific ribonuclease activity	0.00951548
			GO:0004634	phosphopyruvate hydratase activity	0.00951548
			GO:0004655	porphobilinogen synthase activity	0.00951548
			GO:0004733	pyridoxamine-phosphate oxidase activity	0.00951548
			GO:0004750	ribulose-phosphate 3-epimerase activity	0.00951548
			GO:0004784	superoxide dismutase activity	0.00951548
			GO:0004798	thymidylate kinase activity	0.00951548
			GO:0004816	asparagine-tRNA ligase activity	0.00951548
			GO:0004839	ubiquitin activating enzyme activity	0.00951548
			GO:0016509	long-chain-3-hydroxyacyl-CoA dehydrogenase activity	0.00951548
			GO:0016721	oxidoreductase activity, acting on superoxide radicals as acceptor	0.00951548
			GO:0017034	Rap guanyl-nucleotide exchange factor activity	0.00951548
			GO:0017077	oxidative phosphorylation uncoupler activity	0.00951548
			GO:0017132	cyclic nucleotide-dependent guanyl-nucleotide exchange factor activity	0.00951548
			GO:0019135	deoxyhypusine monooxygenase activity	0.00951548
			GO:0019948	SUMO activating enzyme activity	0.00951548
			GO:0032791	lead ion binding	0.00951548
			GO:0042602	riboflavin reductase (NADPH) activity	0.00951548
			GO:0046974	histone methyltransferase activity (H3-K9 specific)	0.00951548
			GO:0046976	histone methyltransferase activity (H3-K27 specific)	0.00951548
			GO:0048185	activin binding	0.00951548
			GO:0050115	myosin-light-chain-phosphatase activity	0.00951548
			GO:0050145	nucleoside phosphate kinase activity	0.00951548
			GO:0051864	histone demethylase activity (H3-K36 specific)	0.00951548
			GO:0003697	single-stranded DNA binding	0.0103383
			GO:0003682	chromatin binding	0.0133169
			GO:0008198	ferrous iron binding	0.0147861
			GO:0008536	Ran GTPase binding	0.0147861
			GO:0032452	histone demethylase activity	0.0147861
			GO:0016741	transferase activity, transferring one-carbon groups	0.0152395
			GO:0031072	heat shock protein binding	0.0153266
			GO:0008565	protein transporter activity	0.0153929
			GO:0015035	protein disulfide oxidoreductase activity	0.0169941
			GO:0019843	rRNA binding	0.0169941
			GO:0043022	ribosome binding	0.0169941
			GO:0043178	alcohol binding	0.0200066
			GO:0016830	carbon-carbon lyase activity	0.0229153
			GO:0016903	oxidoreductase activity, acting on the aldehyde or oxo group of donors	0.0238621
			GO:0008553	hydrogen-exporting ATPase activity, phosphorylative mechanism	0.0240168
			GO:0031409	pigment binding	0.0240168
			GO:0016860	intramolecular oxidoreductase activity	0.0255314
			GO:0004518	nuclease activity	0.0264591
			GO:0001784	phosphotyrosine binding	0.0266926
			GO:0004493	methylmalonyl-CoA epimerase activity	0.0266926
			GO:0004663	Rab geranylgeranyltransferase activity	0.0266926
			GO:0004828	serine-tRNA ligase activity	0.0266926
			GO:0004860	protein kinase inhibitor activity	0.0266926
			GO:0008426	protein kinase C inhibitor activity	0.0266926
			GO:0008607	phosphorylase kinase regulator activity	0.0266926
			GO:0016775	phosphotransferase activity, nitrogenous group as acceptor	0.0266926
			GO:0030060	L-malate dehydrogenase activity	0.0266926
			GO:0030291	protein serine/threonine kinase inhibitor activity	0.0266926
			GO:0030332	cyclin binding	0.0266926
			GO:0035514	DNA demethylase activity	0.0266926
			GO:0043734	DNA-N1-methyladenine dioxygenase activity	0.0266926
			GO:0050750	low-density lipoprotein particle receptor binding	0.0266926
			GO:0051747	cytosine C-5 DNA demethylase activity	0.0266926
			GO:0070325	lipoprotein particle receptor binding	0.0266926
			GO:0008168	methyltransferase activity	0.0296264
			GO:0000030	mannosyltransferase activity	0.0314598
			GO:0043138	3'-5' DNA helicase activity	0.0314598
			GO:0008170	N-methyltransferase activity	0.031698
			GO:0003988	acetyl-CoA C-acyltransferase activity	0.0356816
			GO:0008641	small protein activating enzyme activity	0.0356816
			GO:0035591	signaling adaptor activity	0.0356816
			GO:0042054	histone methyltransferase activity	0.0357473
			GO:0042625	ATPase activity, coupled to transmembrane movement of ions	0.0358774
			GO:0016790	thiolester hydrolase activity	0.0369645
			GO:0022890	inorganic cation transmembrane transporter activity	0.037073
			GO:0003995	acyl-CoA dehydrogenase activity	0.0392761
			GO:0003676	nucleic acid binding	0.0413608
			GO:0016831	carboxy-lyase activity	0.0418617
			GO:0019829	cation-transporting ATPase activity	0.0425218
			GO:0004497	monooxygenase activity	0.0491459
			GO:0019887	protein kinase regulator activity	0.0495622
			GO:0000062	fatty-acyl-CoA binding	0.0497204
			GO:0008187	poly-pyrimidine tract binding	0.0497204
			GO:0000175	3'-5'-exoribonuclease activity	0.0499483
			GO:0004661	protein geranylgeranyltransferase activity	0.0499483
			GO:0016508	long-chain-enoyl-CoA hydratase activity	0.0499483
			GO:0016615	malate dehydrogenase activity	0.0499483
			GO:0016641	oxidoreductase activity, acting on the CH-NH2 group of donors, oxygen as acceptor	0.0499483
			GO:0017070	U6 snRNA binding	0.0499483
			GO:0019210	kinase inhibitor activity	0.0499483
			GO:0035035	histone acetyltransferase binding	0.0499483
			GO:0070412	R-SMAD binding	0.0499483
Testis up-regulated			Ovary up-regulated
biological process
Enriched GO No.	Gene Ontology term	P-value	Enriched GO No.	Gene Ontology term	P-value
GO:0008299	isoprenoid biosynthetic process	3.68263e-06	GO:0006412	translation	9.79806e-29
GO:0006720	isoprenoid metabolic process	9.89992e-05	GO:0044249	cellular biosynthetic process	5.80689e-21
GO:0021953	central nervous system neuron differentiation	0.000228906	GO:1901576	organic substance biosynthetic process	2.20783e-20
GO:0009240	isopentenyl diphosphate biosynthetic process	0.000326871	GO:0009058	biosynthetic process	9.87737e-19
GO:0019287	isopentenyl diphosphate biosynthetic process, mevalonate pathway	0.000326871	GO:0044710	single-organism metabolic process	6.70913e-18
GO:0046490	isopentenyl diphosphate metabolic process	0.000326871	GO:0006418	tRNA aminoacylation for protein translation	7.03657e-18
GO:0008643	carbohydrate transport	0.000416507	GO:0045333	cellular respiration	2.47295e-17
GO:0016321	female meiosis chromosome segregation	0.000450374	GO:0009059	macromolecule biosynthetic process	3.27284e-17
GO:0009997	negative regulation of cardioblast cell fate specification	0.0005227	GO:0034645	cellular macromolecule biosynthetic process	8.89559e-17
GO:2000044	negative regulation of cardiac cell fate specification	0.0005227	GO:0043039	tRNA aminoacylation	1.06541e-16
GO:0042559	pteridine-containing compound biosynthetic process	0.000528371	GO:0043038	amino acid activation	2.00256e-16
GO:0045610	regulation of hemocyte differentiation	0.000881017	GO:0006091	generation of precursor metabolites and energy	3.22632e-16
GO:0006367	transcription initiation from RNA polymerase II promoter	0.00108174	GO:0008152	metabolic process	4.00412e-16
GO:0006629	lipid metabolic process	0.00109763	GO:0044237	cellular metabolic process	5.49826e-16
GO:0007126	meiosis	0.00111817	GO:0042775	mitochondrial ATP synthesis coupled electron transport	6.78789e-16
GO:0051327	M phase of meiotic cell cycle	0.00111817	GO:0010467	gene expression	1.27104e-15
GO:0006342	chromatin silencing	0.0011463	GO:0042773	ATP synthesis coupled electron transport	1.46076e-15
GO:0045814	negative regulation of gene expression, epigenetic	0.0011463	GO:0006119	oxidative phosphorylation	5.17015e-15
GO:0007143	female meiosis	0.00115917	GO:0044281	small molecule metabolic process	7.33695e-15
GO:0001764	neuron migration	0.00119878	GO:0015980	energy derivation by oxidation of organic compounds	1.24726e-14
GO:0042686	regulation of cardioblast cell fate specification	0.00119878	GO:0055114	oxidation-reduction process	1.65959e-14
GO:0051890	regulation of cardioblast differentiation	0.00119878	GO:0044267	cellular protein metabolic process	4.79017e-14
GO:2000043	regulation of cardiac cell fate specification	0.00119878	GO:0044238	primary metabolic process	1.13342e-13
GO:0000105	histidine biosynthetic process	0.00124634	GO:0022900	electron transport chain	1.5277e-13
GO:0001109	promoter clearance during DNA-dependent transcription	0.00124634	GO:0071704	organic substance metabolic process	1.81241e-13
GO:0001111	promoter clearance from RNA polymerase II promoter	0.00124634	GO:0022904	respiratory electron transport chain	2.69863e-13
GO:0009076	histidine family amino acid biosynthetic process	0.00124634	GO:0006399	tRNA metabolic process	4.07999e-13
GO:0001822	kidney development	0.00134174	GO:0019752	carboxylic acid metabolic process	1.3883e-12
GO:0015766	disaccharide transport	0.00152516	GO:0006457	protein folding	7.174e-12
GO:0015772	oligosaccharide transport	0.00152516	GO:0019538	protein metabolic process	7.70502e-12
GO:0051017	actin filament bundle assembly	0.00152516	GO:0043436	oxoacid metabolic process	1.6143e-11
GO:0060993	kidney morphogenesis	0.00191071	GO:0006120	mitochondrial electron transport, NADH to ubiquinone	1.84246e-11
GO:0009166	nucleotide catabolic process	0.00212056	GO:1901564	organonitrogen compound metabolic process	6.81068e-11
GO:0051258	protein polymerization	0.00224349	GO:0006082	organic acid metabolic process	7.37497e-11
GO:0006152	purine nucleoside catabolic process	0.0023976	GO:0034660	ncRNA metabolic process	2.84844e-10
GO:0046130	purine ribonucleoside catabolic process	0.0023976	GO:0044260	cellular macromolecule metabolic process	4.73536e-09
GO:0007394	dorsal closure, elongation of leading edge cells	0.00244613	GO:0006520	cellular amino acid metabolic process	5.01219e-09
GO:0042558	pteridine-containing compound metabolic process	0.00251228	GO:0043170	macromolecule metabolic process	1.16366e-08
GO:0006195	purine nucleotide catabolic process	0.00276327	GO:0015985	energy coupled proton transport, down electrochemical gradient	1.60406e-08
GO:0042454	ribonucleoside catabolic process	0.00276327	GO:0015986	ATP synthesis coupled proton transport	1.60406e-08
GO:0009154	purine ribonucleotide catabolic process	0.00287978	GO:0006139	nucleobase-containing compound metabolic process	2.8832e-08
GO:0009261	ribonucleotide catabolic process	0.00287978	GO:0006818	hydrogen transport	7.16197e-08
GO:1901655	cellular response to ketone	0.00310226	GO:0009163	nucleoside biosynthetic process	9.63054e-08
GO:0045611	negative regulation of hemocyte differentiation	0.00387675	GO:1901659	glycosyl compound biosynthetic process	9.63054e-08
GO:0006383	transcription from RNA polymerase III promoter	0.00442921	GO:0042451	purine nucleoside biosynthetic process	1.71858e-07
GO:0065009	regulation of molecular function	0.00450698	GO:0046129	purine ribonucleoside biosynthetic process	1.71858e-07
GO:0050790	regulation of catalytic activity	0.00457974	GO:0055086	nucleobase-containing small molecule metabolic process	2.845e-07
GO:0046847	filopodium assembly	0.00472686	GO:0015992	proton transport	3.01013e-07
GO:0001112	DNA-dependent transcriptional open complex formation	0.00475078	GO:0009145	purine nucleoside triphosphate biosynthetic process	3.34485e-07
GO:0001113	transcriptional open complex formation at RNA polymerase II promoter	0.00475078	GO:0009206	purine ribonucleoside triphosphate biosynthetic process	3.34485e-07
GO:0001120	protein-DNA complex remodeling	0.00475078	GO:0007007	inner mitochondrial membrane organization	5.98415e-07
GO:0031113	regulation of microtubule polymerization	0.00475078	GO:0006099	tricarboxylic acid cycle	6.35633e-07
GO:0035826	rubidium ion transport	0.00475078	GO:0046483	heterocycle metabolic process	7.51685e-07
GO:0046655	folic acid metabolic process	0.00475078	GO:0042407	cristae formation	8.43603e-07
GO:1901292	nucleoside phosphate catabolic process	0.00475756	GO:0042455	ribonucleoside biosynthetic process	9.04355e-07
GO:0002064	epithelial cell development	0.00501944	GO:0006754	ATP biosynthetic process	9.99221e-07
GO:0051260	protein homooligomerization	0.00502145	GO:0034641	cellular nitrogen compound metabolic process	1.34768e-06
GO:0006200	ATP catabolic process	0.00510501	GO:1901293	nucleoside phosphate biosynthetic process	1.48929e-06
GO:0051607	defense response to virus	0.00551044	GO:0006725	cellular aromatic compound metabolic process	1.52504e-06
GO:0009396	folic acid-containing compound biosynthetic process	0.00584366	GO:0006753	nucleoside phosphate metabolic process	1.81436e-06
GO:0006694	steroid biosynthetic process	0.0058922	GO:1901360	organic cyclic compound metabolic process	3.31632e-06
GO:0016125	sterol metabolic process	0.0058922	GO:0015672	monovalent inorganic cation transport	4.98707e-06
GO:0030032	lamellipodium assembly	0.00595747	GO:0006807	nitrogen compound metabolic process	5.48818e-06
GO:0072088	nephron epithelium morphogenesis	0.00595747	GO:0006122	mitochondrial electron transport, ubiquinol to cytochrome c	8.69983e-06
GO:0009118	regulation of nucleoside metabolic process	0.00612352	GO:0009165	nucleotide biosynthetic process	1.19501e-05
GO:0030811	regulation of nucleotide catabolic process	0.00612352	GO:0009060	aerobic respiration	1.391e-05
GO:0033121	regulation of purine nucleotide catabolic process	0.00612352	GO:0006260	DNA replication	1.39735e-05
GO:0019220	regulation of phosphate metabolic process	0.00633594	GO:0009123	nucleoside monophosphate metabolic process	1.55424e-05
GO:0051174	regulation of phosphorus metabolic process	0.00633594	GO:0007006	mitochondrial membrane organization	1.89444e-05
GO:0009146	purine nucleoside triphosphate catabolic process	0.00643653	GO:0006106	fumarate metabolic process	1.98643e-05
GO:0009203	ribonucleoside triphosphate catabolic process	0.00643653	GO:0006108	malate metabolic process	1.98643e-05
GO:0009207	purine ribonucleoside triphosphate catabolic process	0.00643653	GO:0007052	mitotic spindle organization	2.14248e-05
GO:0031334	positive regulation of protein complex assembly	0.00707227	GO:0043648	dicarboxylic acid metabolic process	2.45644e-05
GO:0046890	regulation of lipid biosynthetic process	0.00707227	GO:0009116	nucleoside metabolic process	3.0233e-05
GO:0046434	organophosphate catabolic process	0.00713615	GO:0001824	blastocyst development	4.16381e-05
GO:0009143	nucleoside triphosphate catabolic process	0.00731944	GO:0009117	nucleotide metabolic process	4.64565e-05
GO:0072523	purine-containing compound catabolic process	0.0074566	GO:0019438	aromatic compound biosynthetic process	5.18944e-05
GO:0021954	central nervous system neuron development	0.00776919	GO:0034654	nucleobase-containing compound biosynthetic process	5.31888e-05
GO:0060572	morphogenesis of an epithelial bud	0.00776919	GO:0009124	nucleoside monophosphate biosynthetic process	5.68596e-05
GO:0061332	Malpighian tubule bud morphogenesis	0.00776919	GO:0009142	nucleoside triphosphate biosynthetic process	7.69182e-05
GO:0072078	nephron tubule morphogenesis	0.00776919	GO:1901657	glycosyl compound metabolic process	8.19445e-05
GO:0072079	nephron tubule formation	0.00776919	GO:0006102	isocitrate metabolic process	8.96309e-05
GO:0071702	organic substance transport	0.0084409	GO:0006435	threonyl-tRNA aminoacylation	8.96309e-05
GO:0006575	cellular modified amino acid metabolic process	0.00902163	GO:0009219	pyrimidine deoxyribonucleotide metabolic process	8.96309e-05
GO:0072080	nephron tubule development	0.00947122	GO:0071824	protein-DNA complex subunit organization	0.000133495
GO:0003306	Wnt receptor signaling pathway involved in heart development	0.0100612	GO:0018130	heterocycle biosynthetic process	0.000137218
GO:0007377	germ-band extension	0.0100612	GO:1901566	organonitrogen compound biosynthetic process	0.000142277
GO:0015914	phospholipid transport	0.0100612	GO:0009156	ribonucleoside monophosphate biosynthetic process	0.000171854
GO:0046425	regulation of JAK-STAT cascade	0.0100612	GO:0072522	purine-containing compound biosynthetic process	0.00017837
GO:0050730	regulation of peptidyl-tyrosine phosphorylation	0.0100612	GO:0009260	ribonucleotide biosynthetic process	0.000206729
GO:0060914	heart formation	0.0100612	GO:0046390	ribose phosphate biosynthetic process	0.000206729
GO:0061316	canonical Wnt receptor signaling pathway involved in heart development	0.0100612	GO:0009152	purine ribonucleotide biosynthetic process	0.000207563
GO:0071684	organism emergence from protective structure	0.0100612	GO:0006164	purine nucleotide biosynthetic process	0.00023745
GO:0043085	positive regulation of catalytic activity	0.0102866	GO:0009201	ribonucleoside triphosphate biosynthetic process	0.000247384
GO:0072028	nephron morphogenesis	0.0104721	GO:0034728	nucleosome organization	0.000257937
GO:0009164	nucleoside catabolic process	0.0107538	GO:0000413	protein peptidyl-prolyl isomerization	0.000260059
GO:0006352	DNA-dependent transcription, initiation	0.0107685	GO:0007005	mitochondrion organization	0.000310003
GO:0006163	purine nucleotide metabolic process	0.0112113	GO:0016070	RNA metabolic process	0.00036262
GO:0048568	embryonic organ development	0.0116282	GO:0044271	cellular nitrogen compound biosynthetic process	0.000385961
GO:0045892	negative regulation of transcription, DNA-dependent	0.0121142	GO:0009161	ribonucleoside monophosphate metabolic process	0.000397625
GO:0006997	nucleus organization	0.0127184	GO:0000154	rRNA modification	0.000413355
GO:0003136	negative regulation of heart induction by canonical Wnt receptor signaling pathway	0.0128616	GO:0006616	SRP-dependent cotranslational protein targeting to membrane, translocation	0.000413355
GO:0010884	positive regulation of lipid storage	0.0128616	GO:0008612	peptidyl-lysine modification to hypusine	0.000413355
GO:0035311	wing cell fate specification	0.0128616	GO:0043486	histone exchange	0.000413355
GO:0035999	tetrahydrofolate interconversion	0.0128616	GO:0046516	hypusine metabolic process	0.000413355
GO:0061328	posterior Malpighian tubule development	0.0128616	GO:0009119	ribonucleoside metabolic process	0.000455791
GO:0070723	response to cholesterol	0.0128616	GO:0006081	cellular aldehyde metabolic process	0.000464531
GO:0090381	regulation of heart induction	0.0128616	GO:0031122	cytoplasmic microtubule organization	0.000464531
GO:1901320	negative regulation of heart induction	0.0128616	GO:0070988	demethylation	0.000464531
GO:1901701	cellular response to oxygen-containing compound	0.0129352	GO:0006006	glucose metabolic process	0.000470392
GO:0008610	lipid biosynthetic process	0.0132969	GO:0051258	protein polymerization	0.00048398
GO:0008202	steroid metabolic process	0.0133572	GO:1901362	organic cyclic compound biosynthetic process	0.000487093
GO:0060571	morphogenesis of an epithelial fold	0.0139918	GO:0006007	glucose catabolic process	0.000607698
GO:0006760	folic acid-containing compound metabolic process	0.0145132	GO:0090304	nucleic acid metabolic process	0.000696032
GO:0045834	positive regulation of lipid metabolic process	0.0145132	GO:0048873	homeostasis of number of cells within a tissue	0.000783557
GO:0072009	nephron epithelium development	0.0145132	GO:0006378	mRNA polyadenylation	0.000791874
GO:0006366	transcription from RNA polymerase II promoter	0.0147009	GO:0034982	mitochondrial protein processing	0.000791874
GO:0009996	negative regulation of cell fate specification	0.0159039	GO:0042168	heme metabolic process	0.000791874
GO:0010454	negative regulation of cell fate commitment	0.0159039	GO:0006325	chromatin organization	0.000831186
GO:0072073	kidney epithelium development	0.0159039	GO:0016568	chromatin modification	0.000849954
GO:0021952	central nervous system projection neuron axonogenesis	0.0160181	GO:0006338	chromatin remodeling	0.000893393
GO:1901615	organic hydroxy compound metabolic process	0.01612	GO:0019320	hexose catabolic process	0.000893393
GO:1901136	carbohydrate derivative catabolic process	0.0164282	GO:0001832	blastocyst growth	0.000922528
GO:0043405	regulation of MAP kinase activity	0.0169482	GO:0001833	inner cell mass cell proliferation	0.000922528
GO:0072006	nephron development	0.0169482	GO:0006436	tryptophanyl-tRNA aminoacylation	0.000922528
GO:0014016	neuroblast differentiation	0.0171342	GO:0009221	pyrimidine deoxyribonucleotide biosynthetic process	0.000922528
GO:0031589	cell-substrate adhesion	0.0171342	GO:0009265	2'-deoxyribonucleotide biosynthetic process	0.000922528
GO:0034976	response to endoplasmic reticulum stress	0.0171342	GO:0046385	deoxyribose phosphate biosynthetic process	0.000922528
GO:0006807	nitrogen compound metabolic process	0.0178188	GO:0033013	tetrapyrrole metabolic process	0.000989911
GO:0000188	inactivation of MAPK activity	0.0181037	GO:0090407	organophosphate biosynthetic process	0.00101561
GO:0009264	deoxyribonucleotide catabolic process	0.0181037	GO:0051225	spindle assembly	0.00101905
GO:0010225	response to UV-C	0.0181037	GO:0046365	monosaccharide catabolic process	0.00107414
GO:0016926	protein desumoylation	0.0181037	GO:0042278	purine nucleoside metabolic process	0.0010788
GO:0030488	tRNA methylation	0.0181037	GO:0043044	ATP-dependent chromatin remodeling	0.00127224
GO:0031116	positive regulation of microtubule polymerization	0.0181037	GO:0007051	spindle organization	0.00154612
GO:0031294	lymphocyte costimulation	0.0181037	GO:0046128	purine ribonucleoside metabolic process	0.00156672
GO:0031295	T cell costimulation	0.0181037	GO:0051186	cofactor metabolic process	0.00172865
GO:0031529	ruffle organization	0.0181037	GO:0006778	porphyrin-containing compound metabolic process	0.00194703
GO:0034446	substrate adhesion-dependent cell spreading	0.0181037	GO:0045451	pole plasm oskar mRNA localization	0.00194703
GO:0042310	vasoconstriction	0.0181037	GO:0033044	regulation of chromosome organization	0.00202671
GO:0042992	negative regulation of transcription factor import into nucleus	0.0181037	GO:0072524	pyridine-containing compound metabolic process	0.00221638
GO:0042994	cytoplasmic sequestering of transcription factor	0.0181037	GO:0006414	translational elongation	0.00233695
GO:0046386	deoxyribose phosphate catabolic process	0.0181037	GO:0032543	mitochondrial translation	0.00243229
GO:0048601	oocyte morphogenesis	0.0181037	GO:0010507	negative regulation of autophagy	0.00246371
GO:0050688	regulation of defense response to virus	0.0181037	GO:0007098	centrosome cycle	0.00275028
GO:0050690	regulation of defense response to virus by virus	0.0181037	GO:0010506	regulation of autophagy	0.00286106
GO:0072383	plus-end-directed vesicle transport along microtubule	0.0181037	GO:0010591	regulation of lamellipodium assembly	0.00286106
GO:0072386	plus-end-directed organelle transport along microtubule	0.0181037	GO:0065002	intracellular protein transmembrane transport	0.00286106
GO:0033124	regulation of GTP catabolic process	0.0181757	GO:0071806	protein transmembrane transport	0.00286106
GO:0043549	regulation of kinase activity	0.0181858	GO:0000959	mitochondrial RNA metabolic process	0.00342122
GO:0009608	response to symbiont	0.0187193	GO:0006390	transcription from mitochondrial promoter	0.00342122
GO:0014019	neuroblast development	0.0187193	GO:0006430	lysyl-tRNA aminoacylation	0.00342122
GO:0016126	sterol biosynthetic process	0.0187193	GO:0007175	negative regulation of epidermal growth factor-activated receptor activity	0.00342122
GO:0021522	spinal cord motor neuron differentiation	0.0187193	GO:0034394	protein localization to cell surface	0.00342122
GO:0035221	genital disc pattern formation	0.0187193	GO:0080111	DNA demethylation	0.00342122
GO:0035224	genital disc anterior/posterior pattern formation	0.0187193	GO:2000272	negative regulation of receptor activity	0.00342122
GO:0051054	positive regulation of DNA metabolic process	0.0187193	GO:0019318	hexose metabolic process	0.00354244
GO:0006998	nuclear envelope organization	0.0187686	GO:0006098	pentose-phosphate shunt	0.00383783
GO:0009151	purine deoxyribonucleotide metabolic process	0.0187686	GO:0006740	NADPH regeneration	0.00383783
GO:0010842	retina layer formation	0.0187686	GO:0031100	organ regeneration	0.00383783
GO:0030903	notochord development	0.0187686	GO:0019094	pole plasm mRNA localization	0.00406164
GO:0033301	cell cycle comprising mitosis without cytokinesis	0.0187686	GO:0060811	intracellular mRNA localization involved in anterior/posterior axis specification	0.00406164
GO:0034331	cell junction maintenance	0.0187686	GO:0072350	tricarboxylic acid metabolic process	0.00454881
GO:0034367	macromolecular complex remodeling	0.0187686	GO:0072521	purine-containing compound metabolic process	0.00483755
GO:0035186	syncytial blastoderm mitotic cell cycle	0.0187686	GO:0043631	RNA polyadenylation	0.0055975
GO:0035264	multicellular organism growth	0.0187686	GO:0048872	homeostasis of number of cells	0.0055975
GO:0042755	eating behavior	0.0187686	GO:1901137	carbohydrate derivative biosynthetic process	0.00612646
GO:0046033	AMP metabolic process	0.0187686	GO:0018208	peptidyl-proline modification	0.00640443
GO:0048072	compound eye pigmentation	0.0187686	GO:0051298	centrosome duplication	0.00658178
GO:0070830	tight junction assembly	0.0187686	GO:0009259	ribonucleotide metabolic process	0.00744694
GO:0085029	extracellular matrix assembly	0.0187686	GO:0019693	ribose phosphate metabolic process	0.00744694
GO:0046486	glycerolipid metabolic process	0.0188256	GO:0007316	pole plasm RNA localization	0.00751781
GO:0044255	cellular lipid metabolic process	0.0189137	GO:0060810	intracellular mRNA localization involved in pattern specification process	0.00751781
GO:0006084	acetyl-CoA metabolic process	0.0195446	GO:0006283	transcription-coupled nucleotide-excision repair	0.00756101
GO:0035277	spiracle morphogenesis, open tracheal system	0.0195446	GO:0006829	zinc ion transport	0.00756101
GO:1900542	regulation of purine nucleotide metabolic process	0.0195536	GO:0009394	2'-deoxyribonucleotide metabolic process	0.00756101
GO:0033674	positive regulation of kinase activity	0.0212106	GO:0015718	monocarboxylic acid transport	0.00756101
GO:0051338	regulation of transferase activity	0.0212371	GO:0045765	regulation of angiogenesis	0.00756101
GO:0030031	cell projection assembly	0.0213993	GO:0019637	organophosphate metabolic process	0.0076638
GO:0010604	positive regulation of macromolecule metabolic process	0.0219135	GO:0006189	'de novo' IMP biosynthetic process	0.00793302
GO:0072521	purine-containing compound metabolic process	0.02236	GO:0006782	protoporphyrinogen IX biosynthetic process	0.00793302
GO:0009411	response to UV	0.0226152	GO:0007176	regulation of epidermal growth factor-activated receptor activity	0.00793302
GO:0051253	negative regulation of RNA metabolic process	0.0228899	GO:0009263	deoxyribonucleotide biosynthetic process	0.00793302
GO:0003158	endothelium development	0.0231738	GO:0034644	cellular response to UV	0.00793302
GO:0043406	positive regulation of MAP kinase activity	0.0231738	GO:0035510	DNA dealkylation	0.00793302
GO:0042445	hormone metabolic process	0.0234863	GO:0046501	protoporphyrinogen IX metabolic process	0.00793302
GO:0051052	regulation of DNA metabolic process	0.0237369	GO:0061099	negative regulation of protein tyrosine kinase activity	0.00793302
GO:0006302	double-strand break repair	0.0242887	GO:0018193	peptidyl-amino acid modification	0.00932426
GO:0007522	visceral muscle development	0.0250636	GO:0002475	antigen processing and presentation via MHC class Ib	0.00948587
GO:0007523	larval visceral muscle development	0.0250636	GO:0002685	regulation of leukocyte migration	0.00948587
GO:0007562	eclosion	0.0250636	GO:0002686	negative regulation of leukocyte migration	0.00948587
GO:0007569	cell aging	0.0250636	GO:0006107	oxaloacetate metabolic process	0.00948587
GO:0030433	ER-associated protein catabolic process	0.0250636	GO:0006267	pre-replicative complex assembly	0.00948587
GO:0061320	pericardial nephrocyte differentiation	0.0250636	GO:0006335	DNA replication-dependent nucleosome assembly	0.00948587
GO:0072091	regulation of stem cell proliferation	0.0250636	GO:0006421	asparaginyl-tRNA aminoacylation	0.00948587
GO:0031329	regulation of cellular catabolic process	0.0250864	GO:0006449	regulation of translational termination	0.00948587
GO:0042278	purine nucleoside metabolic process	0.0252511	GO:0006452	translational frameshifting	0.00948587
GO:0009150	purine ribonucleotide metabolic process	0.0253175	GO:0006787	porphyrin-containing compound catabolic process	0.00948587
GO:0051347	positive regulation of transferase activity	0.0259473	GO:0007053	spindle assembly involved in male meiosis	0.00948587
GO:0070887	cellular response to chemical stimulus	0.0261662	GO:0008615	pyridoxine biosynthetic process	0.00948587
GO:0046128	purine ribonucleoside metabolic process	0.0263581	GO:0009211	pyrimidine deoxyribonucleoside triphosphate metabolic process	0.00948587
GO:0031327	negative regulation of cellular biosynthetic process	0.0263894	GO:0009438	methylglyoxal metabolic process	0.00948587
GO:0046653	tetrahydrofolate metabolic process	0.0264191	GO:0015840	urea transport	0.00948587
GO:0070593	dendrite self-avoidance	0.0264191	GO:0018342	protein prenylation	0.00948587
GO:0097306	cellular response to alcohol	0.0264191	GO:0018344	protein geranylgeranylation	0.00948587
GO:0043087	regulation of GTPase activity	0.0271094	GO:0019755	one-carbon compound transport	0.00948587
GO:0006508	proteolysis	0.0284035	GO:0030041	actin filament polymerization	0.00948587
GO:0009894	regulation of catabolic process	0.0284124	GO:0030579	ubiquitin-dependent SMAD protein catabolic process	0.00948587
GO:0009890	negative regulation of biosynthetic process	0.0290954	GO:0032642	regulation of chemokine production	0.00948587
GO:0043254	regulation of protein complex assembly	0.0291476	GO:0032682	negative regulation of chemokine production	0.00948587
GO:0000724	double-strand break repair via homologous recombination	0.0302385	GO:0032801	receptor catabolic process	0.00948587
GO:0000725	recombinational repair	0.0302385	GO:0033015	tetrapyrrole catabolic process	0.00948587
GO:0044093	positive regulation of molecular function	0.0304452	GO:0034442	regulation of lipoprotein oxidation	0.00948587
GO:0009144	purine nucleoside triphosphate metabolic process	0.0306376	GO:0034443	negative regulation of lipoprotein oxidation	0.00948587
GO:0009205	purine ribonucleoside triphosphate metabolic process	0.0306376	GO:0034723	DNA replication-dependent nucleosome organization	0.00948587
GO:0000086	G2/M transition of mitotic cell cycle	0.0311991	GO:0042167	heme catabolic process	0.00948587
GO:0002791	regulation of peptide secretion	0.0314945	GO:0042819	vitamin B6 biosynthetic process	0.00948587
GO:0006354	DNA-dependent transcription, elongation	0.0314945	GO:0042822	pyridoxal phosphate metabolic process	0.00948587
GO:0021515	cell differentiation in spinal cord	0.0314945	GO:0042823	pyridoxal phosphate biosynthetic process	0.00948587
GO:0035309	wing and notum subfield formation	0.0314945	GO:0043097	pyrimidine nucleoside salvage	0.00948587
GO:0036315	cellular response to sterol	0.0314945	GO:0045678	positive regulation of R7 cell differentiation	0.00948587
GO:0046883	regulation of hormone secretion	0.0314945	GO:0045905	positive regulation of translational termination	0.00948587
GO:0050796	regulation of insulin secretion	0.0314945	GO:0046149	pigment catabolic process	0.00948587
GO:0061318	renal filtration cell differentiation	0.0314945	GO:0046534	positive regulation of photoreceptor cell differentiation	0.00948587
GO:0090087	regulation of peptide transport	0.0314945	GO:0046635	positive regulation of alpha-beta T cell activation	0.00948587
GO:0090276	regulation of peptide hormone secretion	0.0314945	GO:0046638	positive regulation of alpha-beta T cell differentiation	0.00948587
GO:0019748	secondary metabolic process	0.0318925	GO:0048003	antigen processing and presentation of lipid antigen via MHC class Ib	0.00948587
GO:0001678	cellular glucose homeostasis	0.0335309	GO:0048007	antigen processing and presentation, exogenous lipid antigen via MHC class Ib	0.00948587
GO:0006385	transcription elongation from RNA polymerase III promoter	0.0335309	GO:0048499	synaptic vesicle membrane organization	0.00948587
GO:0006386	termination of RNA polymerase III transcription	0.0335309	GO:0048662	negative regulation of smooth muscle cell proliferation	0.00948587
GO:0021955	central nervous system neuron axonogenesis	0.0335309	GO:0050746	regulation of lipoprotein metabolic process	0.00948587
GO:0032875	regulation of DNA endoreduplication	0.0335309	GO:0050748	negative regulation of lipoprotein metabolic process	0.00948587
GO:0032876	negative regulation of DNA endoreduplication	0.0335309	GO:0051136	regulation of NK T cell differentiation	0.00948587
GO:0042691	positive regulation of crystal cell differentiation	0.0335309	GO:0051138	positive regulation of NK T cell differentiation	0.00948587
GO:0045612	positive regulation of hemocyte differentiation	0.0335309	GO:0051895	negative regulation of focal adhesion assembly	0.00948587
GO:0048073	regulation of eye pigmentation	0.0335309	GO:0060587	regulation of lipoprotein lipid oxidation	0.00948587
GO:0048076	regulation of compound eye pigmentation	0.0335309	GO:0060588	negative regulation of lipoprotein lipid oxidation	0.00948587
GO:2000104	negative regulation of DNA-dependent DNA replication	0.0335309	GO:0061088	regulation of sequestering of zinc ion	0.00948587
GO:0071704	organic substance metabolic process	0.0348156	GO:0070544	histone H3-K36 demethylation	0.00948587
GO:0010558	negative regulation of macromolecule biosynthetic process	0.0349695	GO:0071637	regulation of monocyte chemotactic protein-1 production	0.00948587
GO:0006641	triglyceride metabolic process	0.0358756	GO:0071638	negative regulation of monocyte chemotactic protein-1 production	0.00948587
GO:0007160	cell-matrix adhesion	0.0358756	GO:0090306	spindle assembly involved in meiosis	0.00948587
GO:0033500	carbohydrate homeostasis	0.0358756	GO:0097354	prenylation	0.00948587
GO:0035567	non-canonical Wnt receptor signaling pathway	0.0358756	GO:1900015	regulation of cytokine production involved in inflammatory response	0.00948587
GO:0046889	positive regulation of lipid biosynthetic process	0.0358756	GO:1900016	negative regulation of cytokine production involved in inflammatory response	0.00948587
GO:1901360	organic cyclic compound metabolic process	0.0359036	GO:1901889	negative regulation of cell junction assembly	0.00948587
GO:0019216	regulation of lipid metabolic process	0.0359916	GO:2000097	regulation of smooth muscle cell-matrix adhesion	0.00948587
GO:2000113	negative regulation of cellular macromolecule biosynthetic process	0.0365485	GO:2000098	negative regulation of smooth muscle cell-matrix adhesion	0.00948587
GO:1901658	glycosyl compound catabolic process	0.0369015	GO:2000401	regulation of lymphocyte migration	0.00948587
GO:0008152	metabolic process	0.0369376	GO:2000402	negative regulation of lymphocyte migration	0.00948587
GO:0006732	coenzyme metabolic process	0.0386924	GO:2000404	regulation of T cell migration	0.00948587
GO:0045785	positive regulation of cell adhesion	0.0387497	GO:2000405	negative regulation of T cell migration	0.00948587
GO:0002252	immune effector process	0.0391621	GO:0018205	peptidyl-lysine modification	0.00992921
GO:0030900	forebrain development	0.0392936	GO:1901607	alpha-amino acid biosynthetic process	0.0102629
GO:0048754	branching morphogenesis of an epithelial tube	0.0392936	GO:0006220	pyrimidine nucleotide metabolic process	0.0116293
GO:0046039	GTP metabolic process	0.0398264	GO:0010833	telomere maintenance via telomere lengthening	0.0116405
GO:0019219	regulation of nucleobase-containing compound metabolic process	0.0404824	GO:0019692	deoxyribose phosphate metabolic process	0.0116405
GO:0008654	phospholipid biosynthetic process	0.0408214	GO:0042398	cellular modified amino acid biosynthetic process	0.0120249
GO:0007365	periodic partitioning	0.0408575	GO:0000302	response to reactive oxygen species	0.0127045
GO:0007599	hemostasis	0.0408575	GO:0007095	mitotic G2 DNA damage checkpoint	0.0127045
GO:0050817	coagulation	0.0408575	GO:0006096	glycolysis	0.0130472
GO:0006914	autophagy	0.0414667	GO:0006397	mRNA processing	0.0135675
GO:0021537	telencephalon development	0.0414667	GO:0005996	monosaccharide metabolic process	0.0138815
GO:0006275	regulation of DNA replication	0.0415015	GO:0009150	purine ribonucleotide metabolic process	0.0141079
GO:0043410	positive regulation of MAPK cascade	0.0415015	GO:0000722	telomere maintenance via recombination	0.0147219
GO:0042325	regulation of phosphorylation	0.0417194	GO:0001953	negative regulation of cell-matrix adhesion	0.0147219
GO:0048808	male genitalia morphogenesis	0.041838	GO:0010812	negative regulation of cell-substrate adhesion	0.0147219
GO:0060070	canonical Wnt receptor signaling pathway	0.0418872	GO:0032201	telomere maintenance via semi-conservative replication	0.0147219
GO:0008645	hexose transport	0.0430665	GO:0061097	regulation of protein tyrosine kinase activity	0.0147219
GO:0015749	monosaccharide transport	0.0430665	GO:0000723	telomere maintenance	0.0152279
GO:0035217	labial disc development	0.0430665	GO:0032200	telomere organization	0.0152279
GO:0046686	response to cadmium ion	0.0430665	GO:0006206	pyrimidine nucleobase metabolic process	0.0153136
GO:0061319	nephrocyte differentiation	0.0430665	GO:0072528	pyrimidine-containing compound biosynthetic process	0.0155547
GO:0071390	cellular response to ecdysone	0.0430665	GO:0048024	regulation of mRNA splicing, via spliceosome	0.0156324
GO:0006140	regulation of nucleotide metabolic process	0.0431974	GO:0044724	single-organism carbohydrate catabolic process	0.0156893
GO:0003018	vascular process in circulatory system	0.0446184	GO:0065004	protein-DNA complex assembly	0.0160624
GO:0006368	transcription elongation from RNA polymerase II promoter	0.0446184	GO:0016569	covalent chromatin modification	0.0164198
GO:0007068	negative regulation of transcription during mitosis	0.0446184	GO:0016570	histone modification	0.0164198
GO:0007070	negative regulation of transcription from RNA polymerase II promoter during mitosis	0.0446184	GO:0042254	ribosome biogenesis	0.0164824
GO:0007502	digestive tract mesoderm development	0.0446184	GO:0006163	purine nucleotide metabolic process	0.0167921
GO:0010811	positive regulation of cell-substrate adhesion	0.0446184	GO:0006783	heme biosynthetic process	0.0169024
GO:0010889	regulation of sequestering of triglyceride	0.0446184	GO:0006733	oxidoreduction coenzyme metabolic process	0.0202122
GO:0010890	positive regulation of sequestering of triglyceride	0.0446184	GO:0050684	regulation of mRNA processing	0.0205775
GO:0016558	protein import into peroxisome matrix	0.0446184	GO:0006221	pyrimidine nucleotide biosynthetic process	0.0206934
GO:0034260	negative regulation of GTPase activity	0.0446184	GO:0016052	carbohydrate catabolic process	0.0214721
GO:0043506	regulation of JUN kinase activity	0.0446184	GO:0006403	RNA localization	0.0216789
GO:0045740	positive regulation of DNA replication	0.0446184	GO:0046496	nicotinamide nucleotide metabolic process	0.0225446
GO:0045896	regulation of transcription during mitosis	0.0446184	GO:0007029	endoplasmic reticulum organization	0.0234347
GO:0046021	regulation of transcription from RNA polymerase II promoter, mitotic	0.0446184	GO:0009262	deoxyribonucleotide metabolic process	0.0234347
GO:0050880	regulation of blood vessel size	0.0446184	GO:0006123	mitochondrial electron transport, cytochrome c to oxygen	0.0239156
GO:0060260	regulation of transcription initiation from RNA polymerase II promoter	0.0446184	GO:0006264	mitochondrial DNA replication	0.0239156
GO:0060326	cell chemotaxis	0.0446184	GO:0006482	protein demethylation	0.0239156
GO:0061028	establishment of endothelial barrier	0.0446184	GO:0008214	protein dealkylation	0.0239156
GO:0071322	cellular response to carbohydrate stimulus	0.0446184	GO:0010469	regulation of receptor activity	0.0239156
GO:0071326	cellular response to monosaccharide stimulus	0.0446184	GO:0016577	histone demethylation	0.0239156
GO:0071331	cellular response to hexose stimulus	0.0446184	GO:0032042	mitochondrial DNA metabolic process	0.0239156
GO:0071333	cellular response to glucose stimulus	0.0446184	GO:0045676	regulation of R7 cell differentiation	0.0239156
GO:2000142	regulation of DNA-dependent transcription, initiation	0.0446184	GO:0050732	negative regulation of peptidyl-tyrosine phosphorylation	0.0239156
GO:0042327	positive regulation of phosphorylation	0.046601	GO:0051881	regulation of mitochondrial membrane potential	0.0239156
GO:0006066	alcohol metabolic process	0.0469678	GO:0031572	G2 DNA damage checkpoint	0.0245137
GO:0061138	morphogenesis of a branching epithelium	0.0469678	GO:0043066	negative regulation of apoptotic process	0.0246283
GO:0006518	peptide metabolic process	0.0486681	GO:0043484	regulation of RNA splicing	0.0254989
GO:0007418	ventral midline development	0.0489972	GO:0008652	cellular amino acid biosynthetic process	0.0261319
GO:0008203	cholesterol metabolic process	0.0489972	GO:0003416	endochondral bone growth	0.0266125
GO:0035166	post-embryonic hemopoiesis	0.0489972	GO:0006434	seryl-tRNA aminoacylation	0.0266125
GO:0042593	glucose homeostasis	0.0489972	GO:0006564	L-serine biosynthetic process	0.0266125
GO:0045446	endothelial cell differentiation	0.0489972	GO:0008614	pyridoxine metabolic process	0.0266125
GO:0060573	cell fate specification involved in pattern specification	0.0489972	GO:0009631	cold acclimation	0.0266125
GO:0061311	cell surface receptor signaling pathway involved in heart development	0.0489972	GO:0010640	regulation of platelet-derived growth factor receptor signaling pathway	0.0266125
GO:0006357	regulation of transcription from RNA polymerase II promoter	0.0498235	GO:0010642	negative regulation of platelet-derived growth factor receptor signaling pathway	0.0266125
			GO:0016584	nucleosome positioning	0.0266125
			GO:0035511	oxidative DNA demethylation	0.0266125
			GO:0042766	nucleosome mobilization	0.0266125
			GO:0042816	vitamin B6 metabolic process	0.0266125
			GO:0045582	positive regulation of T cell differentiation	0.0266125
			GO:0045901	positive regulation of translational elongation	0.0266125
			GO:0046491	L-methylmalonyl-CoA metabolic process	0.0266125
			GO:0048096	chromatin-mediated maintenance of transcription	0.0266125
			GO:0048660	regulation of smooth muscle cell proliferation	0.0266125
			GO:0090307	spindle assembly involved in mitosis	0.0266125
			GO:0019362	pyridine nucleotide metabolic process	0.0267488
			GO:0009141	nucleoside triphosphate metabolic process	0.0271411
			GO:0009144	purine nucleoside triphosphate metabolic process	0.0272869
			GO:0009205	purine ribonucleoside triphosphate metabolic process	0.0272869
			GO:0070925	organelle assembly	0.0273148
			GO:0000022	mitotic spindle elongation	0.0274918
			GO:0051231	spindle elongation	0.0274918
			GO:0060548	negative regulation of cell death	0.0283013
			GO:0043069	negative regulation of programmed cell death	0.0287114
			GO:0008298	intracellular mRNA localization	0.0296774
			GO:0051604	protein maturation	0.0300009
			GO:0000226	microtubule cytoskeleton organization	0.0310788
			GO:0031124	mRNA 3'-end processing	0.0311301
			GO:0000079	regulation of cyclin-dependent protein serine/threonine kinase activity	0.0312982
			GO:0006779	porphyrin-containing compound biosynthetic process	0.0312982
			GO:0046134	pyrimidine nucleoside biosynthetic process	0.0317375
			GO:0006739	NADP metabolic process	0.0317512
			GO:0007629	flight behavior	0.0317512
			GO:1901135	carbohydrate derivative metabolic process	0.0352961
			GO:0009411	response to UV	0.0355054
			GO:0006297	nucleotide-excision repair, DNA gap filling	0.0355357
			GO:0006563	L-serine metabolic process	0.0355357
			GO:0006396	RNA processing	0.0356025
			GO:0090101	negative regulation of transmembrane receptor protein serine/threonine kinase signaling pathway	0.0390445
			GO:0016485	protein processing	0.0398398
			GO:0016053	organic acid biosynthetic process	0.0398653
			GO:0046394	carboxylic acid biosynthetic process	0.0398653
			GO:0006277	DNA amplification	0.0405277
			GO:0031056	regulation of histone modification	0.0405277
			GO:0031330	negative regulation of cellular catabolic process	0.0405277
			GO:0033014	tetrapyrrole biosynthetic process	0.0405277
			GO:0046683	response to organophosphorus	0.0405277
			GO:0040029	regulation of gene expression, epigenetic	0.0408751
			GO:0006732	coenzyme metabolic process	0.0411228
			GO:0006413	translational initiation	0.0435562
			GO:0006333	chromatin assembly or disassembly	0.0472758
			GO:0032392	DNA geometric change	0.0472758
			GO:0032508	DNA duplex unwinding	0.0472758
			GO:0009112	nucleobase metabolic process	0.0480127
			GO:0072527	pyrimidine-containing compound metabolic process	0.0486398
			GO:0044773	mitotic DNA damage checkpoint	0.0487916
			GO:0044774	mitotic DNA integrity checkpoint	0.0487916
			GO:0000002	mitochondrial genome maintenance	0.049523
			GO:0009225	nucleotide-sugar metabolic process	0.049523
			GO:0006307	DNA dealkylation involved in DNA repair	0.0498039
			GO:0007628	adult walking behavior	0.0498039
			GO:0009409	response to cold	0.0498039
			GO:0016925	protein sumoylation	0.0498039
			GO:0043174	nucleoside salvage	0.0498039
			GO:0043243	positive regulation of protein complex disassembly	0.0498039
			GO:0044243	multicellular organismal catabolic process	0.0498039
			GO:0045500	sevenless signaling pathway	0.0498039
			GO:0045621	positive regulation of lymphocyte differentiation	0.0498039
			GO:0046940	nucleoside monophosphate phosphorylation	0.0498039
			GO:0048025	negative regulation of mRNA splicing, via spliceosome	0.0498039
			GO:0048081	positive regulation of cuticle pigmentation	0.0498039
			GO:0050686	negative regulation of mRNA processing	0.0498039
			GO:0061085	regulation of histone H3-K27 methylation	0.0498039
			GO:0070613	regulation of protein processing	0.0498039
			GO:0070989	oxidative demethylation	0.0498039

## Sheet: Sheet3
GO:0003899	DNA-directed RNA polymerase activity	2.30499e-05			Gene Ontology term	P-value		GO:0006412	translation	9.79806e-29
GO:0034062	RNA polymerase activity	2.30499e-05		GO:0008299	isoprenoid biosynthetic process	3.68263e-06		GO:0044249	cellular biosynthetic process	5.80689e-21
GO:0003824	catalytic activity	3.27116e-05		GO:0006720	isoprenoid metabolic process	9.89992e-05		GO:1901576	organic substance biosynthetic process	2.20783e-20
GO:0019003	GDP binding	0.000715305		GO:0021953	central nervous system neuron differentiation	0.000228906		GO:0009058	biosynthetic process	9.87737e-19
GO:0004631	phosphomevalonate kinase activity	0.00119348		GO:0009240	isopentenyl diphosphate biosynthetic process	0.000326871		GO:0044710	single-organism metabolic process	6.70913e-18
GO:0004012	phospholipid-translocating ATPase activity	0.00168824		GO:0019287	isopentenyl diphosphate biosynthetic process, mevalonate pathway	0.000326871		GO:0006418	tRNA aminoacylation for protein translation	7.03657e-18
GO:0042578	phosphoric ester hydrolase activity	0.00279819		GO:0046490	isopentenyl diphosphate metabolic process	0.000326871		GO:0045333	cellular respiration	2.47295e-17
GO:0004222	metalloendopeptidase activity	0.00309772		GO:0008643	carbohydrate transport	0.000416507		GO:0009059	macromolecule biosynthetic process	3.27284e-17
GO:0008081	phosphoric diester hydrolase activity	0.00351524		GO:0016321	female meiosis chromosome segregation	0.000450374		GO:0034645	cellular macromolecule biosynthetic process	8.89559e-17
GO:0016814	hydrolase activity, acting on carbon-nitrogen (but not peptide) bonds, in cyclic amidines	0.00410047		GO:0009997	negative regulation of cardioblast cell fate specification	0.0005227		GO:0043039	tRNA aminoacylation	1.06541e-16
GO:0005095	GTPase inhibitor activity	0.00458885		GO:2000044	negative regulation of cardiac cell fate specification	0.0005227		GO:0043038	amino acid activation	2.00256e-16
GO:0015378	sodium:chloride symporter activity	0.00458885		GO:0042559	pteridine-containing compound biosynthetic process	0.000528371		GO:0006091	generation of precursor metabolites and energy	3.22632e-16
GO:0016842	amidine-lyase activity	0.00458885		GO:0045610	regulation of hemocyte differentiation	0.000881017		GO:0008152	metabolic process	4.00412e-16
GO:0016646	oxidoreductase activity, acting on the CH-NH group of donors, NAD or NADP as acceptor	0.00559742		GO:0006367	transcription initiation from RNA polymerase II promoter	0.00108174		GO:0044237	cellular metabolic process	5.49826e-16
GO:0004329	formate-tetrahydrofolate ligase activity	0.00560933		GO:0006629	lipid metabolic process	0.00109763		GO:0042775	mitochondrial ATP synthesis coupled electron transport	6.78789e-16
GO:0004477	methenyltetrahydrofolate cyclohydrolase activity	0.00560933		GO:0007126	meiosis	0.00111817		GO:0010467	gene expression	1.27104e-15
GO:0004488	methylenetetrahydrofolate dehydrogenase (NADP+) activity	0.00560933		GO:0051327	M phase of meiotic cell cycle	0.00111817		GO:0042773	ATP synthesis coupled electron transport	1.46076e-15
GO:0016787	hydrolase activity	0.0114564		GO:0006342	chromatin silencing	0.0011463		GO:0006119	oxidative phosphorylation	5.17015e-15
GO:0004713	protein tyrosine kinase activity	0.0115155		GO:0045814	negative regulation of gene expression, epigenetic	0.0011463		GO:0044281	small molecule metabolic process	7.33695e-15
GO:0004722	protein serine/threonine phosphatase activity	0.0135817		GO:0007143	female meiosis	0.00115917		GO:0015980	energy derivation by oxidation of organic compounds	1.24726e-14
GO:0008237	metallopeptidase activity	0.0144621		GO:0001764	neuron migration	0.00119878		GO:0055114	oxidation-reduction process	1.65959e-14
GO:0019238	cyclohydrolase activity	0.015412		GO:0042686	regulation of cardioblast cell fate specification	0.00119878		GO:0044267	cellular protein metabolic process	4.79017e-14
GO:0004486	methylenetetrahydrofolate dehydrogenase [NAD(P)+] activity	0.0176387		GO:0051890	regulation of cardioblast differentiation	0.00119878		GO:0044238	primary metabolic process	1.13342e-13
GO:0004719	protein-L-isoaspartate (D-aspartate) O-methyltransferase activity	0.0176387		GO:2000043	regulation of cardiac cell fate specification	0.00119878		GO:0022900	electron transport chain	1.5277e-13
GO:0010340	carboxyl-O-methyltransferase activity	0.0176387		GO:0000105	histidine biosynthetic process	0.00124634		GO:0071704	organic substance metabolic process	1.81241e-13
GO:0016300	tRNA (uracil) methyltransferase activity	0.0176387		GO:0001109	promoter clearance during DNA-dependent transcription	0.00124634		GO:0022904	respiratory electron transport chain	2.69863e-13
GO:0030742	GTP-dependent protein binding	0.0176387		GO:0001111	promoter clearance from RNA polymerase II promoter	0.00124634		GO:0006399	tRNA metabolic process	4.07999e-13
GO:0035004	phosphatidylinositol 3-kinase activity	0.0176387		GO:0009076	histidine family amino acid biosynthetic process	0.00124634		GO:0019752	carboxylic acid metabolic process	1.3883e-12
GO:0051998	protein carboxyl O-methyltransferase activity	0.0176387		GO:0001822	kidney development	0.00134174		GO:0006457	protein folding	7.174e-12
GO:0008511	sodium:potassium:chloride symporter activity	0.0181703		GO:0015766	disaccharide transport	0.00152516		GO:0019538	protein metabolic process	7.70502e-12
GO:0017048	Rho GTPase binding	0.0181703		GO:0015772	oligosaccharide transport	0.00152516		GO:0043436	oxoacid metabolic process	1.6143e-11
GO:0032561	guanyl ribonucleotide binding	0.0218726		GO:0051017	actin filament bundle assembly	0.00152516		GO:0006120	mitochondrial electron transport, NADH to ubiquinone	1.84246e-11
GO:0019001	guanyl nucleotide binding	0.0241788		GO:0060993	kidney morphogenesis	0.00191071		GO:1901564	organonitrogen compound metabolic process	6.81068e-11
GO:0003924	GTPase activity	0.0250175		GO:0009166	nucleotide catabolic process	0.00212056		GO:0006082	organic acid metabolic process	7.37497e-11
GO:0005525	GTP binding	0.0251836		GO:0051258	protein polymerization	0.00224349		GO:0034660	ncRNA metabolic process	2.84844e-10
GO:0019899	enzyme binding	0.0274759		GO:0006152	purine nucleoside catabolic process	0.0023976		GO:0044260	cellular macromolecule metabolic process	4.73536e-09
GO:0004540	ribonuclease activity	0.029249		GO:0046130	purine ribonucleoside catabolic process	0.0023976		GO:0006520	cellular amino acid metabolic process	5.01219e-09
GO:0016891	endoribonuclease activity, producing 5'-phosphomonoesters	0.0323367		GO:0007394	dorsal closure, elongation of leading edge cells	0.00244613		GO:0043170	macromolecule metabolic process	1.16366e-08
GO:0004003	ATP-dependent DNA helicase activity	0.036767		GO:0042558	pteridine-containing compound metabolic process	0.00251228		GO:0015985	energy coupled proton transport, down electrochemical gradient	1.60406e-08
GO:0005548	phospholipid transporter activity	0.038328		GO:0006195	purine nucleotide catabolic process	0.00276327		GO:0015986	ATP synthesis coupled proton transport	1.60406e-08
GO:0043492	ATPase activity, coupled to movement of substances	0.0405122		GO:0042454	ribonucleoside catabolic process	0.00276327		GO:0006139	nucleobase-containing compound metabolic process	2.8832e-08
GO:0008172	S-methyltransferase activity	0.0432923		GO:0009154	purine ribonucleotide catabolic process	0.00287978		GO:0006818	hydrogen transport	7.16197e-08
GO:0008252	nucleotidase activity	0.0432923		GO:0009261	ribonucleotide catabolic process	0.00287978		GO:0009163	nucleoside biosynthetic process	9.63054e-08
GO:0015377	cation:chloride symporter activity	0.0432923		GO:1901655	cellular response to ketone	0.00310226		GO:1901659	glycosyl compound biosynthetic process	9.63054e-08
GO:0048495	Roundabout binding	0.0432923		GO:0045611	negative regulation of hemocyte differentiation	0.00387675		GO:0042451	purine nucleoside biosynthetic process	1.71858e-07
GO:0004175	endopeptidase activity	0.0441518		GO:0006383	transcription from RNA polymerase III promoter	0.00442921		GO:0046129	purine ribonucleoside biosynthetic process	1.71858e-07
GO:0004112	cyclic-nucleotide phosphodiesterase activity	0.0469143		GO:0065009	regulation of molecular function	0.00450698		GO:0055086	nucleobase-containing small molecule metabolic process	2.845e-07
GO:0004114	3',5'-cyclic-nucleotide phosphodiesterase activity	0.0469143		GO:0050790	regulation of catalytic activity	0.00457974		GO:0015992	proton transport	3.01013e-07
GO:0016840	carbon-nitrogen lyase activity	0.0469143		GO:0046847	filopodium assembly	0.00472686		GO:0009145	purine nucleoside triphosphate biosynthetic process	3.34485e-07
GO:0017111	nucleoside-triphosphatase activity	0.0491814		GO:0001112	DNA-dependent transcriptional open complex formation	0.00475078		GO:0009206	purine ribonucleoside triphosphate biosynthetic process	3.34485e-07
GO:0031625	ubiquitin protein ligase binding	0.0495343		GO:0001113	transcriptional open complex formation at RNA polymerase II promoter	0.00475078		GO:0007007	inner mitochondrial membrane organization	5.98415e-07
GO:0044389	small conjugating protein ligase binding	0.0495343		GO:0001120	protein-DNA complex remodeling	0.00475078		GO:0006099	tricarboxylic acid cycle	6.35633e-07
GO:0016818	hydrolase activity, acting on acid anhydrides, in phosphorus-containing anhydrides	0.0497184		GO:0031113	regulation of microtubule polymerization	0.00475078		GO:0046483	heterocycle metabolic process	7.51685e-07
				GO:0035826	rubidium ion transport	0.00475078		GO:0042407	cristae formation	8.43603e-07
				GO:0046655	folic acid metabolic process	0.00475078		GO:0042455	ribonucleoside biosynthetic process	9.04355e-07
				GO:1901292	nucleoside phosphate catabolic process	0.00475756		GO:0006754	ATP biosynthetic process	9.99221e-07
				GO:0002064	epithelial cell development	0.00501944		GO:0034641	cellular nitrogen compound metabolic process	1.34768e-06
				GO:0051260	protein homooligomerization	0.00502145		GO:1901293	nucleoside phosphate biosynthetic process	1.48929e-06
				GO:0006200	ATP catabolic process	0.00510501		GO:0006725	cellular aromatic compound metabolic process	1.52504e-06
				GO:0051607	defense response to virus	0.00551044		GO:0006753	nucleoside phosphate metabolic process	1.81436e-06
				GO:0009396	folic acid-containing compound biosynthetic process	0.00584366		GO:1901360	organic cyclic compound metabolic process	3.31632e-06
				GO:0006694	steroid biosynthetic process	0.0058922		GO:0015672	monovalent inorganic cation transport	4.98707e-06
				GO:0016125	sterol metabolic process	0.0058922		GO:0006807	nitrogen compound metabolic process	5.48818e-06
				GO:0030032	lamellipodium assembly	0.00595747		GO:0006122	mitochondrial electron transport, ubiquinol to cytochrome c	8.69983e-06
				GO:0072088	nephron epithelium morphogenesis	0.00595747		GO:0009165	nucleotide biosynthetic process	1.19501e-05
				GO:0009118	regulation of nucleoside metabolic process	0.00612352		GO:0009060	aerobic respiration	1.391e-05
				GO:0030811	regulation of nucleotide catabolic process	0.00612352		GO:0006260	DNA replication	1.39735e-05
				GO:0033121	regulation of purine nucleotide catabolic process	0.00612352		GO:0009123	nucleoside monophosphate metabolic process	1.55424e-05
				GO:0019220	regulation of phosphate metabolic process	0.00633594		GO:0007006	mitochondrial membrane organization	1.89444e-05
				GO:0051174	regulation of phosphorus metabolic process	0.00633594		GO:0006106	fumarate metabolic process	1.98643e-05
				GO:0009146	purine nucleoside triphosphate catabolic process	0.00643653		GO:0006108	malate metabolic process	1.98643e-05
				GO:0009203	ribonucleoside triphosphate catabolic process	0.00643653		GO:0007052	mitotic spindle organization	2.14248e-05
				GO:0009207	purine ribonucleoside triphosphate catabolic process	0.00643653		GO:0043648	dicarboxylic acid metabolic process	2.45644e-05
				GO:0031334	positive regulation of protein complex assembly	0.00707227		GO:0009116	nucleoside metabolic process	3.0233e-05
				GO:0046890	regulation of lipid biosynthetic process	0.00707227		GO:0001824	blastocyst development	4.16381e-05
				GO:0046434	organophosphate catabolic process	0.00713615		GO:0009117	nucleotide metabolic process	4.64565e-05
				GO:0009143	nucleoside triphosphate catabolic process	0.00731944		GO:0019438	aromatic compound biosynthetic process	5.18944e-05
				GO:0072523	purine-containing compound catabolic process	0.0074566		GO:0034654	nucleobase-containing compound biosynthetic process	5.31888e-05
				GO:0021954	central nervous system neuron development	0.00776919		GO:0009124	nucleoside monophosphate biosynthetic process	5.68596e-05
				GO:0060572	morphogenesis of an epithelial bud	0.00776919		GO:0009142	nucleoside triphosphate biosynthetic process	7.69182e-05
				GO:0061332	Malpighian tubule bud morphogenesis	0.00776919		GO:1901657	glycosyl compound metabolic process	8.19445e-05
				GO:0072078	nephron tubule morphogenesis	0.00776919		GO:0006102	isocitrate metabolic process	8.96309e-05
				GO:0072079	nephron tubule formation	0.00776919		GO:0006435	threonyl-tRNA aminoacylation	8.96309e-05
				GO:0071702	organic substance transport	0.0084409		GO:0009219	pyrimidine deoxyribonucleotide metabolic process	8.96309e-05
				GO:0006575	cellular modified amino acid metabolic process	0.00902163		GO:0071824	protein-DNA complex subunit organization	0.000133495
				GO:0072080	nephron tubule development	0.00947122		GO:0018130	heterocycle biosynthetic process	0.000137218
				GO:0003306	Wnt receptor signaling pathway involved in heart development	0.0100612		GO:1901566	organonitrogen compound biosynthetic process	0.000142277
				GO:0007377	germ-band extension	0.0100612		GO:0009156	ribonucleoside monophosphate biosynthetic process	0.000171854
				GO:0015914	phospholipid transport	0.0100612		GO:0072522	purine-containing compound biosynthetic process	0.00017837
				GO:0046425	regulation of JAK-STAT cascade	0.0100612		GO:0009260	ribonucleotide biosynthetic process	0.000206729
				GO:0050730	regulation of peptidyl-tyrosine phosphorylation	0.0100612		GO:0046390	ribose phosphate biosynthetic process	0.000206729
				GO:0060914	heart formation	0.0100612		GO:0009152	purine ribonucleotide biosynthetic process	0.000207563
				GO:0061316	canonical Wnt receptor signaling pathway involved in heart development	0.0100612		GO:0006164	purine nucleotide biosynthetic process	0.00023745
				GO:0071684	organism emergence from protective structure	0.0100612		GO:0009201	ribonucleoside triphosphate biosynthetic process	0.000247384
				GO:0043085	positive regulation of catalytic activity	0.0102866		GO:0034728	nucleosome organization	0.000257937
				GO:0072028	nephron morphogenesis	0.0104721		GO:0000413	protein peptidyl-prolyl isomerization	0.000260059
				GO:0009164	nucleoside catabolic process	0.0107538		GO:0007005	mitochondrion organization	0.000310003
				GO:0006352	DNA-dependent transcription, initiation	0.0107685		GO:0016070	RNA metabolic process	0.00036262
				GO:0006163	purine nucleotide metabolic process	0.0112113		GO:0044271	cellular nitrogen compound biosynthetic process	0.000385961
				GO:0048568	embryonic organ development	0.0116282		GO:0009161	ribonucleoside monophosphate metabolic process	0.000397625
				GO:0045892	negative regulation of transcription, DNA-dependent	0.0121142		GO:0000154	rRNA modification	0.000413355
				GO:0006997	nucleus organization	0.0127184		GO:0006616	SRP-dependent cotranslational protein targeting to membrane, translocation	0.000413355
				GO:0003136	negative regulation of heart induction by canonical Wnt receptor signaling pathway	0.0128616		GO:0008612	peptidyl-lysine modification to hypusine	0.000413355
				GO:0010884	positive regulation of lipid storage	0.0128616		GO:0043486	histone exchange	0.000413355
				GO:0035311	wing cell fate specification	0.0128616		GO:0046516	hypusine metabolic process	0.000413355
				GO:0035999	tetrahydrofolate interconversion	0.0128616		GO:0009119	ribonucleoside metabolic process	0.000455791
				GO:0061328	posterior Malpighian tubule development	0.0128616		GO:0006081	cellular aldehyde metabolic process	0.000464531
				GO:0070723	response to cholesterol	0.0128616		GO:0031122	cytoplasmic microtubule organization	0.000464531
				GO:0090381	regulation of heart induction	0.0128616		GO:0070988	demethylation	0.000464531
				GO:1901320	negative regulation of heart induction	0.0128616		GO:0006006	glucose metabolic process	0.000470392
				GO:1901701	cellular response to oxygen-containing compound	0.0129352		GO:0051258	protein polymerization	0.00048398
				GO:0008610	lipid biosynthetic process	0.0132969		GO:1901362	organic cyclic compound biosynthetic process	0.000487093
				GO:0008202	steroid metabolic process	0.0133572		GO:0006007	glucose catabolic process	0.000607698
				GO:0060571	morphogenesis of an epithelial fold	0.0139918		GO:0090304	nucleic acid metabolic process	0.000696032
				GO:0006760	folic acid-containing compound metabolic process	0.0145132		GO:0048873	homeostasis of number of cells within a tissue	0.000783557
				GO:0045834	positive regulation of lipid metabolic process	0.0145132		GO:0006378	mRNA polyadenylation	0.000791874
				GO:0072009	nephron epithelium development	0.0145132		GO:0034982	mitochondrial protein processing	0.000791874
				GO:0006366	transcription from RNA polymerase II promoter	0.0147009		GO:0042168	heme metabolic process	0.000791874
				GO:0009996	negative regulation of cell fate specification	0.0159039		GO:0006325	chromatin organization	0.000831186
				GO:0010454	negative regulation of cell fate commitment	0.0159039		GO:0016568	chromatin modification	0.000849954
				GO:0072073	kidney epithelium development	0.0159039		GO:0006338	chromatin remodeling	0.000893393
				GO:0021952	central nervous system projection neuron axonogenesis	0.0160181		GO:0019320	hexose catabolic process	0.000893393
				GO:1901615	organic hydroxy compound metabolic process	0.01612		GO:0001832	blastocyst growth	0.000922528
				GO:1901136	carbohydrate derivative catabolic process	0.0164282		GO:0001833	inner cell mass cell proliferation	0.000922528
				GO:0043405	regulation of MAP kinase activity	0.0169482		GO:0006436	tryptophanyl-tRNA aminoacylation	0.000922528
				GO:0072006	nephron development	0.0169482		GO:0009221	pyrimidine deoxyribonucleotide biosynthetic process	0.000922528
				GO:0014016	neuroblast differentiation	0.0171342		GO:0009265	2'-deoxyribonucleotide biosynthetic process	0.000922528
				GO:0031589	cell-substrate adhesion	0.0171342		GO:0046385	deoxyribose phosphate biosynthetic process	0.000922528
				GO:0034976	response to endoplasmic reticulum stress	0.0171342		GO:0033013	tetrapyrrole metabolic process	0.000989911
				GO:0006807	nitrogen compound metabolic process	0.0178188		GO:0090407	organophosphate biosynthetic process	0.00101561
				GO:0000188	inactivation of MAPK activity	0.0181037		GO:0051225	spindle assembly	0.00101905
				GO:0009264	deoxyribonucleotide catabolic process	0.0181037		GO:0046365	monosaccharide catabolic process	0.00107414
				GO:0010225	response to UV-C	0.0181037		GO:0042278	purine nucleoside metabolic process	0.0010788
				GO:0016926	protein desumoylation	0.0181037		GO:0043044	ATP-dependent chromatin remodeling	0.00127224
				GO:0030488	tRNA methylation	0.0181037		GO:0007051	spindle organization	0.00154612
				GO:0031116	positive regulation of microtubule polymerization	0.0181037		GO:0046128	purine ribonucleoside metabolic process	0.00156672
				GO:0031294	lymphocyte costimulation	0.0181037		GO:0051186	cofactor metabolic process	0.00172865
				GO:0031295	T cell costimulation	0.0181037		GO:0006778	porphyrin-containing compound metabolic process	0.00194703
				GO:0031529	ruffle organization	0.0181037		GO:0045451	pole plasm oskar mRNA localization	0.00194703
				GO:0034446	substrate adhesion-dependent cell spreading	0.0181037		GO:0033044	regulation of chromosome organization	0.00202671
				GO:0042310	vasoconstriction	0.0181037		GO:0072524	pyridine-containing compound metabolic process	0.00221638
				GO:0042992	negative regulation of transcription factor import into nucleus	0.0181037		GO:0006414	translational elongation	0.00233695
				GO:0042994	cytoplasmic sequestering of transcription factor	0.0181037		GO:0032543	mitochondrial translation	0.00243229
				GO:0046386	deoxyribose phosphate catabolic process	0.0181037		GO:0010507	negative regulation of autophagy	0.00246371
				GO:0048601	oocyte morphogenesis	0.0181037		GO:0007098	centrosome cycle	0.00275028
				GO:0050688	regulation of defense response to virus	0.0181037		GO:0010506	regulation of autophagy	0.00286106
				GO:0050690	regulation of defense response to virus by virus	0.0181037		GO:0010591	regulation of lamellipodium assembly	0.00286106
				GO:0072383	plus-end-directed vesicle transport along microtubule	0.0181037		GO:0065002	intracellular protein transmembrane transport	0.00286106
				GO:0072386	plus-end-directed organelle transport along microtubule	0.0181037		GO:0071806	protein transmembrane transport	0.00286106
				GO:0033124	regulation of GTP catabolic process	0.0181757		GO:0000959	mitochondrial RNA metabolic process	0.00342122
				GO:0043549	regulation of kinase activity	0.0181858		GO:0006390	transcription from mitochondrial promoter	0.00342122
				GO:0009608	response to symbiont	0.0187193		GO:0006430	lysyl-tRNA aminoacylation	0.00342122
				GO:0014019	neuroblast development	0.0187193		GO:0007175	negative regulation of epidermal growth factor-activated receptor activity	0.00342122
				GO:0016126	sterol biosynthetic process	0.0187193		GO:0034394	protein localization to cell surface	0.00342122
				GO:0021522	spinal cord motor neuron differentiation	0.0187193		GO:0080111	DNA demethylation	0.00342122
				GO:0035221	genital disc pattern formation	0.0187193		GO:2000272	negative regulation of receptor activity	0.00342122
				GO:0035224	genital disc anterior/posterior pattern formation	0.0187193		GO:0019318	hexose metabolic process	0.00354244
				GO:0051054	positive regulation of DNA metabolic process	0.0187193		GO:0006098	pentose-phosphate shunt	0.00383783
				GO:0006998	nuclear envelope organization	0.0187686		GO:0006740	NADPH regeneration	0.00383783
				GO:0009151	purine deoxyribonucleotide metabolic process	0.0187686		GO:0031100	organ regeneration	0.00383783
				GO:0010842	retina layer formation	0.0187686		GO:0019094	pole plasm mRNA localization	0.00406164
				GO:0030903	notochord development	0.0187686		GO:0060811	intracellular mRNA localization involved in anterior/posterior axis specification	0.00406164
				GO:0033301	cell cycle comprising mitosis without cytokinesis	0.0187686		GO:0072350	tricarboxylic acid metabolic process	0.00454881
				GO:0034331	cell junction maintenance	0.0187686		GO:0072521	purine-containing compound metabolic process	0.00483755
				GO:0034367	macromolecular complex remodeling	0.0187686		GO:0043631	RNA polyadenylation	0.0055975
				GO:0035186	syncytial blastoderm mitotic cell cycle	0.0187686		GO:0048872	homeostasis of number of cells	0.0055975
				GO:0035264	multicellular organism growth	0.0187686		GO:1901137	carbohydrate derivative biosynthetic process	0.00612646
				GO:0042755	eating behavior	0.0187686		GO:0018208	peptidyl-proline modification	0.00640443
				GO:0046033	AMP metabolic process	0.0187686		GO:0051298	centrosome duplication	0.00658178
				GO:0048072	compound eye pigmentation	0.0187686		GO:0009259	ribonucleotide metabolic process	0.00744694
				GO:0070830	tight junction assembly	0.0187686		GO:0019693	ribose phosphate metabolic process	0.00744694
				GO:0085029	extracellular matrix assembly	0.0187686		GO:0007316	pole plasm RNA localization	0.00751781
				GO:0046486	glycerolipid metabolic process	0.0188256		GO:0060810	intracellular mRNA localization involved in pattern specification process	0.00751781
				GO:0044255	cellular lipid metabolic process	0.0189137		GO:0006283	transcription-coupled nucleotide-excision repair	0.00756101
				GO:0006084	acetyl-CoA metabolic process	0.0195446		GO:0006829	zinc ion transport	0.00756101
				GO:0035277	spiracle morphogenesis, open tracheal system	0.0195446		GO:0009394	2'-deoxyribonucleotide metabolic process	0.00756101
				GO:1900542	regulation of purine nucleotide metabolic process	0.0195536		GO:0015718	monocarboxylic acid transport	0.00756101
				GO:0033674	positive regulation of kinase activity	0.0212106		GO:0045765	regulation of angiogenesis	0.00756101
				GO:0051338	regulation of transferase activity	0.0212371		GO:0019637	organophosphate metabolic process	0.0076638
				GO:0030031	cell projection assembly	0.0213993		GO:0006189	'de novo' IMP biosynthetic process	0.00793302
				GO:0010604	positive regulation of macromolecule metabolic process	0.0219135		GO:0006782	protoporphyrinogen IX biosynthetic process	0.00793302
				GO:0072521	purine-containing compound metabolic process	0.02236		GO:0007176	regulation of epidermal growth factor-activated receptor activity	0.00793302
				GO:0009411	response to UV	0.0226152		GO:0009263	deoxyribonucleotide biosynthetic process	0.00793302
				GO:0051253	negative regulation of RNA metabolic process	0.0228899		GO:0034644	cellular response to UV	0.00793302
				GO:0003158	endothelium development	0.0231738		GO:0035510	DNA dealkylation	0.00793302
				GO:0043406	positive regulation of MAP kinase activity	0.0231738		GO:0046501	protoporphyrinogen IX metabolic process	0.00793302
				GO:0042445	hormone metabolic process	0.0234863		GO:0061099	negative regulation of protein tyrosine kinase activity	0.00793302
				GO:0051052	regulation of DNA metabolic process	0.0237369		GO:0018193	peptidyl-amino acid modification	0.00932426
				GO:0006302	double-strand break repair	0.0242887		GO:0002475	antigen processing and presentation via MHC class Ib	0.00948587
				GO:0007522	visceral muscle development	0.0250636		GO:0002685	regulation of leukocyte migration	0.00948587
				GO:0007523	larval visceral muscle development	0.0250636		GO:0002686	negative regulation of leukocyte migration	0.00948587
				GO:0007562	eclosion	0.0250636		GO:0006107	oxaloacetate metabolic process	0.00948587
				GO:0007569	cell aging	0.0250636		GO:0006267	pre-replicative complex assembly	0.00948587
				GO:0030433	ER-associated protein catabolic process	0.0250636		GO:0006335	DNA replication-dependent nucleosome assembly	0.00948587
				GO:0061320	pericardial nephrocyte differentiation	0.0250636		GO:0006421	asparaginyl-tRNA aminoacylation	0.00948587
				GO:0072091	regulation of stem cell proliferation	0.0250636		GO:0006449	regulation of translational termination	0.00948587
				GO:0031329	regulation of cellular catabolic process	0.0250864		GO:0006452	translational frameshifting	0.00948587
				GO:0042278	purine nucleoside metabolic process	0.0252511		GO:0006787	porphyrin-containing compound catabolic process	0.00948587
				GO:0009150	purine ribonucleotide metabolic process	0.0253175		GO:0007053	spindle assembly involved in male meiosis	0.00948587
				GO:0051347	positive regulation of transferase activity	0.0259473		GO:0008615	pyridoxine biosynthetic process	0.00948587
				GO:0070887	cellular response to chemical stimulus	0.0261662		GO:0009211	pyrimidine deoxyribonucleoside triphosphate metabolic process	0.00948587
				GO:0046128	purine ribonucleoside metabolic process	0.0263581		GO:0009438	methylglyoxal metabolic process	0.00948587
				GO:0031327	negative regulation of cellular biosynthetic process	0.0263894		GO:0015840	urea transport	0.00948587
				GO:0046653	tetrahydrofolate metabolic process	0.0264191		GO:0018342	protein prenylation	0.00948587
				GO:0070593	dendrite self-avoidance	0.0264191		GO:0018344	protein geranylgeranylation	0.00948587
				GO:0097306	cellular response to alcohol	0.0264191		GO:0019755	one-carbon compound transport	0.00948587
				GO:0043087	regulation of GTPase activity	0.0271094		GO:0030041	actin filament polymerization	0.00948587
				GO:0006508	proteolysis	0.0284035		GO:0030579	ubiquitin-dependent SMAD protein catabolic process	0.00948587
				GO:0009894	regulation of catabolic process	0.0284124		GO:0032642	regulation of chemokine production	0.00948587
				GO:0009890	negative regulation of biosynthetic process	0.0290954		GO:0032682	negative regulation of chemokine production	0.00948587
				GO:0043254	regulation of protein complex assembly	0.0291476		GO:0032801	receptor catabolic process	0.00948587
				GO:0000724	double-strand break repair via homologous recombination	0.0302385		GO:0033015	tetrapyrrole catabolic process	0.00948587
				GO:0000725	recombinational repair	0.0302385		GO:0034442	regulation of lipoprotein oxidation	0.00948587
				GO:0044093	positive regulation of molecular function	0.0304452		GO:0034443	negative regulation of lipoprotein oxidation	0.00948587
				GO:0009144	purine nucleoside triphosphate metabolic process	0.0306376		GO:0034723	DNA replication-dependent nucleosome organization	0.00948587
				GO:0009205	purine ribonucleoside triphosphate metabolic process	0.0306376		GO:0042167	heme catabolic process	0.00948587
				GO:0000086	G2/M transition of mitotic cell cycle	0.0311991		GO:0042819	vitamin B6 biosynthetic process	0.00948587
				GO:0002791	regulation of peptide secretion	0.0314945		GO:0042822	pyridoxal phosphate metabolic process	0.00948587
				GO:0006354	DNA-dependent transcription, elongation	0.0314945		GO:0042823	pyridoxal phosphate biosynthetic process	0.00948587
				GO:0021515	cell differentiation in spinal cord	0.0314945		GO:0043097	pyrimidine nucleoside salvage	0.00948587
				GO:0035309	wing and notum subfield formation	0.0314945		GO:0045678	positive regulation of R7 cell differentiation	0.00948587
				GO:0036315	cellular response to sterol	0.0314945		GO:0045905	positive regulation of translational termination	0.00948587
				GO:0046883	regulation of hormone secretion	0.0314945		GO:0046149	pigment catabolic process	0.00948587
				GO:0050796	regulation of insulin secretion	0.0314945		GO:0046534	positive regulation of photoreceptor cell differentiation	0.00948587
				GO:0061318	renal filtration cell differentiation	0.0314945		GO:0046635	positive regulation of alpha-beta T cell activation	0.00948587
				GO:0090087	regulation of peptide transport	0.0314945		GO:0046638	positive regulation of alpha-beta T cell differentiation	0.00948587
				GO:0090276	regulation of peptide hormone secretion	0.0314945		GO:0048003	antigen processing and presentation of lipid antigen via MHC class Ib	0.00948587
				GO:0019748	secondary metabolic process	0.0318925		GO:0048007	antigen processing and presentation, exogenous lipid antigen via MHC class Ib	0.00948587
				GO:0001678	cellular glucose homeostasis	0.0335309		GO:0048499	synaptic vesicle membrane organization	0.00948587
				GO:0006385	transcription elongation from RNA polymerase III promoter	0.0335309		GO:0048662	negative regulation of smooth muscle cell proliferation	0.00948587
				GO:0006386	termination of RNA polymerase III transcription	0.0335309		GO:0050746	regulation of lipoprotein metabolic process	0.00948587
				GO:0021955	central nervous system neuron axonogenesis	0.0335309		GO:0050748	negative regulation of lipoprotein metabolic process	0.00948587
				GO:0032875	regulation of DNA endoreduplication	0.0335309		GO:0051136	regulation of NK T cell differentiation	0.00948587
				GO:0032876	negative regulation of DNA endoreduplication	0.0335309		GO:0051138	positive regulation of NK T cell differentiation	0.00948587
				GO:0042691	positive regulation of crystal cell differentiation	0.0335309		GO:0051895	negative regulation of focal adhesion assembly	0.00948587
				GO:0045612	positive regulation of hemocyte differentiation	0.0335309		GO:0060587	regulation of lipoprotein lipid oxidation	0.00948587
				GO:0048073	regulation of eye pigmentation	0.0335309		GO:0060588	negative regulation of lipoprotein lipid oxidation	0.00948587
				GO:0048076	regulation of compound eye pigmentation	0.0335309		GO:0061088	regulation of sequestering of zinc ion	0.00948587
				GO:2000104	negative regulation of DNA-dependent DNA replication	0.0335309		GO:0070544	histone H3-K36 demethylation	0.00948587
				GO:0071704	organic substance metabolic process	0.0348156		GO:0071637	regulation of monocyte chemotactic protein-1 production	0.00948587
				GO:0010558	negative regulation of macromolecule biosynthetic process	0.0349695		GO:0071638	negative regulation of monocyte chemotactic protein-1 production	0.00948587
				GO:0006641	triglyceride metabolic process	0.0358756		GO:0090306	spindle assembly involved in meiosis	0.00948587
				GO:0007160	cell-matrix adhesion	0.0358756		GO:0097354	prenylation	0.00948587
				GO:0033500	carbohydrate homeostasis	0.0358756		GO:1900015	regulation of cytokine production involved in inflammatory response	0.00948587
				GO:0035567	non-canonical Wnt receptor signaling pathway	0.0358756		GO:1900016	negative regulation of cytokine production involved in inflammatory response	0.00948587
				GO:0046889	positive regulation of lipid biosynthetic process	0.0358756		GO:1901889	negative regulation of cell junction assembly	0.00948587
				GO:1901360	organic cyclic compound metabolic process	0.0359036		GO:2000097	regulation of smooth muscle cell-matrix adhesion	0.00948587
				GO:0019216	regulation of lipid metabolic process	0.0359916		GO:2000098	negative regulation of smooth muscle cell-matrix adhesion	0.00948587
				GO:2000113	negative regulation of cellular macromolecule biosynthetic process	0.0365485		GO:2000401	regulation of lymphocyte migration	0.00948587
				GO:1901658	glycosyl compound catabolic process	0.0369015		GO:2000402	negative regulation of lymphocyte migration	0.00948587
				GO:0008152	metabolic process	0.0369376		GO:2000404	regulation of T cell migration	0.00948587
				GO:0006732	coenzyme metabolic process	0.0386924		GO:2000405	negative regulation of T cell migration	0.00948587
				GO:0045785	positive regulation of cell adhesion	0.0387497		GO:0018205	peptidyl-lysine modification	0.00992921
				GO:0002252	immune effector process	0.0391621		GO:1901607	alpha-amino acid biosynthetic process	0.0102629
				GO:0030900	forebrain development	0.0392936		GO:0006220	pyrimidine nucleotide metabolic process	0.0116293
				GO:0048754	branching morphogenesis of an epithelial tube	0.0392936		GO:0010833	telomere maintenance via telomere lengthening	0.0116405
				GO:0046039	GTP metabolic process	0.0398264		GO:0019692	deoxyribose phosphate metabolic process	0.0116405
				GO:0019219	regulation of nucleobase-containing compound metabolic process	0.0404824		GO:0042398	cellular modified amino acid biosynthetic process	0.0120249
				GO:0008654	phospholipid biosynthetic process	0.0408214		GO:0000302	response to reactive oxygen species	0.0127045
				GO:0007365	periodic partitioning	0.0408575		GO:0007095	mitotic G2 DNA damage checkpoint	0.0127045
				GO:0007599	hemostasis	0.0408575		GO:0006096	glycolysis	0.0130472
				GO:0050817	coagulation	0.0408575		GO:0006397	mRNA processing	0.0135675
				GO:0006914	autophagy	0.0414667		GO:0005996	monosaccharide metabolic process	0.0138815
				GO:0021537	telencephalon development	0.0414667		GO:0009150	purine ribonucleotide metabolic process	0.0141079
				GO:0006275	regulation of DNA replication	0.0415015		GO:0000722	telomere maintenance via recombination	0.0147219
				GO:0043410	positive regulation of MAPK cascade	0.0415015		GO:0001953	negative regulation of cell-matrix adhesion	0.0147219
				GO:0042325	regulation of phosphorylation	0.0417194		GO:0010812	negative regulation of cell-substrate adhesion	0.0147219
				GO:0048808	male genitalia morphogenesis	0.041838		GO:0032201	telomere maintenance via semi-conservative replication	0.0147219
				GO:0060070	canonical Wnt receptor signaling pathway	0.0418872		GO:0061097	regulation of protein tyrosine kinase activity	0.0147219
				GO:0008645	hexose transport	0.0430665		GO:0000723	telomere maintenance	0.0152279
				GO:0015749	monosaccharide transport	0.0430665		GO:0032200	telomere organization	0.0152279
				GO:0035217	labial disc development	0.0430665		GO:0006206	pyrimidine nucleobase metabolic process	0.0153136
				GO:0046686	response to cadmium ion	0.0430665		GO:0072528	pyrimidine-containing compound biosynthetic process	0.0155547
				GO:0061319	nephrocyte differentiation	0.0430665		GO:0048024	regulation of mRNA splicing, via spliceosome	0.0156324
				GO:0071390	cellular response to ecdysone	0.0430665		GO:0044724	single-organism carbohydrate catabolic process	0.0156893
				GO:0006140	regulation of nucleotide metabolic process	0.0431974		GO:0065004	protein-DNA complex assembly	0.0160624
				GO:0003018	vascular process in circulatory system	0.0446184		GO:0016569	covalent chromatin modification	0.0164198
				GO:0006368	transcription elongation from RNA polymerase II promoter	0.0446184		GO:0016570	histone modification	0.0164198
				GO:0007068	negative regulation of transcription during mitosis	0.0446184		GO:0042254	ribosome biogenesis	0.0164824
				GO:0007070	negative regulation of transcription from RNA polymerase II promoter during mitosis	0.0446184		GO:0006163	purine nucleotide metabolic process	0.0167921
				GO:0007502	digestive tract mesoderm development	0.0446184		GO:0006783	heme biosynthetic process	0.0169024
				GO:0010811	positive regulation of cell-substrate adhesion	0.0446184		GO:0006733	oxidoreduction coenzyme metabolic process	0.0202122
				GO:0010889	regulation of sequestering of triglyceride	0.0446184		GO:0050684	regulation of mRNA processing	0.0205775
				GO:0010890	positive regulation of sequestering of triglyceride	0.0446184		GO:0006221	pyrimidine nucleotide biosynthetic process	0.0206934
				GO:0016558	protein import into peroxisome matrix	0.0446184		GO:0016052	carbohydrate catabolic process	0.0214721
				GO:0034260	negative regulation of GTPase activity	0.0446184		GO:0006403	RNA localization	0.0216789
				GO:0043506	regulation of JUN kinase activity	0.0446184		GO:0046496	nicotinamide nucleotide metabolic process	0.0225446
				GO:0045740	positive regulation of DNA replication	0.0446184		GO:0007029	endoplasmic reticulum organization	0.0234347
				GO:0045896	regulation of transcription during mitosis	0.0446184		GO:0009262	deoxyribonucleotide metabolic process	0.0234347
				GO:0046021	regulation of transcription from RNA polymerase II promoter, mitotic	0.0446184		GO:0006123	mitochondrial electron transport, cytochrome c to oxygen	0.0239156
				GO:0050880	regulation of blood vessel size	0.0446184		GO:0006264	mitochondrial DNA replication	0.0239156
				GO:0060260	regulation of transcription initiation from RNA polymerase II promoter	0.0446184		GO:0006482	protein demethylation	0.0239156
				GO:0060326	cell chemotaxis	0.0446184		GO:0008214	protein dealkylation	0.0239156
				GO:0061028	establishment of endothelial barrier	0.0446184		GO:0010469	regulation of receptor activity	0.0239156
				GO:0071322	cellular response to carbohydrate stimulus	0.0446184		GO:0016577	histone demethylation	0.0239156
				GO:0071326	cellular response to monosaccharide stimulus	0.0446184		GO:0032042	mitochondrial DNA metabolic process	0.0239156
				GO:0071331	cellular response to hexose stimulus	0.0446184		GO:0045676	regulation of R7 cell differentiation	0.0239156
				GO:0071333	cellular response to glucose stimulus	0.0446184		GO:0050732	negative regulation of peptidyl-tyrosine phosphorylation	0.0239156
				GO:2000142	regulation of DNA-dependent transcription, initiation	0.0446184		GO:0051881	regulation of mitochondrial membrane potential	0.0239156
				GO:0042327	positive regulation of phosphorylation	0.046601		GO:0031572	G2 DNA damage checkpoint	0.0245137
				GO:0006066	alcohol metabolic process	0.0469678		GO:0043066	negative regulation of apoptotic process	0.0246283
				GO:0061138	morphogenesis of a branching epithelium	0.0469678		GO:0043484	regulation of RNA splicing	0.0254989
				GO:0006518	peptide metabolic process	0.0486681		GO:0008652	cellular amino acid biosynthetic process	0.0261319
				GO:0007418	ventral midline development	0.0489972		GO:0003416	endochondral bone growth	0.0266125
				GO:0008203	cholesterol metabolic process	0.0489972		GO:0006434	seryl-tRNA aminoacylation	0.0266125
				GO:0035166	post-embryonic hemopoiesis	0.0489972		GO:0006564	L-serine biosynthetic process	0.0266125
				GO:0042593	glucose homeostasis	0.0489972		GO:0008614	pyridoxine metabolic process	0.0266125
				GO:0045446	endothelial cell differentiation	0.0489972		GO:0009631	cold acclimation	0.0266125
				GO:0060573	cell fate specification involved in pattern specification	0.0489972		GO:0010640	regulation of platelet-derived growth factor receptor signaling pathway	0.0266125
				GO:0061311	cell surface receptor signaling pathway involved in heart development	0.0489972		GO:0010642	negative regulation of platelet-derived growth factor receptor signaling pathway	0.0266125
				GO:0006357	regulation of transcription from RNA polymerase II promoter	0.0498235		GO:0016584	nucleosome positioning	0.0266125
				GO:0043161				GO:0035511	oxidative DNA demethylation	0.0266125
				GO:0007596				GO:0042766	nucleosome mobilization	0.0266125
								GO:0042816	vitamin B6 metabolic process	0.0266125
								GO:0045582	positive regulation of T cell differentiation	0.0266125
								GO:0045901	positive regulation of translational elongation	0.0266125
								GO:0046491	L-methylmalonyl-CoA metabolic process	0.0266125
								GO:0048096	chromatin-mediated maintenance of transcription	0.0266125
								GO:0048660	regulation of smooth muscle cell proliferation	0.0266125
								GO:0090307	spindle assembly involved in mitosis	0.0266125
								GO:0019362	pyridine nucleotide metabolic process	0.0267488
								GO:0009141	nucleoside triphosphate metabolic process	0.0271411
								GO:0009144	purine nucleoside triphosphate metabolic process	0.0272869
								GO:0009205	purine ribonucleoside triphosphate metabolic process	0.0272869
								GO:0070925	organelle assembly	0.0273148
								GO:0000022	mitotic spindle elongation	0.0274918
								GO:0051231	spindle elongation	0.0274918
								GO:0060548	negative regulation of cell death	0.0283013
								GO:0043069	negative regulation of programmed cell death	0.0287114
								GO:0008298	intracellular mRNA localization	0.0296774
								GO:0051604	protein maturation	0.0300009
								GO:0000226	microtubule cytoskeleton organization	0.0310788
								GO:0031124	mRNA 3'-end processing	0.0311301
								GO:0000079	regulation of cyclin-dependent protein serine/threonine kinase activity	0.0312982
								GO:0006779	porphyrin-containing compound biosynthetic process	0.0312982
								GO:0046134	pyrimidine nucleoside biosynthetic process	0.0317375
								GO:0006739	NADP metabolic process	0.0317512
								GO:0007629	flight behavior	0.0317512
								GO:1901135	carbohydrate derivative metabolic process	0.0352961
								GO:0009411	response to UV	0.0355054
								GO:0006297	nucleotide-excision repair, DNA gap filling	0.0355357
								GO:0006563	L-serine metabolic process	0.0355357
								GO:0006396	RNA processing	0.0356025
								GO:0090101	negative regulation of transmembrane receptor protein serine/threonine kinase signaling pathway	0.0390445
								GO:0016485	protein processing	0.0398398
								GO:0016053	organic acid biosynthetic process	0.0398653
								GO:0046394	carboxylic acid biosynthetic process	0.0398653
								GO:0006277	DNA amplification	0.0405277
								GO:0031056	regulation of histone modification	0.0405277
								GO:0031330	negative regulation of cellular catabolic process	0.0405277
								GO:0033014	tetrapyrrole biosynthetic process	0.0405277
								GO:0046683	response to organophosphorus	0.0405277
								GO:0040029	regulation of gene expression, epigenetic	0.0408751
								GO:0006732	coenzyme metabolic process	0.0411228
								GO:0006413	translational initiation	0.0435562
								GO:0006333	chromatin assembly or disassembly	0.0472758
								GO:0032392	DNA geometric change	0.0472758
								GO:0032508	DNA duplex unwinding	0.0472758
								GO:0009112	nucleobase metabolic process	0.0480127
								GO:0072527	pyrimidine-containing compound metabolic process	0.0486398
								GO:0044773	mitotic DNA damage checkpoint	0.0487916
								GO:0044774	mitotic DNA integrity checkpoint	0.0487916
								GO:0000002	mitochondrial genome maintenance	0.049523
								GO:0009225	nucleotide-sugar metabolic process	0.049523
								GO:0006307	DNA dealkylation involved in DNA repair	0.0498039
								GO:0007628	adult walking behavior	0.0498039
								GO:0009409	response to cold	0.0498039
								GO:0016925	protein sumoylation	0.0498039
								GO:0043174	nucleoside salvage	0.0498039
								GO:0043243	positive regulation of protein complex disassembly	0.0498039
								GO:0044243	multicellular organismal catabolic process	0.0498039
								GO:0045500	sevenless signaling pathway	0.0498039
								GO:0045621	positive regulation of lymphocyte differentiation	0.0498039
								GO:0046940	nucleoside monophosphate phosphorylation	0.0498039
								GO:0048025	negative regulation of mRNA splicing, via spliceosome	0.0498039
								GO:0048081	positive regulation of cuticle pigmentation	0.0498039
								GO:0050686	negative regulation of mRNA processing	0.0498039
								GO:0061085	regulation of histone H3-K27 methylation	0.0498039
								GO:0070613	regulation of protein processing	0.0498039
								GO:0070989	oxidative demethylation	0.0498039
								GO:0055085
								GO:0016071
								GO:0070271
								GO:0000381
								GO:0009199
								GO:0071897
								GO:0009129
								GO:0009130
								GO:0046034
								GO:0006796
								GO:0006461
								GO:0006094
								GO:0046532
								GO:1901342
								GO:0001952
								GO:0006188
								GO:0006270
								GO:0006611
								GO:0015949
								GO:0034614
								GO:0046040
								GO:0051188
								GO:0006793
								GO:0007265
								GO:0006575
								GO:0031123
								GO:0042440
								GO:0006308
								GO:0043112
								GO:0045931
								GO:0071478
								GO:0000718
								GO:0001306
								GO:0007571
								GO:0008089
								GO:0010256
								GO:0019673
								GO:0030336
								GO:0043650
								GO:0044349
								GO:0048087
								GO:0051148
								GO:0051205
								GO:0070076
								GO:0070584
								GO:0071577
								GO:0032259
								GO:0065003
								GO:0006312
								GO:0007307
								GO:0007465
								GO:0030512
								GO:0042059
								GO:0044728
								GO:0048260
								GO:0050730
								GO:0051084
								GO:0051099
								GO:0071482
								GO:1901185
								GO:0006886
								GO:0006614
								GO:0045047
								GO:0072599
								GO:0007017
								GO:0046131
								GO:0006275
								GO:0000077
								GO:0001701
								GO:0006334
								GO:0031497
								GO:0034599
								GO:0035193
								GO:0009987
								GO:0070972
								GO:0031570
								GO:0070647
								GO:0006222
								GO:0046049
								GO:0051098
								GO:0006090
								GO:0006812
								GO:0009895
								GO:0019319
								GO:0061136
								GO:0006613
								GO:0006213
								GO:0007093
								GO:0034220
								GO:0000737
								GO:0006309
								GO:0006538
								GO:0006801
								GO:0007068
								GO:0007070
								GO:0009110
								GO:0009200
								GO:0009226
								GO:0009794
								GO:0030174
								GO:0035065
								GO:0042364
								GO:0043388
								GO:0045666
								GO:0045727
								GO:0045896
								GO:0046021
								GO:0046349
								GO:0048853
								GO:0051271
								GO:0051893
								GO:0060350
								GO:0090109
								GO:1901663
								GO:1901888
								GO:1901983
								GO:2000146
								GO:2000756
								GO:0044265
								GO:0043933
								GO:0032787
								GO:0000086
								GO:0051276
								GO:0006839
								GO:0070727
								GO:1901605
								GO:0006536
								GO:0015988
								GO:0015991
								GO:0007346
								GO:0006458
								GO:0009065
								GO:0009084
								GO:0017004
								GO:0045862
								GO:0046500
								GO:0000075
								GO:0009173
								GO:0009174
								GO:0046148
								GO:0006612
								GO:0010035
								GO:0016571
								GO:0034470
								GO:0008344
								GO:0009451
								GO:0009069
								GO:0009127
								GO:0009168
								GO:0000291
								GO:0006556
								GO:0008293
								GO:0015908
								GO:0030514
								GO:0030588
								GO:0030589
								GO:0032785
								GO:0033119
								GO:0034244
								GO:0042065
								GO:0042066
								GO:0043928
								GO:0043967
								GO:0044259
								GO:0045668
								GO:0045815
								GO:0048079
								GO:0048132
								GO:0050870
								GO:0051187
								GO:1901661
								GO:0046132
								GO:0000209
								GO:0000712
								GO:0006271
								GO:0006304
								GO:0017015
								GO:0022616
								GO:0042058
								GO:0045580
								GO:0046634
								GO:0046637
								GO:0051307
								GO:1901184
								GO:0016573
								GO:0018393
								GO:0060491
								GO:0006996
								GO:0006364
								GO:0006289
								GO:0032869
								GO:0046364
								GO:0072593
								GO:0051246
								GO:1901068
								GO:0006475
								GO:0018394
								GO:0046039
								GO:0016072
								GO:0051052
								GO:0001818
								GO:0006298
								GO:0010810
								GO:0031331
								GO:0045619
								GO:0045807
								GO:0090329
								GO:0009220
								GO:0044283
								GO:0001523
								GO:0006448
								GO:0007446
								GO:0015936
								GO:0016101
								GO:0031060
								GO:0034969
								GO:0035158
								GO:0042308
								GO:0042886
								GO:0043649
								GO:0044236
								GO:0046605
								GO:0051568
								GO:0061077
								GO:0022613
								GO:0071214
								GO:0006470
								GO:0071822
								GO:0044711
								GO:0000377
								GO:0000398
								GO:0009064
								GO:0002683
								GO:0070646
								GO:0090092
								GO:0042787
								GO:0046824
								GO:0051101
								GO:0022411
								GO:0070201
								GO:0000041
								GO:0006401
								GO:0006184
								GO:0009218
								GO:0016197
								GO:0006473
								GO:0000375
								GO:1901069
								GO:0006261
								GO:0043414
								GO:0030162
								GO:0045787
								GO:0046822
								GO:0006544
								GO:0006721
								GO:0021549
								GO:0030262
								GO:0032436
								GO:0035296
								GO:0040001
								GO:0040013
								GO:0045833
								GO:0046939
								GO:0048793
								GO:0050000
								GO:0051303
								GO:0051668
								GO:1901800
								GO:1901575
								GO:0007315
								GO:0031099
								GO:0051236
								GO:0009126
								GO:0009167
								GO:0034968
								GO:0006259
								GO:0006310
								GO:0008340
								GO:0051304
								GO:0072525
								GO:0072594
								GO:1901701
								GO:0009057
								GO:0000288
								GO:0006979
								GO:0010259
								GO:0034622
								GO:0034613
								GO:0009636
								GO:0016579
								GO:0042306
								GO:1900180
								GO:0016482
								GO:0043434
								GO:1901652
								GO:0001510
								GO:0006749
								GO:0030902
								GO:0032784
								GO:0045454
								GO:0051053
								GO:0009070
								GO:0032103
