# Supplementary material for: Gonadal transcriptomic analysis and differentially expressed genes in the testis and ovary of the Pacific white shrimp (Litopenaeus vannamei)
Source: BMC Genomics. 2015 Nov 25;16:1006. doi: 10.1186/s12864-015-2219-4 (PMC4659196; doi:10.1186/s12864-015-2219-4)
Supplement: Additional file 1: Figure S1. — Histological features of the testis and pre-eyestalk ablation shrimp ovary. Both gonads are in early development stages and contain mostly spermatogonia, spermatocytes, oogonia and oocytes. Table S1. List of KEGG pathways for gonadally expressed genes. Table S2. List of differentially expressed genes in male and female gonads. (FDR < 0.001). Table S3. Enriched GO terms and pathways for sex-biased genes. Table S4. Primers and verification information of male-biased genes. Table S5. Primers and verification information of female-biased genes. Table S6. The distributions of SSRs in unigenes and primers for SSRs. (ZIP 3741 kb) [file 12864_2015_2219_MOESM1_ESM.zip › Table S4.xls]

## Sheet: Sheet1
primer name	Sequence ID	Forward primer (5'to 3')	Reverse primer (5'to 3')	size(bp)	Bioinformatic analysis (OB, TB)	Fold change	FDR	Semi-quantitive PCR validation	RQ(T/O)	qPCR validation (T-Test)	Nr-annotation
TB4	Unigene916_All	CTTCGTGTGGGTCAATGG	GCAGATCATGGCGTAGTG	172	TB	9.64781	9.37743e-207	/	18.2836	**	--
TB6	Unigene13080_All	ATTGGAGTTGAACAGGCTAC	TGGAATGTCAGGAGGAGAG	246	TB	4.06475	7.92543e-82	/	7.56051	**	Solute carrier organic anion transporter family member 4C1 OS=Mus musculus GN=Slco4c1 PE=2 SV=1
TB8	Unigene8661_All	CCCTTCTCTCAGACCTTCC	GGCAGTTCCATGTGTAGTG	106	TB	11.9508	0	/	97.0744	**	--
TB10	Unigene1205_All	GTAGCAGAAGCAGGTATTGAG	AGAATAGGCAAGAGGTCCAG	185	TB	2.19975	1.89921e-29	/	2.44131	**	Neuron navigator 2 [Crassostrea gigas]
TB11	Unigene14488_All	CTACCCTGCTGTTTGGAAG	GCCTTGACAGTGGTTCTAC	110	TB	8.10595	6.75647e-09	/	58.9547	**	--
TB12	Unigene8480_All	CGTCCTTCATCTTCTCCTTC	CATCCACTTGGCGTCTTG	160	TB	13.2006	0	/	53.2088	**	Transforming growth factor-beta-induced protein ig-h3 OS=Mus musculus GN=Tgfbi PE=2 SV=1
TB13	Unigene6291_All	TCACGACTGGAGGAATGG	GATGATGGCTGATTGCTTATC	217	TB	46.0956	1.65277e-117	/	64.3364	**	Receptor-type tyrosine-protein phosphatase T [Crassostrea gigas]
TB15	Unigene2551_All	GGTTCAGTACAATGTGTTCAG	GTCATCATCGTGGTCGTAG	145	TB	11.6946	1.41873e-169	/	59.2794	**	melanization interactin protein [Pacifastacus leniusculus]
TB16	Unigene19396_All	AGTGCGTTTGGGTAATGTC	GAATACGGAAGACTCAGGTG	112	TB	24.3155	2.29104e-06	/	200.741	**	--
TB17	Unigene2838_All	GACGACCGAGATCAAGTTC	CGTGTGAATTTACAGTCCTTC	147	TB	5.52736	2.9182e-135	/	21.292	**	intracellular fatty acid binding protein [Pacifastacus leniusculus]
TB18	CL911.Contig2_All	CGGATGAGTGAATAAGAATCG	TGGCGAGGACAACATTTC	133	TB	47.5342	9.73081e-13	/	342.153	**	--
TB19	Unigene6879_All	ACTACCAGACTACAGAATTGC	TACCAGAATAGAACGACACAG	169	TB	56.7483	1.04365e-44	/	84.8446	**	Scylla paramamosain amino acids transporter mRNA, partial cds
TB20	Unigene1920_All	TGTCCATCCACTCTGTCTC	TCTCTGGCTGGTCTTGTG	137	TB	34.0152	2.89225e-216	/	186.804	**	PREDICTED: 4-coumarate--CoA ligase-like [Strongylocentrotus purpuratus]
TB21	Unigene6062_All	AAGGAACAGAACACGGTAAG	GAGCACCAACGGAAGTAC	167	TB	79.5904	1.07218e-106	/	194.741	**	--
TB23	Unigene511_All	CATTGGTGGCATGGAGTG	AGGAGGTCAGGCTTCTTG	186	TB	25.8268	6.78886e-67	/	102.59	**	Beta,beta-carotene 15,15'-monooxygenase OS=Gallus gallus GN=BCMO1 PE=1 SV=1
TB24	Unigene15520_All	CAGGATAGCAGTATTCAGGAG	ACGAGAAGGAACTTATCAAGG	226	TB	12.3992	0	/	67.2451	**	cytochrome c oxidase subunit III [Litopenaeus vannamei]
TB25	Unigene9139_All	ATATAGCCGCACCTCCTAC	CTCGAACCTTGCCAGAAC	201	TB	11.4881	0	/	196.529	**	NADH dehydrogenase subunit 4 [Litopenaeus vannamei]
TB26	Unigene5297_All	GTCGCTCAATACTTCTCTCC	GCAGCACTTCTTGTCCTC	137	TB	64.7218	0	/	248.069	**	PREDICTED: metallothionein-1F-like [Ailuropoda melanoleuca]
TB27	Unigene6055_All	GGATTGGATTCTGTTCGTTAC	ATACTCTGTGAATTGCCTCTC	209	TB	11.6575	3.27452e-25	/	56.4052	**	neuroparsin 1 precursor [Schistocerca gregaria]
TB28	CL756.Contig1_All	TTCTCGCTCCTCCTTCTG	GATAAGTTCGCTCCTCGTAG	145	TB	16.045	2.27029e-118	/	19.5246	**	Heme-binding protein 2 OS=Homo sapiens GN=HEBP2 PE=1 SV=1
TB1	Unigene11959_All	TCACTGCTCCTCACACTAAG	AATCGTTCCATTGTTCCTCTG	102	TB	948.783	0	/	1415.06	**	--
TB14	CL550.Contig2_All	GGCTTCACCTCACTCCTG	ATCATAGATGGCTTCGTTGTC	192	TB	27.8745	0	/	-5.60079	**	alpha-I tubulin [Cherax quadricarinatus]
TB2	Unigene15830_All	CAGTCCATCGTCAAGTACATC	CTTCGCCTTCTTCGTGTTC	243	TB	825.495	0	/	3967.48	**	histone H1-beta, late embryonic [Strongylocentrotus purpuratus]
TB22	Unigene7663_All	CGAGCGTATGAAGCAGAAC	TGGGATTGGACTATGGTAAGG	128	TB	22.2645	0	/	54.8075	**	PREDICTED: DNA excision repair protein haywire [Apis mellifera]
TB3	Unigene16117_All	ACATAGACCTGGCTCATACG	CCACATTCCAATCGCTTCC	133	TB	4618.69	0	/	64216.2	**	argonaute-3 [Penaeus monodon]
TB49	CL2601.Contig2_All	CTCTTGGTTCTCTTGGTGATG	TATGGTGGTGGTGGTGATG	156	TB	11.1472	0	/	28.1481	**	Homo sapiens X BAC RP11-1051N9
TB5	CL535.Contig2_All	GGAAGGCAGAGTGGAGTG	TTGGCATTATCTTGGCAGTG	150	TB	133.512	0	/	33.5451	**	Histone-lysine N-methyltransferase PRDM9 OS=Mus musculus GN=Prdm9 PE=1 SV=2
TB51	Unigene11824_All	CATGCTTGCTGTGACTCTC	CGTGGCTGTTGCTTCTTG	118	TB	9.2302	0	/	12.8859	**	Ankyrin repeat domain-containing protein 13B OS=Homo sapiens GN=ANKRD13B PE=2 SV=4
TB53	CL2710.Contig1_All	CAATGGAGAGGAAGGAGAGG	AGAGGTAGCATCAGCACTG	115	TB	10.3549	0	/	13.3752	**	Zinc finger protein on ecdysone puffs [Harpegnathos saltator]
TB58	Unigene3364_All	CCTGTCCTTCTACCGATGG	CACCTATTGTCCAAGCCTTC	102	TB	5.50293	2.89422e-33	/	3.09706	**	iodide transporter-like protein [Saccoglossus kowalevskii]
TB59	Unigene46_All	GAAGCCGAAATCAGAAGGAG	TTCAGGAGAACACGAATAAGC	240	TB	12.3304	8.66621e-218	/	6.08768	**	DNA ligase 4 [Danio rerio]
TB7	CL730.Contig2_All	AAGGAAGGAGAGGCACAAG	TGAGACACCAGCAGTAAGG	239	TB	10.3177	1.59859e-06	/	19.8073	**	PREDICTED: HIG1 domain family member 1C [Papio anubis]
TB9	Unigene15329_All	GATGACGATGAGGATGATGAC	TGACGAGGATGGAGATGATAG	180	TB	18.2191	0	/	21.0719	**	stromal antigen-like protein, copy A [Daphnia pulex]
TS10	Unigene15690_All	GAACCTCACCTTCCTCTCC	CTTCACGCCGTACTTATCG	242	TB	3.77711	1.10297e-09	/	8994.17	**	--
TS20	Unigene15762_All	AGGTCACGGCATCATATCC	TGGCAGAACAGGAGATTGG	102	TB	4.5661	6.32679e-13	/	371865	**	--
TS8	Unigene20560_All	GCAAGACCACCAGAACAAC	CCTCCTCGCATTCAAATCG	120	TB	114.973	7.25958e-32	/	1014.87	**	--
TS21	CL951.Contig2_All	TGATGGCGTTACTGAAACAC	TGGTAAGAGGTTCCGAAGC	128	TS	/	1.32359e-36	no specific	947.72	**	--
TS3	CL1031.Contig1_All	GATAAGCGACAGCAACAGG	GGCAGAACCTTGAGAAGAAG	161	TS	/	6.83371e-14	no specific	19779.4	**	Probable serine/threonine-protein kinase fhkB OS=Dictyostelium discoideum GN=fhkB PE=3 SV=1
TS4	CL273.Contig1_All	CATTGCTGAGGTGGTGAAG	GCGTAGGTGGAGGAGAAG	180	TS	/	2.47098e-148	no specific	39469.8	**	eukaryotic translation initiation factor 4 gamma, putative [Pediculus humanus corporis]
TS1	Unigene1966_All	GTTACGGACCAAGCACAG	CGAGGCACAAGGATGTTC	178	TS	/	6.99579e-06	no specific	35.9593	**	Tyrosine aminotransferase OS=Homo sapiens GN=TAT PE=1 SV=1
TS2	Unigene16106_All	ACAAAGATGCTTCACAAACTG	CACTTCTCCTGACATCCTTC	169	TS	/	1.37093e-25	no specific	148.831	**	--
TS23	Unigene23134_All	TGCTTGCTGCTAACGATAAC	GCTCCTTGGCTCTCCTTC	224	TS	/	0.000252051	specific	/	/	--
TS14	Unigene29005_All	CCTTCGGGAAAGTCTATTACG	TGTCGCATTTACGCTTCTC	231	TS	/	0	specific	/	/	Casein kinase I OS=Plasmodium yoelii yoelii GN=CK1 PE=3 SV=1
TS25	Unigene29287_All	GCGAACAAGAAGGGTAACG	CTGGACATCATGGAGCTAATC	128	TS	/	0	specific	/	/	DNA-directed RNA polymerase II subunit RPB2 OS=Caenorhabditis elegans GN=rpb-2 PE=2 SV=2
TS30	Unigene28792_All	AGACCAAACCCTAACCTTCC	GACCAGCACCACCTAGATG	208	TS	/	0	specific	/	/	--
TS29	Unigene28151_All	GTTCATGCCGACTTCAAGG	ATTGCTTTCTTCCCAGTATCG	130	TS	/	0	specific	/	/	Dual specificity testis-specific protein kinase 2 OS=Mus musculus GN=Tesk2 PE=2 SV=1
TS13	CL737.Contig2_All	CAGACAGACAAGGACATACAC	GTTAGAGCATCGGACTTTGG	161	TS	/	0	specific	/	/	Penaeus monodon clone TUZX4-6:48 microsatellite sequence
