# Supplementary material for: Gonadal transcriptomic analysis and differentially expressed genes in the testis and ovary of the Pacific white shrimp (Litopenaeus vannamei)
Source: BMC Genomics. 2015 Nov 25;16:1006. doi: 10.1186/s12864-015-2219-4 (PMC4659196; doi:10.1186/s12864-015-2219-4)
Supplement: Additional file 1: Figure S1. — Histological features of the testis and pre-eyestalk ablation shrimp ovary. Both gonads are in early development stages and contain mostly spermatogonia, spermatocytes, oogonia and oocytes. Table S1. List of KEGG pathways for gonadally expressed genes. Table S2. List of differentially expressed genes in male and female gonads. (FDR < 0.001). Table S3. Enriched GO terms and pathways for sex-biased genes. Table S4. Primers and verification information of male-biased genes. Table S5. Primers and verification information of female-biased genes. Table S6. The distributions of SSRs in unigenes and primers for SSRs. (ZIP 3741 kb) [file 12864_2015_2219_MOESM1_ESM.zip › Table S5.xls]

## Sheet: Sheet2
Primer name	Sequence ID	Forward primer (5'to 3')	Reverse primer (5'to 3')	size(bp)	Bioinformatic analysis	FC	FDR	Semi-quantitive PCR validation	RQ(O/T)	qPCR validation (T-Test)	Annotation
OB60	Unigene15643_All	GGTTGAGGTAGAACAAGATGG	TGGGAATGCGTTTATGTAGTG	206	OB	2.05403	2.41908e-135	/	-2.31694	**	SUMO-activating enzyme subunit 1 [Xenopus (Silurana) tropicalis]
OB5	Unigene13333_All	TAGTAGACGACGCACGAG	CGCTGACTAAGCAGTTCTC	168	OB	40.7142	1.97191e-11	/	-1.74649	N	hypothetical protein DAPPUDRAFT_307754 [Daphnia pulex]
OB21	Unigene13199_All	GCTTCTACATCTGCCTCTG	TTTCTGGTGTTGCTCTTGG	214	OB	13.2717	2.93517e-09	/	-1.72407	*	Facilitated trehalose transporter Tret1
OB37	Unigene4124_All	AATAGGCACAGCTAATGAACC	TTTCTTGACCCACATTCCATC	163	OB	2.19936	1.48268e-157	/	-1.61724	**	DNA ligase 1 OS=Dictyostelium discoideum GN=lig1 PE=3 SV=1
OB11	Unigene3159_All	TAGCGAAGAATGAGATACACC	TAACAGCGTTTGCCAGTG	115	OB	8.44325	2.03065e-05	/	-1.4397	**	--
OB10	Unigene5760_All	CACCCTTCTCCATCTCTACC	TCTTGTCACCTCCACCTTG	209	OB	4.16599	0	/	-1.31639	N	tail muscle elongation factor 1 gamma [Procambarus clarkii]
OB1	Unigene9807_All	CTGTTGTCTCATCTGGTTCC	CAGTGTGCGGTCTCAATC	137	OB	52.4425	3.23662e-29	/	-1.30037	*	--
OB25	CL1556.Contig1_All	CAAGACTTCCTCCAAGACTC	TCCGTGGTTCTCCTGATG	117	OB	6.53217	3.71392e-10	/	-1.10638	N	hemolymph clottable protein [Litopenaeus vannamei]
OB42	Unigene4414_All	CATGGCTGACTTGGAAGATG	CTCGCTCTGATGGCTCTC	142	OB	3.61241	1.51932e-216	/	-1.0073	N	DNA replication complex GINS protein SLD5 OS=Rattus norvegicus GN=Gins4 PE=2 SV=1
OB66	Unigene13906_All	CCACTGAGGAGGAACTGAC	TCTTCTTCACGGCAGAGC	127	OB	2.80906	3.4426e-141	/	1.11641	N	NADH dehydrogenase [ubiquinone] 1 alpha subcomplex subunit 8 OS=Mus musculus GN=Ndufa8 PE=1 SV=3
OB58	Unigene12464_All	TCCTACAGAGCCGTTAAGC	ACAATGTGAATCCAGTGAACC	205	OB	3.49082	1.04706e-101	/	1.37334	**	Vitelline membrane protein Vm26Ab OS=Drosophila melanogaster GN=Vm26Ab PE=1 SV=2
OB15	CL1780.Contig2_All	GGCACAGTCAGTCCTCAG	CCTCAACCAACTTCTTCGTAG	211	OB	4.54872	0	/	1.76315	**	Litopenaeus vannamei cytosolic MnSOD mRNA, complete cds
OB48	Unigene4283_All	GCAAGCACAACTACCTTCC	TTTCCTCTCCTTCTCCTTCTC	131	OB	6.6643	0	/	1.80019	**	ubiquitin carboxyl-terminal hydrolase isozyme L5 [Scylla paramamosain]
OB63	Unigene5769_All	TCCAGGCTGTATCCAACTAC	CTGAGCGGTCCTTCTTCC	240	OB	5.67177	0	/	2.17042	**	Mannose-P-dolichol utilization defect 1 protein homolog OS=Drosophila melanogaster GN=CG3792 PE=1 SV=2
OB59	Unigene2752_All	CGCTCTTTGCCAAGGAAC	CGGGAATAACATGGAAGTAGG	150	OB	3.20718	5.87971e-113	/	2.83361	**	39S ribosomal protein L27, mitochondrial OS=Mus musculus GN=Mrpl27 PE=2 SV=1
OB26	CL1767.Contig3_All	CCACCAGAGTCCAGAGTC	TCCAGTCCTTCTTCTTCAATG	151	OB	36.8153	0	/	3.76159	**	vitellogenin [Litopenaeus vannamei]
OB18	Unigene10823_All	CTCATCTTGCCTTCTTCGG	TCTTGCCTCAGTGTCTCC	102	OB	3.76843	0	/	4.49086	**	GJ22360 [Drosophila virilis]
OB24	Unigene7488_All	TCCACAGCCGATCACATC	TCCACATCAGCCTTATCTCC	156	OB	10.3849	0	/	6.00199	**	Megaderma lyra mitochondrial aldehyde dehydrogenase 2 (Aldh2) gene
OB31	CL745.Contig1_All	ACGCAGAGTTACCGATACC	TACTGTCTGATGGCTTCCTC	246	OB	73.1466	0	/	10.4035	**	JHE-like carboxylesterase 1 [Pandalopsis japonica]
OB29	CL1422.Contig1_All	CTCCGAATGGGTACGATTG	TCTCACGAGGTCCTTCAC	170	OB	35.4356	0	/	21.8525	**	Penaeus (Litopenaeus) vannamei microsatellite TUMXLv8.67 sequence
OB6	CL355.Contig1_All	GCCTGATCCATGCTGTAAC	GAGTTGCGTTCGTCTATGG	188	OB	41.4806	0	/	23.4612	**	metallothionein [Homarus americanus]
OB14	Unigene12371_All	GGCTCATCCTCATTTGTCAG	ATATCCTGCGGTCTGTGTC	211	OB	67.4177	0	/	30.7493	**	serine protease-like protein [Fenneropenaeus chinensis]
OB32	Unigene2772_All	TTGCCAAGTGCCATAAGAAG	ACTCGTCGCCATCATCTC	119	OB	129.19	0	/	52.2695	**	Crustacyanin-A2 subunit OS=Homarus gammarus PE=1 SV=1
OB76	Unigene10728_All	CAGGTCATTCCCATCACTTAC	TAGCACTCGGCGTTCTTC	188	OB	187.391	0	/	57.3177	**	putative microtubule-associated protein, partial [Leishmania braziliensis MHOM/BR/75/M2904]
OB20	CL160.Contig1_All	GTGTATGAAAGCGAGGACTG	TCATCTTGCTCTTCGTTGTC	140	OB	274.184	0	/	58.7517	**	Mucin-19 OS=Mus musculus GN=Muc19 PE=2 SV=2
OB75	Unigene9289_All	TTGGCTGGAGGTTGTGAG	TTGGTGAGAAGGAGGAAGAG	156	OB	188.849	0	/	62.1593	**	Litopenaeus vannamei ATP binding cassette transmembrane transporter mRNA, complete cds
OB19	CL1757.Contig1_All	ACGCTGGTGCTTTAATAGAG	TGTTCTTGGAATGGCTGTG	148	OB	6.5006	4.25778e-164	/	68.5129	**	pol-like protein [Biomphalaria glabrata]
OB7	Unigene944_All	TCAGAATTTGGTGGCAGAAC	CGTCCTTGGAACAACAGTC	106	OB	232.276	0	/	78.4535	**	--
OB33	Unigene2582_All	CTGGAGAATCTGAGGTTGTTG	CGTTGTAGAGCAGCGAATC	100	OB	82.8834	0	/	83.6196	**	Peroxidase OS=Drosophila melanogaster GN=Pxd PE=2 SV=2
OB28	Unigene15565_All	GTAGAACCCGCCTCCTTG	TATCGTCCACGGTCAACTC	153	OB	560.997	0	/	165.673	**	PREDICTED: hypothetical protein [Saccoglossus kowalevskii]
OB16	Unigene15673_All	AAGAGGATGAAGAGGAGGAAG	GGTTTGGGTTTGGACTTGG	235	OB	230.043	0	/	180.283	**	hypothetical protein UY3_06274 [Chelonia mydas]
OB27	CL1544.Contig3_All	AAGCATCATGGCGTTGTATC	CGTCAATACTATTCGGTGGAG	230	OB	2.35197	1.26671e-17	/	279.589	**	Toll protein [Litopenaeus vannamei]
OB13	Unigene7394_All	GTCTCGTCCGTCACTCAG	CGCTCTACCACCTCATCC	242	OB	186.303	0	/	309.913	**	Penaeus monodon progestin membrane receptor component 1 (PGMRC1) mRNA
OB22	CL92.Contig2_All	CTTGACCTTGCCAACCATC	TATCCTGCTGTACCACTCAC	107	OB	99.8505	0	/	743.687	**	Penaeus monodon polehole-like protein Mrna
OB17	Unigene10229_All	CGTTGGTTGGCTTGGTTC	TGAGTGTCTTCATCCGAGTC	168	OB	64.1902	0	/	754.818	**	--
OB2	Unigene11618_All	GGCAGTGTTCCTCCTCTG	GGCTCACCAGTTTCTTCAAG	155	OB	1070.04	0	/	938.62	**	--
OB12	CL92.Contig3_All	ACTTCTGATGGTTGGTAATGC	CCACTGTTGAAGGTCTTGTC	162	OB	103.954	0	/	1017.81	**	polehole-like protein [Penaeus monodon]
OB69	Unigene2102_All	GGCGAAGGTATATGCGAATC	CTGCTACTGTCACTGTTGTC	122	OB	695.225	0	/	2497.98	**	vitellogenin receptor [Penaeus monodon]
OB3	CL989.Contig2_All	GCTGGTGGACTCTGCTAC	AGGACGGTGGTGAAGTTG	154	OB	992.511	0	/	3232.49	**	thrombospondin protein [Penaeus monodon]
OB9	CL2390.Contig2_All	GTTGCTGTTGGAGGACTTG	TTGGTCAGTGTGGAGAGTG	198	OB	226.255	0	/	3345.08	**	cyclin B [Litopenaeus vannamei]
OB23	Unigene9017_All	TGGTGCCTGTAACTCTTCC	AGTCCTGTTGTTCCATCCC	100	OB	215.423	0	/	3401.83	**	cyclin B [Litopenaeus vannamei]
OB4	CL2487.Contig2_All	TGTCGGCAGTTACCAGTG	CTCCTGTGAACCCTGATTTAC	167	OB	1015.41	0	/	7095.22	**	thrombospondin [Marsupenaeus japonicus]
OB8	CL1646.Contig1_All	TGGCTTGGTGACGGTATC	ACTGGAGAAGGTTGGAGATG	190	OB	1025.74	0	/	11552.9	**	Thrombospondin-type laminin G domain and EAR repeat-containing protein OS=Homo sapiens GN=TSPEAR PE=1 SV=2
OS3	Unigene905_All	CTATCGCCTTCGTTCATCC	CCCACGCCACCATAAATC	140	OS	/	1.13208e-32	no specific	6.07465	**	Zebrafish DNA sequence from clone CH211-150K4 in linkage group 1, complete sequence
OS7	CL496.Contig2_All	ATATACGAGTGGCTGAGTCC	AATGCGAGAAGAGGAGTCC	112	OS	/	7.39273e-05	no specific	23.2299	**	Glutamate receptor ionotropic, NMDA 3A
OS13	Unigene7304_All	GGTGTCTGCCTGTCTCTC	CTCTCATACCTCGCCTTCC	142	OS	/	1.13354e-47	no specific	72.2315	**	X-linked retinitis pigmentosa GTPase regulator [Tupaia chinensis]
OS15	Unigene12972_All	GCAGTTCGGACAGTTCTTG	GGATGAGATGTTGACAGAAGG	175	OS	/	2.14278e-32	no specific	117.134	**	Peroxidasin OS=Xenopus tropicalis GN=pxdn PE=2 SV=1
OS6	CL1169.Contig2_All	ACATACAAACAGCCAAGAGAC	CGCTTCGGTCATTGCTAC	166	OS	/	2.53381e-112	no specific	315.148	**	PREDICTED: uncharacterized protein LOC100503112, partial [Mus musculus]
OS1	Unigene12309_All	CGCACTAAGAAGGACAAGC	ACAAGCAGTCGGAGAAGAG	190	OS	/	4.43594e-242	specific		/	Dual oxidase maturation factor 1 OS=Homo sapiens
OS12	Unigene8249_All	ACGAGCATCATCCTCTTCC	AAGTCCTTGCGGTCCTTC	170	OS	/	5.32649e-41	specific		/	PREDICTED: guanine nucleotide-binding protein G(q) subunit alpha-like [Amphimedon queenslandica]
OS10	Unigene21442_All	AGCCACGAGAGGATATGC	CGCACATTGATATGATGACAG	246	OS	/	3.25303e-12	specific		/	--
OS11	Unigene9242_All	TCTTGGAGGTTTCGGTCTG	GCAGCCTGAAGATGGAATG	109	OS	/	3.15848e-48	specific		/	PREDICTED: MD-2-related lipid-recognition protein-like, partial [Nasonia vitripennis]
OS2	Unigene1049_All	ATGGTGGACGAAGAAGAGG	GCCACTTGTAGAACGCTATC	109	OS	/	3.33485e-216	specific		/	Amyloid beta A4 protein OS=Saimiri sciureus GN=APP PE=2 SV=1
OS4	CL57.Contig2_All	TCTATTTGTCCCTCGTATCCC	CTGCGTGGTGATGAAGTTC	122	OS	/	7.23071e-22	specific		/	gamma-interferon-inducible lysosomal thiol reductase [Penaeus monodon]
OS5	CL711.Contig1_All	GCCAGATGTTCAGCAGATG	TCTACGAAGCAAGCCATTTC	176	OS	/	6.02264e-87	specific		/	Mucin-5AC (Fragments) OS=Homo sapiens
OS8	Unigene4288_All	TCGCTTGGAAGACTCTGAC	GGACGGAGACTGGAGAATAG	218	OS	/	4.49289e-76	specific		/	--
OS9	Unigene859_All	CTTCAGCCTCTTGACTAATGG	GTAAAGCAGGGAACGAGTTG	224	OS	/	5.00223e-78	specific		/	--
