# Supplementary material for: Gonadal transcriptomic analysis and differentially expressed genes in the testis and ovary of the Pacific white shrimp (Litopenaeus vannamei)
Source: BMC Genomics. 2015 Nov 25;16:1006. doi: 10.1186/s12864-015-2219-4 (PMC4659196; doi:10.1186/s12864-015-2219-4)
Supplement: Additional file 1: Figure S1. — Histological features of the testis and pre-eyestalk ablation shrimp ovary. Both gonads are in early development stages and contain mostly spermatogonia, spermatocytes, oogonia and oocytes. Table S1. List of KEGG pathways for gonadally expressed genes. Table S2. List of differentially expressed genes in male and female gonads. (FDR < 0.001). Table S3. Enriched GO terms and pathways for sex-biased genes. Table S4. Primers and verification information of male-biased genes. Table S5. Primers and verification information of female-biased genes. Table S6. The distributions of SSRs in unigenes and primers for SSRs. (ZIP 3741 kb) [file 12864_2015_2219_MOESM1_ESM.zip › Table S6.xlsx]

## Sheet: Table S6 SSR primer.out
Sequence ID	SSR sequence	SSR types	sequence length	SSR length	SSR location	forward primers		reverse primers		PCR product
CL1000.Contig1_All_702_1	TATATATATATA	TA(2*6)	369	12	AGGAAGAAAAGGTGTTCCAAAGTAAACTTCAGCACTGGCCGTGTGAAGT[TATATATATATA]CCTTCAAGATATATATTTATTATCAAAATTCTCTCAGTTCATATCTTCAGTAATGATGAAATTATGTTGTTGGCAG	AGGAAGAAAAGGTGTTCCAAAGT	59.575	CTGCCAACAACATAATTTCATCA	59.882	137
CL1000.Contig1_All_702_2	TATATATATATA	TA(2*6)	369	12	GAGGAAGAAAAGGTGTTCCAAAGTAAACTTCAGCACTGGCCGTGTGAAGT[TATATATATATA]CCTTCAAGATATATATTTATTATCAAAATTCTCTCAGTTCATATCTTCAGTAATGATGAAATTATGTTGTTGGCAG	GAGGAAGAAAAGGTGTTCCAAAG	60.482	CTGCCAACAACATAATTTCATCA	59.882	138
CL1000.Contig1_All_702_3	TATATATATATA	TA(2*6)	369	12	AGGAAGAAAAGGTGTTCCAAAGTAAACTTCAGCACTGGCCGTGTGAAGT[TATATATATATA]CCTTCAAGATATATATTTATTATCAAAATTCTCTCAGTTCATATCTTCAGTAATGATGAAATTATGTTGTTGGCAGTGATCTTAGGAG	AGGAAGAAAAGGTGTTCCAAAGT	59.575	CTCCTAAGATCACTGCCAACAAC	60.178	149
CL1000.Contig1_All_702_4	TATATATATATA	TA(2*6)	369	12	AGGAAGAAAAGGTGTTCCAAAGTAAACTTCAGCACTGGCCGTGTGAAGT[TATATATATATA]CCTTCAAGATATATATTTATTATCAAAATTCTCTCAGTTCATATCTTCAGTAATGATGAAATTATGTTGTTGGCAGTGATCTTAGGAGT	AGGAAGAAAAGGTGTTCCAAAGT	59.575	ACTCCTAAGATCACTGCCAACAA	60.178	150
CL1000.Contig1_All_702_5	TATATATATATA	TA(2*6)	369	12	GAGGAAGAAAAGGTGTTCCAAAGTAAACTTCAGCACTGGCCGTGTGAAGT[TATATATATATA]CCTTCAAGATATATATTTATTATCAAAATTCTCTCAGTTCATATCTTCAGTAATGATGAAATTATGTTGTTGGCAGTGATCTTAGGAG	GAGGAAGAAAAGGTGTTCCAAAG	60.482	CTCCTAAGATCACTGCCAACAAC	60.178	150
CL1000.Contig2_All_703_1	TATATATATATA	TA(2*6)	2458	12	CTGCCAACAACATAATTTCATCATTACTGAAGATATGAACTGAGAGAATTTTGATAATAAATATATATCTTGAAGG[TATATATATATA]ACTTCACACGGCCAGTGCTGAAGTTTACTTTGGAACACCTTTTCTTCCT	CTGCCAACAACATAATTTCATCA	59.882	AGGAAGAAAAGGTGTTCCAAAGT	59.575	137
CL1000.Contig2_All_703_2	TATATATATATA	TA(2*6)	2458	12	CTGCCAACAACATAATTTCATCATTACTGAAGATATGAACTGAGAGAATTTTGATAATAAATATATATCTTGAAGG[TATATATATATA]ACTTCACACGGCCAGTGCTGAAGTTTACTTTGGAACACCTTTTCTTCCTC	CTGCCAACAACATAATTTCATCA	59.882	GAGGAAGAAAAGGTGTTCCAAAG	60.482	138
CL1000.Contig2_All_703_3	TATATATATATA	TA(2*6)	2458	12	CTCCTAAGATCACTGCCAACAACATAATTTCATCATTACTGAAGATATGAACTGAGAGAATTTTGATAATAAATATATATCTTGAAGG[TATATATATATA]ACTTCACACGGCCAGTGCTGAAGTTTACTTTGGAACACCTTTTCTTCCT	CTCCTAAGATCACTGCCAACAAC	60.178	AGGAAGAAAAGGTGTTCCAAAGT	59.575	149
CL1000.Contig2_All_703_4	TATATATATATA	TA(2*6)	2458	12	ACTCCTAAGATCACTGCCAACAACATAATTTCATCATTACTGAAGATATGAACTGAGAGAATTTTGATAATAAATATATATCTTGAAGG[TATATATATATA]ACTTCACACGGCCAGTGCTGAAGTTTACTTTGGAACACCTTTTCTTCCT	ACTCCTAAGATCACTGCCAACAA	60.178	AGGAAGAAAAGGTGTTCCAAAGT	59.575	150
CL1000.Contig2_All_703_5	TATATATATATA	TA(2*6)	2458	12	CTCCTAAGATCACTGCCAACAACATAATTTCATCATTACTGAAGATATGAACTGAGAGAATTTTGATAATAAATATATATCTTGAAGG[TATATATATATA]ACTTCACACGGCCAGTGCTGAAGTTTACTTTGGAACACCTTTTCTTCCTC	CTCCTAAGATCACTGCCAACAAC	60.178	GAGGAAGAAAAGGTGTTCCAAAG	60.482	150
CL1007.Contig1_All_715_1	CACACACACACACA	CA(2*7)	306	14	TTTGTGATCTCGCACCATACATATACAC[CACACACACACACA]CTACATTTACACTCTTTCGCTCCTTTCCCCACACCCGTCTTCCACACTATCATTCTTCTCACATATACACTACGTTCCCATACGTTAATTAAATGGGTGGTGG	TTTGTGATCTCGCACCATACATA	60.391	CCACCACCCATTTAATTAACGTA	59.892	145
CL1007.Contig1_All_715_2	CACACACACACACA	CA(2*7)	306	14	TTTGTGATCTCGCACCATACATATACAC[CACACACACACACA]CTACATTTACACTCTTTCGCTCCTTTCCCCACACCCGTCTTCCACACTATCATTCTT	TTTGTGATCTCGCACCATACATA	60.391	AAGAATGATAGTGTGGAAGACGG	59.535	99
CL1007.Contig1_All_715_3	CACACACACACACA	CA(2*7)	306	14	TTTGTGATCTCGCACCATACATATACAC[CACACACACACACA]CTACATTTACACTCTTTCGCTCCTTTCCCCACACCCGTCTTCCACACTATCATTCTTCTCACATATACACTACGTTCCCATACGTTAATTAAATGGG	TTTGTGATCTCGCACCATACATA	60.391	CCCATTTAATTAACGTATGGGAA	59.068	139
CL1007.Contig1_All_715_4	CACACACACACACA	CA(2*7)	306	14	CTTTGTGATCTCGCACCATACATATACAC[CACACACACACACA]CTACATTTACACTCTTTCGCTCCTTTCCCCACACCCGTCTTCCACACTATCATTCTTCTCACATATACACTACGTTCCCATACGTTAATTAAATGGGTGGTGG	CTTTGTGATCTCGCACCATACAT	61.287	CCACCACCCATTTAATTAACGTA	59.892	146
CL1007.Contig1_All_715_5	CACACACACACACA	CA(2*7)	306	14	GATCTCGCACCATACATATACAC[CACACACACACACA]CTACATTTACACTCTTTCGCTCCTTTCCCCACACCCGTCTTCCACACTATCATTCTTCTCACATATACACTACGTTCCCATACGTTAATTAAATGGGTGGTGG	GATCTCGCACCATACATATACACC	59.661	CCACCACCCATTTAATTAACGTA	59.892	140
CL1021.Contig1_All_726_1	ATTATTATTATTATT	ATT(3*5)	1584	15	TTGTGTGTTCAGTTTCCATCTTGGCACTGAAATTTTGAAGGAATGGACAGAATTTTTAGTTCTGGAGTATACGTTCTATTATC[ATTATTATTATTATT]TTGATACAGCTTATCTCAGCTTCTGCAATTTTCGAATTTTTG	TTGTGTGTTCAGTTTCCATCTTG	60.06	CAAAAATTCGAAAATTGCAGAAG	60.114	140
CL1021.Contig1_All_726_2	ATTATTATTATTATT	ATT(3*5)	1584	15	AGGTTTGTGTGTTCAGTTTCCATCTTGGCACTGAAATTTTGAAGGAATGGACAGAATTTTTAGTTCTGGAGTATACGTTCTATTATC[ATTATTATTATTATT]TTGATACAGCTTATCTCAGCTTCTGCAATTTTCGAATTTTTG	AGGTTTGTGTGTTCAGTTTCCAT	59.824	CAAAAATTCGAAAATTGCAGAAG	60.114	144
CL1021.Contig1_All_726_3	ATTATTATTATTATT	ATT(3*5)	1584	15	ATTGATGTCACAAGGTTTGTGTGTTCAGTTTCCATCTTGGCACTGAAATTTTGAAGGAATGGACAGAATTTTTAGTTCTGGAGTATACGTTCTATTATC[ATTATTATTATTATT]TTGATACAGCTTATCTCAGCTTCTGCAATTTTCGAATTTTTG	ATTGATGTCACAAGGTTTGTGTG	59.811	CAAAAATTCGAAAATTGCAGAAG	60.114	156
CL1021.Contig1_All_726_4	ATTATTATTATTATT	ATT(3*5)	1584	15	TGAAATTTTGAAGGAATGGACAGAATTTTTAGTTCTGGAGTATACGTTCTATTATC[ATTATTATTATTATT]TTGATACAGCTTATCTCAGCTTCTGCAATTTTCGAATTTTTG	TGAAATTTTGAAGGAATGGACAG	60.33	CAAAAATTCGAAAATTGCAGAAG	60.114	113
CL1021.Contig1_All_726_5	ATTATTATTATTATT	ATT(3*5)	1584	15	ATGTCACAAGGTTTGTGTGTTCAGTTTCCATCTTGGCACTGAAATTTTGAAGGAATGGACAGAATTTTTAGTTCTGGAGTATACGTTCTATTATC[ATTATTATTATTATT]TTGATACAGCTTATCTCAGCTTCTGCAATTTTCGAATTTTTG	ATGTCACAAGGTTTGTGTGTTCA	60.363	CAAAAATTCGAAAATTGCAGAAG	60.114	152
CL1025.Contig4_All_729_1	TATTATTATTATTAT	TAT(3*5)	3916	15	CAATTCCCTAGTAAGTCCTCCGTAGTTGTACTTTTGTCAACTTTATGGATCACCAAAGGTGTCACACTTCTTGCTAAGCTTAAATTTGGAACATACTGTCTTC[TATTATTATTATTAT]TACTGCTACTGGTACTACAACCCTGG	CAATTCCCTAGTAAGTCCTCCGT	59.908	CCAGGGTTGTAGTACCAGTAGCA	60.461	144
CL1025.Contig4_All_729_2	TATTATTATTATTAT	TAT(3*5)	3916	15	TCCCAATTCCCTAGTAAGTCCTCCGTAGTTGTACTTTTGTCAACTTTATGGATCACCAAAGGTGTCACACTTCTTGCTAAGCTTAAATTTGGAACATACTGTCTTC[TATTATTATTATTAT]TACTGCTACTGGTACTACAACCCTGG	TCCCAATTCCCTAGTAAGTCCTC	59.854	CCAGGGTTGTAGTACCAGTAGCA	60.461	147
CL1025.Contig4_All_729_3	TATTATTATTATTAT	TAT(3*5)	3916	15	CAATTCCCTAGTAAGTCCTCCGTAGTTGTACTTTTGTCAACTTTATGGATCACCAAAGGTGTCACACTTCTTGCTAAGCTTAAATTTGGAACATACTGTCTTC[TATTATTATTATTAT]TACTGCTACTGGTACTACAACCCTGGTCATACAGTGG	CAATTCCCTAGTAAGTCCTCCGT	59.908	CCACTGTATGACCAGGGTTGTAG	60.696	155
CL1025.Contig4_All_729_4	TATTATTATTATTAT	TAT(3*5)	3916	15	GCTGATCCCAATTCCCTAGTAAGTCCTCCGTAGTTGTACTTTTGTCAACTTTATGGATCACCAAAGGTGTCACACTTCTTGCTAAGCTTAAATTTGGAACATACTGTCTTC[TATTATTATTATTAT]TACTGCTACTGGTACTACAACCCTGG	GCTGATCCCAATTCCCTAGTAAG	60.327	CCAGGGTTGTAGTACCAGTAGCA	60.461	152
CL1025.Contig4_All_729_5	TATTATTATTATTAT	TAT(3*5)	3916	15	TCCCAATTCCCTAGTAAGTCCTCCGTAGTTGTACTTTTGTCAACTTTATGGATCACCAAAGGTGTCACACTTCTTGCTAAGCTTAAATTTGGAACATACTGTCTTC[TATTATTATTATTAT]TACTGCTACTGGTACTACAACCCTGGTCATACAGTGG	TCCCAATTCCCTAGTAAGTCCTC	59.854	CCACTGTATGACCAGGGTTGTAG	60.696	158
CL1025.Contig4_All_730_1	TCATCATCATCATCATCA	TCA(3*6)	5223	18	TATTCTCCTATCCTTCTGGGCATTGGGACTTGCTGGGGAAACCACTTGAGCTTCTTCCTCATCCTCTTCCTCCTCTTCC[TCATCATCATCATCATCA]TCCTCTTCCTCATCCTCCTGGGCATGTGTGGGGGCGGTGAGTCAGGAGGCCTCAT	TATTCTCCTATCCTTCTGGGCAT	60.297	ATGAGGCCTCCTGACTCACC	61.622	152
CL1025.Contig4_All_730_2	TCATCATCATCATCATCA	TCA(3*6)	5223	18	ACTTGAGCTTCTTCCTCATCCTCTTCCTCCTCTTCC[TCATCATCATCATCATCA]TCCTCTTCCTCATCCTCCTGGGCATGTGTGGGGGCGGTGAGTCAGGAGGCCTCAT	ACTTGAGCTTCTTCCTCATCCTC	60.383	ATGAGGCCTCCTGACTCACC	61.622	109
CL1025.Contig4_All_730_3	TCATCATCATCATCATCA	TCA(3*6)	5223	18	GCACCTCTTGCTTCTGGATTATTCTCCTATCCTTCTGGGCATTGGGACTTGCTGGGGAAACCACTTGAGCTTCTTCCTCATCCTCTTCCTCCTCTTCC[TCATCATCATCATCATCA]TCCTCTTCCTCATCCTCCTGG	GCACCTCTTGCTTCTGGATTATT	60.951	CCAGGAGGATGAGGAAGAGG	61.12	137
CL1025.Contig4_All_730_4	TCATCATCATCATCATCA	TCA(3*6)	5223	18	GCACCTCTTGCTTCTGGATTATTCTCCTATCCTTCTGGGCATTGGGACTTGCTGGGGAAACCACTTGAGCTTCTTCCTCATCCTCTTCCTCCTCTTCC[TCATCATCATCATCATCA]TCCTCTTCCTCATCCTCCTGGG	GCACCTCTTGCTTCTGGATTATT	60.951	CCCAGGAGGATGAGGAAGAG	61.12	138
CL1025.Contig4_All_730_5	TCATCATCATCATCATCA	TCA(3*6)	5223	18	CTTGAGCTTCTTCCTCATCCTCTTCCTCCTCTTCC[TCATCATCATCATCATCA]TCCTCTTCCTCATCCTCCTGGGCATGTGTGGGGGCGGTGAGTCAGGAGGCCTCAT	CTTGAGCTTCTTCCTCATCCTCT	60.503	ATGAGGCCTCCTGACTCACC	61.622	108
CL1025.Contig7_All_735_1	GATGATGATGATGATGAT	GAT(3*6)	1872	18	CCAGGAGGATGAGGAAGAG[GATGATGATGATGATGAT]GAGGAAGAGGAGGAAGAGGATGAGGAAGAAGCTCAAGTGGTTTCCCCAGCAAGTCCTAATGCCCAGAAGGATA	CCAGGAGGATGAGGAAGAGG	61.12	TATCCTTCTGGGCATTAGGACTT	60.327	110
CL1025.Contig7_All_735_2	GATGATGATGATGATGAT	GAT(3*6)	1872	18	ATGAGGCCTCCTGACTCACCGCCCCCACACATGCCCAGGAGGATGAGGAAGAG[GATGATGATGATGATGAT]GAGGAAGAGGAGGAAGAGGATGAGGAAGAAGCTCAAGTGGTTTCCCCAGCAAGTCCTAATGCCCAGAAGGATAGGAGAATA	ATGAGGCCTCCTGACTCACC	61.622	TATTCTCCTATCCTTCTGGGCAT	60.297	152
CL1025.Contig7_All_735_3	GATGATGATGATGATGAT	GAT(3*6)	1872	18	ATGAGGCCTCCTGACTCACCGCCCCCACACATGCCCAGGAGGATGAGGAAGAG[GATGATGATGATGATGAT]GAGGAAGAGGAGGAAGAGGATGAGGAAGAAGCTCAAGTGGTTTCCCCAGCAAGTCCTAATGCCCAGAAGGATA	ATGAGGCCTCCTGACTCACC	61.622	TATCCTTCTGGGCATTAGGACTT	60.327	144
CL1025.Contig7_All_735_4	GATGATGATGATGATGAT	GAT(3*6)	1872	18	ATGAGGCCTCCTGACTCACCGCCCCCACACATGCCCAGGAGGATGAGGAAGAG[GATGATGATGATGATGAT]GAGGAAGAGGAGGAAGAGGATGAGGAAGAAGCTCAAGT	ATGAGGCCTCCTGACTCACC	61.622	ACTTGAGCTTCTTCCTCATCCTC	60.383	109
CL1025.Contig7_All_735_5	GATGATGATGATGATGAT	GAT(3*6)	1872	18	CCAGGAGGATGAGGAAGAG[GATGATGATGATGATGAT]GAGGAAGAGGAGGAAGAGGATGAGGAAGAAGCTCAAGTGGTTTCCCCAGCAAGTCCTAATGCCCAGAAGGATAGGAGAATAATCCAGAAGCAAGAGGTGC	CCAGGAGGATGAGGAAGAGG	61.12	GCACCTCTTGCTTCTGGATTATT	60.951	137
CL1025.Contig7_All_736_1	TAATAATAATAATAA	TAA(3*5)	3182	15	CCAGGGTTGTAGTACCAGTAGCAG[TAATAATAATAATAA]TAGAAGACAGTATGTTCCAAATTTAAGCTTAGCAAGAAGTGTGACACCTTTGGTGATCCATAAAGTTGACAAAAGTACAACTACGGAGGACTTACTAGGGAATTG	CCAGGGTTGTAGTACCAGTAGCA	60.461	CAATTCCCTAGTAAGTCCTCCGT	59.908	144
CL1025.Contig7_All_736_2	TAATAATAATAATAA	TAA(3*5)	3182	15	CCAGGGTTGTAGTACCAGTAGCAG[TAATAATAATAATAA]TAGAAGACAGTATGTTCCAAATTTAAGCTTAGCAAGAAGTGTGACACCTTTGGTGATCCATAAAGTTGACAAAAGTACAACTACGGAGGACTTACTAGGGAATTGGGA	CCAGGGTTGTAGTACCAGTAGCA	60.461	TCCCAATTCCCTAGTAAGTCCTC	59.854	147
CL1025.Contig7_All_736_3	TAATAATAATAATAA	TAA(3*5)	3182	15	CCACTGTATGACCAGGGTTGTAGTACCAGTAGCAG[TAATAATAATAATAA]TAGAAGACAGTATGTTCCAAATTTAAGCTTAGCAAGAAGTGTGACACCTTTGGTGATCCATAAAGTTGACAAAAGTACAACTACGGAGGACTTACTAGGGAATTG	CCACTGTATGACCAGGGTTGTAG	60.696	CAATTCCCTAGTAAGTCCTCCGT	59.908	155
CL1025.Contig7_All_736_4	TAATAATAATAATAA	TAA(3*5)	3182	15	CCAGGGTTGTAGTACCAGTAGCAG[TAATAATAATAATAA]TAGAAGACAGTATGTTCCAAATTTAAGCTTAGCAAGAAGTGTGACACCTTTGGTGATCCATAAAGTTGACAAAAGTACAACTACGGAGGACTTACTAGGGAATTGGGATCAGC	CCAGGGTTGTAGTACCAGTAGCA	60.461	GCTGATCCCAATTCCCTAGTAAG	60.327	152
CL1025.Contig7_All_736_5	TAATAATAATAATAA	TAA(3*5)	3182	15	CCACTGTATGACCAGGGTTGTAGTACCAGTAGCAG[TAATAATAATAATAA]TAGAAGACAGTATGTTCCAAATTTAAGCTTAGCAAGAAGTGTGACACCTTTGGTGATCCATAAAGTTGACAAAAGTACAACTACGGAGGACTTACTAGGGAATTGGGA	CCACTGTATGACCAGGGTTGTAG	60.696	TCCCAATTCCCTAGTAAGTCCTC	59.854	158
CL1033.Contig2_All_737_1	AGAGAGAGAGAG	AG(2*6)	4853	12	CACTAACTTTGTCGCAAAAAGAAAAAAAGAATAAAAAA[AGAGAGAGAGAG]AAAATATCAGTACTTTATAGTATAAACCCTTTTTCCTTCCCCCCGTGTCCAAGAGCTTAGTTATTTCCCC	CACTAACTTTGTCGCAAAAAGAA	58.668	GGGGAAATAACTAAGCTCTTGGA	59.982	120
CL1033.Contig2_All_737_2	AGAGAGAGAGAG	AG(2*6)	4853	12	CACTAACTTTGTCGCAAAAAGAAAAAAAGAATAAAAAA[AGAGAGAGAGAG]AAAATATCAGTACTTTATAGTATAAACCCTTTTTCCTTCCCCCCGTGTCCAAGAGCTTAGTTATTTCCCCGT	CACTAACTTTGTCGCAAAAAGAA	58.668	ACGGGGAAATAACTAAGCTCTTG	60.033	122
CL1033.Contig2_All_737_3	AGAGAGAGAGAG	AG(2*6)	4853	12	CACTAACTTTGTCGCAAAAAGAAAAAAAGAATAAAAAA[AGAGAGAGAGAG]AAAATATCAGTACTTTATAGTATAAACCCTTTTTCCTTCCCCCCGTGTCCAAGAGCTTAGTTATTTCCCCGTGTCTT	CACTAACTTTGTCGCAAAAAGAA	58.668	AAGACACGGGGAAATAACTAAGC	59.919	127
CL1033.Contig2_All_737_4	AGAGAGAGAGAG	AG(2*6)	4853	12	CACTAACTTTGTCGCAAAAAGAAAAAAAGAATAAAAAA[AGAGAGAGAGAG]AAAATATCAGTACTTTATAGTATAAACCCTTTTTCCTTCCCCCCGTGTCCAAGAGCTTAGTTATTTCCCCGTGTC	CACTAACTTTGTCGCAAAAAGAA	58.668	GACACGGGGAAATAACTAAGCTC	60.365	125
CL1033.Contig2_All_737_5	AGAGAGAGAGAG	AG(2*6)	4853	12	CACTAACTTTGTCGCAAAAAGAAAAAAAGAATAAAAAA[AGAGAGAGAGAG]AAAATATCAGTACTTTATAGTATAAACCCTTTTTCCTTCCCCCCGTGTCCAAGAGCTTAGTTATTTCCCCGTGT	CACTAACTTTGTCGCAAAAAGAA	58.668	ACACGGGGAAATAACTAAGCTCT	59.595	124
CL1038.Contig4_All_741_1	TGTGTGTGTGTGTGTG	TG(2*8)	785	16	ATGTGGCAATTAAAACTGAGCATTAAAAACATT[TGTGTGTGTGTGTGTG]CACGCGGACGCCTTGCCACACCGCAGGGACCCGCCGCAATGTAGGTTGGCTTCTGACTACGGACTAA	ATGTGGCAATTAAAACTGAGCAT	59.917	TTAGTCCGTAGTCAGAAGCCAAC	59.833	116
CL1038.Contig4_All_741_2	TGTGTGTGTGTGTGTG	TG(2*8)	785	16	ATGTGGCAATTAAAACTGAGCATTAAAAACATT[TGTGTGTGTGTGTGTG]CACGCGGACGCCTTGCCACACCGCAGGGACCCGCCGCAATGTAGGTTGGCTTCTGACTACGGACTAAAATTGAGGGG	ATGTGGCAATTAAAACTGAGCAT	59.917	CCCCTCAATTTTAGTCCGTAGTC	60.236	126
CL1038.Contig4_All_741_3	TGTGTGTGTGTGTGTG	TG(2*8)	785	16	ATGTGGCAATTAAAACTGAGCATTAAAAACATT[TGTGTGTGTGTGTGTG]CACGCGGACGCCTTGCCACACCGCAGGGACCCGCCGCAATGTAGGTTGGCTTCTGACTACG	ATGTGGCAATTAAAACTGAGCAT	59.917	CGTAGTCAGAAGCCAACCTACAT	59.725	110
CL1038.Contig4_All_741_4	TGTGTGTGTGTGTGTG	TG(2*8)	785	16	ATGTGGCAATTAAAACTGAGCATTAAAAACATT[TGTGTGTGTGTGTGTG]CACGCGGACGCCTTGCCACACCGCAGGGACCCGCCGCAATGTAGGTTGGCTTCTGACTACGGACTAAA	ATGTGGCAATTAAAACTGAGCAT	59.917	TTTAGTCCGTAGTCAGAAGCCAA	60.295	117
CL1038.Contig4_All_741_5	TGTGTGTGTGTGTGTG	TG(2*8)	785	16	ATGTGGCAATTAAAACTGAGCATTAAAAACATT[TGTGTGTGTGTGTGTG]CACGCGGACGCCTTGCCACACCGCAGGGACCCGCCGCAATGTAGGTTGGCTTCTGACTACGGACTAAAA	ATGTGGCAATTAAAACTGAGCAT	59.917	TTTTAGTCCGTAGTCAGAAGCCA	60.295	118
CL1038.Contig4_All_742_1	GCTGCTGCTGCTGCTGCTGCT	GCT(3*7)	1779	21	GAATCAGGGGAAGGCTAACAGCCATACGACCA[GCTGCTGCTGCTGCTGCTGCT]GGGATGGTCCCACCAGTTCCAGATGAGGTGAAAGGACAAGTC	GAATCAGGGGAAGGCTAACAG	60.082	GACTTGTCCTTTCACCTCATCTG	60.16	95
CL1038.Contig4_All_742_2	GCTGCTGCTGCTGCTGCTGCT	GCT(3*7)	1779	21	GAATCAGGGGAAGGCTAACAGCCATACGACCA[GCTGCTGCTGCTGCTGCTGCT]GGGATGGTCCCACCAGTTCCAGATGAGGTGAAAGGACAAGTCA	GAATCAGGGGAAGGCTAACAG	60.082	TGACTTGTCCTTTCACCTCATCT	60.16	96
CL1038.Contig4_All_742_3	GCTGCTGCTGCTGCTGCTGCT	GCT(3*7)	1779	21	GAATCAGGGGAAGGCTAACAGCCATACGACCA[GCTGCTGCTGCTGCTGCTGCT]GGGATGGTCCCACCAGTTCCAGATGAGGTGAAAGGACAAGTCAT	GAATCAGGGGAAGGCTAACAG	60.082	ATGACTTGTCCTTTCACCTCATC	59.498	97
CL1038.Contig4_All_742_4	GCTGCTGCTGCTGCTGCTGCT	GCT(3*7)	1779	21	GAATCAGGGGAAGGCTAACAGCCATACGACCA[GCTGCTGCTGCTGCTGCTGCT]GGGATGGTCCCACCAGTTCCAGATGAGGTGAAAGGACAAGTCATTC	GAATCAGGGGAAGGCTAACAG	60.082	GAATGACTTGTCCTTTCACCTCA	60.522	99
CL1038.Contig4_All_742_5	GCTGCTGCTGCTGCTGCTGCT	GCT(3*7)	1779	21	AAGGCTAACAGCCATACGACCA[GCTGCTGCTGCTGCTGCTGCT]GGGATGGTCCCACCAGTTCCAGATGAGGTGAAAGGACAAGTC	AAGGCTAACAGCCATACGACC	60.517	GACTTGTCCTTTCACCTCATCTG	60.16	85
CL1039.Contig1_All_745_1	GAGGAGGAGGAGGAG	GAG(3*5)	1723	15	CTGAGACTCCCAAGACAGAAAAGCCAGTGAAGCAAGAGGAA[GAGGAGGAGGAGGAG]GTGGTAATGGGGTCACCGCTCATGCAGATCACGGAATTCCTGAGAGCTCTCCTCCAGGCGAGTGAGGATGGGCGCATCATTGTGACTGTAGGATCGA	CTGAGACTCCCAAGACAGAAAAG	59.551	TCGATCCTACAGTCACAATGATG	60.008	153
CL1039.Contig1_All_745_2	GAGGAGGAGGAGGAG	GAG(3*5)	1723	15	CTGAGACTCCCAAGACAGAAAAGCCAGTGAAGCAAGAGGAA[GAGGAGGAGGAGGAG]GTGGTAATGGGGTCACCGCTCATGCAGATCACGGAATTCCTGAGAGCTCTCCTCCAGGCGAGTGAGGATGGGCGCATCATTGTGACTGTAGGATCGACTG	CTGAGACTCCCAAGACAGAAAAG	59.551	CAGTCGATCCTACAGTCACAATG	59.671	156
CL1039.Contig1_All_745_3	GAGGAGGAGGAGGAG	GAG(3*5)	1723	15	AAAACACCTGAGACTCCCAAGACAGAAAAGCCAGTGAAGCAAGAGGAA[GAGGAGGAGGAGGAG]GTGGTAATGGGGTCACCGCTCATGCAGATCACGGAATTCCTGAGAGCTCTCCTCCAGGCGAGTGAGGATGGGCGCATCATTGTGACTGTAGGATCGA	AAAACACCTGAGACTCCCAAGAC	60.916	TCGATCCTACAGTCACAATGATG	60.008	160
CL1039.Contig1_All_745_4	GAGGAGGAGGAGGAG	GAG(3*5)	1723	15	CTGAGACTCCCAAGACAGAAAAGCCAGTGAAGCAAGAGGAA[GAGGAGGAGGAGGAG]GTGGTAATGGGGTCACCGCTCATGCAGATCACGGAATTCCTGAGAGCTCTCCTCCAGGCGAGTGAGGATGGGCGCATCATTGTGACTGTAGGATCGACTGC	CTGAGACTCCCAAGACAGAAAAG	59.551	GCAGTCGATCCTACAGTCACAAT	60.572	157
CL1039.Contig1_All_745_5	GAGGAGGAGGAGGAG	GAG(3*5)	1723	15	AAGACAGAAAAGCCAGTGAAGCAAGAGGAA[GAGGAGGAGGAGGAG]GTGGTAATGGGGTCACCGCTCATGCAGATCACGGAATTCCTGAGAGCTCTCCTCCAGGCGAGTGAGGATGGGCGCATCATTGTGACTGTAGGATCGA	AAGACAGAAAAGCCAGTGAAGC	60.061	TCGATCCTACAGTCACAATGATG	60.008	142
CL1039.Contig2_All_746_1	GAGGAGGAGGAGGAG	GAG(3*5)	430	15	AAATGAGGAGGATGAGGAAGAAGATGGAGAAGAGGAA[GAGGAGGAGGAGGAG]GCAAGTTCAGATGAAGATGAGAGTGAGGAAGAAAGTGTTGCTGAAGTGAATGGAGGGTTGAAGAGAATGGCTTTGAAACAGGCTACCAAGAAAAA	AAATGAGGAGGATGAGGAAGAAG	60.082	TTTTTCTTGGTAGCCTGTTTCAA	60.147	147
CL1039.Contig2_All_746_2	GAGGAGGAGGAGGAG	GAG(3*5)	430	15	GGAAGAAGATGGAGAAGAGGAA[GAGGAGGAGGAGGAG]GCAAGTTCAGATGAAGATGAGAGTGAGGAAGAAAGTGTTGCTGAAGTGAATGGAGGGTTGAAGAGAATGGCTTTGAAACAGGCTACCAAGAAAAACAAATCAAGGGATG	GGAAGAAGATGGAGAAGAGGAAG	59.846	CATCCCTTGATTTGTTTTTCTTG	59.865	146
CL1039.Contig2_All_746_3	GAGGAGGAGGAGGAG	GAG(3*5)	430	15	AGGAAGAAGATGGAGAAGAGGAA[GAGGAGGAGGAGGAG]GCAAGTTCAGATGAAGATGAGAGTGAGGAAGAAAGTGTTGCTGAAGTGAATGGAGGGTTGAAGAGAATGGCTTTGAAACAGGCTACCAAGAAAAACAAATCAAGGGATG	AGGAAGAAGATGGAGAAGAGGAA	59.846	CATCCCTTGATTTGTTTTTCTTG	59.865	147
CL1039.Contig2_All_746_4	GAGGAGGAGGAGGAG	GAG(3*5)	430	15	GGAAGAAGATGGAGAAGAGGAA[GAGGAGGAGGAGGAG]GCAAGTTCAGATGAAGATGAGAGTGAGGAAGAAAGTGTTGCTGAAGTGAATGGAGGGTTGAAGAGAATGGCTTTGAAACAGGCTACCAAGAAAAA	GGAAGAAGATGGAGAAGAGGAAG	59.846	TTTTTCTTGGTAGCCTGTTTCAA	60.147	132
CL1039.Contig2_All_746_5	GAGGAGGAGGAGGAG	GAG(3*5)	430	15	AGGAAGAAGATGGAGAAGAGGAA[GAGGAGGAGGAGGAG]GCAAGTTCAGATGAAGATGAGAGTGAGGAAGAAAGTGTTGCTGAAGTGAATGGAGGGTTGAAGAGAATGGCTTTGAAACAGGCTACCAAGAAAAA	AGGAAGAAGATGGAGAAGAGGAA	59.846	TTTTTCTTGGTAGCCTGTTTCAA	60.147	133
CL1039.Contig3_All_747_1	GAGGAGGAGGAGGAGGAG	GAG(3*6)	1716	18	AGAAAAGCCAATGAAGCAAGAGGAA[GAGGAGGAGGAGGAGGAG]GCGAAGGAGGGGAGATGAGGAACCGGGGAAGAGAGAGCGTTGGGAGCTGGTGTTGTTGCGTCGACTGCACGGAGCGCTGGAGAGCTGGGAGAGCGAACAGGTGTGAAGAAG	AGAAAAGCCAATGAAGCAAGAG	60.021	CTTCTTCACACCTGTTCGCTC	60.043	154
CL1039.Contig3_All_747_2	GAGGAGGAGGAGGAGGAG	GAG(3*6)	1716	18	AAGACAGAAAAGCCAATGAAGCAAGAGGAA[GAGGAGGAGGAGGAGGAG]GCGAAGGAGGGGAGATGAGGAACCGGGGAAGAGAGAGCGTTGGGAGCTGGTGTTGTTGCGTCGACTGCACGGAGCGCTGGAGAGCTGGGAGAGCGAACAGGTGTGAAGAAG	AAGACAGAAAAGCCAATGAAGC	59.898	CTTCTTCACACCTGTTCGCTC	60.043	159
CL1039.Contig3_All_747_3	GAGGAGGAGGAGGAGGAG	GAG(3*6)	1716	18	AGAAAAGCCAATGAAGCAAGAGGAA[GAGGAGGAGGAGGAGGAG]GCGAAGGAGGGGAGATGAGGAACCGGGGAAGAGAGAGCGTTGGGAGCTGGTGTTGTTGCGTCGACTGCACGGAGCGCTGGAGAGCTGGGAGAGCGAACAGGTGTGAAGAAGGAC	AGAAAAGCCAATGAAGCAAGAG	60.021	GTCCTTCTTCACACCTGTTCG	59.754	157
CL1039.Contig3_All_747_4	GAGGAGGAGGAGGAGGAG	GAG(3*6)	1716	18	AAGACAGAAAAGCCAATGAAGCAAGAGGAA[GAGGAGGAGGAGGAGGAG]GCGAAGGAGGGGAGATGAGGAACCGGGGAAGAGAGAGCGTTGGGAGCTGGTGTTGTTGCGTCGACTGCACGGAGCGCTGGAGAGCTGGGAGAGCGAACAGGTGTGAAGA	AAGACAGAAAAGCCAATGAAGC	59.898	TCTTCACACCTGTTCGCTCTC	60.583	157
CL1039.Contig3_All_747_5	GAGGAGGAGGAGGAGGAG	GAG(3*6)	1716	18	CTGAGACTCCCAAGACAGAAAAGCCAATGAAGCAAGAGGAA[GAGGAGGAGGAGGAGGAG]GCGAAGGAGGGGAGATGAGGAAC	CTGAGACTCCCAAGACAGAAAAG	59.551	GTTCCTCATCTCCCCTCCTTC	61.325	82
CL1040.Contig2_All_752_1	TCCTCCTCCTCCTCC	TCC(3*5)	1894	15	TGCTGCATTCTCTCAAAACAGTATAGTCTTTGCCAACGGCCGAACACTTTTGCTGCAGAACGGGGTCGCAACAGTCTTCT[TCCTCCTCCTCCTCC]ACCACTCCAGCTTTGCCCTCC	TGCTGCATTCTCTCAAAACAGTA	60.068	GGAGGGCAAAGCTGGAGT	60.349	116
CL1040.Contig2_All_752_2	TCCTCCTCCTCCTCC	TCC(3*5)	1894	15	TGCTGCATTCTCTCAAAACAGTATAGTCTTTGCCAACGGCCGAACACTTTTGCTGCAGAACGGGGTCGCAACAGTCTTCT[TCCTCCTCCTCCTCC]ACCACTCCAGCTTTGCCCTC	TGCTGCATTCTCTCAAAACAGTA	60.068	GAGGGCAAAGCTGGAGTG	59.499	115
CL1040.Contig2_All_752_3	TCCTCCTCCTCCTCC	TCC(3*5)	1894	15	GTGCTGCATTCTCTCAAAACAGTATAGTCTTTGCCAACGGCCGAACACTTTTGCTGCAGAACGGGGTCGCAACAGTCTTCT[TCCTCCTCCTCCTCC]ACCACTCCAGCTTTGCCCTCC	GTGCTGCATTCTCTCAAAACAGT	60.845	GGAGGGCAAAGCTGGAGT	60.349	117
CL1040.Contig2_All_752_4	TCCTCCTCCTCCTCC	TCC(3*5)	1894	15	AGTGCTGCATTCTCTCAAAACAGTATAGTCTTTGCCAACGGCCGAACACTTTTGCTGCAGAACGGGGTCGCAACAGTCTTCT[TCCTCCTCCTCCTCC]ACCACTCCAGCTTTGCCCTCC	AGTGCTGCATTCTCTCAAAACAG	60.965	GGAGGGCAAAGCTGGAGT	60.349	118
CL1040.Contig2_All_752_5	TCCTCCTCCTCCTCC	TCC(3*5)	1894	15	GTGCTGCATTCTCTCAAAACAGTATAGTCTTTGCCAACGGCCGAACACTTTTGCTGCAGAACGGGGTCGCAACAGTCTTCT[TCCTCCTCCTCCTCC]ACCACTCCAGCTTTGCCCTC	GTGCTGCATTCTCTCAAAACAGT	60.845	GAGGGCAAAGCTGGAGTG	59.499	116
CL1044.Contig2_All_755_1	TATATATATATATA	TA(2*7)	5279	14	CCCAAGGTACTCTACTGAAAAACAATACATGAAATTAAATTTGTTTTATTATTCCATCTATCCAAGTCGAGATT[TATATATATATATA]TTTTAATGTAAAGCAGACCAAGCACTAATTTTCACTCG	CCCAAGGTACTCTACTGAAAAACAA	59.978	CGAGTGAAAATTAGTGCTTGGTC	60.176	126
CL1044.Contig2_All_755_2	TATATATATATATA	TA(2*7)	5279	14	CCCAAGGTACTCTACTGAAAAACAATACATGAAATTAAATTTGTTTTATTATTCCATCTATCCAAGTCGAGATT[TATATATATATATA]TTTTAATGTAAAGCAGACCAAGCACTAATTTTCAC	CCCAAGGTACTCTACTGAAAAACAA	59.978	GTGAAAATTAGTGCTTGGTCTGC	60.183	123
CL1044.Contig2_All_755_3	TATATATATATATA	TA(2*7)	5279	14	TTCCATCTATCCAAGTCGAGATT[TATATATATATATA]TTTTAATGTAAAGCAGACCAAGCACTAATTTTCACTCGCGTGTATAACG	TTCCATCTATCCAAGTCGAGATT	59.104	CGTTATACACGCGAGTGAAAATTA	60.413	86
CL1044.Contig2_All_755_4	TATATATATATATA	TA(2*7)	5279	14	CCCAAGGTACTCTACTGAAAAACAATACATGAAATTAAATTTGTTTTATTATTCCATCTATCCAAGTCGAGATT[TATATATATATATA]TTTTAATGTAAAGCAGACCAAGCACTAATTTTCA	CCCAAGGTACTCTACTGAAAAACAA	59.978	TGAAAATTAGTGCTTGGTCTGCT	60.302	122
CL1044.Contig2_All_755_5	TATATATATATATA	TA(2*7)	5279	14	CCCAAGGTACTCTACTGAAAAACAATACATGAAATTAAATTTGTTTTATTATTCCATCTATCCAAGTCGAGATT[TATATATATATATA]TTTTAATGTAAAGCAGACCAAGCACTAATTTTCACTCG	CCCAAGGTACTCTACTGAAAAACA	58.801	CGAGTGAAAATTAGTGCTTGGTC	60.176	126
CL1051.Contig1_All_757_1	AGGAGGAGGAGGAGG	AGG(3*5)	1995	15	TTCTGTGACTTTGAGAACAGCAATTAGGATAACTATTGCCATTAAAGCACAATCAGGAAAAGGTTCTACAAGGA[AGGAGGAGGAGGAGG]AGAGAATGGGGGAAGAGGAGGAACATGAGGTGAAGAGAGTG	TTCTGTGACTTTGAGAACAGCAA	60.081	CACTCTCTTCACCTCATGTTCCT	59.793	130
CL1051.Contig1_All_757_2	AGGAGGAGGAGGAGG	AGG(3*5)	1995	15	TTCTGTGACTTTGAGAACAGCAATTAGGATAACTATTGCCATTAAAGCACAATCAGGAAAAGGTTCTACAAGGA[AGGAGGAGGAGGAGG]AGAGAATGGGGGAAGAGGAGGAACATGAGGTGAAGAGAGTGGAC	TTCTGTGACTTTGAGAACAGCAA	60.081	GTCCACTCTCTTCACCTCATGTT	59.659	133
CL1051.Contig1_All_757_3	AGGAGGAGGAGGAGG	AGG(3*5)	1995	15	CCATTAAAGCACAATCAGGAAAAGGTTCTACAAGGA[AGGAGGAGGAGGAGG]AGAGAATGGGGGAAGAGGAGGAACATGAGGTGAAGAGAGTGGACGAGGAAGAGGAGCCCACACTTTGAACAGAGAACGTCCCAACAGCAGAAGAGTGACCCATTAA	CCATTAAAGCACAATCAGGAAAA	60.342	TTAATGGGTCACTCTTCTGCTGT	60.178	157
CL1051.Contig1_All_757_4	AGGAGGAGGAGGAGG	AGG(3*5)	1995	15	AAGCACAATCAGGAAAAGGTTCTACAAGGA[AGGAGGAGGAGGAGG]AGAGAATGGGGGAAGAGGAGGAACATGAGGTGAAGAGAGTGGACGAGGAAGAGGAGCCCACACTTTGAACAGAGAACGTCCCAACAGCAGAAGAGTGACCCATTAATGCAA	AAGCACAATCAGGAAAAGGTTCT	60.509	TTGCATTAATGGGTCACTCTTCT	60.014	156
CL1051.Contig1_All_757_5	AGGAGGAGGAGGAGG	AGG(3*5)	1995	15	GTTCTGTGACTTTGAGAACAGCAATTAGGATAACTATTGCCATTAAAGCACAATCAGGAAAAGGTTCTACAAGGA[AGGAGGAGGAGGAGG]AGAGAATGGGGGAAGAGGAGGAACATGAGGTGAAGAGAGTG	GTTCTGTGACTTTGAGAACAGCA	59.576	CACTCTCTTCACCTCATGTTCCT	59.793	131
CL1051.Contig2_All_759_1	AGGAGGAGGAGGAGGAGG	AGG(3*6)	1849	18	GGATAAGTTCCAAAACACGTGAGACCAACTAATGCCAGAATGCTTGGGTGCATGCTAATGGAGA[AGGAGGAGGAGGAGGAGG]AAAAAGGAAGAAGAGAAGGAGGAAGAGGAGGCAGAGAAGAAGGAGGACAAGGACATGCAGCTTTCTCTTTAGA	GGATAAGTTCCAAAACACGTGAG	59.92	TCTAAAGAGAAAGCTGCATGTCC	60.035	155
CL1051.Contig2_All_759_2	AGGAGGAGGAGGAGGAGG	AGG(3*6)	1849	18	GGATAAGTTCCAAAACACGTGAGACCAACTAATGCCAGAATGCTTGGGTGCATGCTAATGGAGA[AGGAGGAGGAGGAGGAGG]AAAAAGGAAGAAGAGAAGGAGGAAGAGGAGGCAGAGAAGAAGGAGGACAAGGACAT	GGATAAGTTCCAAAACACGTGAG	59.92	ATGTCCTTGTCCTCCTTCTTCTC	60.123	138
CL1051.Contig2_All_759_3	AGGAGGAGGAGGAGGAGG	AGG(3*6)	1849	18	TTGCTGGATAAGTTCCAAAACACGTGAGACCAACTAATGCCAGAATGCTTGGGTGCATGCTAATGGAGA[AGGAGGAGGAGGAGGAGG]AAAAAGGAAGAAGAGAAGGAGGAAGAGGAGGCAGAGAAGAAGGAGGACAAGGACATGCAGCTTTCTCTTTAGA	TTGCTGGATAAGTTCCAAAACAC	60.389	TCTAAAGAGAAAGCTGCATGTCC	60.035	160
CL1051.Contig2_All_759_4	AGGAGGAGGAGGAGGAGG	AGG(3*6)	1849	18	GACTTGCTGGATAAGTTCCAAAACACGTGAGACCAACTAATGCCAGAATGCTTGGGTGCATGCTAATGGAGA[AGGAGGAGGAGGAGGAGG]AAAAAGGAAGAAGAGAAGGAGGAAGAGGAGGCAGAGAAGAAGGAGGACAAGGACAT	GACTTGCTGGATAAGTTCCAAAA	59.659	ATGTCCTTGTCCTCCTTCTTCTC	60.123	146
CL1051.Contig2_All_759_5	AGGAGGAGGAGGAGGAGG	AGG(3*6)	1849	18	TAAGTTCCAAAACACGTGAGACCAACTAATGCCAGAATGCTTGGGTGCATGCTAATGGAGA[AGGAGGAGGAGGAGGAGG]AAAAAGGAAGAAGAGAAGGAGGAAGAGGAGGCAGAGAAGAAGGAGGACAAGGACATGCAGCTTTCTCTTTAGA	TAAGTTCCAAAACACGTGAGACC	60.43	TCTAAAGAGAAAGCTGCATGTCC	60.035	152
CL1051.Contig3_All_760_1	AATAATAATAATAAT	AAT(3*5)	301	15	AAGAGATACTGAACACATTCCATGA[AATAATAATAATAAT]AAACAAATTAAATAAAATAAAAGGGTACGCATTTTGTTAAAACTTCCAA	AAGAGATACTGAACACATTCCATGA	59.082	TTGGAAGTTTTAACAAAATGCGT	59.931	89
CL1051.Contig3_All_760_2	AATAATAATAATAAT	AAT(3*5)	301	15	AAGAGATACTGAACACATTCCATGA[AATAATAATAATAAT]AAACAAATTAAATAAAATAAAAGGGTACGCATTTTGTTAAAACTTCCAAAGTATCCCTACACTCACCTTGAATGTT	AAGAGATACTGAACACATTCCATGA	59.082	AACATTCAAGGTGAGTGTAGGGA	59.914	116
CL1051.Contig3_All_760_3	AATAATAATAATAAT	AAT(3*5)	301	15	AGGATACAAGACGACTCATTTCATAGTACTTCTCAATAATACAGAACATACTCTCAAGGTTGATATTTGTTAAGAGATACTGAACACATTCCATGA[AATAATAATAATAAT]AAACAAATTAAATAAAATAAAAGGGTACGCATTTTGTTAAAACTTCCAA	AGGATACAAGACGACTCATTTCA	57.88	TTGGAAGTTTTAACAAAATGCGTA	59.942	160
CL1051.Contig3_All_760_4	AATAATAATAATAAT	AAT(3*5)	301	15	AGGATACAAGACGACTCATTTCATAGTACTTCTCAATAATACAGAACATACTCTCAAGGTTGATATTTGTTAAGAGATACTGAACACATTCCATGA[AATAATAATAATAAT]AAACAAATTAAATAAAATAAAAGGGTACGCATTTTGTTAAAACTTCC	AGGATACAAGACGACTCATTTCA	57.88	GGAAGTTTTAACAAAATGCGTACC	60.162	158
CL1051.Contig3_All_760_5	AATAATAATAATAAT	AAT(3*5)	301	15	AAGAGATACTGAACACATTCCATGA[AATAATAATAATAAT]AAACAAATTAAATAAAATAAAAGGGTACGCATTTTGTTAAAACTTCCAAA	AAGAGATACTGAACACATTCCATGA	59.082	TTTGGAAGTTTTAACAAAATGCG	60.364	90
CL1051.Contig3_All_761_1	TCCTCCTCCTCCTCCTCC	TCC(3*6)	734	18	TCTAAAGAGAAAGCTGCATGTCCTTGTCCTCCTTCTTCTCTGCCTCCTCTTCCTCCTTCTCTTCTTCCTTTT[TCCTCCTCCTCCTCCTCC]TTCTCCATTAGCATGCACCCAAGCATTCTGGCATTAGTTGGTCTCACGTGTTTTGGAACTTATCC	TCTAAAGAGAAAGCTGCATGTCC	60.035	GGATAAGTTCCAAAACACGTGAG	59.92	155
CL1051.Contig3_All_761_2	TCCTCCTCCTCCTCCTCC	TCC(3*6)	734	18	ATGTCCTTGTCCTCCTTCTTCTCTGCCTCCTCTTCCTCCTTCTCTTCTTCCTTTT[TCCTCCTCCTCCTCCTCC]TTCTCCATTAGCATGCACCCAAGCATTCTGGCATTAGTTGGTCTCACGTGTTTTGGAACTTATCC	ATGTCCTTGTCCTCCTTCTTCTC	60.123	GGATAAGTTCCAAAACACGTGAG	59.92	138
CL1051.Contig3_All_761_3	TCCTCCTCCTCCTCCTCC	TCC(3*6)	734	18	TCTAAAGAGAAAGCTGCATGTCCTTGTCCTCCTTCTTCTCTGCCTCCTCTTCCTCCTTCTCTTCTTCCTTTT[TCCTCCTCCTCCTCCTCC]TTCTCCATTAGCATGCACCCAAGCATTCTGGCATTAGTTGGTCTCACGTGTTTTGGAACTTATCCAGCAA	TCTAAAGAGAAAGCTGCATGTCC	60.035	TTGCTGGATAAGTTCCAAAACAC	60.389	160
CL1051.Contig3_All_761_4	TCCTCCTCCTCCTCCTCC	TCC(3*6)	734	18	ATGTCCTTGTCCTCCTTCTTCTCTGCCTCCTCTTCCTCCTTCTCTTCTTCCTTTT[TCCTCCTCCTCCTCCTCC]TTCTCCATTAGCATGCACCCAAGCATTCTGGCATTAGTTGGTCTCACGTGTTTTGGAACTTATCCAGCAAGTC	ATGTCCTTGTCCTCCTTCTTCTC	60.123	GACTTGCTGGATAAGTTCCAAAA	59.659	146
CL1051.Contig3_All_761_5	TCCTCCTCCTCCTCCTCC	TCC(3*6)	734	18	TCTAAAGAGAAAGCTGCATGTCCTTGTCCTCCTTCTTCTCTGCCTCCTCTTCCTCCTTCTCTTCTTCCTTTT[TCCTCCTCCTCCTCCTCC]TTCTCCATTAGCATGCACCCAAGCATTCTGGCATTAGTTGGTCTCACGTGTTTTGGAACTTA	TCTAAAGAGAAAGCTGCATGTCC	60.035	TAAGTTCCAAAACACGTGAGACC	60.43	152
CL1051.Contig3_All_762_1	TCTTCTTCTTCTTCT	TCT(3*5)	2416	15	ACTCCAGTCGACCTCGTTTCTTGCCTGGCCTGTCCTTCTCA[TCTTCTTCTTCTTCT]GCTGCACGTTTTACAGCCATCTCAGGCTTGAAATTTAAAATCTCCCCGACATCCATGCTTGGTGTGATCAGCCCCTATAGTGTCT	ACTCCAGTCGACCTCGTTTCT	60.303	AGACACTATAGGGGCTGATCACA	60.033	141
CL1051.Contig3_All_762_2	TCTTCTTCTTCTTCT	TCT(3*5)	2416	15	ACTCCAGTCGACCTCGTTTCTTGCCTGGCCTGTCCTTCTCA[TCTTCTTCTTCTTCT]GCTGCACGTTTTACAGCCATCTCAGGCTTGAAATTTAAAATCTCCCCGACATCCATGCTTGGTGTGATCAGCCCCTATAGTGTCT	ACTCCAGTCGACCTCGTTTCTT	61.559	AGACACTATAGGGGCTGATCACA	60.033	141
CL1051.Contig3_All_762_3	TCTTCTTCTTCTTCT	TCT(3*5)	2416	15	CTCCAGTCGACCTCGTTTCTTGCCTGGCCTGTCCTTCTCA[TCTTCTTCTTCTTCT]GCTGCACGTTTTACAGCCATCTCAGGCTTGAAATTTAAAATCTCCCCGACATCCATGCTTGGTGTGATCAGCCCCTATAGTGTCT	CTCCAGTCGACCTCGTTTCTT	60.802	AGACACTATAGGGGCTGATCACA	60.033	140
CL1051.Contig3_All_762_4	TCTTCTTCTTCTTCT	TCT(3*5)	2416	15	GACTCCAGTCGACCTCGTTTCTTGCCTGGCCTGTCCTTCTCA[TCTTCTTCTTCTTCT]GCTGCACGTTTTACAGCCATCTCAGGCTTGAAATTTAAAATCTCCCCGACATCCATGCTTGGTGTGATCAGCCCCTATAGTGTCT	GACTCCAGTCGACCTCGTTTCT	62.095	AGACACTATAGGGGCTGATCACA	60.033	142
CL1051.Contig3_All_762_5	TCTTCTTCTTCTTCT	TCT(3*5)	2416	15	TCCAGTCGACCTCGTTTCTTGCCTGGCCTGTCCTTCTCA[TCTTCTTCTTCTTCT]GCTGCACGTTTTACAGCCATCTCAGGCTTGAAATTTAAAATCTCCCCGACATCCATGCTTGGTGTGATCAGCCCCTATAGTGTCT	TCCAGTCGACCTCGTTTCTT	59.844	AGACACTATAGGGGCTGATCACA	60.033	139
CL1054.Contig1_All_763_1	GTGGTGGTGGTGGTG	GTG(3*5)	3281	15	GAACACCTGTCTGTTGTTGAACCAAGCAGCGTGGTTGTGGAA[GTGGTGGTGGTGGTG]ATGGTTGTGGTTAGTGTGAACTGGGGAGGTGTTCTGTGCTGGGACTGGTGCAAGATGGTTGTAACT	GAACACCTGTCTGTTGTTGAACC	60.861	AGTTACAACCATCTTGCACCAGT	59.978	123
CL1054.Contig1_All_763_2	GTGGTGGTGGTGGTG	GTG(3*5)	3281	15	GAACACCTGTCTGTTGTTGAACCAAGCAGCGTGGTTGTGGAA[GTGGTGGTGGTGGTG]ATGGTTGTGGTTAGTGTGAACTGGGGAGGTGTTCTGTGCTGGGACTGGTGCAAGATGGTTGTAACTGTAGCTGTGGC	GAACACCTGTCTGTTGTTGAACC	60.861	GCCACAGCTACAGTTACAACCAT	60.478	134
CL1054.Contig1_All_763_3	GTGGTGGTGGTGGTG	GTG(3*5)	3281	15	TGTCCATTGAACACCTGTCTGTTGTTGAACCAAGCAGCGTGGTTGTGGAA[GTGGTGGTGGTGGTG]ATGGTTGTGGTTAGTGTGAACTGGGGAGGTGTTCTGTGCTGGGACTGGTGCAAGATGGTTGTAACT	TGTCCATTGAACACCTGTCTGT	60.466	AGTTACAACCATCTTGCACCAGT	59.978	131
CL1054.Contig1_All_763_4	GTGGTGGTGGTGGTG	GTG(3*5)	3281	15	GAACACCTGTCTGTTGTTGAACCAAGCAGCGTGGTTGTGGAA[GTGGTGGTGGTGGTG]ATGGTTGTGGTTAGTGTGAACTGGGGAGGTGTTCTGTGCTGGGACTGGTGCAAGATGGTTGTAAC	GAACACCTGTCTGTTGTTGAACC	60.861	GTTACAACCATCTTGCACCAGTC	60.826	122
CL1054.Contig1_All_763_5	GTGGTGGTGGTGGTG	GTG(3*5)	3281	15	GAACACCTGTCTGTTGTTGAACCAAGCAGCGTGGTTGTGGAA[GTGGTGGTGGTGGTG]ATGGTTGTGGTTAGTGTGAACTGGGGAGGTGTTCTGTGCTGGGACTGGTGCAAGATGGTTGTAACTGTA	GAACACCTGTCTGTTGTTGAACC	60.861	TACAGTTACAACCATCTTGCACC	59.078	126
CL1054.Contig2_All_764_1	CACCACCACCACCAC	CAC(3*5)	2678	15	AGTTACAACCATCTTGCACCAGTCCCAGCACAGAACACCTCCCCAGTTCACACTAACCACAACCAT[CACCACCACCACCAC]TTCCACAACCACGCTGCTTGGTTCAACAACAGACAGGTGTTC	AGTTACAACCATCTTGCACCAGT	59.978	GAACACCTGTCTGTTGTTGAACC	60.861	123
CL1054.Contig2_All_764_2	CACCACCACCACCAC	CAC(3*5)	2678	15	GCCACAGCTACAGTTACAACCATCTTGCACCAGTCCCAGCACAGAACACCTCCCCAGTTCACACTAACCACAACCAT[CACCACCACCACCAC]TTCCACAACCACGCTGCTTGGTTCAACAACAGACAGGTGTTC	GCCACAGCTACAGTTACAACCAT	60.478	GAACACCTGTCTGTTGTTGAACC	60.861	134
CL1054.Contig2_All_764_3	CACCACCACCACCAC	CAC(3*5)	2678	15	AGTTACAACCATCTTGCACCAGTCCCAGCACAGAACACCTCCCCAGTTCACACTAACCACAACCAT[CACCACCACCACCAC]TTCCACAACCACGCTGCTTGGTTCAACAACAGACAGGTGTTCAATGGACA	AGTTACAACCATCTTGCACCAGT	59.978	TGTCCATTGAACACCTGTCTGT	60.466	131
CL1054.Contig2_All_764_4	CACCACCACCACCAC	CAC(3*5)	2678	15	GTTACAACCATCTTGCACCAGTCCCAGCACAGAACACCTCCCCAGTTCACACTAACCACAACCAT[CACCACCACCACCAC]TTCCACAACCACGCTGCTTGGTTCAACAACAGACAGGTGTTC	GTTACAACCATCTTGCACCAGTC	60.826	GAACACCTGTCTGTTGTTGAACC	60.861	122
CL1054.Contig2_All_764_5	CACCACCACCACCAC	CAC(3*5)	2678	15	TACAGTTACAACCATCTTGCACCAGTCCCAGCACAGAACACCTCCCCAGTTCACACTAACCACAACCAT[CACCACCACCACCAC]TTCCACAACCACGCTGCTTGGTTCAACAACAGACAGGTGTTC	TACAGTTACAACCATCTTGCACC	59.078	GAACACCTGTCTGTTGTTGAACC	60.861	126
CL1064.Contig2_All_766_1	TATATATATATATATATA	TA(2*9)	400	18	CCTTGATGACTCCTCTCAGAAAAAGAAAGCATACTTTCCAAATTTCCCACACAAATATATGGACAAATTCACGATAGTAAAACACCCTCAAAAATATATCACATTGTGTG[TATATATATATATATATA]GTAAGAAATGCAACCACACTAACAAGTTTTCC	CCTTGATGACTCCTCTCAGAAAA	59.872	GGAAAACTTGTTAGTGTGGTTGC	59.961	160
CL1064.Contig2_All_766_5	TATATATATATATATATA	TA(2*9)	400	18	AGCATACTTTCCAAATTTCCCACACAAATATATGGACAAATTCACGATAGTAAAACACCCTCAAAAATATATCACATTGTGTG[TATATATATATATATATA]GTAAGAAATGCAACCACACTAACAAGTTTTCC	AGCATACTTTCCAAATTTCCCAC	60.569	GGAAAACTTGTTAGTGTGGTTGC	59.961	133
CL1066.Contig6_All_767_1	ATATATATATAT	AT(2*6)	4430	12	AACACTAATGTGTTGCCTGTTCCAAAGTGGTGTTTCATATATATATAA[ATATATATATAT]AATATAACTAATAAATGTTAGTTAATGGTTCCTTCAACCATTTTCCAAAATTGAAAAATGTTGTGGAATGGATTTG	AACACTAATGTGTTGCCTGTTCC	60.329	CAAATCCATTCCACAACATTTTT	59.977	136
CL1066.Contig6_All_767_2	ATATATATATAT	AT(2*6)	4430	12	AACACTAATGTGTTGCCTGTTCCAAAGTGGTGTTTCATATATATATAA[ATATATATATAT]AATATAACTAATAAATGTTAGTTAATGGTTCCTTCAACCATTTTCCAAAATTGAAAA	AACACTAATGTGTTGCCTGTTCC	60.329	TTTTCAATTTTGGAAAATGGTTG	60.076	117
CL1066.Contig6_All_767_3	ATATATATATAT	AT(2*6)	4430	12	AACACTAATGTGTTGCCTGTTCCAAAGTGGTGTTTCATATATATATAA[ATATATATATAT]AATATAACTAATAAATGTTAGTTAATGGTTCCTTCAACCATTTTCCAAAATTGA	AACACTAATGTGTTGCCTGTTCC	60.329	TCAATTTTGGAAAATGGTTGAAG	60.2	114
CL1066.Contig6_All_767_4	ATATATATATAT	AT(2*6)	4430	12	AACACTAATGTGTTGCCTGTTCCAAAGTGGTGTTTCATATATATATAA[ATATATATATAT]AATATAACTAATAAATGTTAGTTAATGGTTCCTTCAACCATTTTCCAAAATTGAAAAATGTTGTGGAATGGAT	AACACTAATGTGTTGCCTGTTCC	60.329	ATCCATTCCACAACATTTTTCAA	60.445	133
CL1066.Contig6_All_767_5	ATATATATATAT	AT(2*6)	4430	12	AACACTAATGTGTTGCCTGTTCCAAAGTGGTGTTTCATATATATATAA[ATATATATATAT]AATATAACTAATAAATGTTAGTTAATGGTTCCTTCAACCATTTTCCAAAATTGAAAAATGTTGTGGAATGGATT	AACACTAATGTGTTGCCTGTTCC	60.329	AATCCATTCCACAACATTTTTCA	60.445	134
CL1076.Contig6_All_773_1	TAATAATAATAATAA	TAA(3*5)	993	15	TTCGCGACACAGGAGTTAGTTACTAGAAGTTTTGGTTTACATTACTATTATTATTTTTAATGACATCAGAG[TAATAATAATAATAA]TTAACAATATAAACAATGATTGTAATGCTACTGATTGTAGTGATATATCAGGTAGGACTAGTAACGGACTCC	TTCGCGACACAGGAGTTAGTTA	59.941	GGAGTCCGTTACTAGTCCTACCTG	59.624	158
CL1076.Contig6_All_773_2	TAATAATAATAATAA	TAA(3*5)	993	15	TTTCGCGACACAGGAGTTAGTTACTAGAAGTTTTGGTTTACATTACTATTATTATTTTTAATGACATCAGAG[TAATAATAATAATAA]TTAACAATATAAACAATGATTGTAATGCTACTGATTGTAGTGATATATCAGGTAGGACTAGTAACGGACTCC	TTTCGCGACACAGGAGTTAGTTA	61.156	GGAGTCCGTTACTAGTCCTACCTG	59.624	159
CL1076.Contig6_All_773_3	TAATAATAATAATAA	TAA(3*5)	993	15	ATTTCGCGACACAGGAGTTAGTTACTAGAAGTTTTGGTTTACATTACTATTATTATTTTTAATGACATCAGAG[TAATAATAATAATAA]TTAACAATATAAACAATGATTGTAATGCTACTGATTGTAGTGATATATCAGGTAGGACTAGTAACGGACTCC	ATTTCGCGACACAGGAGTTAGT	60.192	GGAGTCCGTTACTAGTCCTACCTG	59.624	160
CL1076.Contig6_All_773_4	TAATAATAATAATAA	TAA(3*5)	993	15	ATTTCGCGACACAGGAGTTAGTTACTAGAAGTTTTGGTTTACATTACTATTATTATTTTTAATGACATCAGAG[TAATAATAATAATAA]TTAACAATATAAACAATGATTGTAATGCTACTGATTGTAGTGATATATCAGGTAGGACTAGTAACGGACTCC	ATTTCGCGACACAGGAGTTAGTT	61.378	GGAGTCCGTTACTAGTCCTACCTG	59.624	160
CL1076.Contig6_All_773_5	TAATAATAATAATAA	TAA(3*5)	993	15	TTCGCGACACAGGAGTTAGTTACTAGAAGTTTTGGTTTACATTACTATTATTATTTTTAATGACATCAGAG[TAATAATAATAATAA]TTAACAATATAAACAATGATTGTAATGCTACTGATTGTAGTGATATATCAGGTAGGACTAGTAACGGACTCCTT	TTCGCGACACAGGAGTTAGTTAC	60.704	AAGGAGTCCGTTACTAGTCCTACC	58.384	160
CL1083.Contig1_All_776_1	GCCGCCGCCGCCGCCGCC	GCC(3*6)	375	18	GACAGACGTGTCTCTGTTCCCTGAGCCCGGCGCCAAGACCAACACCACA[GCCGCCGCCGCCGCCGCC]ATGGATCCCCCCGCCTCTGCAGGGTGAGCTGCAGAGTCCATCGGTGCCCTCGGTTGGTGCCGTGAAACAGTCGAATGGATGAG	GACAGACGTGTCTCTGTTCCCT	60.744	CTCATCCATTCGACTGTTTCAC	59.598	150
CL1083.Contig1_All_776_2	GCCGCCGCCGCCGCCGCC	GCC(3*6)	375	18	AGACGTGTCTCTGTTCCCTGAGCCCGGCGCCAAGACCAACACCACA[GCCGCCGCCGCCGCCGCC]ATGGATCCCCCCGCCTCTGCAGGGTGAGCTGCAGAGTCCATCGGTGCCCTCGGTTGGTGCCGTGAAACAGTCGAATGGATGAGGAGCTCTCTTG	AGACGTGTCTCTGTTCCCTGAG	60.874	CAAGAGAGCTCCTCATCCATTC	60.349	158
CL1083.Contig1_All_776_3	GCCGCCGCCGCCGCCGCC	GCC(3*6)	375	18	AGACGTGTCTCTGTTCCCTGAGCCCGGCGCCAAGACCAACACCACA[GCCGCCGCCGCCGCCGCC]ATGGATCCCCCCGCCTCTGCAGGGTGAGCTGCAGAGTCCATCGGTGCCCTCGGTTGGTGCCGTGAAACAGTCGAATGGATGAG	AGACGTGTCTCTGTTCCCTGAG	60.874	CTCATCCATTCGACTGTTTCAC	59.598	147
CL1083.Contig1_All_776_4	GCCGCCGCCGCCGCCGCC	GCC(3*6)	375	18	GACGTGTCTCTGTTCCCTGAGCCCGGCGCCAAGACCAACACCACA[GCCGCCGCCGCCGCCGCC]ATGGATCCCCCCGCCTCTGCAGGGTGAGCTGCAGAGTCCATCGGTGCCCTCGGTTGGTGCCGTGAAACAGTCGAATGGATGAGGAGCTCTCTTG	GACGTGTCTCTGTTCCCTGAG	59.892	CAAGAGAGCTCCTCATCCATTC	60.349	157
CL1083.Contig1_All_776_5	GCCGCCGCCGCCGCCGCC	GCC(3*6)	375	18	AGACGTGTCTCTGTTCCCTGAGCCCGGCGCCAAGACCAACACCACA[GCCGCCGCCGCCGCCGCC]ATGGATCCCCCCGCCTCTGCAGGGTGAGCTGCAGAGTCCATCGGTGCCCTCGGTTGGTGCCGTGAAACAGTCGAATGGATGAGGAGCTCTCTTG	AGACGTGTCTCTGTTCCCTGA	59.892	CAAGAGAGCTCCTCATCCATTC	60.349	158
CL1083.Contig3_All_781_1	ACAACAACAACAACA	ACA(3*5)	557	15	TGTGTGTTGCACTCTTGACTTCTTAGTGAGTGAGCCATACGCCTCCAAACTGTCTCAAGGTGAGTCTCGCTCAAGACTACCACCCAACT[ACAACAACAACAACA]AGAGAGCCAGTATTCGTACCCTTAGTTG	TGTGTGTTGCACTCTTGACTTCT	60.006	CAACTAAGGGTACGAATACTGGC	59.132	132
CL1083.Contig3_All_781_2	ACAACAACAACAACA	ACA(3*5)	557	15	AAACTGTCTCAAGGTGAGTCTCGCTCAAGACTACCACCCAACT[ACAACAACAACAACA]AGAGAGCCAGTATTCGTACCCTTAGTTG	AAACTGTCTCAAGGTGAGTCTCG	59.967	CAACTAAGGGTACGAATACTGGC	59.132	86
CL1083.Contig3_All_781_3	ACAACAACAACAACA	ACA(3*5)	557	15	AATTGATAGTGAGTGTGCGTGTGTGTTGCACTCTTGACTTCTTAGTGAGTGAGCCATACGCCTCCAAACTGTCTCAAGGTGAGTCTCGCTCAAGACTACCACCCAACT[ACAACAACAACAACA]AGAGAGCCAGTATTCGTACCCTTAGTTG	AATTGATAGTGAGTGTGCGTGTG	60.11	CAACTAAGGGTACGAATACTGGC	59.132	151
CL1083.Contig3_All_781_5	ACAACAACAACAACA	ACA(3*5)	557	15	TGTGTGTTGCACTCTTGACTTCTTAGTGAGTGAGCCATACGCCTCCAAACTGTCTCAAGGTGAGTCTCGCTCAAGACTACCACCCAACT[ACAACAACAACAACA]AGAGAGCCAGTATTCGTACCCTTAGTTGGTGC	TGTGTGTTGCACTCTTGACTTCT	60.006	GCACCAACTAAGGGTACGAATAC	59.008	136
CL1134.Contig2_All_789_2	GAGAGAGAGAGAGAGAGAGA	GA(2*10)	241	20	GAATGAGAGTGAGTGTGTGCAAGTGTGCAAGTGTGCATGT[GAGAGAGAGAGAGAGAGAGA]GTGTTGGGGTGAGAAAAGGCAAACGTCATGAAC	GAATGAGAGTGAGTGTGTGCAAG	59.968	GTTCATGACGTTTGCCTTTTCT	60.522	93
CL1134.Contig2_All_789_3	GAGAGAGAGAGAGAGAGAGA	GA(2*10)	241	20	AGAATGAGAGTGAGTGTGTGCAAGTGTGCAAGTGTGCATGT[GAGAGAGAGAGAGAGAGAGA]GTGTTGGGGTGAGAAAAGGCAAACGTCATGAAC	AGAATGAGAGTGAGTGTGTGCAA	59.968	GTTCATGACGTTTGCCTTTTCT	60.522	94
CL1134.Contig2_All_789_4	GAGAGAGAGAGAGAGAGAGA	GA(2*10)	241	20	GCGTACATGTGTGAGAATGAGAGTGAGTGTGTGCAAGTGTGCAAGTGTGCATGT[GAGAGAGAGAGAGAGAGAGA]GTGTTGGGGTGAGAAAAGGCAAACGTCATGAAC	GCGTACATGTGTGAGAATGAGAG	59.817	GTTCATGACGTTTGCCTTTTCT	60.522	107
CL1134.Contig2_All_789_5	GAGAGAGAGAGAGAGAGAGA	GA(2*10)	241	20	AGCGTACATGTGTGAGAATGAGAGTGAGTGTGTGCAAGTGTGCAAGTGTGCATGT[GAGAGAGAGAGAGAGAGAGA]GTGTTGGGGTGAGAAAAGGCAAACGTCATGAAC	AGCGTACATGTGTGAGAATGAGA	59.817	GTTCATGACGTTTGCCTTTTCT	60.522	108
CL1134.Contig3_All_790_1	CTCTCTCTCTCTCTCTCTCT	CT(2*10)	3288	20	GTTCATGACGTTTGCCTTTTCTCACCCCAACA[CTCTCTCTCTCTCTCTCTCT]CACTTTCTCTTTCTCTCCATTTCCCTCCCTCCTTTTATTTT	GTTCATGACGTTTGCCTTTTCT	60.522	AAAATAAAAGGAGGGAGGGAAAT	59.617	93
CL1134.Contig3_All_790_2	CTCTCTCTCTCTCTCTCTCT	CT(2*10)	3288	20	GTTCATGACGTTTGCCTTTTCTCACCCCAACA[CTCTCTCTCTCTCTCTCTCT]CACTTTCTCTTTCTCTCCATTTCCCTCCCTCCTTTTATTTTGTTTTATTTTATGTTTTAGAACAGTTGCTTGATCATTAAAGAATCCTGCCAAGCACT	GTTCATGACGTTTGCCTTTTCT	60.522	AGTGCTTGGCAGGATTCTTTAAT	60.485	150
CL1134.Contig3_All_790_3	CTCTCTCTCTCTCTCTCTCT	CT(2*10)	3288	20	GTTCATGACGTTTGCCTTTTCTCACCCCAACA[CTCTCTCTCTCTCTCTCTCT]CACTTTCTCTTTCTCTCCATTTCCCTCCCTCCTTTTATTT	GTTCATGACGTTTGCCTTTTCT	60.522	AAATAAAAGGAGGGAGGGAAATG	60.815	92
CL1134.Contig3_All_790_4	CTCTCTCTCTCTCTCTCTCT	CT(2*10)	3288	20	GTTCATGACGTTTGCCTTTTCTCACCCCAACA[CTCTCTCTCTCTCTCTCTCT]CACTTTCTCTTTCTCTCCATTTCCCTCCCTCCTTTTATTTTGTTT	GTTCATGACGTTTGCCTTTTCT	60.522	AAACAAAATAAAAGGAGGGAGGG	60.84	97
CL1134.Contig3_All_790_5	CTCTCTCTCTCTCTCTCTCT	CT(2*10)	3288	20	GTTCATGACGTTTGCCTTTTCTCACCCCAACA[CTCTCTCTCTCTCTCTCTCT]CACTTTCTCTTTCTCTCCATTTCCCTCCCTCCTTTTATTTTGTTTT	GTTCATGACGTTTGCCTTTTCT	60.522	AAAACAAAATAAAAGGAGGGAGG	58.999	98
CL1136.Contig2_All_792_1	GACGACGACGACGAC	GAC(3*5)	471	15	CACAGCAGGTCACGCAAG[GACGACGACGACGAC]CCTTCGGCTGACGAGGACGAGCACGAGTCCAGGTCGCATTCCAGGTCGAATTCCCGATCCAATT	CACAGCAGGTCACGCAAG	60.183	AATTGGATCGGGAATTCGAC	61.025	97
CL1136.Contig2_All_792_2	GACGACGACGACGAC	GAC(3*5)	471	15	CACAGCAGGTCACGCAAG[GACGACGACGACGAC]CCTTCGGCTGACGAGGACGAGCACGAGTCCAGGTCGCATTCCAGGTCGAATTCCCGATCCAAT	CACAGCAGGTCACGCAAG	60.183	ATTGGATCGGGAATTCGAC	59.7	96
CL1136.Contig2_All_792_3	GACGACGACGACGAC	GAC(3*5)	471	15	CACAGCAGGTCACGCAAG[GACGACGACGACGAC]CCTTCGGCTGACGAGGACGAGCACGAGTCCAGGTCGCATTCCAGGTCGAATTCCCGATCCAATTC	CACAGCAGGTCACGCAAG	60.183	GAATTGGATCGGGAATTCGAC	62.753	98
CL1136.Contig2_All_792_4	GACGACGACGACGAC	GAC(3*5)	471	15	ACAGCAGGTCACGCAAG[GACGACGACGACGAC]CCTTCGGCTGACGAGGACGAGCACGAGTCCAGGTCGCATTCCAGGTCGAATTCCCGATCCAATT	ACAGCAGGTCACGCAAGG	61.061	AATTGGATCGGGAATTCGAC	61.025	96
CL1136.Contig2_All_792_5	GACGACGACGACGAC	GAC(3*5)	471	15	CACAGCAGGTCACGCAAG[GACGACGACGACGAC]CCTTCGGCTGACGAGGACGAGCACGAGTCCAGGTCGCATTCCAGGTCGAAT	CACAGCAGGTCACGCAAG	60.183	ATTCGACCTGGAATGCGAC	61.032	84
CL1139.Contig1_All_795_1	CGGCGGCGGCGGCGGCGG	CGG(3*6)	1503	18	GACAAGAGGGTCTAGAGGAGGAGGAGGAAGACGTGCGAAGGCGGCCGATGGCGACGGCGA[CGGCGGCGGCGGCGGCGG]CAGGAGGAAGGGCGTGCGGCAGCGAAGGAAGTGCGTGGAC	GACAAGAGGGTCTAGAGGAGGAG	59.896	GTCCACGCACTTCCTTCG	60.402	118
CL1139.Contig1_All_795_2	CGGCGGCGGCGGCGGCGG	CGG(3*6)	1503	18	GACAAGAGGGTCTAGAGGAGGAGGAGGAAGACGTGCGAAGGCGGCCGATGGCGACGGCGA[CGGCGGCGGCGGCGGCGG]CAGGAGGAAGGGCGTGCGGCAGCGAAGGAAGTGCGTGGACG	GACAAGAGGGTCTAGAGGAGGAG	59.896	CGTCCACGCACTTCCTTC	60.402	119
CL1139.Contig1_All_795_3	CGGCGGCGGCGGCGGCGG	CGG(3*6)	1503	18	GACAAGAGGGTCTAGAGGAGGAGGAGGAAGACGTGCGAAGGCGGCCGATGGCGACGGCGA[CGGCGGCGGCGGCGGCGG]CAGGAGGAAGGGCGTGCGGCAGCGAAGGAAGTGCGTGGACGA	GACAAGAGGGTCTAGAGGAGGAG	59.896	TCGTCCACGCACTTCCTT	60.402	120
CL1139.Contig1_All_795_4	CGGCGGCGGCGGCGGCGG	CGG(3*6)	1503	18	GACAAGAGGGTCTAGAGGAGGAGGAGGAAGACGTGCGAAGGCGGCCGATGGCGACGGCGA[CGGCGGCGGCGGCGGCGG]CAGGAGGAAGGGCGTGCGGCAGCGAAGGAAGTGCGTGGACGAG	GACAAGAGGGTCTAGAGGAGGAG	59.896	CTCGTCCACGCACTTCCTT	61.407	121
CL1139.Contig1_All_795_5	CGGCGGCGGCGGCGGCGG	CGG(3*6)	1503	18	GACAAGAGGGTCTAGAGGAGGAGGAGGAAGACGTGCGAAGGCGGCCGATGGCGACGGCGA[CGGCGGCGGCGGCGGCGG]CAGGAGGAAGGGCGTGCGGCAGCGAAGGAAGTGCGTGGACGAGACGGGCAGACACAGG	GACAAGAGGGTCTAGAGGAGGAG	59.896	CCTGTGTCTGCCCGTCTC	60.415	136
CL1160.Contig1_All_809_1	TATATATATATA	TA(2*6)	7027	12	AGTGTCTAGGAACGAGAGTCGTGGGTGCAAGGGCGCGCGTGACGCTGCATGTCTAGTAGGGTGATGTGTTGTGTGTTTGAGATATAGATACATC[TATATATATATA]TGTATGTGTACCCAGCAATACTGG	AGTGTCTAGGAACGAGAGTCGTG	59.989	CCAGTATTGCTGGGTACACATAC	58.464	130
CL1160.Contig1_All_809_2	TATATATATATA	TA(2*6)	7027	12	AAGCGTAGTGTCTAGGAACGAGAGTCGTGGGTGCAAGGGCGCGCGTGACGCTGCATGTCTAGTAGGGTGATGTGTTGTGTGTTTGAGATATAGATACATC[TATATATATATA]TGTATGTGTACCCAGCAATACTGG	AAGCGTAGTGTCTAGGAACGAGA	59.616	CCAGTATTGCTGGGTACACATAC	58.464	136
CL1160.Contig1_All_809_3	TATATATATATA	TA(2*6)	7027	12	GAAGCGTAGTGTCTAGGAACGAGAGTCGTGGGTGCAAGGGCGCGCGTGACGCTGCATGTCTAGTAGGGTGATGTGTTGTGTGTTTGAGATATAGATACATC[TATATATATATA]TGTATGTGTACCCAGCAATACTGG	GAAGCGTAGTGTCTAGGAACGAG	59.616	CCAGTATTGCTGGGTACACATAC	58.464	137
CL1160.Contig1_All_809_4	TATATATATATA	TA(2*6)	7027	12	GAGAAGCGTAGTGTCTAGGAACGAGAGTCGTGGGTGCAAGGGCGCGCGTGACGCTGCATGTCTAGTAGGGTGATGTGTTGTGTGTTTGAGATATAGATACATC[TATATATATATA]TGTATGTGTACCCAGCAATACTGG	GAGAAGCGTAGTGTCTAGGAACG	59.616	CCAGTATTGCTGGGTACACATAC	58.464	139
CL1160.Contig2_All_812_1	ATATATATATAT	AT(2*6)	3650	12	CCAGTATTGCTGGGTACACATAC[ATATATATATAT]AGATGTATCTATATCTCAAACACACAACACATCACCCTACTAGACATGCAGCGTCACGCGCGCCCTTGCACCCACGACTCTCGTTCCTAGACACT	CCAGTATTGCTGGGTACACATAC	58.464	AGTGTCTAGGAACGAGAGTCGTG	59.989	130
CL1160.Contig2_All_812_2	ATATATATATAT	AT(2*6)	3650	12	CCAGTATTGCTGGGTACACATAC[ATATATATATAT]AGATGTATCTATATCTCAAACACACAACACATCACCCTACTAGACATGCAGCGTCACGCGCGCCCTTGCACCCACGACTCTCGTTCCTAGACACTACGCTT	CCAGTATTGCTGGGTACACATAC	58.464	AAGCGTAGTGTCTAGGAACGAGA	59.616	136
CL1160.Contig2_All_812_3	ATATATATATAT	AT(2*6)	3650	12	CCAGTATTGCTGGGTACACATAC[ATATATATATAT]AGATGTATCTATATCTCAAACACACAACACATCACCCTACTAGACATGCAGCGTCACGCGCGCCCTTGCACCCACGACTCTCGTTCCTAGACACTACGCTTC	CCAGTATTGCTGGGTACACATAC	58.464	GAAGCGTAGTGTCTAGGAACGAG	59.616	137
CL1160.Contig2_All_812_4	ATATATATATAT	AT(2*6)	3650	12	CCAGTATTGCTGGGTACACATAC[ATATATATATAT]AGATGTATCTATATCTCAAACACACAACACATCACCCTACTAGACATGCAGCGTCACGCGCGCCCTTGCACCCACGACTCTCGTTCCTAGACACTACGCTTCTC	CCAGTATTGCTGGGTACACATAC	58.464	GAGAAGCGTAGTGTCTAGGAACG	59.616	139
CL1168.Contig3_All_813_1	TGATGATGATGATGA	TGA(3*5)	1654	15	TCACTTCTCCAGTTTCTCCTTTGCCACCTCCAGTGTT[TGATGATGATGATGA]CTACCCAGTACCACCTTACATGCCCATCCAGGGCCAGAGACGCACTGCAAGTCTGGAGAAGAACAGACGACCAAAACCACCCAAAGAAAAGAGCAACAGTAA	TCACTTCTCCAGTTTCTCCTTTG	59.908	TTACTGTTGCTCTTTTCTTTGGG	59.815	154
CL1168.Contig3_All_813_2	TGATGATGATGATGA	TGA(3*5)	1654	15	TCACTTCTCCAGTTTCTCCTTTGCCACCTCCAGTGTT[TGATGATGATGATGA]CTACCCAGTACCACCTTACATGCCCATCCAGGGCCAGAGACGCACTGCAAGTCTGGAGAAGAACAGACGACCAAAACCACCCAAAGAAAAGAGCAACAGTA	TCACTTCTCCAGTTTCTCCTTTG	59.908	TACTGTTGCTCTTTTCTTTGGGT	59.356	153
CL1168.Contig3_All_813_3	TGATGATGATGATGA	TGA(3*5)	1654	15	TCACTTCTCCAGTTTCTCCTTTGCCACCTCCAGTGTT[TGATGATGATGATGA]CTACCCAGTACCACCTTACATGCCCATCCAGGGCCAGAGACGCACTGCAAGTCTGGAGAAGAACAGACGACCAAAACCACCCAAAGAAAAGAGCAACAGTAAGGATGG	TCACTTCTCCAGTTTCTCCTTTG	59.908	CCATCCTTACTGTTGCTCTTTTC	59.317	160
CL1168.Contig3_All_813_4	TGATGATGATGATGA	TGA(3*5)	1654	15	ACAAGTAGTGGCACAGGATTCATGGGACCAAGTATCACTTCTCCAGTTTCTCCTTTGCCACCTCCAGTGTT[TGATGATGATGATGA]CTACCCAGTACCACCTTACATGCCCATCCAGGGCCAGAGACGCACTGCAAGTCTGGAGAAGAACAGACGAC	ACAAGTAGTGGCACAGGATTCAT	59.942	GTCGTCTGTTCTTCTCCAGACTT	59.057	157
CL1168.Contig3_All_813_5	TGATGATGATGATGA	TGA(3*5)	1654	15	ACAAGTAGTGGCACAGGATTCATGGGACCAAGTATCACTTCTCCAGTTTCTCCTTTGCCACCTCCAGTGTT[TGATGATGATGATGA]CTACCCAGTACCACCTTACATGCCCATCCAGGGCCAGAGACGCACTGCAAGTCTGGAGAAGAACAGACGA	ACAAGTAGTGGCACAGGATTCAT	59.942	TCGTCTGTTCTTCTCCAGACTTG	60.965	156
CL116.Contig1_All_111_5	GCTGCTGCTGCTGCTGCT	GCT(3*6)	2643	18	TCTAATCTGCTGAGGTTGTTGCTGTTGTTGTG[GCTGCTGCTGCTGCTGCT]GCCCCTCGCGCCAACGATTCCGCCCTGGGGAGTTCGCCGGACCTGGAGGGACGCAGGTCCCGCGTCCGGACGTTCCCTGAAGACGTGGAGGGTTTG	TCTAATCTGCTGAGGTTGTTGCT	60.438	CAAACCCTCCACGTCTTCAG	60.68	146
CL116.Contig2_All_113_1	GCTGCTGCTGCTGCTGCT	GCT(3*6)	287	18	CCTTTATCCTCGACCGTGCCGGAGGTTCGGGGGCGGCGGCTATGGCGGCACGTGTG[GCTGCTGCTGCTGCTGCT]GCCCCTCGCGCCAACGATTCCGCCCTGGGGAGTTCGCCGGACCTGGAGGGACGCAGGTCCCGCGTCCGGACGTTCCCTGAAGAC	CCTTTATCCTCGACCGTGC	60.609	GTCTTCAGGGAACGTCCG	59.18	158
CL116.Contig2_All_113_2	GCTGCTGCTGCTGCTGCT	GCT(3*6)	287	18	GCCTTTATCCTCGACCGTGCCGGAGGTTCGGGGGCGGCGGCTATGGCGGCACGTGTG[GCTGCTGCTGCTGCTGCT]GCCCCTCGCGCCAACGATTCCGCCCTGGGGAGTTCGCCGGACCTGGAGGGACGCAGGTCCCGCGTCCGGACGTTCCCTGAAGAC	GCCTTTATCCTCGACCGTG	60.609	GTCTTCAGGGAACGTCCG	59.18	159
CL116.Contig2_All_113_3	GCTGCTGCTGCTGCTGCT	GCT(3*6)	287	18	GGCCTTTATCCTCGACCGTGCCGGAGGTTCGGGGGCGGCGGCTATGGCGGCACGTGTG[GCTGCTGCTGCTGCTGCT]GCCCCTCGCGCCAACGATTCCGCCCTGGGGAGTTCGCCGGACCTGGAGGGACGCAGGTCCCGCGTCCGGACGTTCCCTGAAGAC	GGCCTTTATCCTCGACCGT	61.361	GTCTTCAGGGAACGTCCG	59.18	160
CL116.Contig2_All_113_4	GCTGCTGCTGCTGCTGCT	GCT(3*6)	287	18	GGCCTTTATCCTCGACCGTGCCGGAGGTTCGGGGGCGGCGGCTATGGCGGCACGTGTG[GCTGCTGCTGCTGCTGCT]GCCCCTCGCGCCAACGATTCCGCCCTGGGGAGTTCGCCGGACCTGGAGGGACGCAGGTCCCGCGTCCGGACGTTCCCTGAAGAC	GGCCTTTATCCTCGACCG	60.56	GTCTTCAGGGAACGTCCG	59.18	160
CL116.Contig2_All_113_5	GCTGCTGCTGCTGCTGCT	GCT(3*6)	287	18	CGAGGCCTTTATCCTCGACCGTGCCGGAGGTTCGGGGGCGGCGGCTATGGCGGCACGTGTG[GCTGCTGCTGCTGCTGCT]GCCCCTCGCGCCAACGATTCCGCCCTGGGGAGTTCGCCGGACCTGGAGGGACGCAGGT	CGAGGCCTTTATCCTCGAC	59.782	ACCTGCGTCCCTCCAGGT	63.109	137
CL1192.Contig1_All_816_1	ATATATATATAT	AT(2*6)	3440	12	ACAAAGATTGGTCTGCAGGTTTATAAAACCCAGATATTAAAACAAAAAAAGCTATTCATCCAAC[ATATATATATAT]AAAATTACTCTGGATCACATCAGTAATAAGGTCATGAAAGTTATATTAAATAGCACCAGCAATATATAAATGTAGGC	ACAAAGATTGGTCTGCAGGTTTA	60.048	GCCTACATTTATATATTGCTGGTGC	60.148	153
CL1192.Contig1_All_816_2	ATATATATATAT	AT(2*6)	3440	12	CAAAGATTGGTCTGCAGGTTTATAAAACCCAGATATTAAAACAAAAAAAGCTATTCATCCAAC[ATATATATATAT]AAAATTACTCTGGATCACATCAGTAATAAGGTCATGAAAGTTATATTAAATAGCACCAGCAATATATAAATGTAGGC	CAAAGATTGGTCTGCAGGTTTAT	59.552	GCCTACATTTATATATTGCTGGTGC	60.148	152
CL1192.Contig1_All_816_3	ATATATATATAT	AT(2*6)	3440	12	ACAAAGATTGGTCTGCAGGTTTATAAAACCCAGATATTAAAACAAAAAAAGCTATTCATCCAAC[ATATATATATAT]AAAATTACTCTGGATCACATCAGTAATAAGGTCA	ACAAAGATTGGTCTGCAGGTTTA	60.048	TGACCTTATTACTGATGTGATCCAG	59.445	110
CL1192.Contig1_All_816_4	ATATATATATAT	AT(2*6)	3440	12	ACAAAGATTGGTCTGCAGGTTTATAAAACCCAGATATTAAAACAAAAAAAGCTATTCATCCAAC[ATATATATATAT]AAAATTACTCTGGATCACATCAGTAATAAGGTCATGAAAGTTATATTAAATAGCACCAGCAATATATAAATGTAGGCA	ACAAAGATTGGTCTGCAGGTTTA	60.048	TGCCTACATTTATATATTGCTGGTG	59.388	154
CL1192.Contig1_All_816_5	ATATATATATAT	AT(2*6)	3440	12	CAAAGATTGGTCTGCAGGTTTATAAAACCCAGATATTAAAACAAAAAAAGCTATTCATCCAAC[ATATATATATAT]AAAATTACTCTGGATCACATCAGTAATAAGGTCA	CAAAGATTGGTCTGCAGGTTTAT	59.552	TGACCTTATTACTGATGTGATCCAG	59.445	109
CL1192.Contig2_All_817_1	TATATATATATA	TA(2*6)	417	12	AACTATGAGGGCTGTATTGCCTACATTTATATATTGCTGGTGCTATTTAATATAACTTTCATGACCTTATTACTGATGTGATCCAGAGTAATTT[TATATATATATA]TGTTGGATGAATAGCTTTTTTTGTTTTAATATCTGGGTTTCATAAACCTGCA	AACTATGAGGGCTGTATTGCCTA	59.218	TGCAGGTTTATGAAACCCAGATA	60.706	158
CL1192.Contig2_All_817_2	TATATATATATA	TA(2*6)	417	12	AACTATGAGGGCTGTATTGCCTACATTTATATATTGCTGGTGCTATTTAATATAACTTTCATGACCTTATTACTGATGTGATCCAGAGTAATTT[TATATATATATA]TGTTGGATGAATAGCTTTTTTTGTTTTAATATCTGGGTTTCATAAACCTGCA	AACTATGAGGGCTGTATTGCCTAC	59.951	TGCAGGTTTATGAAACCCAGATA	60.706	158
CL1192.Contig2_All_817_3	TATATATATATA	TA(2*6)	417	12	GAGGGCTGTATTGCCTACATTTATATATTGCTGGTGCTATTTAATATAACTTTCATGACCTTATTACTGATGTGATCCAGAGTAATTT[TATATATATATA]TGTTGGATGAATAGCTTTTTTTGTTTTAATATCTGGGTTTCATAAACCTGCA	GAGGGCTGTATTGCCTACATTTAT	59.806	TGCAGGTTTATGAAACCCAGATA	60.706	152
CL1192.Contig2_All_817_4	TATATATATATA	TA(2*6)	417	12	ACTATGAGGGCTGTATTGCCTACATTTATATATTGCTGGTGCTATTTAATATAACTTTCATGACCTTATTACTGATGTGATCCAGAGTAATTT[TATATATATATA]TGTTGGATGAATAGCTTTTTTTGTTTTAATATCTGGGTTTCATAAACCTGCA	ACTATGAGGGCTGTATTGCCTAC	58.752	TGCAGGTTTATGAAACCCAGATA	60.706	157
CL1192.Contig2_All_817_5	TATATATATATA	TA(2*6)	417	12	AACTATGAGGGCTGTATTGCCTACATTTATATATTGCTGGTGCTATTTAATATAACTTTCATGACCTTATTACTGATGTGATCCAGAGTAATTT[TATATATATATA]TGTTGGATGAATAGCTTTTTTTGTTTTAATATCTGGGTTTCATAAACCTGC	AACTATGAGGGCTGTATTGCCTA	59.218	GCAGGTTTATGAAACCCAGATATT	59.668	157
CL1204.Contig1_All_822_1	GGAGGAGGAGGAGGAGGA	GGA(3*6)	323	18	CTTCGCAATTGAGGTAGAAGAGAACGGTTCGCGGACGAGGCCCCTTCCGCCCCAGGCCTGGAGGGCGCCGCGGGAGGGGCGGGGGCGTCCAGGTGGATGCTGGGCGCGGC[GGAGGAGGAGGAGGAGGA]GGGCGTCTTCTCCTCCCCCGAG	CTTCGCAATTGAGGTAGAAGAGA	60.028	CTCGGGGGAGGAGAAGAC	59.717	150
CL1204.Contig1_All_822_2	GGAGGAGGAGGAGGAGGA	GGA(3*6)	323	18	TCTTCGCAATTGAGGTAGAAGAGAACGGTTCGCGGACGAGGCCCCTTCCGCCCCAGGCCTGGAGGGCGCCGCGGGAGGGGCGGGGGCGTCCAGGTGGATGCTGGGCGCGGC[GGAGGAGGAGGAGGAGGA]GGGCGTCTTCTCCTCCCCCGAG	TCTTCGCAATTGAGGTAGAAGAG	60.028	CTCGGGGGAGGAGAAGAC	59.717	151
CL1204.Contig1_All_822_3	GGAGGAGGAGGAGGAGGA	GGA(3*6)	323	18	TCGCAATTGAGGTAGAAGAGAACGGTTCGCGGACGAGGCCCCTTCCGCCCCAGGCCTGGAGGGCGCCGCGGGAGGGGCGGGGGCGTCCAGGTGGATGCTGGGCGCGGC[GGAGGAGGAGGAGGAGGA]GGGCGTCTTCTCCTCCCCCGAG	TCGCAATTGAGGTAGAAGAGAAC	59.906	CTCGGGGGAGGAGAAGAC	59.717	148
CL1204.Contig1_All_822_4	GGAGGAGGAGGAGGAGGA	GGA(3*6)	323	18	GTCTTCGCAATTGAGGTAGAAGAGAACGGTTCGCGGACGAGGCCCCTTCCGCCCCAGGCCTGGAGGGCGCCGCGGGAGGGGCGGGGGCGTCCAGGTGGATGCTGGGCGCGGC[GGAGGAGGAGGAGGAGGA]GGGCGTCTTCTCCTCCCCCGAG	GTCTTCGCAATTGAGGTAGAAGA	59.906	CTCGGGGGAGGAGAAGAC	59.717	152
CL1204.Contig1_All_822_5	GGAGGAGGAGGAGGAGGA	GGA(3*6)	323	18	TTCGCAATTGAGGTAGAAGAGAACGGTTCGCGGACGAGGCCCCTTCCGCCCCAGGCCTGGAGGGCGCCGCGGGAGGGGCGGGGGCGTCCAGGTGGATGCTGGGCGCGGC[GGAGGAGGAGGAGGAGGA]GGGCGTCTTCTCCTCCCCCGAG	TTCGCAATTGAGGTAGAAGAGAA	60.369	CTCGGGGGAGGAGAAGAC	59.717	149
CL1216.Contig2_All_825_1	CACCACCACCACCAC	CAC(3*5)	2732	15	AGTCCACCTAAGCCATCTAGTCCACCAAATGCAGGTGCAGCACCACCCCCACCTCCACATGCAGTTTTACCACCTTCACAAGAACCTGGAG[CACCACCACCACCAC]CTCATGGCCTTCCCTTACCACCTCCTACCACTCCTAAAC	AGTCCACCTAAGCCATCTAGTCC	60.035	GTTTAGGAGTGGTAGGAGGTGGT	59.816	145
CL1216.Contig2_All_825_2	CACCACCACCACCAC	CAC(3*5)	2732	15	AGTCCACCTAAGCCATCTAGTCCACCAAATGCAGGTGCAGCACCACCCCCACCTCCACATGCAGTTTTACCACCTTCACAAGAACCTGGAG[CACCACCACCACCAC]CTCATGGCCTTCCCTTACCACCTCCTACCACTCCTAAACCAA	AGTCCACCTAAGCCATCTAGTCC	60.035	TTGGTTTAGGAGTGGTAGGAGGT	60.273	148
CL1216.Contig2_All_825_3	CACCACCACCACCAC	CAC(3*5)	2732	15	CTCCTAGTCCACCTAAGCCATCTAGTCCACCAAATGCAGGTGCAGCACCACCCCCACCTCCACATGCAGTTTTACCACCTTCACAAGAACCTGGAG[CACCACCACCACCAC]CTCATGGCCTTCCCTTACCACCTCCTACCACTCCTAAAC	CTCCTAGTCCACCTAAGCCATCT	60.155	GTTTAGGAGTGGTAGGAGGTGGT	59.816	150
CL1216.Contig2_All_825_4	CACCACCACCACCAC	CAC(3*5)	2732	15	ACATGCAGTTTTACCACCTTCACAAGAACCTGGAG[CACCACCACCACCAC]CTCATGGCCTTCCCTTACCACCTCCTACCACTCCTAAACCAAATAAATCTAGAGGTCCAGGTTCTCCAGTTTATC	ACATGCAGTTTTACCACCTTCAC	60.329	GATAAACTGGAGAACCTGGACCT	59.888	125
CL1216.Contig2_All_825_5	CACCACCACCACCAC	CAC(3*5)	2732	15	TTTACCACCTTCACAAGAACCTGGAG[CACCACCACCACCAC]CTCATGGCCTTCCCTTACCACCTCCTACCACTCCTAAACCAAATAAATCTAGAGGTCCAGGTTCTCCAGTTTATCAAGCTACTGGTTCACCTGTGTATCAATCAGCTGGTTCAC	TTTACCACCTTCACAAGAACCTG	60.422	GTGAACCAGCTGATTGATACACA	60.052	155
CL122.Contig1_All_117_1	TATATATATATATA	TA(2*7)	758	14	CACACTGTTGACAAAGAGGGAATATTAATGATT[TATATATATATATA]ATCCTCTACAGAAAATAAGGCAGTTTTTCTTTTTTTATTTACTTTAATGACACAAACACTCAAGAACGACTTG	CACACTGTTGACAAAGAGGGAAT	60.442	CAAGTCGTTCTTGAGTGTTTGTG	59.866	120
CL122.Contig1_All_117_2	TATATATATATATA	TA(2*7)	758	14	CACACTGTTGACAAAGAGGGAATATTAATGATT[TATATATATATATA]ATCCTCTACAGAAAATAAGGCAGTTTTTCTTTTTTTATTTACTTTAATGACACAAACACTCAAGAACGAC	CACACTGTTGACAAAGAGGGAAT	60.442	GTCGTTCTTGAGTGTTTGTGTCA	60.244	117
CL122.Contig1_All_117_3	TATATATATATATA	TA(2*7)	758	14	CACACTGTTGACAAAGAGGGAATATTAATGATT[TATATATATATATA]ATCCTCTACAGAAAATAAGGCAGTTTTTCTTTTTTTATTTACTTTAATGACACAAACACTCAAGAACGA	CACACTGTTGACAAAGAGGGAAT	60.442	TCGTTCTTGAGTGTTTGTGTCAT	59.694	116
CL122.Contig1_All_117_4	TATATATATATATA	TA(2*7)	758	14	ACAACACACTGTTGACAAAGAGGGAATATTAATGATT[TATATATATATATA]ATCCTCTACAGAAAATAAGGCAGTTTTTCTTTTTTTATTTACTTTAATGACACAAACACTCAAGAACGACTTG	ACAACACACTGTTGACAAAGAGG	59.216	CAAGTCGTTCTTGAGTGTTTGTG	59.866	124
CL122.Contig1_All_117_5	TATATATATATATA	TA(2*7)	758	14	CCAGACTGGTAAAAGGAGAATTGACAAAAATATAACAACACACTGTTGACAAAGAGGGAATATTAATGATT[TATATATATATATA]ATCCTCTACAGAAAATAAGGCAGTTTTTCTTTTTTTATTTACTTTAATGACACAAACACTCAAGAACGACTTG	CCAGACTGGTAAAAGGAGAATTG	59.183	CAAGTCGTTCTTGAGTGTTTGTG	59.866	158
CL122.Contig1_All_118_1	AATAATAATAATAAT	AAT(3*5)	1526	15	TCTTAAATTGTGGGAGATGATGCATATCAAAAGGCGATATACTTCATACCAGTATCAACTAACAA[AATAATAATAATAAT]TAGTAGTTACAAGTTTACAAGCTGATTAACCATAGCAGAAAATAGACTTACACATTATGTGGAAAGAAACAGTTCCATCT	TCTTAAATTGTGGGAGATGATGC	60.326	AGATGGAACTGTTTCTTTCCACA	60.026	160
CL122.Contig1_All_118_2	AATAATAATAATAAT	AAT(3*5)	1526	15	ATGATGCATATCAAAAGGCGATATACTTCATACCAGTATCAACTAACAA[AATAATAATAATAAT]TAGTAGTTACAAGTTTACAAGCTGATTAACCATAGCAGAAAATAGACTTACACATTATGTGGAAAGAAACAGTTCCATCT	ATGATGCATATCAAAAGGCGATA	60.658	AGATGGAACTGTTTCTTTCCACA	60.026	144
CL122.Contig1_All_118_3	AATAATAATAATAAT	AAT(3*5)	1526	15	ATGATGCATATCAAAAGGCGATATACTTCATACCAGTATCAACTAACAA[AATAATAATAATAAT]TAGTAGTTACAAGTTTACAAGCTGATTAACCATAGCAGAAAATAGACTTACACATTATGTGGAAAGAAACAGTTCCATCTG	ATGATGCATATCAAAAGGCGATA	60.658	CAGATGGAACTGTTTCTTTCCAC	60.026	145
CL122.Contig1_All_118_4	AATAATAATAATAAT	AAT(3*5)	1526	15	ATGATGCATATCAAAAGGCGATATACTTCATACCAGTATCAACTAACAA[AATAATAATAATAAT]TAGTAGTTACAAGTTTACAAGCTGATTAACCATAGCAGAAAATAGACTTACACATTATGTGGAAAGAAACAGTTCCATCTGT	ATGATGCATATCAAAAGGCGATA	60.658	ACAGATGGAACTGTTTCTTTCCA	60.026	146
CL122.Contig1_All_118_5	AATAATAATAATAAT	AAT(3*5)	1526	15	ATGATGCATATCAAAAGGCGATATACTTCATACCAGTATCAACTAACAA[AATAATAATAATAAT]TAGTAGTTACAAGTTTACAAGCTGATTAACCATAGCAGAAAATAGACTTACACATTATGTGGAAAGAAACAGTTCCATCTGTG	ATGATGCATATCAAAAGGCGATA	60.658	CACAGATGGAACTGTTTCTTTCC	60.026	147
CL1241.Contig4_All_860_1	GAGGAGGAGGAGGAGGAG	GAG(3*6)	4045	18	GACCAACTTCGGCTAAAGGAA[GAGGAGGAGGAGGAGGAG]GTCGTGGCGGGGGTCGGGGAAGAAGACATGGCGGTGTCGAGCGACCACGCGCTCTACGCCCCCAAGCCCACGTACGACCAGCTCGACCAGTATAG	GACCAACTTCGGCTAAAGGAA	60.598	CTATACTGGTCGAGCTGGTCGTA	60.685	134
CL1241.Contig4_All_860_2	GAGGAGGAGGAGGAGGAG	GAG(3*6)	4045	18	GACCAACTTCGGCTAAAGGAA[GAGGAGGAGGAGGAGGAG]GTCGTGGCGGGGGTCGGGGAAGAAGACATGGCGGTGTCGAGCGACCACGCGCTCTACGCCCCCAAGCCCACGTACGACCAGCTCGACCAGTATA	GACCAACTTCGGCTAAAGGAA	60.598	TATACTGGTCGAGCTGGTCGTA	59.791	133
CL1241.Contig4_All_860_3	GAGGAGGAGGAGGAGGAG	GAG(3*6)	4045	18	GACCAACTTCGGCTAAAGGAA[GAGGAGGAGGAGGAGGAG]GTCGTGGCGGGGGTCGGGGAAGAAGACATGGCGGTGTCGAGCGACCACGCGCTCTACGCCCCCAAGCCCACGTACGACCAGCTCGACCAGTATAG	GACCAACTTCGGCTAAAGGAA	60.598	CTATACTGGTCGAGCTGGTCGT	60.7	134
CL1241.Contig4_All_860_4	GAGGAGGAGGAGGAGGAG	GAG(3*6)	4045	18	GACCAACTTCGGCTAAAGGAA[GAGGAGGAGGAGGAGGAG]GTCGTGGCGGGGGTCGGGGAAGAAGACATGGCGGTGTCGAGCGACCACGCGCTCTACGCCCCCAAGCCCACGTACGACCAGCTCGACCAGTATAG	GACCAACTTCGGCTAAAGGA	59.312	CTATACTGGTCGAGCTGGTCGTA	60.685	134
CL1241.Contig4_All_860_5	GAGGAGGAGGAGGAGGAG	GAG(3*6)	4045	18	GGACCAACTTCGGCTAAAGGAA[GAGGAGGAGGAGGAGGAG]GTCGTGGCGGGGGTCGGGGAAGAAGACATGGCGGTGTCGAGCGACCACGCGCTCTACGCCCCCAAGCCCACGTACGACCAGCTCGACCAGTATAG	GGACCAACTTCGGCTAAAGG	60.977	CTATACTGGTCGAGCTGGTCGTA	60.685	135
CL126.Contig1_All_127_1	TCCTCCTCCTCCTCC	TCC(3*5)	306	15	TTACATTGGATATCTCCACCCACCTGAATTTCTCTTCT[TCCTCCTCCTCCTCC]AGCTCTGTTTTTCTTCTTCTTCCTTCTCCAGTTCTTCC	TTACATTGGATATCTCCACCCAC	59.959	GGAAGAACTGGAGAAGGAAGAAG	59.882	91
CL126.Contig1_All_127_2	TCCTCCTCCTCCTCC	TCC(3*5)	306	15	TTACATTGGATATCTCCACCCACCTGAATTTCTCTTCT[TCCTCCTCCTCCTCC]AGCTCTGTTTTTCTTCTTCTTCCTTCTCCAGTTCTTCCT	TTACATTGGATATCTCCACCCAC	59.959	AGGAAGAACTGGAGAAGGAAGAA	59.882	92
CL126.Contig1_All_127_3	TCCTCCTCCTCCTCC	TCC(3*5)	306	15	TTACATTGGATATCTCCACCCACCTGAATTTCTCTTCT[TCCTCCTCCTCCTCC]AGCTCTGTTTTTCTTCTTCTTCCTTCTCCAGTTCTTCCTT	TTACATTGGATATCTCCACCCAC	59.959	AAGGAAGAACTGGAGAAGGAAGA	59.882	93
CL126.Contig1_All_127_5	TCCTCCTCCTCCTCC	TCC(3*5)	306	15	TTACATTGGATATCTCCACCCACCTGAATTTCTCTTCT[TCCTCCTCCTCCTCC]AGCTCTGTTTTTCTTCTTCTTCCTTCTCCAGTTCTTCCTTTTC	TTACATTGGATATCTCCACCCAC	59.959	GAAAAGGAAGAACTGGAGAAGGA	60.221	96
CL126.Contig1_All_128_1	TCCTCCTCCTCCTCC	TCC(3*5)	425	15	TCTTCCTTCTCCAGTTCTTCCTTTTCCTCCTCTTTCTCTTCTGTCACCTCCTTCCCCACCATTACAAGAAGTGAGATTCGCTCTTCT[TCCTCCTCCTCCTCC]TTCTCCTCCTCCTCCCGCAGGCACGACCTCCGGCATAGGGTCTTCCAGAGCCAG	TCTTCCTTCTCCAGTTCTTCCTT	59.882	CTGGCTCTGGAAGACCCTATG	61.146	156
CL126.Contig1_All_128_2	TCCTCCTCCTCCTCC	TCC(3*5)	425	15	TTCTTCCTTCTCCAGTTCTTCCTTTTCCTCCTCTTTCTCTTCTGTCACCTCCTTCCCCACCATTACAAGAAGTGAGATTCGCTCTTCT[TCCTCCTCCTCCTCC]TTCTCCTCCTCCTCCCGCAGGCACGACCTCCGGCATAGGGTCTTCCAGAGCCAG	TTCTTCCTTCTCCAGTTCTTCCT	59.882	CTGGCTCTGGAAGACCCTATG	61.146	157
CL126.Contig1_All_128_3	TCCTCCTCCTCCTCC	TCC(3*5)	425	15	CTTCTTCCTTCTCCAGTTCTTCCTTTTCCTCCTCTTTCTCTTCTGTCACCTCCTTCCCCACCATTACAAGAAGTGAGATTCGCTCTTCT[TCCTCCTCCTCCTCC]TTCTCCTCCTCCTCCCGCAGGCACGACCTCCGGCATAGGGTCTTCCAGAGCCAG	CTTCTTCCTTCTCCAGTTCTTCC	59.882	CTGGCTCTGGAAGACCCTATG	61.146	158
CL126.Contig1_All_128_4	TCCTCCTCCTCCTCC	TCC(3*5)	425	15	CCATTACAAGAAGTGAGATTCGCTCTTCT[TCCTCCTCCTCCTCC]TTCTCCTCCTCCTCCCGCAGGCACGACCTCCGGCATAGGGTCTTCCAGAGCCAG	CCATTACAAGAAGTGAGATTCGC	60.143	CTGGCTCTGGAAGACCCTATG	61.146	98
CL126.Contig1_All_128_5	TCCTCCTCCTCCTCC	TCC(3*5)	425	15	TCTTCCTTCTCCAGTTCTTCCTTTTCCTCCTCTTTCTCTTCTGTCACCTCCTTCCCCACCATTACAAGAAGTGAGATTCGCTCTTCT[TCCTCCTCCTCCTCC]TTCTCCTCCTCCTCCCGCAGGCACGACCTCCGGCATAGGGTCTTCCAGAGCCA	TCTTCCTTCTCCAGTTCTTCCTT	59.882	TGGCTCTGGAAGACCCTATG	60.21	155
CL1284.Contig1_All_864_1	TCTTCTTCTTCTTCT	TCT(3*5)	514	15	TTCATCTTCCTCCTCTTCTTGTGATTCC[TCTTCTTCTTCTTCT]TCCTCTTTTTCTTCAATTCTTCTTGTTCTTTTCTTAGTCATCTTCTTTTATTATATAGTATCCCATGACGGAGAACAGTA	TTCATCTTCCTCCTCTTCTTGTG	59.872	TACTGTTCTCCGTCATGGGATAC	60.256	123
CL1284.Contig1_All_864_2	TCTTCTTCTTCTTCT	TCT(3*5)	514	15	TTCATCTTCCTCCTCTTCTTGTGATTCC[TCTTCTTCTTCTTCT]TCCTCTTTTTCTTCAATTCTTCTTGTTCTTTTCTTAGTCATCTTCTTTTATTATATAGTATCCCATGACGGAGAACAGTAT	TTCATCTTCCTCCTCTTCTTGTG	59.872	ATACTGTTCTCCGTCATGGGATA	59.739	124
CL1284.Contig1_All_864_3	TCTTCTTCTTCTTCT	TCT(3*5)	514	15	TTCATCTTCCTCCTCTTCTTGTGATTCC[TCTTCTTCTTCTTCT]TCCTCTTTTTCTTCAATTCTTCTTGTTCTTTTCTTAGTCATCTTCTTTTATTATATAGTATCCCATGACGGAGAACAGTATA	TTCATCTTCCTCCTCTTCTTGTG	59.872	TATACTGTTCTCCGTCATGGGAT	59.739	125
CL1284.Contig1_All_864_4	TCTTCTTCTTCTTCT	TCT(3*5)	514	15	TTCATCTTCCTCCTCTTCTTGTGATTCC[TCTTCTTCTTCTTCT]TCCTCTTTTTCTTCAATTCTTCTTGTTCTTTTCTTAGTCATCTTCTTTTATTATATAGTATCCCATGACGGAGAACAGTATAT	TTCATCTTCCTCCTCTTCTTGTG	59.872	ATATACTGTTCTCCGTCATGGGA	59.739	126
CL1284.Contig1_All_864_5	TCTTCTTCTTCTTCT	TCT(3*5)	514	15	TTCATCTTCCTCCTCTTCTTGTGATTCC[TCTTCTTCTTCTTCT]TCCTCTTTTTCTTCAATTCTTCTTGTTCTTTTCTTAGTCATCTTCTTTTATTATATAGTATCCCATGACGGAGAACAG	TTCATCTTCCTCCTCTTCTTGTG	59.872	CTGTTCTCCGTCATGGGATACTA	60.379	121
CL1290.Contig3_All_869_1	TCTCTCTCTCTC	TC(2*6)	1411	12	TTGCTGATCATTTCACAGTATGGACTGCCTGGTAACTTTCAGCATATCCTTCATCAGGGATCATGTTTTGAAGAGAGGTAAGTATGTACTGATATTTTTT[TCTCTCTCTCTC]TTCACTGCAGACACATCTGTACAAG	TTGCTGATCATTTCACAGTATGG	60.011	CTTGTACAGATGTGTCTGCAGTG	58.519	137
CL1290.Contig3_All_869_2	TCTCTCTCTCTC	TC(2*6)	1411	12	CTTTCAGCATATCCTTCATCAGGGATCATGTTTTGAAGAGAGGTAAGTATGTACTGATATTTTTT[TCTCTCTCTCTC]TTCACTGCAGACACATCTGTACAAG	CTTTCAGCATATCCTTCATCAGG	60.102	CTTGTACAGATGTGTCTGCAGTG	58.519	102
CL1290.Contig3_All_869_3	TCTCTCTCTCTC	TC(2*6)	1411	12	CAGGGATCATGTTTTGAAGAGAGGTAAGTATGTACTGATATTTTTT[TCTCTCTCTCTC]TTCACTGCAGACACATCTGTACAAG	CAGGGATCATGTTTTGAAGAGAG	60.116	CTTGTACAGATGTGTCTGCAGTG	58.519	83
CL1290.Contig3_All_869_4	TCTCTCTCTCTC	TC(2*6)	1411	12	TTGCTGATCATTTCACAGTATGGACTGCCTGGTAACTTTCAGCATATCCTTCATCAGGGATCATGTTTTGAAGAGAGGTAAGTATGTACTGATATTTTTT[TCTCTCTCTCTC]TTCACTGCAGACACATCTGTACAAGT	TTGCTGATCATTTCACAGTATGG	60.011	ACTTGTACAGATGTGTCTGCAGTG	59.396	138
CL1290.Contig3_All_869_5	TCTCTCTCTCTC	TC(2*6)	1411	12	ACTGCCTGGTAACTTTCAGCATATCCTTCATCAGGGATCATGTTTTGAAGAGAGGTAAGTATGTACTGATATTTTTT[TCTCTCTCTCTC]TTCACTGCAGACACATCTGTACAAG	ACTGCCTGGTAACTTTCAGCATA	60.195	CTTGTACAGATGTGTCTGCAGTG	58.519	114
CL1293.Contig1_All_870_1	GAGAGAGAGAGA	GA(2*6)	373	12	ATGATTTTGCAGACTTCACACCTCCATCGAAGAAGAGCAAAAGTGATAAAGAAGGGGATGCCGATTATCAGAAGGAAAAGAAGAGAGACTCCAGTAAGAAGGATAAGAAAGAGAGCAGAGAG[GAGAGAGAGAGA]AGACACAAGGAGAAGAAGGACAAGAA	ATGATTTTGCAGACTTCACACCT	60.054	TTCTTGTCCTTCTTCTCCTTGTG	59.908	160
CL1293.Contig1_All_870_2	GAGAGAGAGAGA	GA(2*6)	373	12	CATCGAAGAAGAGCAAAAGTGATAAAGAAGGGGATGCCGATTATCAGAAGGAAAAGAAGAGAGACTCCAGTAAGAAGGATAAGAAAGAGAGCAGAGAG[GAGAGAGAGAGA]AGACACAAGGAGAAGAAGGACAAGAA	CATCGAAGAAGAGCAAAAGTGAT	59.906	TTCTTGTCCTTCTTCTCCTTGTG	59.908	136
CL1293.Contig1_All_870_3	GAGAGAGAGAGA	GA(2*6)	373	12	AAAAGTGATAAAGAAGGGGATGCCGATTATCAGAAGGAAAAGAAGAGAGACTCCAGTAAGAAGGATAAGAAAGAGAGCAGAGAG[GAGAGAGAGAGA]AGACACAAGGAGAAGAAGGACAAGAAAAAGG	AAAAGTGATAAAGAAGGGGATGC	59.867	CCTTTTTCTTGTCCTTCTTCTCC	59.764	127
CL1293.Contig1_All_870_4	GAGAGAGAGAGA	GA(2*6)	373	12	GCAAAAGTGATAAAGAAGGGGATGCCGATTATCAGAAGGAAAAGAAGAGAGACTCCAGTAAGAAGGATAAGAAAGAGAGCAGAGAG[GAGAGAGAGAGA]AGACACAAGGAGAAGAAGGACAAGAAAAAGG	GCAAAAGTGATAAAGAAGGGGAT	59.867	CCTTTTTCTTGTCCTTCTTCTCC	59.764	129
CL1293.Contig1_All_870_5	GAGAGAGAGAGA	GA(2*6)	373	12	AAAAGTGATAAAGAAGGGGATGCCGATTATCAGAAGGAAAAGAAGAGAGACTCCAGTAAGAAGGATAAGAAAGAGAGCAGAGAG[GAGAGAGAGAGA]AGACACAAGGAGAAGAAGGACAAGAAAAAGGACAAGCACAG	AAAAGTGATAAAGAAGGGGATGC	59.867	CTGTGCTTGTCCTTTTTCTTGTC	60.321	137
CL1293.Contig2_All_871_1	TCTCTCTCTCTC	TC(2*6)	910	12	TTCTTGTCCTTCTTCTCCTTGTGTCT[TCTCTCTCTCTC]CTCTCTGCTCTCTTTCTTATCCTTCTTACTGGAGTCTCTCTTCTTTTCCTTCTGATAATCGGCATCCCCTTCTTTATCACTTTTGCTCTTCTTCGATGGAGGTGTGAAGTCTGCAAAATCAT	TTCTTGTCCTTCTTCTCCTTGTG	59.908	ATGATTTTGCAGACTTCACACCT	60.054	160
CL1293.Contig2_All_871_2	TCTCTCTCTCTC	TC(2*6)	910	12	TTCTTGTCCTTCTTCTCCTTGTGTCT[TCTCTCTCTCTC]CTCTCTGCTCTCTTTCTTATCCTTCTTACTGGAGTCTCTCTTCTTTTCCTTCTGATAATCGGCATCCCCTTCTTTATCACTTTTGCTCTTCTTCGATG	TTCTTGTCCTTCTTCTCCTTGTG	59.908	CATCGAAGAAGAGCAAAAGTGAT	59.906	136
CL1293.Contig2_All_871_3	TCTCTCTCTCTC	TC(2*6)	910	12	CCTTTTTCTTGTCCTTCTTCTCCTTGTGTCT[TCTCTCTCTCTC]CTCTCTGCTCTCTTTCTTATCCTTCTTACTGGAGTCTCTCTTCTTTTCCTTCTGATAATCGGCATCCCCTTCTTTATCACTTTT	CCTTTTTCTTGTCCTTCTTCTCC	59.764	AAAAGTGATAAAGAAGGGGATGC	59.867	127
CL1293.Contig2_All_871_4	TCTCTCTCTCTC	TC(2*6)	910	12	CCTTTTTCTTGTCCTTCTTCTCCTTGTGTCT[TCTCTCTCTCTC]CTCTCTGCTCTCTTTCTTATCCTTCTTACTGGAGTCTCTCTTCTTTTCCTTCTGATAATCGGCATCCCCTTCTTTATCACTTTTGC	CCTTTTTCTTGTCCTTCTTCTCC	59.764	GCAAAAGTGATAAAGAAGGGGAT	59.867	129
CL1293.Contig2_All_871_5	TCTCTCTCTCTC	TC(2*6)	910	12	CTGTGCTTGTCCTTTTTCTTGTCCTTCTTCTCCTTGTGTCT[TCTCTCTCTCTC]CTCTCTGCTCTCTTTCTTATCCTTCTTACTGGAGTCTCTCTTCTTTTCCTTCTGATAATCGGCATCCCCTTCTTTATCACTTTT	CTGTGCTTGTCCTTTTTCTTGTC	60.321	AAAAGTGATAAAGAAGGGGATGC	59.867	137
CL12.Contig1_All_4_1	TCCTCCTCCTCCTCC	TCC(3*5)	494	15	CCTTCTTCCTACATTACCCACCTTCTCCTCCTCTTCCTCCT[TCCTCCTCCTCCTCC]TTATCTCTCCTCCCTCCTTCTCCTCCCCCACTACTCCTTCTCCTCCTTCGCCGGGTACGAGAGCACATAGTACACCCTG	CCTTCTTCCTACATTACCCACCT	59.784	CAGGGTGTACTATGTGCTCTCGT	60.614	135
CL12.Contig1_All_4_2	TCCTCCTCCTCCTCC	TCC(3*5)	494	15	CCTTCTTCCTACATTACCCACCTTCTCCTCCTCTTCCTCCT[TCCTCCTCCTCCTCC]TTATCTCTCCTCCCTCCTTCTCCTCCCCCACTACTCCTTCTCCTCCTTCGCCGGGTACGAGAGCACATAGTACACCCTGCAGCAGTC	CCTTCTTCCTACATTACCCACCT	59.784	GACTGCTGCAGGGTGTACTATGT	60.623	143
CL12.Contig1_All_4_3	TCCTCCTCCTCCTCC	TCC(3*5)	494	15	TACATTACCCACCTTCTCCTCCTCTTCCTCCT[TCCTCCTCCTCCTCC]TTATCTCTCCTCCCTCCTTCTCCTCCCCCACTACTCCTTCTCCTCCTTCGCCGGGTACGAGAGCACATAGTACACCCTG	TACATTACCCACCTTCTCCTCCT	60.241	CAGGGTGTACTATGTGCTCTCGT	60.614	126
CL12.Contig1_All_4_4	TCCTCCTCCTCCTCC	TCC(3*5)	494	15	CTACATTACCCACCTTCTCCTCCTCTTCCTCCT[TCCTCCTCCTCCTCC]TTATCTCTCCTCCCTCCTTCTCCTCCCCCACTACTCCTTCTCCTCCTTCGCCGGGTACGAGAGCACATAGTACACCCTG	CTACATTACCCACCTTCTCCTCC	60.241	CAGGGTGTACTATGTGCTCTCGT	60.614	127
CL12.Contig1_All_4_5	TCCTCCTCCTCCTCC	TCC(3*5)	494	15	CCTACATTACCCACCTTCTCCTCCTCTTCCTCCT[TCCTCCTCCTCCTCC]TTATCTCTCCTCCCTCCTTCTCCTCCCCCACTACTCCTTCTCCTCCTTCGCCGGGTACGAGAGCACATAGTACACCCTG	CCTACATTACCCACCTTCTCCTC	60.241	CAGGGTGTACTATGTGCTCTCGT	60.614	128
CL1318.Contig2_All_875_1	ATTATTATTATTATT	ATT(3*5)	597	15	CAACTTTCAGTTGTGCAGATGAGTCTTATTATATATATTTTTTGTATCC[ATTATTATTATTATT]GAATATTATCACCATCATTTTTGCACTCTGGACCTTCAGACTCTTACGGAAATCGAC	CAACTTTCAGTTGTGCAGATGAG	59.966	GTCGATTTCCGTAAGAGTCTGAA	59.776	121
CL1318.Contig2_All_875_2	ATTATTATTATTATT	ATT(3*5)	597	15	CAACTTTCAGTTGTGCAGATGAGTCTTATTATATATATTTTTTGTATCC[ATTATTATTATTATT]GAATATTATCACCATCATTTTTGCACTCTGGACCTTCAGACTCTTACGGAAATCGACGAAAAT	CAACTTTCAGTTGTGCAGATGAG	59.966	ATTTTCGTCGATTTCCGTAAGAG	60.798	127
CL1318.Contig2_All_875_3	ATTATTATTATTATT	ATT(3*5)	597	15	CAACTTTCAGTTGTGCAGATGAGTCTTATTATATATATTTTTTGTATCC[ATTATTATTATTATT]GAATATTATCACCATCATTTTTGCACTCTGGACCTTCAGACTCTTACGGAAA	CAACTTTCAGTTGTGCAGATGAG	59.966	TTTCCGTAAGAGTCTGAAGGTCC	60.977	116
CL1318.Contig2_All_875_4	ATTATTATTATTATT	ATT(3*5)	597	15	CAACTTTCAGTTGTGCAGATGAGTCTTATTATATATATTTTTTGTATCC[ATTATTATTATTATT]GAATATTATCACCATCATTTTTGCACTC	CAACTTTCAGTTGTGCAGATGAG	59.966	GAGTGCAAAAATGATGGTGATAA	59.002	92
CL1318.Contig2_All_875_5	ATTATTATTATTATT	ATT(3*5)	597	15	CAACTTTCAGTTGTGCAGATGAGTCTTATTATATATATTTTTTGTATCC[ATTATTATTATTATT]GAATATTATCACCATCATTTTTGCACTCTGGACCT	CAACTTTCAGTTGTGCAGATGAG	59.966	AGGTCCAGAGTGCAAAAATGAT	60.004	99
CL1323.Contig5_All_876_1	GCATGCATGCATGCATGCATGCAT	GCAT(4*6)	1783	24	TTATTTTGAGTGAGACGAGCACACTTACGCACACACGCAC[GCATGCATGCATGCATGCATGCAT]CCTCACGCACCCACAATTGCATGCACATATACAAGAGTATACACACGCTTACCAATGCCCTACACGTTTA	TTATTTTGAGTGAGACGAGCACA	59.934	TAAACGTGTAGGGCATTGGTAAG	60.288	134
CL1323.Contig5_All_876_2	GCATGCATGCATGCATGCATGCAT	GCAT(4*6)	1783	24	TTATTTTGAGTGAGACGAGCACACTTACGCACACACGCAC[GCATGCATGCATGCATGCATGCAT]CCTCACGCACCCACAATTGCATGCACATATACAAGAGTATACACACGCTTACCAATGCCCTACACGTTTAT	TTATTTTGAGTGAGACGAGCACA	59.934	ATAAACGTGTAGGGCATTGGTAA	59.692	135
CL1323.Contig5_All_876_3	GCATGCATGCATGCATGCATGCAT	GCAT(4*6)	1783	24	TTATTTTGAGTGAGACGAGCACACTTACGCACACACGCAC[GCATGCATGCATGCATGCATGCAT]CCTCACGCACCCACAATTGCATGCACATATACAAGAGTATACACACGCTTACCAATGCCCTACACGTTTATT	TTATTTTGAGTGAGACGAGCACA	59.934	AATAAACGTGTAGGGCATTGGTA	59.692	136
CL1323.Contig5_All_876_4	GCATGCATGCATGCATGCATGCAT	GCAT(4*6)	1783	24	TTGAGTGAGACGAGCACACTTACGCACACACGCAC[GCATGCATGCATGCATGCATGCAT]CCTCACGCACCCACAATTGCATGCACATATACAAGAGTATACACACGCTTACCAATGCCCTACACGTTTATTTTGAGT	TTGAGTGAGACGAGCACACTTAC	59.599	ACTCAAAATAAACGTGTAGGGCA	59.946	137
CL1323.Contig5_All_876_5	GCATGCATGCATGCATGCATGCAT	GCAT(4*6)	1783	24	TTGAGTGAGACGAGCACACTTACGCACACACGCAC[GCATGCATGCATGCATGCATGCAT]CCTCACGCACCCACAATTGCATGCACATATACAAGAGTATACACACGCTTACCAATGCCCTACACGTTTATTTTGAGTG	TTGAGTGAGACGAGCACACTTAC	59.599	CACTCAAAATAAACGTGTAGGGC	59.946	138
CL1324.Contig1_All_877_1	CAGCAGCAGCAGCAGCAGCAG	CAG(3*7)	313	21	CAAGGTCAAATGGGATACCAACCCCAGGGTCAGCAGGGATACCAACCTCAGCAACAGCAATATGGACACCCA[CAGCAGCAGCAGCAGCAGCAG]CAAAAAGTGCAACCAACAACTGACTTTGGTCCTGACAGTGGGGGAAGAATTAAGGGTCTAACA	CAAGGTCAAATGGGATACCAAC	60.463	TGTTAGACCCTTAATTCTTCCCC	59.74	156
CL1324.Contig1_All_877_2	CAGCAGCAGCAGCAGCAGCAG	CAG(3*7)	313	21	CAAGGTCAAATGGGATACCAACCCCAGGGTCAGCAGGGATACCAACCTCAGCAACAGCAATATGGACACCCA[CAGCAGCAGCAGCAGCAGCAG]CAAAAAGTGCAACCAACAACTGACTTTGGTCCTGACAGTGGGGGAAGAATTAAGGGTCTAAC	CAAGGTCAAATGGGATACCAAC	60.463	GTTAGACCCTTAATTCTTCCCCC	60.398	155
CL1324.Contig1_All_877_3	CAGCAGCAGCAGCAGCAGCAG	CAG(3*7)	313	21	TACCAACCTCAGCAACAGCAATATGGACACCCA[CAGCAGCAGCAGCAGCAGCAG]CAAAAAGTGCAACCAACAACTGACTTTGGTCCTGACAGTGGGGGAAGAATTAAGGGTCTAACAATTGTGAAGCCTATAGTATATGGCAATGTTGCTCGTT	TACCAACCTCAGCAACAGCAATA	61.886	AACGAGCAACATTGCCATATACT	59.938	154
CL1324.Contig1_All_877_4	CAGCAGCAGCAGCAGCAGCAG	CAG(3*7)	313	21	CAACCTCAGCAACAGCAATATGGACACCCA[CAGCAGCAGCAGCAGCAGCAG]CAAAAAGTGCAACCAACAACTGACTTTGGTCCTGACAGTGGGGGAAGAATTAAGGGTCTAACA	CAACCTCAGCAACAGCAATATG	60.689	TGTTAGACCCTTAATTCTTCCCC	59.74	114
CL1324.Contig1_All_877_5	CAGCAGCAGCAGCAGCAGCAG	CAG(3*7)	313	21	CAACCTCAGCAACAGCAATATGGACACCCA[CAGCAGCAGCAGCAGCAGCAG]CAAAAAGTGCAACCAACAACTGACTTTGGTCCTGACAGTGGGGGAAGAATTAAGGGTCTAACAATTGTGAAGCCTATAGTATATGGCAATGTTGCTCGTTT	CAACCTCAGCAACAGCAATATG	60.689	AAACGAGCAACATTGCCATATAC	60.272	152
CL1324.Contig2_All_878_1	ATATATATATATAT	AT(2*7)	489	14	GTTTCGACATACCATTCACGTCTGGTAGCTGATAATGTAAGGTATATAGGAACAACAATACCAACAACACTCTAA[ATATATATATATAT]AGTTGAGTGGCAGGAAAGGAGATGGGAGTAAGGAGACAATAAGCCTAAGGGAACTGTTGC	GTTTCGACATACCATTCACGTCT	60.296	GCAACAGTTCCCTTAGGCTTATT	60.039	149
CL1324.Contig2_All_878_2	ATATATATATATAT	AT(2*7)	489	14	AGTTTCGACATACCATTCACGTCTGGTAGCTGATAATGTAAGGTATATAGGAACAACAATACCAACAACACTCTAA[ATATATATATATAT]AGTTGAGTGGCAGGAAAGGAGATGGGAGTAAGGAGACAATAAGCCTAAGGGAACTGTTGC	AGTTTCGACATACCATTCACGTC	60.296	GCAACAGTTCCCTTAGGCTTATT	60.039	150
CL1324.Contig2_All_878_3	ATATATATATATAT	AT(2*7)	489	14	ACATACCATTCACGTCTGGTAGCTGATAATGTAAGGTATATAGGAACAACAATACCAACAACACTCTAA[ATATATATATATAT]AGTTGAGTGGCAGGAAAGGAGATGGGAGTAAGGAGACAATAAGCCTAAGGGAACTGTTGC	ACATACCATTCACGTCTGGTAGC	60.317	GCAACAGTTCCCTTAGGCTTATT	60.039	143
CL1324.Contig2_All_878_4	ATATATATATATAT	AT(2*7)	489	14	GTTTCGACATACCATTCACGTCTGGTAGCTGATAATGTAAGGTATATAGGAACAACAATACCAACAACACTCTAA[ATATATATATATAT]AGTTGAGTGGCAGGAAAGGAGATGGGAGTAAGGAGA	GTTTCGACATACCATTCACGTCT	60.296	TCTCCTTACTCCCATCTCCTTTC	60.082	125
CL1324.Contig2_All_878_5	ATATATATATATAT	AT(2*7)	489	14	AGTTTCGACATACCATTCACGTCTGGTAGCTGATAATGTAAGGTATATAGGAACAACAATACCAACAACACTCTAA[ATATATATATATAT]AGTTGAGTGGCAGGAAAGGAGATGGGAGTAAGGAGA	AGTTTCGACATACCATTCACGTC	60.296	TCTCCTTACTCCCATCTCCTTTC	60.082	126
CL1324.Contig2_All_879_1	CAGCAGCAGCAGCAGCAGCAG	CAG(3*7)	1042	21	GATATCACAGTCAGTTGGAAGGGGGGTTGTTCAGATCGAGAGTGAACTCGGCTCGGTGCGCAGCTA[CAGCAGCAGCAGCAGCAGCAG]CAAAAAGTGCAACCAACAACTGACT	GATATCACAGTCAGTTGGAAGGG	59.878	AGTCAGTTGTTGGTTGCACTTTT	60.123	112
CL1324.Contig2_All_879_2	CAGCAGCAGCAGCAGCAGCAG	CAG(3*7)	1042	21	GATATCACAGTCAGTTGGAAGGGGGGTTGTTCAGATCGAGAGTGAACTCGGCTCGGTGCGCAGCTA[CAGCAGCAGCAGCAGCAGCAG]CAAAAAGTGCAACCAACAACTGACTT	GATATCACAGTCAGTTGGAAGGG	59.878	AAGTCAGTTGTTGGTTGCACTTT	60.123	113
CL1324.Contig2_All_879_3	CAGCAGCAGCAGCAGCAGCAG	CAG(3*7)	1042	21	GATATCACAGTCAGTTGGAAGGGGGGTTGTTCAGATCGAGAGTGAACTCGGCTCGGTGCGCAGCTA[CAGCAGCAGCAGCAGCAGCAG]CAAAAAGTGCAACCAACAACTGACTTT	GATATCACAGTCAGTTGGAAGGG	59.878	AAAGTCAGTTGTTGGTTGCACTT	60.123	114
CL1324.Contig2_All_879_4	CAGCAGCAGCAGCAGCAGCAG	CAG(3*7)	1042	21	GATATCACAGTCAGTTGGAAGGGGGGTTGTTCAGATCGAGAGTGAACTCGGCTCGGTGCGCAGCTA[CAGCAGCAGCAGCAGCAGCAG]CAAAAAGTGCAACCAACAACTGACTTTGGTCCTGACAGTGGGGGAAGAATTAAGGGTCTAACA	GATATCACAGTCAGTTGGAAGGG	59.878	TGTTAGACCCTTAATTCTTCCCC	59.74	150
CL1324.Contig2_All_879_5	CAGCAGCAGCAGCAGCAGCAG	CAG(3*7)	1042	21	GATATCACAGTCAGTTGGAAGGGGGGTTGTTCAGATCGAGAGTGAACTCGGCTCGGTGCGCAGCTA[CAGCAGCAGCAGCAGCAGCAG]CAAAAAGTGCAACCAACAACTGACTTTGGTCCTGACAGTGGGGGAAGAATTAAGGGTCTAAC	GATATCACAGTCAGTTGGAAGGG	59.878	GTTAGACCCTTAATTCTTCCCCC	60.398	149
CL1325.Contig1_All_880_1	GTGTGTGTGTGT	GT(2*6)	2101	12	TGAGGAGCAAAGGCTCTATGTTAGTTTCAGTAATATG[GTGTGTGTGTGT]TTATCTATATATTTTATAGCACTTGTAGGATGATGTACAAGTTTTGCATT	TGAGGAGCAAAGGCTCTATGTTA	60.389	AATGCAAAACTTGTACATCATCC	58.063	99
CL1325.Contig1_All_880_2	GTGTGTGTGTGT	GT(2*6)	2101	12	TGAGGAGCAAAGGCTCTATGTTAGTTTCAGTAATATG[GTGTGTGTGTGT]TTATCTATATATTTTATAGCACTTGTAGGATGATGTACAAGTTTTGCATT	TGAGGAGCAAAGGCTCTATGTTA	60.389	AATGCAAAACTTGTACATCATCCT	58.998	99
CL1325.Contig1_All_880_3	GTGTGTGTGTGT	GT(2*6)	2101	12	TGAGGAGCAAAGGCTCTATGTTAGTTTCAGTAATATG[GTGTGTGTGTGT]TTATCTATATATTTTATAGCACTTGTAGGATGATGTACAAGTTTTGCATTAATATAAAAAAAAAAAAAACTTTTCTAAAAACAACTTAATGCATGCTTTC	TGAGGAGCAAAGGCTCTATGTTA	60.389	GAAAGCATGCATTAAGTTGTTTTT	58.841	149
CL1325.Contig1_All_880_4	GTGTGTGTGTGT	GT(2*6)	2101	12	TGAGGAGCAAAGGCTCTATGTTAGTTTCAGTAATATG[GTGTGTGTGTGT]TTATCTATATATTTTATAGCACTTGTAGGATGATGTACAAGTTTTGCATTAATATAAAAAAAAAAAAAACTTTTCTAAAAACAACTTAATGCATGCTTTCTATACACCC	TGAGGAGCAAAGGCTCTATGTTA	60.389	GGGTGTATAGAAAGCATGCATTAAG	60.27	158
CL1325.Contig1_All_880_5	GTGTGTGTGTGT	GT(2*6)	2101	12	TGAGGAGCAAAGGCTCTATGTTAGTTTCAGTAATATG[GTGTGTGTGTGT]TTATCTATATATTTTATAGCACTTGTAGGATGATGTACAAGTTTTGCAT	TGAGGAGCAAAGGCTCTATGTTA	60.389	ATGCAAAACTTGTACATCATCCT	57.699	98
CL1325.Contig1_All_881_1	AAAAAAAAAAAAAA	A(1*14)	2168	14	TGAGGAGCAAAGGCTCTATGTTAGTTTCAGTAATATG[GTGTGTGTGTGT]TTATCTATATATTTTATAGCACTTGTAGGATGATGTACAAGTTTTGCATTAATATAAAAAAAAAAAAAACTTTTCTAAAAACAACTTAATGCATGCTTTC	TGAGGAGCAAAGGCTCTATGTTA	60.389	GAAAGCATGCATTAAGTTGTTTTT	58.841	149
CL1325.Contig1_All_881_2	AAAAAAAAAAAAAA	A(1*14)	2168	14	TGAGGAGCAAAGGCTCTATGTTAGTTTCAGTAATATG[GTGTGTGTGTGT]TTATCTATATATTTTATAGCACTTGTAGGATGATGTACAAGTTTTGCATTAATATAAAAAAAAAAAAAACTTTTCTAAAAACAACTTAATGCATGCTTTCTATACACCC	TGAGGAGCAAAGGCTCTATGTTA	60.389	GGGTGTATAGAAAGCATGCATTAAG	60.27	158
CL1325.Contig1_All_881_3	AAAAAAAAAAAAAA	A(1*14)	2168	14	TGAGGAGCAAAGGCTCTATGTTAGTTTCAGTAATATG[GTGTGTGTGTGT]TTATCTATATATTTTATAGCACTTGTAGGATGATGTACAAGTTTTGCATTAATATAAAAAAAAAAAAAACTTTTCTAAAAACAACTTAATGCATGCTTTCT	TGAGGAGCAAAGGCTCTATGTTA	60.389	AGAAAGCATGCATTAAGTTGTTTTT	59.661	150
CL1325.Contig1_All_881_4	AAAAAAAAAAAAAA	A(1*14)	2168	14	TGAGGAGCAAAGGCTCTATGTTAGTTTCAGTAATATG[GTGTGTGTGTGT]TTATCTATATATTTTATAGCACTTGTAGGATGATGTACAAGTTTTGCATTAATATAAAAAAAAAAAAAACTTTTCTAAAAACAACTTAATGCATGCTTTCT	TGAGGAGCAAAGGCTCTATGTTA	60.389	AGAAAGCATGCATTAAGTTGTTT	57.261	150
CL1325.Contig1_All_881_5	AAAAAAAAAAAAAA	A(1*14)	2168	14	TGAGGAGCAAAGGCTCTATGTTAGTTTCAGTAATATG[GTGTGTGTGTGT]TTATCTATATATTTTATAGCACTTGTAGGATGATGTACAAGTTTTGCATTAATATAAAAAAAAAAAAAACTTTTCTAAAAACAACTTAATGCATGCTTT	TGAGGAGCAAAGGCTCTATGTTA	60.389	AAAGCATGCATTAAGTTGTTTTT	57.217	148
CL1325.Contig2_All_882_1	TTTTTTTTTTTTTT	T(1*14)	557	14	GAAAGCATGCATTAAGTTGTTTTTAGAAAAGTTTTTTTTTTTTTTATATTAATGCAAAACTTGTACATCATCCTACAAGTGCTATAAAATATATAGATAA[ACACACACACAC]CATATTACTGAAACTAACATAGAGCCTTTGCTCCTCA	GAAAGCATGCATTAAGTTGTTTTT	58.841	TGAGGAGCAAAGGCTCTATGTTA	60.389	149
CL1325.Contig2_All_882_2	TTTTTTTTTTTTTT	T(1*14)	557	14	GGGTGTATAGAAAGCATGCATTAAGTTGTTTTTAGAAAAGTTTTTTTTTTTTTTATATTAATGCAAAACTTGTACATCATCCTACAAGTGCTATAAAATATATAGATAA[ACACACACACAC]CATATTACTGAAACTAACATAGAGCCTTTGCTCCTCA	GGGTGTATAGAAAGCATGCATTAAG	60.27	TGAGGAGCAAAGGCTCTATGTTA	60.389	158
CL1325.Contig2_All_882_3	TTTTTTTTTTTTTT	T(1*14)	557	14	AGAAAGCATGCATTAAGTTGTTTTTAGAAAAGTTTTTTTTTTTTTTATATTAATGCAAAACTTGTACATCATCCTACAAGTGCTATAAAATATATAGATAA[ACACACACACAC]CATATTACTGAAACTAACATAGAGCCTTTGCTCCTCA	AGAAAGCATGCATTAAGTTGTTTTT	59.661	TGAGGAGCAAAGGCTCTATGTTA	60.389	150
CL1325.Contig2_All_882_4	TTTTTTTTTTTTTT	T(1*14)	557	14	AGAAAGCATGCATTAAGTTGTTTTTAGAAAAGTTTTTTTTTTTTTTATATTAATGCAAAACTTGTACATCATCCTACAAGTGCTATAAAATATATAGATAA[ACACACACACAC]CATATTACTGAAACTAACATAGAGCCTTTGCTCCTCA	AGAAAGCATGCATTAAGTTGTTT	57.261	TGAGGAGCAAAGGCTCTATGTTA	60.389	150
CL1325.Contig2_All_882_5	TTTTTTTTTTTTTT	T(1*14)	557	14	AAAGCATGCATTAAGTTGTTTTTAGAAAAGTTTTTTTTTTTTTTATATTAATGCAAAACTTGTACATCATCCTACAAGTGCTATAAAATATATAGATAA[ACACACACACAC]CATATTACTGAAACTAACATAGAGCCTTTGCTCCTCA	AAAGCATGCATTAAGTTGTTTTT	57.217	TGAGGAGCAAAGGCTCTATGTTA	60.389	148
CL1325.Contig2_All_883_1	ACACACACACAC	AC(2*6)	626	12	AATGCAAAACTTGTACATCATCCTACAAGTGCTATAAAATATATAGATAA[ACACACACACAC]CATATTACTGAAACTAACATAGAGCCTTTGCTCCTCA	AATGCAAAACTTGTACATCATCC	58.063	TGAGGAGCAAAGGCTCTATGTTA	60.389	99
CL1325.Contig2_All_883_2	ACACACACACAC	AC(2*6)	626	12	AATGCAAAACTTGTACATCATCCTACAAGTGCTATAAAATATATAGATAA[ACACACACACAC]CATATTACTGAAACTAACATAGAGCCTTTGCTCCTCA	AATGCAAAACTTGTACATCATCCT	58.998	TGAGGAGCAAAGGCTCTATGTTA	60.389	99
CL1325.Contig2_All_883_3	ACACACACACAC	AC(2*6)	626	12	GAAAGCATGCATTAAGTTGTTTTTAGAAAAGTTTTTTTTTTTTTTATATTAATGCAAAACTTGTACATCATCCTACAAGTGCTATAAAATATATAGATAA[ACACACACACAC]CATATTACTGAAACTAACATAGAGCCTTTGCTCCTCA	GAAAGCATGCATTAAGTTGTTTTT	58.841	TGAGGAGCAAAGGCTCTATGTTA	60.389	149
CL1325.Contig2_All_883_4	ACACACACACAC	AC(2*6)	626	12	GGGTGTATAGAAAGCATGCATTAAGTTGTTTTTAGAAAAGTTTTTTTTTTTTTTATATTAATGCAAAACTTGTACATCATCCTACAAGTGCTATAAAATATATAGATAA[ACACACACACAC]CATATTACTGAAACTAACATAGAGCCTTTGCTCCTCA	GGGTGTATAGAAAGCATGCATTAAG	60.27	TGAGGAGCAAAGGCTCTATGTTA	60.389	158
CL1325.Contig2_All_883_5	ACACACACACAC	AC(2*6)	626	12	ATGCAAAACTTGTACATCATCCTACAAGTGCTATAAAATATATAGATAA[ACACACACACAC]CATATTACTGAAACTAACATAGAGCCTTTGCTCCTCA	ATGCAAAACTTGTACATCATCCT	57.699	TGAGGAGCAAAGGCTCTATGTTA	60.389	98
CL134.Contig1_All_134_1	TATATATATATA	TA(2*6)	6010	12	CAGGAGTTCTTTTGGAATGGAATACAATAGACAG[TATATATATATA]CTAGATTTTTTTCTTTCATTCTTTTTCATATTTTTTTATTTAGTTTTTGGGGAGTGTCAAA	CAGGAGTTCTTTTGGAATGGAAT	60.68	TTTGACACTCCCCAAAAACTAAA	59.9	107
CL134.Contig1_All_134_2	TATATATATATA	TA(2*6)	6010	12	CAGGAGTTCTTTTGGAATGGAATACAATAGACAG[TATATATATATA]CTAGATTTTTTTCTTTCATTCTTTTTCATATTTTTTTATTTAGTTTTTGGGGAGTGTCAAATGCAAAGATTA	CAGGAGTTCTTTTGGAATGGAAT	60.68	TAATCTTTGCATTTGACACTCCC	60.358	118
CL134.Contig1_All_134_3	TATATATATATA	TA(2*6)	6010	12	ACAGGAGTTCTTTTGGAATGGAATACAATAGACAG[TATATATATATA]CTAGATTTTTTTCTTTCATTCTTTTTCATATTTTTTTATTTAGTTTTTGGGGAGTGTCAAA	ACAGGAGTTCTTTTGGAATGGA	59.976	TTTGACACTCCCCAAAAACTAAA	59.9	108
CL134.Contig1_All_134_4	TATATATATATA	TA(2*6)	6010	12	CAGGAGTTCTTTTGGAATGGAATACAATAGACAG[TATATATATATA]CTAGATTTTTTTCTTTCATTCTTTTTCATATTTTTTTATTTAGTTTTTGGGGAGTGTCAAATGCAAAGATTATGTTTGATGATATGATGGACTTACCAAGTAGGCTG	CAGGAGTTCTTTTGGAATGGAAT	60.68	CAGCCTACTTGGTAAGTCCATCA	60.539	153
CL134.Contig1_All_134_5	TATATATATATA	TA(2*6)	6010	12	AACAGGAGTTCTTTTGGAATGGAATACAATAGACAG[TATATATATATA]CTAGATTTTTTTCTTTCATTCTTTTTCATATTTTTTTATTTAGTTTTTGGGGAGTGTCAAA	AACAGGAGTTCTTTTGGAATGGA	61.188	TTTGACACTCCCCAAAAACTAAA	59.9	109
CL134.Contig2_All_136_1	AGGAGGAGGAGGAGG	AGG(3*5)	3972	15	TCTGACTCCGAGAAGTCTAGTGCTCGGCTAGTGGCGCAGGAGGAGGAAA[AGGAGGAGGAGGAGG]CAGAGTTGGAGGAGGTTGTGGTAAAGGATGAG	TCTGACTCCGAGAAGTCTAGTGC	60.203	CTCATCCTTTACCACAACCTCCT	60.747	96
CL134.Contig2_All_136_2	AGGAGGAGGAGGAGG	AGG(3*5)	3972	15	TCTGACTCCGAGAAGTCTAGTGCTCGGCTAGTGGCGCAGGAGGAGGAAA[AGGAGGAGGAGGAGG]CAGAGTTGGAGGAGGTTGTGGTAAAGGATGAGGAG	TCTGACTCCGAGAAGTCTAGTGC	60.203	CTCCTCATCCTTTACCACAACCT	60.747	99
CL134.Contig2_All_136_3	AGGAGGAGGAGGAGG	AGG(3*5)	3972	15	TCTGACTCCGAGAAGTCTAGTGCTCGGCTAGTGGCGCAGGAGGAGGAAA[AGGAGGAGGAGGAGG]CAGAGTTGGAGGAGGTTGTGGTAAAG	TCTGACTCCGAGAAGTCTAGTGC	60.203	CTTTACCACAACCTCCTCCAACT	60.775	90
CL134.Contig2_All_136_4	AGGAGGAGGAGGAGG	AGG(3*5)	3972	15	TCTGACTCCGAGAAGTCTAGTGCTCGGCTAGTGGCGCAGGAGGAGGAAA[AGGAGGAGGAGGAGG]CAGAGTTGGAGGAGGTTGTGGTA	TCTGACTCCGAGAAGTCTAGTGC	60.203	TACCACAACCTCCTCCAACTCT	60.031	87
CL134.Contig2_All_136_5	AGGAGGAGGAGGAGG	AGG(3*5)	3972	15	TCTGACTCCGAGAAGTCTAGTGCTCGGCTAGTGGCGCAGGAGGAGGAAA[AGGAGGAGGAGGAGG]CAGAGTTGGAGGAGGTTGTGGTAAA	TCTGACTCCGAGAAGTCTAGTGC	60.203	TTTACCACAACCTCCTCCAACT	59.901	89
CL1352.Contig2_All_885_2	TGTGTGTGTGTGTG	TG(2*7)	675	14	ATGTCACTCTAATGTTCGCGATTTTCATTATTTGGCTTGTATATTTCTGGAGGTTTGTGTGTGTGGATGTAGGTGTGGA[TGTGTGTGTGTGTG]GAGTGGATGTGTATGAGTGTTTGAGG	ATGTCACTCTAATGTTCGCGATT	60.041	CCTCAAACACTCATACACATCCA	59.906	119
CL1352.Contig2_All_885_4	TGTGTGTGTGTGTG	TG(2*7)	675	14	ATGTTCGCGATTTTCATTATTTGGCTTGTATATTTCTGGAGGTTTGTGTGTGTGGATGTAGGTGTGGA[TGTGTGTGTGTGTG]GAGTGGATGTGTATGAGTGTTTGAGG	ATGTTCGCGATTTTCATTATTTG	60.21	CCTCAAACACTCATACACATCCA	59.906	108
CL1358.Contig1_All_902_1	AATAATAATAATAATAAT	AAT(3*6)	2459	18	TGCACTTGTCTAAGAGTGATGGTAGTTTAAAGTCAATATTATC[AATAATAATAATAATAAT]GTGCTTGCCAACAAAGGCAAACAACATGCCATGTGGATGGATGGGTCCAGAAATGTTGAGGATGTA	TGCACTTGTCTAAGAGTGATGGT	58.925	TACATCCTCAACATTTCTGGACC	60.235	127
CL1358.Contig1_All_902_2	AATAATAATAATAATAAT	AAT(3*6)	2459	18	TGCACTTGTCTAAGAGTGATGGTAGTTTAAAGTCAATATTATC[AATAATAATAATAATAAT]GTGCTTGCCAACAAAGGCAAACAACATGCCATGTGGATGGATGGGTCCAGAAATGTTGAGGATGTAACC	TGCACTTGTCTAAGAGTGATGGT	58.925	GGTTACATCCTCAACATTTCTGG	59.755	130
CL1358.Contig1_All_902_3	AATAATAATAATAATAAT	AAT(3*6)	2459	18	AATGCACTTGTCTAAGAGTGATGGTAGTTTAAAGTCAATATTATC[AATAATAATAATAATAAT]GTGCTTGCCAACAAAGGCAAACAACATGCCATGTGGATGGATGGGTCCAGAAATGTTGAGGATGTA	AATGCACTTGTCTAAGAGTGATGG	59.717	TACATCCTCAACATTTCTGGACC	60.235	129
CL1358.Contig1_All_902_4	AATAATAATAATAATAAT	AAT(3*6)	2459	18	AATGCACTTGTCTAAGAGTGATGGTAGTTTAAAGTCAATATTATC[AATAATAATAATAATAAT]GTGCTTGCCAACAAAGGCAAACAACATGCCATGTGGATGGATGGGTCCAGAAATGTTGAGGATGTAACC	AATGCACTTGTCTAAGAGTGATGG	59.717	GGTTACATCCTCAACATTTCTGG	59.755	132
CL1358.Contig1_All_902_5	AATAATAATAATAATAAT	AAT(3*6)	2459	18	ATGCACTTGTCTAAGAGTGATGGTAGTTTAAAGTCAATATTATC[AATAATAATAATAATAAT]GTGCTTGCCAACAAAGGCAAACAACATGCCATGTGGATGGATGGGTCCAGAAATGTTGAGGATGTA	ATGCACTTGTCTAAGAGTGATGG	58.408	TACATCCTCAACATTTCTGGACC	60.235	128
CL1358.Contig1_All_903_1	AGAGAGAGAGAG	AG(2*6)	2841	12	CTGTTATTATGGAGGCATGGGTAAAGGGCTCTAAGAAATTACAATATATATATGAACTTTTGTAAACTTCCAAAACA[AGAGAGAGAGAG]ACTTGTGGGAAAGCGAGACGTGACAGTACTCT	CTGTTATTATGGAGGCATGGGTA	60.102	AGAGTACTGTCACGTCTCGCTTT	59.644	121
CL1358.Contig1_All_903_2	AGAGAGAGAGAG	AG(2*6)	2841	12	TACTGTTATTATGGAGGCATGGGTAAAGGGCTCTAAGAAATTACAATATATATATGAACTTTTGTAAACTTCCAAAACA[AGAGAGAGAGAG]ACTTGTGGGAAAGCGAGACGTGACAGTACTCT	TACTGTTATTATGGAGGCATGGG	60.102	AGAGTACTGTCACGTCTCGCTTT	59.644	123
CL1358.Contig1_All_903_3	AGAGAGAGAGAG	AG(2*6)	2841	12	CTGTTATTATGGAGGCATGGGTAAAGGGCTCTAAGAAATTACAATATATATATGAACTTTTGTAAACTTCCAAAACA[AGAGAGAGAGAG]ACTTGTGGGAAAGCGAGACGTGACAGTACTC	CTGTTATTATGGAGGCATGGGTA	60.102	GAGTACTGTCACGTCTCGCTTTC	60.491	120
CL1358.Contig1_All_903_4	AGAGAGAGAGAG	AG(2*6)	2841	12	TACTGTTATTATGGAGGCATGGGTAAAGGGCTCTAAGAAATTACAATATATATATGAACTTTTGTAAACTTCCAAAACA[AGAGAGAGAGAG]ACTTGTGGGAAAGCGAGACGTGACAGTACTC	TACTGTTATTATGGAGGCATGGG	60.102	GAGTACTGTCACGTCTCGCTTTC	60.491	122
CL1358.Contig1_All_903_5	AGAGAGAGAGAG	AG(2*6)	2841	12	TGTTATTATGGAGGCATGGGTAAAGGGCTCTAAGAAATTACAATATATATATGAACTTTTGTAAACTTCCAAAACA[AGAGAGAGAGAG]ACTTGTGGGAAAGCGAGACGTGACAGTACTCT	TGTTATTATGGAGGCATGGGTAA	60.434	AGAGTACTGTCACGTCTCGCTTT	59.644	120
CL1365.Contig7_All_911_1	ATATATATATATAT	AT(2*7)	3329	14	TCATATTCTGCACGAAATGGTTACAGGCATTAGTTAATATCCTTAAATGTGTCAAGTAAGGCAGAACATATATATAAA[ATATATATATATAT]TTGAAAATTCATTTACTCCGAGTCCAGTAGATTTATACATGTGTGCTGGCAGACA	TCATATTCTGCACGAAATGGTTA	59.507	TGTCTGCCAGCACACATGTATAA	61.502	147
CL1365.Contig7_All_911_2	ATATATATATATAT	AT(2*7)	3329	14	CGAAATGGTTACAGGCATTAGTTAATATCCTTAAATGTGTCAAGTAAGGCAGAACATATATATAAA[ATATATATATATAT]TTGAAAATTCATTTACTCCGAGTCCAGTAGATTTATACATGTGTGCTGGCAGACA	CGAAATGGTTACAGGCATTAGTT	59.465	TGTCTGCCAGCACACATGTATAA	61.502	135
CL1365.Contig7_All_911_3	ATATATATATATAT	AT(2*7)	3329	14	TCATATTCTGCACGAAATGGTTACAGGCATTAGTTAATATCCTTAAATGTGTCAAGTAAGGCAGAACATATATATAAA[ATATATATATATAT]TTGAAAATTCATTTACTCCGAGTCCAGTAGA	TCATATTCTGCACGAAATGGTTA	59.507	TCTACTGGACTCGGAGTAAATGAA	59.326	123
CL1365.Contig7_All_911_4	ATATATATATATAT	AT(2*7)	3329	14	CGAAATGGTTACAGGCATTAGTTAATATCCTTAAATGTGTCAAGTAAGGCAGAACATATATATAAA[ATATATATATATAT]TTGAAAATTCATTTACTCCGAGTCCAGTAGA	CGAAATGGTTACAGGCATTAGTT	59.465	TCTACTGGACTCGGAGTAAATGAA	59.326	111
CL1365.Contig7_All_911_5	ATATATATATATAT	AT(2*7)	3329	14	TTCATATTCTGCACGAAATGGTTACAGGCATTAGTTAATATCCTTAAATGTGTCAAGTAAGGCAGAACATATATATAAA[ATATATATATATAT]TTGAAAATTCATTTACTCCGAGTCCAGTAGATTTATACATGTGTGCTGGCAGACA	TTCATATTCTGCACGAAATGGTT	60.715	TGTCTGCCAGCACACATGTATAA	61.502	148
CL1394.Contig2_All_936_1	ATATATATATATATAT	AT(2*8)	456	16	AGCGAAACGAGCAGACTGTAATATTAAGAGTGGGTTCGTGC[ATATATATATATATAT]AATATATATAACAAAATTCATGAACTAGATGCAATACGACAGTAGCTAGAACTGTAAATATAGATATGCATTTGGTAACTTTGCTGAAGAATGGT	AGCGAAACGAGCAGACTGTAATA	60.446	ACCATTCTTCAGCAAAGTTACCA	60.048	152
CL1394.Contig2_All_936_2	ATATATATATATATAT	AT(2*8)	456	16	AGCGAAACGAGCAGACTGTAATATTAAGAGTGGGTTCGTGC[ATATATATATATATAT]AATATATATAACAAAATTCATGAACTAGATGCAATACGACAGTAGCTAGAACTGTAAATATAGATATGCATTTGGTAACTTTGCTGAAGAATGGTG	AGCGAAACGAGCAGACTGTAATA	60.446	CACCATTCTTCAGCAAAGTTACC	60.048	153
CL1394.Contig2_All_936_3	ATATATATATATATAT	AT(2*8)	456	16	AGCGAAACGAGCAGACTGTAATATTAAGAGTGGGTTCGTGC[ATATATATATATATAT]AATATATATAACAAAATTCATGAACTAGATGCAATACGACAGTAGCTAGAACTGTAAATATAGATATGCATTTGGTAACTTTGCTGAAGAATGGTGG	AGCGAAACGAGCAGACTGTAATA	60.446	CCACCATTCTTCAGCAAAGTTAC	60.048	154
CL1394.Contig2_All_936_4	ATATATATATATATAT	AT(2*8)	456	16	AGCGAAACGAGCAGACTGTAATATTAAGAGTGGGTTCGTGC[ATATATATATATATAT]AATATATATAACAAAATTCATGAACTAGATGCAATACGACAGTAGCTAGAACTGTAAATATAGATATGCATTTGGTAACTTTGCTGAAGAATGG	AGCGAAACGAGCAGACTGTAATA	60.446	CCATTCTTCAGCAAAGTTACCAA	60.506	151
CL1394.Contig2_All_936_5	ATATATATATATATAT	AT(2*8)	456	16	AGCGAAACGAGCAGACTGTAATATTAAGAGTGGGTTCGTGC[ATATATATATATATAT]AATATATATAACAAAATTCATGAACTAGATGCAATACGACAGTAGCTAGAACTGTAAATATAGATATGCATTTGGTAACTTTGCTGAAGA	AGCGAAACGAGCAGACTGTAATA	60.446	TCTTCAGCAAAGTTACCAAATGC	60.638	147
CL1397.Contig4_All_937_1	GAGGAGGAGGAGGAG	GAG(3*5)	2763	15	GTCCAAAGCAAAGAAAGAGGAAGAACAGAAGAAAGAA[GAGGAGGAGGAGGAG]AAGGAGGAAGAGGCAGAAAAGCCAAGACTTGCGGTGAGTCAGTGTGGTAGCCATGATGT	GTCCAAAGCAAAGAAAGAGGAAG	60.726	ACATCATGGCTACCACACTGACT	60.872	111
CL1397.Contig4_All_937_2	GAGGAGGAGGAGGAG	GAG(3*5)	2763	15	AGTCCAAAGCAAAGAAAGAGGAAGAACAGAAGAAAGAA[GAGGAGGAGGAGGAG]AAGGAGGAAGAGGCAGAAAAGCCAAGACTTGCGGTGAGTCAGTGTGGTAGCCATGATGT	AGTCCAAAGCAAAGAAAGAGGAA	60.726	ACATCATGGCTACCACACTGACT	60.872	112
CL1397.Contig4_All_937_3	GAGGAGGAGGAGGAG	GAG(3*5)	2763	15	AAGTCCAAAGCAAAGAAAGAGGAAGAACAGAAGAAAGAA[GAGGAGGAGGAGGAG]AAGGAGGAAGAGGCAGAAAAGCCAAGACTTGCGGTGAGTCAGTGTGGTAGCCATGATGT	AAGTCCAAAGCAAAGAAAGAGGA	60.726	ACATCATGGCTACCACACTGACT	60.872	113
CL1397.Contig4_All_937_4	GAGGAGGAGGAGGAG	GAG(3*5)	2763	15	GCAAAGAAAGAGGAAGAACAGAAGAAAGAA[GAGGAGGAGGAGGAG]AAGGAGGAAGAGGCAGAAAAGCCAAGACTTGCGGTGAGTCAGTGTGGTAGCCATGATGT	GCAAAGAAAGAGGAAGAACAGAA	59.187	ACATCATGGCTACCACACTGACT	60.872	104
CL1397.Contig4_All_937_5	GAGGAGGAGGAGGAG	GAG(3*5)	2763	15	CACTGGCCTCATATCAACAAAAGTACAAGATAAGTCCAAAGCAAAGAAAGAGGAAGAACAGAAGAAAGAA[GAGGAGGAGGAGGAG]AAGGAGGAAGAGGCAGAAAAGCCAAGACTTGCGGTGAGTCAGTGTGGTAGCCATGATGT	CACTGGCCTCATATCAACAAAAG	60.881	ACATCATGGCTACCACACTGACT	60.872	144
CL1398.Contig6_All_938_1	TCTCTCTCTCTCTC	TC(2*7)	1819	14	ACTCATGTGAAGGTCATTCCAGTATCTACTCCATATCCAGTATTTTTCAATTTTGCTTTTATTACTATTATTTTTTTCTTTTCTTT[TCTCTCTCTCTCTC]TTTCCATAAATTAATACCTTATTTATAGTTGCATTTTCTCTGAAGTTTAAAATG	ACTCATGTGAAGGTCATTCCAGT	59.915	CATTTTAAACTTCAGAGAAAATGCAA	60.06	154
CL1398.Contig6_All_938_2	TCTCTCTCTCTCTC	TC(2*7)	1819	14	AACTCATGTGAAGGTCATTCCAGTATCTACTCCATATCCAGTATTTTTCAATTTTGCTTTTATTACTATTATTTTTTTCTTTTCTTT[TCTCTCTCTCTCTC]TTTCCATAAATTAATACCTTATTTATAGTTGCATTTTCTCTGAAGTTTAAAATG	AACTCATGTGAAGGTCATTCCAG	60.409	CATTTTAAACTTCAGAGAAAATGCAA	60.06	155
CL1398.Contig6_All_938_3	TCTCTCTCTCTCTC	TC(2*7)	1819	14	CTCATGTGAAGGTCATTCCAGTATCTACTCCATATCCAGTATTTTTCAATTTTGCTTTTATTACTATTATTTTTTTCTTTTCTTT[TCTCTCTCTCTCTC]TTTCCATAAATTAATACCTTATTTATAGTTGCATTTTCTCTGAAGTTTAAAATGGTGTTCA	CTCATGTGAAGGTCATTCCAGTA	59.111	TGAACACCATTTTAAACTTCAGAGA	59.254	160
CL1398.Contig6_All_938_4	TCTCTCTCTCTCTC	TC(2*7)	1819	14	ACTCATGTGAAGGTCATTCCAGTATCTACTCCATATCCAGTATTTTTCAATTTTGCTTTTATTACTATTATTTTTTTCTTTTCTTT[TCTCTCTCTCTCTC]TTTCCATAAATTAATACCTTATTTATAGTTGCATTTTCTCTGAAGTTTAAAA	ACTCATGTGAAGGTCATTCCAGT	59.915	TTTTAAACTTCAGAGAAAATGCAA	57.443	152
CL1398.Contig6_All_938_5	TCTCTCTCTCTCTC	TC(2*7)	1819	14	AAAACTCATGTGAAGGTCATTCCAGTATCTACTCCATATCCAGTATTTTTCAATTTTGCTTTTATTACTATTATTTTTTTCTTTTCTTT[TCTCTCTCTCTCTC]TTTCCATAAATTAATACCTTATTTATAGTTGCATTTTCTCTGAAGTTTAAAATG	AAAACTCATGTGAAGGTCATTCC	59.384	CATTTTAAACTTCAGAGAAAATGCAA	60.06	157
CL1425.Contig3_All_953_1	TCCTCCTCCTCCTCC	TCC(3*5)	2387	15	CACAGGGTCTTCCATATCTCTTGTTAGA[TCCTCCTCCTCCTCC]TCAGTCTTTGTTTTCTTCACTGGCTTTCCTGGGGTAGCATTGCTTCTGCCTCCTTTCCTTTTAGAAC	CACAGGGTCTTCCATATCTCTTG	60.005	GTTCTAAAAGGAAAGGAGGCAGA	60.236	110
CL1425.Contig3_All_953_2	TCCTCCTCCTCCTCC	TCC(3*5)	2387	15	TAGGCTGAATTTTGGAACCAGTAGTAACCTCAGTAACAGCTGGCTCAGCCACAGGGTCTTCCATATCTCTTGTTAGA[TCCTCCTCCTCCTCC]TCAGTCTTTGTTTTCTTCACTGGCTTTCCTGGGGTAGCATTGCTTCTGCCTCCTTTCCTTTTAGAAC	TAGGCTGAATTTTGGAACCAGTA	60.01	GTTCTAAAAGGAAAGGAGGCAGA	60.236	159
CL1425.Contig3_All_953_3	TCCTCCTCCTCCTCC	TCC(3*5)	2387	15	TAGGCTGAATTTTGGAACCAGTAGTAACCTCAGTAACAGCTGGCTCAGCCACAGGGTCTTCCATATCTCTTGTTAGA[TCCTCCTCCTCCTCC]TCAGTCTTTGTTTTCTTCACTGGC	TAGGCTGAATTTTGGAACCAGTA	60.01	GCCAGTGAAGAAAACAAAGACTG	60.321	116
CL1425.Contig3_All_953_4	TCCTCCTCCTCCTCC	TCC(3*5)	2387	15	CACAGGGTCTTCCATATCTCTTGTTAGA[TCCTCCTCCTCCTCC]TCAGTCTTTGTTTTCTTCACTGGCTTTCCTGGGGTAGCATTGCTTCTGCCTCCTTTCCTTTTAGA	CACAGGGTCTTCCATATCTCTTG	60.005	TCTAAAAGGAAAGGAGGCAGAAG	60.35	108
CL1425.Contig3_All_953_5	TCCTCCTCCTCCTCC	TCC(3*5)	2387	15	TAGGCTGAATTTTGGAACCAGTAGTAACCTCAGTAACAGCTGGCTCAGCCACAGGGTCTTCCATATCTCTTGTTAGA[TCCTCCTCCTCCTCC]TCAGTCTTTGTTTTCTTCACTGGCTTTCCTGGGGTAGCATTGCTTCTGCCTCCTTTCCTTTTAGA	TAGGCTGAATTTTGGAACCAGTA	60.01	TCTAAAAGGAAAGGAGGCAGAAG	60.35	157
CL142.Contig3_All_138_1	TCCTTCCTTCCTTCCTTCCT	TCCT(4*5)	3684	20	CCTGCTTCTGCAACATTTCTAATACAAATTAGATGGTGATTCAGTGACTACTAACTGTTGGGTA[TCCTTCCTTCCTTCCTTCCT]TCCCAAGTTTTGTTTCCTTACCAGTGTACATAAATGCTGTAACTTTTTTTTTTCCTCTTGAAGTATAAACGCCA	CCTGCTTCTGCAACATTTCTAAT	59.806	TGGCGTTTATACTTCAAGAGGAA	60.134	158
CL142.Contig3_All_138_2	TCCTTCCTTCCTTCCTTCCT	TCCT(4*5)	3684	20	CCTGCTTCTGCAACATTTCTAATACAAATTAGATGGTGATTCAGTGACTACTAACTGTTGGGTA[TCCTTCCTTCCTTCCTTCCT]TCCCAAGTTTTGTTTCCTTACCAGTGTACATAAATGCTGTAACTTTTTTTTTTCCTCTTGAAGTATAAACGCCAG	CCTGCTTCTGCAACATTTCTAAT	59.806	CTGGCGTTTATACTTCAAGAGGA	59.801	159
CL142.Contig3_All_138_3	TCCTTCCTTCCTTCCTTCCT	TCCT(4*5)	3684	20	ACCTGCTTCTGCAACATTTCTAATACAAATTAGATGGTGATTCAGTGACTACTAACTGTTGGGTA[TCCTTCCTTCCTTCCTTCCT]TCCCAAGTTTTGTTTCCTTACCAGTGTACATAAATGCTGTAACTTTTTTTTTTCCTCTTGAAGTATAAACGCCA	ACCTGCTTCTGCAACATTTCTAA	60.302	TGGCGTTTATACTTCAAGAGGAA	60.134	159
CL142.Contig3_All_138_4	TCCTTCCTTCCTTCCTTCCT	TCCT(4*5)	3684	20	ACCTGCTTCTGCAACATTTCTAATACAAATTAGATGGTGATTCAGTGACTACTAACTGTTGGGTA[TCCTTCCTTCCTTCCTTCCT]TCCCAAGTTTTGTTTCCTTACCAGTGTACATAAATGCTGTAACTTTTTTTTTTCCTCTTGAAGTATAAACGCCAG	ACCTGCTTCTGCAACATTTCTAA	60.302	CTGGCGTTTATACTTCAAGAGGA	59.801	160
CL142.Contig3_All_138_5	TCCTTCCTTCCTTCCTTCCT	TCCT(4*5)	3684	20	GACCTGCTTCTGCAACATTTCTAATACAAATTAGATGGTGATTCAGTGACTACTAACTGTTGGGTA[TCCTTCCTTCCTTCCTTCCT]TCCCAAGTTTTGTTTCCTTACCAGTGTACATAAATGCTGTAACTTTTTTTTTTCCTCTTGAAGTATAAACGCCA	GACCTGCTTCTGCAACATTTCTA	60.783	TGGCGTTTATACTTCAAGAGGAA	60.134	160
CL1431.Contig2_All_954_1	CTCTCTCTCTCTCT	CT(2*7)	152	14	GGGAGAGGAAAAGAAAGCATAGAGTTTCACTCA[CTCTCTCTCTCTCT]CATTTCACTTATTCCTTTTACTCACTCACCCACTC	GGGAGAGGAAAAGAAAGCATAGA	60.205	GAGTGGGTGAGTGAGTAAAAGGA	59.668	82
CL1436.Contig2_All_955_1	ACCACCACCACCACCACCACC	ACC(3*7)	1584	21	AGAGCCAGAAACCACTACGGAT[ACCACCACCACCACCACCACC]ACAACGCCTTCCCCGCCGCCCCCAAGCACCGTCTGCCACAGGGAAGGCTTCAATACAGACCCAGAAGACTGCAC	AGAGCCAGAAACCACTACGGATA	61.344	GTGCAGTCTTCTGGGTCTGTATT	59.696	117
CL1436.Contig2_All_955_2	ACCACCACCACCACCACCACC	ACC(3*7)	1584	21	GAGCCAGAAACCACTACGGAT[ACCACCACCACCACCACCACC]ACAACGCCTTCCCCGCCGCCCCCAAGCACCGTCTGCCACAGGGAAGGCTTCAATACAGACCCAGAAGACTGCAC	GAGCCAGAAACCACTACGGATA	60.503	GTGCAGTCTTCTGGGTCTGTATT	59.696	116
CL1436.Contig2_All_955_3	ACCACCACCACCACCACCACC	ACC(3*7)	1584	21	AGAGCCAGAAACCACTACGGAT[ACCACCACCACCACCACCACC]ACAACGCCTTCCCCGCCGCCCCCAAGCACCGTCTGCCACAGGGAAGGCTTCAATACAGACCCAGAAGACTGCACTGCCTTCTATAGCTGTCATCAGGTGGG	AGAGCCAGAAACCACTACGGATA	61.344	CCCACCTGATGACAGCTATAGAA	60.508	144
CL1436.Contig2_All_955_4	ACCACCACCACCACCACCACC	ACC(3*7)	1584	21	AGAGCCAGAAACCACTACGGAT[ACCACCACCACCACCACCACC]ACAACGCCTTCCCCGCCGCCCCCAAGCACCGTCTGCCACAGGGAAGGCTTCAATACAGACCCAGAAGACTGCACTGCCTTCTATAGCTGTC	AGAGCCAGAAACCACTACGGATA	61.344	GACAGCTATAGAAGGCAGTGCAG	60.586	134
CL1436.Contig2_All_955_5	ACCACCACCACCACCACCACC	ACC(3*7)	1584	21	AGAGCCAGAAACCACTACGGAT[ACCACCACCACCACCACCACC]ACAACGCCTTCCCCGCCGCCCCCAAGCACCGTCTGCCACAGGGAAGGCTTCAATACAGACCCAGAAGACTGCACT	AGAGCCAGAAACCACTACGGATA	61.344	AGTGCAGTCTTCTGGGTCTGTAT	59.333	118
CL1448.Contig3_All_960_1	ATCATCATCATCATC	ATC(3*5)	313	15	ATCTCGAGAATGATGATGACCAGCATCTCTTGCACCTGACACTA[ATCATCATCATCATC]CTCCAGAGTGAAATCGTAAGGTTGAAATCCTGCTCGGATCTTATTT	ATCTCGAGAATGATGATGACCAG	60.478	AAATAAGATCCGAGCAGGATTTC	59.955	105
CL1448.Contig3_All_960_2	ATCATCATCATCATC	ATC(3*5)	313	15	ATCTCGAGAATGATGATGACCAGCATCTCTTGCACCTGACACTA[ATCATCATCATCATC]CTCCAGAGTGAAATCGTAAGGTTGAAATCCTGCTCGGATCTTATTTCGAAGTTCGGTTTCTTGATCTTGTGAGAT	ATCTCGAGAATGATGATGACCAG	60.478	ATCTCACAAGATCAAGAAACCGA	60.123	134
CL1448.Contig3_All_960_3	ATCATCATCATCATC	ATC(3*5)	313	15	ATCTCGAGAATGATGATGACCAGCATCTCTTGCACCTGACACTA[ATCATCATCATCATC]CTCCAGAGTGAAATCGTAAGGTTGAAATCCTGCTCGGATCTTATTTCGAAGTTCGGTTTCTTGATCTTGTGAGATTTTGCA	ATCTCGAGAATGATGATGACCAG	60.478	TGCAAAATCTCACAAGATCAAGA	59.875	140
CL1448.Contig3_All_960_4	ATCATCATCATCATC	ATC(3*5)	313	15	ATCTCGAGAATGATGATGACCAGCATCTCTTGCACCTGACACTA[ATCATCATCATCATC]CTCCAGAGTGAAATCGTAAGGTTGAAATCCTGCTCGGATCTTATTTCGAAGTTCGGTT	ATCTCGAGAATGATGATGACCAG	60.478	AACCGAACTTCGAAATAAGATCC	59.867	117
CL1448.Contig3_All_960_5	ATCATCATCATCATC	ATC(3*5)	313	15	ATCTCGAGAATGATGATGACCAGCATCTCTTGCACCTGACACTA[ATCATCATCATCATC]CTCCAGAGTGAAATCGTAAGGTTGAAATCCTGCTCGGATCTTATTTCGAAGTTCGGTTTCTTGATCTTGTGA	ATCTCGAGAATGATGATGACCAG	60.478	TCACAAGATCAAGAAACCGAACT	60.158	131
CL1453.Contig2_All_985_1	GAGGAGGAGGAGGAGGAG	GAG(3*6)	1578	18	CAAGAAGCAGAACAAGCAAGAACCACCCAAGAGACAGATGAAACACCACTTGAA[GAGGAGGAGGAGGAGGAG]GATGCACACATGAAAGACTCTCAGAGAGCTACGTTATCAGGTCTCCGACAC	CAAGAAGCAGAACAAGCAAGAAC	60.578	GTGTCGGAGACCTGATAACGTAG	60.068	123
CL1453.Contig2_All_985_2	GAGGAGGAGGAGGAGGAG	GAG(3*6)	1578	18	CAAGAAGCAGAACAAGCAAGAACCACCCAAGAGACAGATGAAACACCACTTGAA[GAGGAGGAGGAGGAGGAG]GATGCACACATGAAAGACTCTCAGAGAGCTACGTTATCAGGTCTCCGACACAGGCTATCATCACTGAGACAAGG	CAAGAAGCAGAACAAGCAAGAAC	60.578	CCTTGTCTCAGTGATGATAGCCT	59.787	146
CL1453.Contig2_All_985_3	GAGGAGGAGGAGGAGGAG	GAG(3*6)	1578	18	GAGACAGATGAAACACCACTTGAA[GAGGAGGAGGAGGAGGAG]GATGCACACATGAAAGACTCTCAGAGAGCTACGTTATCAGGTCTCCGACAC	GAGACAGATGAAACACCACTTGA	59.247	GTGTCGGAGACCTGATAACGTAG	60.068	93
CL1453.Contig2_All_985_4	GAGGAGGAGGAGGAGGAG	GAG(3*6)	1578	18	CAAGAAGCAGAACAAGCAAGAACCACCCAAGAGACAGATGAAACACCACTTGAA[GAGGAGGAGGAGGAGGAG]GATGCACACATGAAAGACTCTCAGAGAGCTACGTTATCAGGTCTCCGACACAGGCTATCATCACTGAGACA	CAAGAAGCAGAACAAGCAAGAAC	60.578	TGTCTCAGTGATGATAGCCTGTG	60.328	143
CL1453.Contig2_All_985_5	GAGGAGGAGGAGGAGGAG	GAG(3*6)	1578	18	CAAGAAGCAGAACAAGCAAGAACCACCCAAGAGACAGATGAAACACCACTTGAA[GAGGAGGAGGAGGAGGAG]GATGCACACATGAAAGACTCTCAGAGAGCTACGTTATCAGGTCTCCGACACAGGCTATCATCACTGAGACAAGGGT	CAAGAAGCAGAACAAGCAAGAAC	60.578	ACCCTTGTCTCAGTGATGATAGC	59.657	148
CL1492.Contig1_All_998_1	AGAGAGAGAGAGAG	AG(2*7)	1661	14	GAAACAAGCAGAGATGGAAGAGAAGCA[AGAGAGAGAGAGAG]TGGAGTCCATCAAACAGCAGGAAGAAGCAATTAAGCAGGCGGTAAGAGCATCATTAGAGACAGATCTCCCTGATGAGCCTGGGCCAGACTGCAAAGAACCAGTATCGACCCTTA	GAAACAAGCAGAGATGGAAGAGA	60.012	TAAGGGTCGATACTGGTTCTTTG	59.548	155
CL1492.Contig1_All_998_2	AGAGAGAGAGAGAG	AG(2*7)	1661	14	GAAACAAGCAGAGATGGAAGAGAAGCA[AGAGAGAGAGAGAG]TGGAGTCCATCAAACAGCAGGAAGAAGCAATTAAGCAGGCGGTAAGAGCATCATTAGAGAC	GAAACAAGCAGAGATGGAAGAGA	60.012	GTCTCTAATGATGCTCTTACCGC	59.433	102
CL1492.Contig1_All_998_3	AGAGAGAGAGAGAG	AG(2*7)	1661	14	AAGAAACAAGCAGAGATGGAAGAGAAGCA[AGAGAGAGAGAGAG]TGGAGTCCATCAAACAGCAGGAAGAAGCAATTAAGCAGGCGGTAAGAGCATCATTAGAGACAGATCTCCCTGATGAGCCTGGGCCAGACTGCAAAGAACCAGTATC	AAGAAACAAGCAGAGATGGAAGA	59.535	GATACTGGTTCTTTGCAGTCTGG	60.178	149
CL1492.Contig1_All_998_4	AGAGAGAGAGAGAG	AG(2*7)	1661	14	AAGAAACAAGCAGAGATGGAAGAGAAGCA[AGAGAGAGAGAGAG]TGGAGTCCATCAAACAGCAGGAAGAAGCAATTAAGCAGGCGGTAAGAGCATCATTAGAGACAGATCTCCCTGATGAGCCTGGGCCAGACTGCAAAGAACCAGTATCGAC	AAGAAACAAGCAGAGATGGAAGA	59.535	GTCGATACTGGTTCTTTGCAGTC	60.186	152
CL1492.Contig1_All_998_5	AGAGAGAGAGAGAG	AG(2*7)	1661	14	GAAACAAGCAGAGATGGAAGAGAAGCA[AGAGAGAGAGAGAG]TGGAGTCCATCAAACAGCAGGAAGAAGCAATTAAGCAGGCGGTAAGAGCATCATTAGAGACAGATCTCCC	GAAACAAGCAGAGATGGAAGAGA	60.012	GGGAGATCTGTCTCTAATGATGC	59.211	111
CL1492.Contig1_All_999_1	TATATATATATATA	TA(2*7)	2651	14	TCATTGTCATCATTGCTACCATCATAATCACTGCTTTTTTTTTTCTTCTTCTATCTTTTACTTTACTTAACT[TATATATATATATA]ATTTTTATTAAAGGGGGTTATTCTATGATTTTTTTTTTCTTTTTTTCTCAGAGCAGTTCTCCTTG	TCATTGTCATCATTGCTACCATC	59.843	CAAGGAGAACTGCTCTGAGAAAA	60.171	151
CL1492.Contig1_All_999_2	TATATATATATATA	TA(2*7)	2651	14	CATTGTCATCATTGCTACCATCATAATCACTGCTTTTTTTTTTCTTCTTCTATCTTTTACTTTACTTAACT[TATATATATATATA]ATTTTTATTAAAGGGGGTTATTCTATGATTTTTTTTTTCTTTTTTTCTCAGAGCAGTTCTCCTTG	CATTGTCATCATTGCTACCATCA	60.767	CAAGGAGAACTGCTCTGAGAAAA	60.171	150
CL1492.Contig1_All_999_3	TATATATATATATA	TA(2*7)	2651	14	TGCTACCATCATAATCACTGCTTTTTTTTTTCTTCTTCTATCTTTTACTTTACTTAACT[TATATATATATATA]ATTTTTATTAAAGGGGGTTATTCTATGATTTTTTTTTTCTTTTTTTCTCAGAGCAGTTCTCCTTGGGTCACGATCTCTTTATCACT	TGCTACCATCATAATCACTGCTTT	60.049	AGTGATAAAGAGATCGTGACCCA	60.012	159
CL1492.Contig1_All_999_4	TATATATATATATA	TA(2*7)	2651	14	TGCTACCATCATAATCACTGCTTTTTTTTTTCTTCTTCTATCTTTTACTTTACTTAACT[TATATATATATATA]ATTTTTATTAAAGGGGGTTATTCTATGATTTTTTTTTTCTTTTTTTCTCAGAGCAGTTCTCCTTG	TGCTACCATCATAATCACTGCTTT	60.049	CAAGGAGAACTGCTCTGAGAAAA	60.171	138
CL1492.Contig1_All_999_5	TATATATATATATA	TA(2*7)	2651	14	ATCATTGTCATCATTGCTACCATCATAATCACTGCTTTTTTTTTTCTTCTTCTATCTTTTACTTTACTTAACT[TATATATATATATA]ATTTTTATTAAAGGGGGTTATTCTATGATTTTTTTTTTCTTTTTTTCTCAGAGCAGTTCTCCTTG	ATCATTGTCATCATTGCTACCATC	60.109	CAAGGAGAACTGCTCTGAGAAAA	60.171	152
CL1495.Contig5_All_1000_1	TCTCTCTCTCTC	TC(2*6)	6754	12	GACAATGAAAACACAATTTGGCTTCTTTATATTTCACT[TCTCTCTCTCTC]TGTGCTTTGTGGCTGTGTCCACCATGAAGTAGTAAGAAATTTAGTGTTTTTTTCTTTTGATCTGGTCCGTTTTA	GACAATGAAAACACAATTTGGCT	60.27	TAAAACGGACCAGATCAAAAGAA	59.991	124
CL1495.Contig5_All_1000_2	TCTCTCTCTCTC	TC(2*6)	6754	12	GTGACAATGAAAACACAATTTGGCTTCTTTATATTTCACT[TCTCTCTCTCTC]TGTGCTTTGTGGCTGTGTCCACCATGAAGTAGTAAGAAATTTAGTGTTTTTTTCTTTTGATCTGGTCCGTTTTA	GTGACAATGAAAACACAATTTGG	59.28	TAAAACGGACCAGATCAAAAGAA	59.991	126
CL1495.Contig5_All_1000_3	TCTCTCTCTCTC	TC(2*6)	6754	12	GTCAACCAAGATAATGTTTGGGAGTGGTAAATGACTGACATAATTGCTATGGCTTTTTTGTAGCTGTGACAATGAAAACACAATTTGGCTTCTTTATATTTCACT[TCTCTCTCTCTC]TGTGCTTTGTGGCTGTGTCCACCATGAAGTAGTA	GTCAACCAAGATAATGTTTGGGA	60.102	TACTACTTCATGGTGGACACAGC	59.183	151
CL1495.Contig5_All_1000_4	TCTCTCTCTCTC	TC(2*6)	6754	12	TCAACCAAGATAATGTTTGGGAGTGGTAAATGACTGACATAATTGCTATGGCTTTTTTGTAGCTGTGACAATGAAAACACAATTTGGCTTCTTTATATTTCACT[TCTCTCTCTCTC]TGTGCTTTGTGGCTGTGTCCACCATGAAGTAGTA	TCAACCAAGATAATGTTTGGGAG	60.223	TACTACTTCATGGTGGACACAGC	59.183	150
CL1495.Contig5_All_1000_5	TCTCTCTCTCTC	TC(2*6)	6754	12	TGAAAACACAATTTGGCTTCTTTATATTTCACT[TCTCTCTCTCTC]TGTGCTTTGTGGCTGTGTCCACCATGAAGTAGTAAGAAATTTAGTGTTTTTTTCTTTTGATCTGGTCCGT	TGAAAACACAATTTGGCTTCTTT	60.03	ACGGACCAGATCAAAAGAAAAA	59.98	115
CL1507.Contig1_All_1004_1	ATATATATATATAT	AT(2*7)	1686	14	CCCCTATCATTTAGCAAAGACTGTATATGAGAACTAAATATATAA[ATATATATATATAT]CTATATAATACATCAATCAATAGAAAAAAATAAACAAAAACAATAATTTAGTGTAATGGACCCATACATTAAAGCAACAG	CCCCTATCATTTAGCAAAGACTG	59.194	CTGTTGCTTTAATGTATGGGTCC	59.786	139
CL1507.Contig1_All_1004_2	ATATATATATATAT	AT(2*7)	1686	14	CCCCTATCATTTAGCAAAGACTGTATATGAGAACTAAATATATAA[ATATATATATATAT]CTATATAATACATCAATCAATAGAAAAAAATAAACAAAAACAATAATTTAGTGTAATGGACCCATACATTAAAGCAACAG	CCCCTATCATTTAGCAAAGACTGT	59.926	CTGTTGCTTTAATGTATGGGTCC	59.786	139
CL1507.Contig1_All_1004_3	ATATATATATATAT	AT(2*7)	1686	14	CCCCTATCATTTAGCAAAGACTGTATATGAGAACTAAATATATAA[ATATATATATATAT]CTATATAATACATCAATCAATAGAAAAAAATAAACAAAAACAATAATTTAGTGTAATGGACCCATACATTAAAGCAACAGTCATGACCATTC	CCCCTATCATTTAGCAAAGACTGT	59.926	GAATGGTCATGACTGTTGCTTTA	59.148	151
CL1507.Contig1_All_1004_4	ATATATATATATAT	AT(2*7)	1686	14	CCCCTATCATTTAGCAAAGACTGTATATGAGAACTAAATATATAA[ATATATATATATAT]CTATATAATACATCAATCAATAGAAAAAAATAAACAAAAACAATAATTTAGTGTAATGGACCCATACATTAAAGCAACAG	CCCCTATCATTTAGCAAAGACTGTA	59.937	CTGTTGCTTTAATGTATGGGTCC	59.786	139
CL1507.Contig1_All_1004_5	ATATATATATATAT	AT(2*7)	1686	14	CCCCTATCATTTAGCAAAGACTGTATATGAGAACTAAATATATAA[ATATATATATATAT]CTATATAATACATCAATCAATAGAAAAAAATAAACAAAAACAATAATTTAGTGTAATGGACCCATACATTAAAGCAACAGT	CCCCTATCATTTAGCAAAGACTG	59.194	ACTGTTGCTTTAATGTATGGGTCC	60.509	140
CL1507.Contig2_All_1005_1	ATATATATATATAT	AT(2*7)	2755	14	CTGTTGCTTTAATGTATGGGTCCATTACACTAAATTATTGTTTTTGTTTATTTTTTTCTATTGATTGATGTATTATATAG[ATATATATATATAT]TTATATATTTAGTTCTCATATACAGTCTTTGCTAAATGATAGGGG	CTGTTGCTTTAATGTATGGGTCC	59.786	CCCCTATCATTTAGCAAAGACTG	59.194	139
CL1507.Contig2_All_1005_2	ATATATATATATAT	AT(2*7)	2755	14	CTGTTGCTTTAATGTATGGGTCCATTACACTAAATTATTGTTTTTGTTTATTTTTTTCTATTGATTGATGTATTATATAG[ATATATATATATAT]TTATATATTTAGTTCTCATATACAGTCTTTGCTAAATGATAGGGG	CTGTTGCTTTAATGTATGGGTCC	59.786	CCCCTATCATTTAGCAAAGACTGT	59.926	139
CL1507.Contig2_All_1005_3	ATATATATATATAT	AT(2*7)	2755	14	GAATGGTCATGACTGTTGCTTTAATGTATGGGTCCATTACACTAAATTATTGTTTTTGTTTATTTTTTTCTATTGATTGATGTATTATATAG[ATATATATATATAT]TTATATATTTAGTTCTCATATACAGTCTTTGCTAAATGATAGGGG	GAATGGTCATGACTGTTGCTTTA	59.148	CCCCTATCATTTAGCAAAGACTGT	59.926	151
CL1507.Contig2_All_1005_4	ATATATATATATAT	AT(2*7)	2755	14	CTGTTGCTTTAATGTATGGGTCCATTACACTAAATTATTGTTTTTGTTTATTTTTTTCTATTGATTGATGTATTATATAG[ATATATATATATAT]TTATATATTTAGTTCTCATATACAGTCTTTGCTAAATGATAGGGG	CTGTTGCTTTAATGTATGGGTCC	59.786	CCCCTATCATTTAGCAAAGACTGTA	59.937	139
CL1507.Contig2_All_1005_5	ATATATATATATAT	AT(2*7)	2755	14	ACTGTTGCTTTAATGTATGGGTCCATTACACTAAATTATTGTTTTTGTTTATTTTTTTCTATTGATTGATGTATTATATAG[ATATATATATATAT]TTATATATTTAGTTCTCATATACAGTCTTTGCTAAATGATAGGGG	ACTGTTGCTTTAATGTATGGGTCC	60.509	CCCCTATCATTTAGCAAAGACTG	59.194	140
CL1507.Contig3_All_1006_1	ATATATATATAT	AT(2*6)	1685	12	CCCCTATCATTTAGCAAAGACTGTATATGAGAACTAAATATATAA[ATATATATATAT]AATATTCAATTTTATATGAATCACATGTACAAACAAAGCCA	CCCCTATCATTTAGCAAAGACTG	59.194	TGGCTTTGTTTGTACATGTGATT	59.438	98
CL1507.Contig3_All_1006_2	ATATATATATAT	AT(2*6)	1685	12	CCCCTATCATTTAGCAAAGACTGTATATGAGAACTAAATATATAA[ATATATATATAT]AATATTCAATTTTATATGAATCACATGTACAAACAAAGCCAA	CCCCTATCATTTAGCAAAGACTG	59.194	TTGGCTTTGTTTGTACATGTGAT	59.438	99
CL1507.Contig3_All_1006_3	ATATATATATAT	AT(2*6)	1685	12	CCCCTATCATTTAGCAAAGACTGTATATGAGAACTAAATATATAA[ATATATATATAT]AATATTCAATTTTATATGAATCACATGTACAAACAAAGCCA	CCCCTATCATTTAGCAAAGACTGT	59.926	TGGCTTTGTTTGTACATGTGATT	59.438	98
CL1507.Contig3_All_1006_4	ATATATATATAT	AT(2*6)	1685	12	CCCCTATCATTTAGCAAAGACTGTATATGAGAACTAAATATATAA[ATATATATATAT]AATATTCAATTTTATATGAATCACATGTACAAACAAAGCCAA	CCCCTATCATTTAGCAAAGACTGT	59.926	TTGGCTTTGTTTGTACATGTGAT	59.438	99
CL1507.Contig3_All_1006_5	ATATATATATAT	AT(2*6)	1685	12	ACCCCTATCATTTAGCAAAGACTGTATATGAGAACTAAATATATAA[ATATATATATAT]AATATTCAATTTTATATGAATCACATGTACAAACAAAGCCA	ACCCCTATCATTTAGCAAAGACTG	59.926	TGGCTTTGTTTGTACATGTGATT	59.438	99
CL1509.Contig1_All_1007_1	GGAGGAGGAGGAGGAGGAGGAGGA	GGA(3*8)	694	24	GTCTCCTCGAGGCTGACATCCTCGCCAAAGTCCACGACGCCCT[GGAGGAGGAGGAGGAGGAGGAGGA]ATTGTCCGCGAAGGACCCCACATCTGGCCGGCAGCCAGACACTTCGCCCTGTGCAGCTGAGGACACTGAG	GTCTCCTCGAGGCTGACATC	59.952	CTCAGTGTCCTCAGCTGCAC	59.764	137
CL1509.Contig1_All_1007_2	GGAGGAGGAGGAGGAGGAGGAGGA	GGA(3*8)	694	24	GTCTCCTCGAGGCTGACATCCTCGCCAAAGTCCACGACGCCCT[GGAGGAGGAGGAGGAGGAGGAGGA]ATTGTCCGCGAAGGACCCCACATCTGGCCGGCAGCCAGACACTTCGCCCTGTGCAGCTGAGGACACTGAGAGGACGGAG	GTCTCCTCGAGGCTGACATC	59.952	CTCCGTCCTCTCAGTGTCCTC	61.387	146
CL1509.Contig1_All_1007_3	GGAGGAGGAGGAGGAGGAGGAGGA	GGA(3*8)	694	24	GTCTCCTCGAGGCTGACATCCTCGCCAAAGTCCACGACGCCCT[GGAGGAGGAGGAGGAGGAGGAGGA]ATTGTCCGCGAAGGACCCCACATCTGGCCGGCAGCCAGACACTTCGCCCTGTGCAGCTGAGGACACTGAGAGGACGGA	GTCTCCTCGAGGCTGACATC	59.952	TCCGTCCTCTCAGTGTCCTC	60.397	145
CL1509.Contig1_All_1007_4	GGAGGAGGAGGAGGAGGAGGAGGA	GGA(3*8)	694	24	GTCTCCTCGAGGCTGACATCCTCGCCAAAGTCCACGACGCCCT[GGAGGAGGAGGAGGAGGAGGAGGA]ATTGTCCGCGAAGGACCCCACATCTGGCCGGCAGCCAGACACTTCGCCCTGTGCAGCTGAGGACACTGAGAGGACGGAG	GTCTCCTCGAGGCTGACATC	59.952	CTCCGTCCTCTCAGTGTCCT	59.425	146
CL1509.Contig1_All_1007_5	GGAGGAGGAGGAGGAGGAGGAGGA	GGA(3*8)	694	24	AGGAGCTGTGTCGTCTCCTCGAGGCTGACATCCTCGCCAAAGTCCACGACGCCCT[GGAGGAGGAGGAGGAGGAGGAGGA]ATTGTCCGCGAAGGACCCCACATCTGGCCGGCAGCCAGACACTTCGCCCTGTGCAGCTGAGGACACTGAG	AGGAGCTGTGTCGTCTCCTC	59.585	CTCAGTGTCCTCAGCTGCAC	59.764	149
CL1509.Contig2_All_1008_1	GGAGGAGGAGGAGGAGGAGGAGGA	GGA(3*8)	176	24	TATGAGGAACTTTTGATCGCT[GGAGGAGGAGGAGGAGGAGGAGGA]ATTGTCCGCGAAGGACCCCACATCTGGCCGGCAGCCAGACACTTCGCCCTGTGCAGCTGAGGACACTGAGAGGACGGAGGCGAGCGCAGACACGGTGCAAAACACTGAGAGACAG	TATGAGGAACTTTTGATCGCTG	59.361	CTGTCTCTCAGTGTTTTGCACC	59.953	160
CL1509.Contig2_All_1008_2	GGAGGAGGAGGAGGAGGAGGAGGA	GGA(3*8)	176	24	CTATGAGGAACTTTTGATCGCT[GGAGGAGGAGGAGGAGGAGGAGGA]ATTGTCCGCGAAGGACCCCACATCTGGCCGGCAGCCAGACACTTCGCCCTGTGCAGCTGAGGACACTGAGAGGACGGAGGCGAGCGCAGACACGGTGCAAAACACTGAGAGAC	CTATGAGGAACTTTTGATCGCTG	60.263	GTCTCTCAGTGTTTTGCACCGT	61.668	159
CL1509.Contig2_All_1008_3	GGAGGAGGAGGAGGAGGAGGAGGA	GGA(3*8)	176	24	CTATGAGGAACTTTTGATCGCT[GGAGGAGGAGGAGGAGGAGGAGGA]ATTGTCCGCGAAGGACCCCACATCTGGCCGGCAGCCAGACACTTCGCCCTGTGCAGCTGAGGACACTGAGAGGACGGAGGCGAGCGCAGACACGGTGCAAAACACTGAGAGA	CTATGAGGAACTTTTGATCGCTG	60.263	TCTCTCAGTGTTTTGCACCGT	60.88	158
CL1509.Contig2_All_1008_4	GGAGGAGGAGGAGGAGGAGGAGGA	GGA(3*8)	176	24	CTATGAGGAACTTTTGATCGCT[GGAGGAGGAGGAGGAGGAGGAGGA]ATTGTCCGCGAAGGACCCCACATCTGGCCGGCAGCCAGACACTTCGCCCTGTGCAGCTGAGGACACTGAGAGGACGGAGGCGAGCGCAGACACGGTGCAAAACACTGAGAGAC	CTATGAGGAACTTTTGATCGCTG	60.263	GTCTCTCAGTGTTTTGCACCG	60.88	159
CL1509.Contig2_All_1008_5	GGAGGAGGAGGAGGAGGAGGAGGA	GGA(3*8)	176	24	CTATGAGGAACTTTTGATCGCT[GGAGGAGGAGGAGGAGGAGGAGGA]ATTGTCCGCGAAGGACCCCACATCTGGCCGGCAGCCAGACACTTCGCCCTGTGCAGCTGAGGACACTGAGAGGACGGAGGCGAGCGCAGACACGGTGCAAAACACTGAGAGA	CTATGAGGAACTTTTGATCGCTG	60.263	TCTCTCAGTGTTTTGCACCG	60.025	158
CL1551.Contig1_All_1029_3	TCTCTCTCTCTC	TC(2*6)	296	12	TTTGTGCTTTAACGTATTTGGGTAAATGTGAATGATGTAGAAGAAGAATGAATTGATTACAAACTTGTGT[TCTCTCTCTCTC]ATCTTCCACCTCTCTCTTCGTCTTTCTCCTTCTATCTCTCTTATGTTTTCTTTTTCTGCATGTTTTGCT	TTTGTGCTTTAACGTATTTGGGT	59.829	AGCAAAACATGCAGAAAAAGAAA	60.276	151
CL1556.Contig4_All_1038_1	GCAGCAGCAGCAGCA	GCA(3*5)	1567	15	GAGCAGAACTTGTTGAGGAAAGAAATGCTGAAATGGCAGCAGCT[GCAGCAGCAGCAGCA]GCTGCAGCAGAAGCATCACGGGGAAGACGAGCAGGAAGAGGAC	GAGCAGAACTTGTTGAGGAAAGA	60.047	GTCCTCTTCCTGCTCGTCTTC	60.526	102
CL1556.Contig4_All_1038_2	GCAGCAGCAGCAGCA	GCA(3*5)	1567	15	GAGAGCAGAACTTGTTGAGGAAAGAAATGCTGAAATGGCAGCAGCT[GCAGCAGCAGCAGCA]GCTGCAGCAGAAGCATCACGGGGAAGACGAGCAGGAAGAGGAC	GAGAGCAGAACTTGTTGAGGAAA	60.047	GTCCTCTTCCTGCTCGTCTTC	60.526	104
CL1556.Contig4_All_1038_3	GCAGCAGCAGCAGCA	GCA(3*5)	1567	15	GCAGAACTTGTTGAGGAAAGAAATGCTGAAATGGCAGCAGCT[GCAGCAGCAGCAGCA]GCTGCAGCAGAAGCATCACGGGGAAGACGAGCAGGAAGAGGAC	GCAGAACTTGTTGAGGAAAGAAA	59.92	GTCCTCTTCCTGCTCGTCTTC	60.526	100
CL1556.Contig4_All_1038_4	GCAGCAGCAGCAGCA	GCA(3*5)	1567	15	ACTTGTTGAGGAAAGAAATGCTGAAATGGCAGCAGCT[GCAGCAGCAGCAGCA]GCTGCAGCAGAAGCATCACGGGGAAGACGAGCAGGAAGAGGAC	ACTTGTTGAGGAAAGAAATGCTG	59.812	GTCCTCTTCCTGCTCGTCTTC	60.526	95
CL1556.Contig4_All_1038_5	GCAGCAGCAGCAGCA	GCA(3*5)	1567	15	AGCAGAACTTGTTGAGGAAAGAAATGCTGAAATGGCAGCAGCT[GCAGCAGCAGCAGCA]GCTGCAGCAGAAGCATCACGGGGAAGACGAGCAGGAAGAGGAC	AGCAGAACTTGTTGAGGAAAGAA	59.573	GTCCTCTTCCTGCTCGTCTTC	60.526	101
CL1592.Contig3_All_1044_1	CGCCGCCGCCGCCGC	CGC(3*5)	429	15	CTGCTCCTGGCTGTCGTTGCGGTGGTTCTGCATCTCCGCCAGCGAGCGCGAGTACGTGGGGCCGCCGCTGCTCCGCCGCTCCT[CGCCGCCGCCGCCGC]TGCCGCTGCCGCCGCCGCTGTTCTTCATGAAGCGAGCTCGTCCTCTGGAGATGAG	CTGCTCCTGGCTGTCGTT	60.138	CTCATCTCCAGAGGACGAGC	60.096	153
CL1592.Contig3_All_1044_2	CGCCGCCGCCGCCGC	CGC(3*5)	429	15	GGTGGTTCTGCATCTCCGCCAGCGAGCGCGAGTACGTGGGGCCGCCGCTGCTCCGCCGCTCCT[CGCCGCCGCCGCCGC]TGCCGCTGCCGCCGCCGCTGTTCTTCATGAAGCGAGCTCGTCCTCTGGAGATGAG	GGTGGTTCTGCATCTCCG	60.205	CTCATCTCCAGAGGACGAGC	60.096	133
CL1592.Contig3_All_1044_3	CGCCGCCGCCGCCGC	CGC(3*5)	429	15	CGGTGGTTCTGCATCTCCGCCAGCGAGCGCGAGTACGTGGGGCCGCCGCTGCTCCGCCGCTCCT[CGCCGCCGCCGCCGC]TGCCGCTGCCGCCGCCGCTGTTCTTCATGAAGCGAGCTCGTCCTCTGGAGATGAG	CGGTGGTTCTGCATCTCC	60.205	CTCATCTCCAGAGGACGAGC	60.096	134
CL1592.Contig3_All_1044_4	CGCCGCCGCCGCCGC	CGC(3*5)	429	15	ACAGCTGCTCCTGGCTGTCGTTGCGGTGGTTCTGCATCTCCGCCAGCGAGCGCGAGTACGTGGGGCCGCCGCTGCTCCGCCGCTCCT[CGCCGCCGCCGCCGC]TGCCGCTGCCGCCGCCGCTGTTCTTCATGAAGCGAGCTCGTCCTCTGGAGATGAG	ACAGCTGCTCCTGGCTGT	59.718	CTCATCTCCAGAGGACGAGC	60.096	157
CL1592.Contig3_All_1044_5	CGCCGCCGCCGCCGC	CGC(3*5)	429	15	GTGGTTCTGCATCTCCGCCAGCGAGCGCGAGTACGTGGGGCCGCCGCTGCTCCGCCGCTCCT[CGCCGCCGCCGCCGC]TGCCGCTGCCGCCGCCGCTGTTCTTCATGAAGCGAGCTCGTCCTCTGGAGATGAG	GTGGTTCTGCATCTCCGC	60.373	CTCATCTCCAGAGGACGAGC	60.096	132
CL1605.Contig1_All_1052_1	GCCGCCGCCGCCGCC	GCC(3*5)	745	15	CTCAAGGTCAAGGTGCTGAAGACGACGACGTCCTCGAGCGGCAGCTCCCGCAGGAACCGCACGG[GCCGCCGCCGCCGCC]GCGAGAACTCCGTCAGCTACCACAC	CTCAAGGTCAAGGTGCTGAAG	60.036	GTGTGGTAGCTGACGGAGTTCT	60.742	104
CL1605.Contig1_All_1052_2	GCCGCCGCCGCCGCC	GCC(3*5)	745	15	CAAGGTCAAGGTGCTGAAGACGACGACGTCCTCGAGCGGCAGCTCCCGCAGGAACCGCACGG[GCCGCCGCCGCCGCC]GCGAGAACTCCGTCAGCTACCACAC	CAAGGTCAAGGTGCTGAAGAC	59.899	GTGTGGTAGCTGACGGAGTTCT	60.742	102
CL1605.Contig1_All_1052_3	GCCGCCGCCGCCGCC	GCC(3*5)	745	15	CTCAAGGTCAAGGTGCTGAAGACGACGACGTCCTCGAGCGGCAGCTCCCGCAGGAACCGCACGG[GCCGCCGCCGCCGCC]GCGAGAACTCCGTCAGCTACCACA	CTCAAGGTCAAGGTGCTGAAG	60.036	TGTGGTAGCTGACGGAGTTCT	59.922	103
CL1605.Contig1_All_1052_4	GCCGCCGCCGCCGCC	GCC(3*5)	745	15	CAAGGTCAAGGTGCTGAAGACGACGACGTCCTCGAGCGGCAGCTCCCGCAGGAACCGCACGG[GCCGCCGCCGCCGCC]GCGAGAACTCCGTCAGCTACCACA	CAAGGTCAAGGTGCTGAAGAC	59.899	TGTGGTAGCTGACGGAGTTCT	59.922	101
CL1605.Contig1_All_1052_5	GCCGCCGCCGCCGCC	GCC(3*5)	745	15	CTCAAGGTCAAGGTGCTGAAGACGACGACGTCCTCGAGCGGCAGCTCCCGCAGGAACCGCACGG[GCCGCCGCCGCCGCC]GCGAGAACTCCGTCAGCTACCACAC	CTCAAGGTCAAGGTGCTGAAG	60.036	GTGTGGTAGCTGACGGAGTTC	59.784	104
CL1611.Contig2_All_1057_1	CTGCTGCTGCTGCTGCTGCTG	CTG(3*7)	692	21	GCTGTTTGTGATGCATTATTTGATGATGCCC[CTGCTGCTGCTGCTGCTGCTG]CCGCTATTGCAATTTCCTCATCTCCAGTACCACAAAAACGACAACAGAACAGCCTATCACCGTAA	GCTGTTTGTGATGCATTATTTGA	60.02	TTACGGTGATAGGCTGTTCTGTT	60.069	117
CL1611.Contig2_All_1057_2	CTGCTGCTGCTGCTGCTGCTG	CTG(3*7)	692	21	GCTGTTTGTGATGCATTATTTGATGATGCCC[CTGCTGCTGCTGCTGCTGCTG]CCGCTATTGCAATTTCCTCATCTCCAGTACCACAAAAACGACAACAGAACAGCCTATCACCGTAAGGCCTCATGTCGCCAATGCACATACTGAATATA	GCTGTTTGTGATGCATTATTTGA	60.02	TATATTCAGTATGTGCATTGGCG	59.895	150
CL1611.Contig2_All_1057_3	CTGCTGCTGCTGCTGCTGCTG	CTG(3*7)	692	21	GCTGTTTGTGATGCATTATTTGATGATGCCC[CTGCTGCTGCTGCTGCTGCTG]CCGCTATTGCAATTTCCTCATCTCCAGTACCACA	GCTGTTTGTGATGCATTATTTGA	60.02	TGTGGTACTGGAGATGAGGAAAT	59.878	86
CL1611.Contig2_All_1057_4	CTGCTGCTGCTGCTGCTGCTG	CTG(3*7)	692	21	GCTGTTTGTGATGCATTATTTGATGATGCCC[CTGCTGCTGCTGCTGCTGCTG]CCGCTATTGCAATTTCCTCATCTCCAGTACCACAAAAACGACAACAGAACAGCCTA	GCTGTTTGTGATGCATTATTTGA	60.02	TAGGCTGTTCTGTTGTCGTTTTT	60.208	108
CL1611.Contig2_All_1057_5	CTGCTGCTGCTGCTGCTGCTG	CTG(3*7)	692	21	GCTGTTTGTGATGCATTATTTGATGATGCCC[CTGCTGCTGCTGCTGCTGCTG]CCGCTATTGCAATTTCCTCATCTCCAGTACCACAAAAACGACAACAGAACAGCCTATCACCGTAAG	GCTGTTTGTGATGCATTATTTGA	60.02	CTTACGGTGATAGGCTGTTCTGT	59.725	118
CL1614.Contig1_All_1062_1	AGAGAGAGAGAGAG	AG(2*7)	379	14	AAAGAGAGAAGCAAGAAGCAACCAGAAAAAA[AGAGAGAGAGAGAG]CGAAAGGAACCAAGATGGCGGCCATCTGATCGCCAGTAAAACCCATCCGATAGTGT	AAAGAGAGAAGCAAGAAGCAACC	60.527	ACACTATCGGATGGGTTTTACTG	59.317	101
CL1614.Contig1_All_1062_2	AGAGAGAGAGAGAG	AG(2*7)	379	14	AAAGAGAGAAGCAAGAAGCAACCAGAAAAAA[AGAGAGAGAGAGAG]CGAAAGGAACCAAGATGGCGGCCATCTGATCGCCAGTAAAACCCATCCGATAGTGTCC	AAAGAGAGAAGCAAGAAGCAACC	60.527	GGACACTATCGGATGGGTTTTAC	60.811	103
CL1614.Contig1_All_1062_3	AGAGAGAGAGAGAG	AG(2*7)	379	14	AAAGAGAGAAGCAAGAAGCAACCAGAAAAAA[AGAGAGAGAGAGAG]CGAAAGGAACCAAGATGGCGGCCATCTGATCGCCAGTAAAACCCATCCGATAGTGTCCT	AAAGAGAGAAGCAAGAAGCAACC	60.527	AGGACACTATCGGATGGGTTTTA	60.924	104
CL1614.Contig1_All_1062_4	AGAGAGAGAGAGAG	AG(2*7)	379	14	AAAGAGAGAAGCAAGAAGCAACCAGAAAAAA[AGAGAGAGAGAGAG]CGAAAGGAACCAAGATGGCGGCCATCTGATCGCCAGTAAAACCCATCCGATAGTGTCC	AAAGAGAGAAGCAAGAAGCAACC	60.527	GGACACTATCGGATGGGTTTTA	60.075	103
CL1614.Contig1_All_1062_5	AGAGAGAGAGAGAG	AG(2*7)	379	14	AAAGAGAGAAGCAAGAAGCAACCAGAAAAAA[AGAGAGAGAGAGAG]CGAAAGGAACCAAGATGGCGGCCATCTGATCGCCAGTAAAACCCATCCGATAGTGTCCTTCCAGACCCAC	AAAGAGAGAAGCAAGAAGCAACC	60.527	GTGGGTCTGGAAGGACACTATC	59.862	115
CL1624.Contig1_All_1073_1	TGTGTGTGTGTGTG	TG(2*7)	335	14	TCCTACCAATTCCTCCTTTCTTCTTTACATCACAATATAACCAGCAAGACATTTTTAAGCTAGAAGACCAACCTTGTGTCCTTGTATGTGTACT[TGTGTGTGTGTGTG]TACGCCACTAACGGTATCACAATCTTTGGGGATACATG	TCCTACCAATTCCTCCTTTCTTC	59.958	CATGTATCCCCAAAGATTGTGAT	59.959	146
CL1624.Contig1_All_1073_2	TGTGTGTGTGTGTG	TG(2*7)	335	14	AAGACCAACCTTGTGTCCTTGTATGTGTACT[TGTGTGTGTGTGTG]TACGCCACTAACGGTATCACAATCTTTGGGGATACATG	AAGACCAACCTTGTGTCCTTGTA	59.95	CATGTATCCCCAAAGATTGTGAT	59.959	83
CL1624.Contig1_All_1073_3	TGTGTGTGTGTGTG	TG(2*7)	335	14	TCCTACCAATTCCTCCTTTCTTCTTTACATCACAATATAACCAGCAAGACATTTTTAAGCTAGAAGACCAACCTTGTGTCCTTGTATGTGTACT[TGTGTGTGTGTGTG]TACGCCACTAACGGTATCACAATCTTTGGGGATACATGAAGA	TCCTACCAATTCCTCCTTTCTTC	59.958	TCTTCATGTATCCCCAAAGATTG	60.19	150
CL1624.Contig1_All_1073_4	TGTGTGTGTGTGTG	TG(2*7)	335	14	AAGACCAACCTTGTGTCCTTGTATGTGTACT[TGTGTGTGTGTGTG]TACGCCACTAACGGTATCACAATCTTTGGGGATACATGAAGA	AAGACCAACCTTGTGTCCTTGTA	59.95	TCTTCATGTATCCCCAAAGATTG	60.19	87
CL1624.Contig1_All_1073_5	TGTGTGTGTGTGTG	TG(2*7)	335	14	TCCTACCAATTCCTCCTTTCTTCTTTACATCACAATATAACCAGCAAGACATTTTTAAGCTAGAAGACCAACCTTGTGTCCTTGTATGTGTACT[TGTGTGTGTGTGTG]TACGCCACTAACGGTATCACAATCTTTGGG	TCCTACCAATTCCTCCTTTCTTC	59.958	CCCAAAGATTGTGATACCGTTAG	59.78	138
CL1624.Contig2_All_1074_1	ACACACACACACAC	AC(2*7)	836	14	CATGTATCCCCAAAGATTGTGATACCGTTAGTGGCGT[ACACACACACACAC]AAGTACACATACAAGGACACAAGGTTGGTCTTCTAGCTTAAAAATGTCTTGCTGGTTATATTGTGATGTAAAGAAGAAAGGAGGAATTGGTAGGA	CATGTATCCCCAAAGATTGTGAT	59.959	TCCTACCAATTCCTCCTTTCTTC	59.958	146
CL1624.Contig2_All_1074_2	ACACACACACACAC	AC(2*7)	836	14	CATGTATCCCCAAAGATTGTGATACCGTTAGTGGCGT[ACACACACACACAC]AAGTACACATACAAGGACACAAGGTTGGTCTT	CATGTATCCCCAAAGATTGTGAT	59.959	AAGACCAACCTTGTGTCCTTGTA	59.95	83
CL1624.Contig2_All_1074_3	ACACACACACACAC	AC(2*7)	836	14	TCTTCATGTATCCCCAAAGATTGTGATACCGTTAGTGGCGT[ACACACACACACAC]AAGTACACATACAAGGACACAAGGTTGGTCTTCTAGCTTAAAAATGTCTTGCTGGTTATATTGTGATGTAAAGAAGAAAGGAGGAATTGGTAGGA	TCTTCATGTATCCCCAAAGATTG	60.19	TCCTACCAATTCCTCCTTTCTTC	59.958	150
CL1624.Contig2_All_1074_4	ACACACACACACAC	AC(2*7)	836	14	TCTTCATGTATCCCCAAAGATTGTGATACCGTTAGTGGCGT[ACACACACACACAC]AAGTACACATACAAGGACACAAGGTTGGTCTT	TCTTCATGTATCCCCAAAGATTG	60.19	AAGACCAACCTTGTGTCCTTGTA	59.95	87
CL1624.Contig2_All_1074_5	ACACACACACACAC	AC(2*7)	836	14	CCCAAAGATTGTGATACCGTTAGTGGCGT[ACACACACACACAC]AAGTACACATACAAGGACACAAGGTTGGTCTTCTAGCTTAAAAATGTCTTGCTGGTTATATTGTGATGTAAAGAAGAAAGGAGGAATTGGTAGGA	CCCAAAGATTGTGATACCGTTAG	59.78	TCCTACCAATTCCTCCTTTCTTC	59.958	138
CL1626.Contig1_All_1075_1	ATATATATATAT	AT(2*6)	1468	12	TTGGTTTTTCCTCAGGTATGACAATATACTCTGAATGAGCTGCATTCCAAGAAA[ATATATATATAT]TTCTTCACTTATTTGGTACTGATATTCAAATGGACTTGTTTTTTCTTCTTTCTTTCGTTGTTTTTGTTGCCTGCTGTTATTTT	TTGGTTTTTCCTCAGGTATGACA	60.736	AAAATAACAGCAGGCAACAAAAA	60.051	149
CL1626.Contig1_All_1075_2	ATATATATATAT	AT(2*6)	1468	12	TTGGTTTTTCCTCAGGTATGACAATATACTCTGAATGAGCTGCATTCCAAGAAA[ATATATATATAT]TTCTTCACTTATTTGGTACTGATATTCAAATGGACTTGTTTTTTCTTCTTTCTTTCGTTGTTTTTGTTGCCTGCTGTTATTTTT	TTGGTTTTTCCTCAGGTATGACA	60.736	AAAAATAACAGCAGGCAACAAAA	60.051	150
CL1626.Contig1_All_1075_3	ATATATATATAT	AT(2*6)	1468	12	TTGGTTTTTCCTCAGGTATGACAATATACTCTGAATGAGCTGCATTCCAAGAAA[ATATATATATAT]TTCTTCACTTATTTGGTACTGATATTCAAATGGACTTGTTTTTTCTTCTTTCTTTCGTTGTTTTTGTTGC	TTGGTTTTTCCTCAGGTATGACA	60.736	GCAACAAAAACAACGAAAGAAAG	60.185	136
CL1626.Contig1_All_1075_4	ATATATATATAT	AT(2*6)	1468	12	TGAAACCTGATATTGGTTTTTCCTCAGGTATGACAATATACTCTGAATGAGCTGCATTCCAAGAAA[ATATATATATAT]TTCTTCACTTATTTGGTACTGATATTCAAATGGACTTGTTTTTTCTTCTTTCTTTCGTTGTTTTTGTTGC	TGAAACCTGATATTGGTTTTTCC	59.26	GCAACAAAAACAACGAAAGAAAG	60.185	148
CL1626.Contig1_All_1075_5	ATATATATATAT	AT(2*6)	1468	12	TTGGTTTTTCCTCAGGTATGACAATATACTCTGAATGAGCTGCATTCCAAGAAA[ATATATATATAT]TTCTTCACTTATTTGGTACTGATATTCAAATGGACTTGTTTTTTCTTCTTTCTTTCGTTGTTTTTGTTGCCTGCTGTTATTT	TTGGTTTTTCCTCAGGTATGACA	60.736	AAATAACAGCAGGCAACAAAAAC	59.61	148
CL1634.Contig3_All_1078_1	GCAGCAGCAGCAGCA	GCA(3*5)	388	15	CAATCTTCCGAGGACACTTCTGCAGCCACGGACAATATGCAGCAGCAGCACCAACAGCACCAGCT[GCAGCAGCAGCAGCA]GGCCTCAAATGGGTCCAGTGAAGTGCAGCAGAATGGCGTGGTACAAACTGATGGGTGTGAGGGAAATAATGCTCAGT	CAATCTTCCGAGGACACTTCTG	61.169	ACTGAGCATTATTTCCCTCACAC	59.539	157
CL1634.Contig3_All_1078_2	GCAGCAGCAGCAGCA	GCA(3*5)	388	15	CAATCTTCCGAGGACACTTCTGCAGCCACGGACAATATGCAGCAGCAGCACCAACAGCACCAGCT[GCAGCAGCAGCAGCA]GGCCTCAAATGGGTCCAGTGAAGTGCAGCAGAATGGCGTGGTACAAACTGATGGGTGTGAGGGAAATAATGCTCAGTC	CAATCTTCCGAGGACACTTCTG	61.169	GACTGAGCATTATTTCCCTCACA	60.497	158
CL1634.Contig3_All_1078_3	GCAGCAGCAGCAGCA	GCA(3*5)	388	15	AGCAATCTTCCGAGGACACTTCTGCAGCCACGGACAATATGCAGCAGCAGCACCAACAGCACCAGCT[GCAGCAGCAGCAGCA]GGCCTCAAATGGGTCCAGTGAAGTGCAGCAGAATGGCGTGGTACAAACTGATGGGTGTGAGGGAAATAATGCTCAGT	AGCAATCTTCCGAGGACACTT	60.261	ACTGAGCATTATTTCCCTCACAC	59.539	159
CL1634.Contig3_All_1078_4	GCAGCAGCAGCAGCA	GCA(3*5)	388	15	AAGCAATCTTCCGAGGACACTTCTGCAGCCACGGACAATATGCAGCAGCAGCACCAACAGCACCAGCT[GCAGCAGCAGCAGCA]GGCCTCAAATGGGTCCAGTGAAGTGCAGCAGAATGGCGTGGTACAAACTGATGGGTGTGAGGGAAATAATGCTCAGT	AAGCAATCTTCCGAGGACACT	60.261	ACTGAGCATTATTTCCCTCACAC	59.539	160
CL1634.Contig3_All_1078_5	GCAGCAGCAGCAGCA	GCA(3*5)	388	15	AGCAATCTTCCGAGGACACTTCTGCAGCCACGGACAATATGCAGCAGCAGCACCAACAGCACCAGCT[GCAGCAGCAGCAGCA]GGCCTCAAATGGGTCCAGTGAAGTGCAGCAGAATGGCGTGGTACAAACTGATGGGTGTGAGGGAAATAATGCTCAGTC	AGCAATCTTCCGAGGACACTT	60.261	GACTGAGCATTATTTCCCTCACA	60.497	160
CL1635.Contig1_All_1080_1	CCTCCTCCTCCTCCTCCTCCT	CCT(3*7)	297	21	GGCATTCTCCATTGTGCTAAATACACTCTAAGAAATTATTTCACTCGAGTTTAGTCAAGAGAACACATTTAAATCTAGAAATAAGACGATCACTTGCCGCTC[CCTCCTCCTCCTCCTCCTCCT]CATCCTTATTTTCCTTCTCCTTTTTCTTCCC	GGCATTCTCCATTGTGCTAAATA	60.338	GGGAAGAAAAAGGAGAAGGAAA	60.05	154
CL1635.Contig1_All_1080_2	CCTCCTCCTCCTCCTCCTCCT	CCT(3*7)	297	21	GGCATTCTCCATTGTGCTAAATACACTCTAAGAAATTATTTCACTCGAGTTTAGTCAAGAGAACACATTTAAATCTAGAAATAAGACGATCACTTGCCGCTC[CCTCCTCCTCCTCCTCCTCCT]CATCCTTATTTTCCTTCTCCTTTTTCTTCCC	GGCATTCTCCATTGTGCTAAATA	60.338	GGGAAGAAAAAGGAGAAGGAAAA	61.174	154
CL1635.Contig1_All_1080_3	CCTCCTCCTCCTCCTCCTCCT	CCT(3*7)	297	21	GGCATTCTCCATTGTGCTAAATACACTCTAAGAAATTATTTCACTCGAGTTTAGTCAAGAGAACACATTTAAATCTAGAAATAAGACGATCACTTGCCGCTC[CCTCCTCCTCCTCCTCCTCCT]CATCCTTATTTTCCTTCTCCTTTTTCTTCC	GGCATTCTCCATTGTGCTAAATA	60.338	GGAAGAAAAAGGAGAAGGAAAAT	58.393	153
CL1635.Contig1_All_1080_4	CCTCCTCCTCCTCCTCCTCCT	CCT(3*7)	297	21	AGAAATAAGACGATCACTTGCCGCTC[CCTCCTCCTCCTCCTCCTCCT]CATCCTTATTTTCCTTCTCCTTTTTCTTCCCCCTCCTTCCGCACGTGGGAGCATAGAGTTAAGCAGTTCAGGCGAAAAAGAAAAAGAAAAAGA	AGAAATAAGACGATCACTTGCCG	61.789	TCTTTTTCTTTTTCTTTTTCGCC	60.21	140
CL1635.Contig1_All_1080_5	CCTCCTCCTCCTCCTCCTCCT	CCT(3*7)	297	21	GAAATAAGACGATCACTTGCCGCTC[CCTCCTCCTCCTCCTCCTCCT]CATCCTTATTTTCCTTCTCCTTTTTCTTCCCCCTCCTTCCGCACGTGGGAGCATAGAGTTAAGCAGTTCAGGCGAAAAAGAAAAAGAAAAAGA	GAAATAAGACGATCACTTGCCG	60.976	TCTTTTTCTTTTTCTTTTTCGCC	60.21	139
CL1638.Contig2_All_1081_1	ATATATATATAT	AT(2*6)	1250	12	ACATGTTGGGAAGCAAAGAAAATTGCTATATTTGACCATTCATGGTGATG[ATATATATATAT]TCTATATTGTTGATATGACTGTTTTAGTGGTAAGACTTTTCACTTAGAGTTGAAACCAATCACTAAAGTGACAGTTTAAAAAGGGACACAGAA	ACATGTTGGGAAGCAAAGAAAAT	61.061	TTCTGTGTCCCTTTTTAAACTGTC	58.781	155
CL1638.Contig2_All_1081_2	ATATATATATAT	AT(2*6)	1250	12	ACATGTTGGGAAGCAAAGAAAATTGCTATATTTGACCATTCATGGTGATG[ATATATATATAT]TCTATATTGTTGATATGACTGTTTTAGTGGTAAGACTTTTCACTTAGAGTTGAAACCAATCACTAAAGTGACA	ACATGTTGGGAAGCAAAGAAAAT	61.061	TGTCACTTTAGTGATTGGTTTCAA	58.721	135
CL1638.Contig2_All_1081_3	ATATATATATAT	AT(2*6)	1250	12	ACATGTTGGGAAGCAAAGAAAATTGCTATATTTGACCATTCATGGTGATG[ATATATATATAT]TCTATATTGTTGATATGACTGTTTTAGTGGTAAGACTTTTCACTTAGAGTTGAAACCAATCACTAAAGTGACAG	ACATGTTGGGAAGCAAAGAAAAT	61.061	CTGTCACTTTAGTGATTGGTTTCAA	59.626	136
CL1638.Contig2_All_1081_4	ATATATATATAT	AT(2*6)	1250	12	CATGTTGGGAAGCAAAGAAAATTGCTATATTTGACCATTCATGGTGATG[ATATATATATAT]TCTATATTGTTGATATGACTGTTTTAGTGGTAAGACTTTTCACTTAGAGTTGAAACCAATCACTAAAGTGACAGTTTAAAAAGGGACACAGAA	CATGTTGGGAAGCAAAGAAAAT	60.344	TTCTGTGTCCCTTTTTAAACTGTC	58.781	154
CL1638.Contig2_All_1081_5	ATATATATATAT	AT(2*6)	1250	12	ACATGTTGGGAAGCAAAGAAAATTGCTATATTTGACCATTCATGGTGATG[ATATATATATAT]TCTATATTGTTGATATGACTGTTTTAGTGGTAAGACTTTTCACTTAGAGTTGAAACCAATCACTAAAGTGACAGTTTAAAAAGGGACACAGA	ACATGTTGGGAAGCAAAGAAAAT	61.061	TCTGTGTCCCTTTTTAAACTGTC	57.477	154
CL1649.Contig1_All_1085_1	CAGCAGCAGCAGCAG	CAG(3*5)	6697	15	CAGGACAGGGAGGAACACTACTATCACACCTCCAGAGGCCGATGGGAGGGGTA[CAGCAGCAGCAGCAG]CAACAGCACCATCAACACCAACAGCAGCACCCACAGCCACACCAAGGTGGCAGCGGGTTTTACCCACACTAC	CAGGACAGGGAGGAACACTACTA	59.685	GTAGTGTGGGTAAAACCCGCT	60.289	140
CL1649.Contig1_All_1085_2	CAGCAGCAGCAGCAG	CAG(3*5)	6697	15	CAGGACAGGGAGGAACACTACTATCACACCTCCAGAGGCCGATGGGAGGGGTA[CAGCAGCAGCAGCAG]CAACAGCACCATCAACACCAACAGCAGCACCCACAGCCACACCAAGGTGGCAGCGGGTTTTACCCACACTACCCCAC	CAGGACAGGGAGGAACACTACTA	59.685	GTGGGGTAGTGTGGGTAAAACC	61.601	145
CL1649.Contig1_All_1085_3	CAGCAGCAGCAGCAG	CAG(3*5)	6697	15	CAGGACAGGGAGGAACACTACTATCACACCTCCAGAGGCCGATGGGAGGGGTA[CAGCAGCAGCAGCAG]CAACAGCACCATCAACACCAACAGCAGCACCCACAGCCACACCAAGGTGGCAGCGGGTTTTACCCACACTACCCCA	CAGGACAGGGAGGAACACTACTA	59.685	TGGGGTAGTGTGGGTAAAACC	60.87	144
CL1649.Contig1_All_1085_4	CAGCAGCAGCAGCAG	CAG(3*5)	6697	15	CAGGACAGGGAGGAACACTACTATCACACCTCCAGAGGCCGATGGGAGGGGTA[CAGCAGCAGCAGCAG]CAACAGCACCATCAACACCAACAGCAGCACCCACAGCCACACCAAGGTGGCAGCGGGTTTTACCCACACTAC	CAGGACAGGGAGGAACACTACTAT	59.95	GTAGTGTGGGTAAAACCCGCT	60.289	140
CL1649.Contig1_All_1085_5	CAGCAGCAGCAGCAG	CAG(3*5)	6697	15	GGGAGGAACACTACTATCACACCTCCAGAGGCCGATGGGAGGGGTA[CAGCAGCAGCAGCAG]CAACAGCACCATCAACACCAACAGCAGCACCCACAGCCACACCAAGGTGGCAGCGGGTTTTACCCACACTAC	GGGAGGAACACTACTATCACACC	58.912	GTAGTGTGGGTAAAACCCGCT	60.289	133
CL1664.Contig2_All_1090_1	ACACACACACAC	AC(2*6)	359	12	CACCTATCACCTGCACACCTAAGGTGTCAGGAGGAGGTGGCGCGGTTCTGAACCCTGAGGCGTCCGTGTTCCACCTACCCCCCACCCCGGGCCTCATGCCCACGTCCCA[ACACACACACAC]CATCAATGGATACCATACCCACGTTTACC	CACCTATCACCTGCACACCTAAG	60.955	GGTAAACGTGGGTATGGTATCC	59.376	150
CL1664.Contig2_All_1090_2	ACACACACACAC	AC(2*6)	359	12	CACCTATCACCTGCACACCTAAGGTGTCAGGAGGAGGTGGCGCGGTTCTGAACCCTGAGGCGTCCGTGTTCCACCTACCCCCCACCCCGGGCCTCATGCCCACGTCCCA[ACACACACACAC]CATCAATGGATACCATACCCACGTTTACCC	CACCTATCACCTGCACACCTAAG	60.955	GGGTAAACGTGGGTATGGTATC	59.376	151
CL1664.Contig2_All_1090_3	ACACACACACAC	AC(2*6)	359	12	CACCTATCACCTGCACACCTAAGGTGTCAGGAGGAGGTGGCGCGGTTCTGAACCCTGAGGCGTCCGTGTTCCACCTACCCCCCACCCCGGGCCTCATGCCCACGTCCCA[ACACACACACAC]CATCAATGGATACCATACCCACGTTTACCCCTTGAT	CACCTATCACCTGCACACCTAAG	60.955	ATCAAGGGGTAAACGTGGGTAT	60.694	157
CL1664.Contig2_All_1090_4	ACACACACACAC	AC(2*6)	359	12	CACCTATCACCTGCACACCTAAGGTGTCAGGAGGAGGTGGCGCGGTTCTGAACCCTGAGGCGTCCGTGTTCCACCTACCCCCCACCCCGGGCCTCATGCCCACGTCCCA[ACACACACACAC]CATCAATGGATACCATACCCACGTTTACCCCT	CACCTATCACCTGCACACCTAAG	60.955	AGGGGTAAACGTGGGTATGGTAT	61.702	153
CL1664.Contig2_All_1090_5	ACACACACACAC	AC(2*6)	359	12	CACCTATCACCTGCACACCTAAGGTGTCAGGAGGAGGTGGCGCGGTTCTGAACCCTGAGGCGTCCGTGTTCCACCTACCCCCCACCCCGGGCCTCATGCCCACGTCCCA[ACACACACACAC]CATCAATGGATACCATACCCACGTTTACC	CACCTATCACCTGCACACCTAA	60.052	GGTAAACGTGGGTATGGTATCC	59.376	150
CL1676.Contig2_All_1091_1	TCATCATCATCATCA	TCA(3*5)	2257	15	AGCCTTTTCTTCTTCCTTTTCCTCCTCTTCTTCCTCCTCCTCC[TCATCATCATCATCA]CTGTCTTCCTCTTCATCTCCTGAACTCTGCATATCCATCACCTC	AGCCTTTTCTTCTTCCTTTTCCT	60.23	GAGGTGATGGATATGCAGAGTTC	59.982	102
CL1676.Contig2_All_1091_2	TCATCATCATCATCA	TCA(3*5)	2257	15	CTGATTCCAAAGCCTTTTCTTCTTCCTTTTCCTCCTCTTCTTCCTCCTCCTCC[TCATCATCATCATCA]CTGTCTTCCTCTTCATCTCCTGAACTCTGCATATCCATCACCTC	CTGATTCCAAAGCCTTTTCTTCT	60.236	GAGGTGATGGATATGCAGAGTTC	59.982	112
CL1676.Contig2_All_1091_3	TCATCATCATCATCA	TCA(3*5)	2257	15	GATTCCAAAGCCTTTTCTTCTTCCTTTTCCTCCTCTTCTTCCTCCTCCTCC[TCATCATCATCATCA]CTGTCTTCCTCTTCATCTCCTGAACTCTGCATATCCATCACCTC	GATTCCAAAGCCTTTTCTTCTTC	59.745	GAGGTGATGGATATGCAGAGTTC	59.982	110
CL1676.Contig2_All_1091_4	TCATCATCATCATCA	TCA(3*5)	2257	15	AGCCTTTTCTTCTTCCTTTTCCTCCTCTTCTTCCTCCTCCTCC[TCATCATCATCATCA]CTGTCTTCCTCTTCATCTCCTGAACTCTGCATATCCATCACCTCAGATGACTGCATCATGGTCTTGAAAAACTCAGGGTCACTCTTTTTCAGCTTA	AGCCTTTTCTTCTTCCTTTTCCT	60.23	TAAGCTGAAAAAGAGTGACCCTG	59.935	154
CL1676.Contig2_All_1091_5	TCATCATCATCATCA	TCA(3*5)	2257	15	AGCCTTTTCTTCTTCCTTTTCCTCCTCTTCTTCCTCCTCCTCC[TCATCATCATCATCA]CTGTCTTCCTCTTCATCTCCTGAACTCTGCATATCCATC	AGCCTTTTCTTCTTCCTTTTCCT	60.23	GATGGATATGCAGAGTTCAGGAG	60.11	97
CL1691.Contig1_All_1094_1	TCTCTCTCTCTC	TC(2*6)	1797	12	AAGGAACTAGCTCTTCCATCCACCCGCCTCCTCCTCACTCCCTCCCTCTTCTTGCTTGCGCGATCT[TCTCTCTCTCTC]CCGTGAAGGTCATGGCAGAAACTCGAGACTAT	AAGGAACTAGCTCTTCCATCCAC	60.142	ATAGTCTCGAGTTTCTGCCATGA	60.276	110
CL1691.Contig1_All_1094_2	TCTCTCTCTCTC	TC(2*6)	1797	12	AAGGAACTAGCTCTTCCATCCACCCGCCTCCTCCTCACTCCCTCCCTCTTCTTGCTTGCGCGATCT[TCTCTCTCTCTC]CCGTGAAGGTCATGGCAGAAACTCGAGACTATGA	AAGGAACTAGCTCTTCCATCCAC	60.142	TCATAGTCTCGAGTTTCTGCCAT	60.276	112
CL1691.Contig1_All_1094_3	TCTCTCTCTCTC	TC(2*6)	1797	12	AAGGAACTAGCTCTTCCATCCACCCGCCTCCTCCTCACTCCCTCCCTCTTCTTGCTTGCGCGATCT[TCTCTCTCTCTC]CCGTGAAGGTCATGGCAGAAACTCGAGACTATGAGCATTACCTGGAGCTTC	AAGGAACTAGCTCTTCCATCCAC	60.142	GAAGCTCCAGGTAATGCTCATAG	59.428	129
CL1691.Contig1_All_1094_4	TCTCTCTCTCTC	TC(2*6)	1797	12	AAGGAACTAGCTCTTCCATCCACCCGCCTCCTCCTCACTCCCTCCCTCTTCTTGCTTGCGCGATCT[TCTCTCTCTCTC]CCGTGAAGGTCATGGCAGAAACTCGAGACTATGAGCATTACCTGGA	AAGGAACTAGCTCTTCCATCCAC	60.142	TCCAGGTAATGCTCATAGTCTCG	60.637	124
CL1691.Contig1_All_1094_5	TCTCTCTCTCTC	TC(2*6)	1797	12	AAAGGAACTAGCTCTTCCATCCACCCGCCTCCTCCTCACTCCCTCCCTCTTCTTGCTTGCGCGATCT[TCTCTCTCTCTC]CCGTGAAGGTCATGGCAGAAACTCGAGACTAT	AAAGGAACTAGCTCTTCCATCCA	60.594	ATAGTCTCGAGTTTCTGCCATGA	60.276	111
CL1698.Contig1_All_1095_1	TCCTCCTCCTCCTCC	TCC(3*5)	445	15	TCTTTAATAGCATCCATTGGGTCTATTAAG[TCCTCCTCCTCCTCC]TCTTCCTCCTCCTCCTCGGGGTCGTCGTTGCGGAGCACAATGTCGTCGAGACCCATGGCGAAAGACGGTGGTAATGGCGTATGAACCTGCGGATCTAAGG	TCTTTAATAGCATCCATTGGGTC	59.369	CCTTAGATCCGCAGGTTCATAC	59.987	145
CL1698.Contig1_All_1095_2	TCCTCCTCCTCCTCC	TCC(3*5)	445	15	CTTCTTTAATAGCATCCATTGGGTCTATTAAG[TCCTCCTCCTCCTCC]TCTTCCTCCTCCTCCTCGGGGTCGTCGTTGCGGAGCACAATGTCGTCGAGACCCATGGCGAAAGACGGTGGTAATGGCGTATGAACCTGCGGATCTAAGG	CTTCTTTAATAGCATCCATTGGG	59.058	CCTTAGATCCGCAGGTTCATAC	59.987	147
CL1698.Contig1_All_1095_3	TCCTCCTCCTCCTCC	TCC(3*5)	445	15	TGCTTCTTTAATAGCATCCATTGGGTCTATTAAG[TCCTCCTCCTCCTCC]TCTTCCTCCTCCTCCTCGGGGTCGTCGTTGCGGAGCACAATGTCGTCGAGACCCATGGCGAAAGACGGTGGTAATGGCGTATGAACCTGCGGATCTAAGG	TGCTTCTTTAATAGCATCCATTG	58.474	CCTTAGATCCGCAGGTTCATAC	59.987	149
CL1698.Contig1_All_1095_4	TCCTCCTCCTCCTCC	TCC(3*5)	445	15	TTCTTTAATAGCATCCATTGGGTCTATTAAG[TCCTCCTCCTCCTCC]TCTTCCTCCTCCTCCTCGGGGTCGTCGTTGCGGAGCACAATGTCGTCGAGACCCATGGCGAAAGACGGTGGTAATGGCGTATGAACCTGCGGATCTAAGG	TTCTTTAATAGCATCCATTGGGTC	60.532	CCTTAGATCCGCAGGTTCATAC	59.987	146
CL1698.Contig1_All_1095_5	TCCTCCTCCTCCTCC	TCC(3*5)	445	15	TTCTGCACAATGTTTGGTATTTGTACATGCTTCTTTAATAGCATCCATTGGGTCTATTAAG[TCCTCCTCCTCCTCC]TCTTCCTCCTCCTCCTCGGGGTCGTCGTTGCGGAGCACAATGTCGTCGAGACCCATGGCGAAAGACGGTGGTAATGGCGTAT	TTCTGCACAATGTTTGGTATTTG	59.918	ATACGCCATTACCACCGTCTT	60.626	158
CL1698.Contig2_All_1096_1	TCCTCCTCCTCCTCC	TCC(3*5)	465	15	CAAGTTCTGCACAATGTTTGGTATTTGTACATGCTTCTTTAATAGCATCCATTGGGTCTATTAAG[TCCTCCTCCTCCTCC]TCTTCCTCACTTTCACTCTCTTCTTCTTCATCGTCATCTTCATTTGGAGCATTCATGGTCTTGTGTTTCTTGG	CAAGTTCTGCACAATGTTTGGTA	60.082	CCAAGAAACACAAGACCATGAAT	60.268	153
CL1698.Contig2_All_1096_2	TCCTCCTCCTCCTCC	TCC(3*5)	465	15	CAAGTTCTGCACAATGTTTGGTATTTGTACATGCTTCTTTAATAGCATCCATTGGGTCTATTAAG[TCCTCCTCCTCCTCC]TCTTCCTCACTTTCACTCTCTTCTTCTTCATCGTCATCTTCATTTGGAGCATTCATGGTCTTGTGTTTCTT	CAAGTTCTGCACAATGTTTGGTA	60.082	AAGAAACACAAGACCATGAATGC	60.407	151
CL1698.Contig2_All_1096_3	TCCTCCTCCTCCTCC	TCC(3*5)	465	15	TTCTGCACAATGTTTGGTATTTGTACATGCTTCTTTAATAGCATCCATTGGGTCTATTAAG[TCCTCCTCCTCCTCC]TCTTCCTCACTTTCACTCTCTTCTTCTTCATCGTCATCTTCATTTGGAGCATTCATGGTCTTGTGTTTCTT	TTCTGCACAATGTTTGGTATTTG	59.918	AAGAAACACAAGACCATGAATGC	60.407	147
CL1698.Contig2_All_1096_4	TCCTCCTCCTCCTCC	TCC(3*5)	465	15	GCTAGAATATGCTTCCCCAAGTTCTGCACAATGTTTGGTATTTGTACATGCTTCTTTAATAGCATCCATTGGGTCTATTAAG[TCCTCCTCCTCCTCC]TCTTCCTCACTTTCACTCTCTTCTTCTTCATCGTCATCTTCATTTG	GCTAGAATATGCTTCCCCAAGTT	60.007	CAAATGAAGATGACGATGAAGAA	59.215	143
CL1698.Contig2_All_1096_5	TCCTCCTCCTCCTCC	TCC(3*5)	465	15	GCTAGAATATGCTTCCCCAAGTTCTGCACAATGTTTGGTATTTGTACATGCTTCTTTAATAGCATCCATTGGGTCTATTAAG[TCCTCCTCCTCCTCC]TCTTCCTCACTTTCACTCTCTTCTTCTTCATCGTCATCTTCATTTGGAGCATTCAT	GCTAGAATATGCTTCCCCAAGTT	60.007	ATGAATGCTCCAAATGAAGATGA	60.816	153
CL1707.Contig2_All_1101_1	TAATAATAATAATAATAA	TAA(3*6)	1081	18	CAAGGTTTACTTGACATCGTTGATTATACCTAATACTTTAATTTGCTGAAAAACATTTTTAGTAAATACTATTCTAAGTCATGTTATAATAATGATGACAG[TAATAATAATAATAATAA]AAAAAAGATCAGGTATGCCTAGCAGTTG	CAAGGTTTACTTGACATCGTTGA	59.187	CAACTGCTAGGCATACCTGATCT	59.818	147
CL1707.Contig2_All_1101_2	TAATAATAATAATAATAA	TAA(3*6)	1081	18	ACAAGGTTTACTTGACATCGTTGATTATACCTAATACTTTAATTTGCTGAAAAACATTTTTAGTAAATACTATTCTAAGTCATGTTATAATAATGATGACAG[TAATAATAATAATAATAA]AAAAAAGATCAGGTATGCCTAGCAGTTG	ACAAGGTTTACTTGACATCGTTGA	59.968	CAACTGCTAGGCATACCTGATCT	59.818	148
CL1707.Contig2_All_1101_3	TAATAATAATAATAATAA	TAA(3*6)	1081	18	CAAGGTTTACTTGACATCGTTGATTATACCTAATACTTTAATTTGCTGAAAAACATTTTTAGTAAATACTATTCTAAGTCATGTTATAATAATGATGACAG[TAATAATAATAATAATAA]AAAAAAGATCAGGTATGCCTAGCA	CAAGGTTTACTTGACATCGTTGA	59.187	TGCTAGGCATACCTGATCTTTTT	59.323	143
CL1707.Contig2_All_1101_4	TAATAATAATAATAATAA	TAA(3*6)	1081	18	GCTCCAGGAGTCAATTACAAGGTTTACTTGACATCGTTGATTATACCTAATACTTTAATTTGCTGAAAAACATTTTTAGTAAATACTATTCTAAGTCATGTTATAATAATGATGACAG[TAATAATAATAATAATAA]AAAAAAGATCAGGTATGCCTAGCA	GCTCCAGGAGTCAATTACAAGGT	60.881	TGCTAGGCATACCTGATCTTTTT	59.323	160
CL1707.Contig2_All_1101_5	TAATAATAATAATAATAA	TAA(3*6)	1081	18	TCCAGGAGTCAATTACAAGGTTTACTTGACATCGTTGATTATACCTAATACTTTAATTTGCTGAAAAACATTTTTAGTAAATACTATTCTAAGTCATGTTATAATAATGATGACAG[TAATAATAATAATAATAA]AAAAAAGATCAGGTATGCCTAGCA	TCCAGGAGTCAATTACAAGGTTT	59.056	TGCTAGGCATACCTGATCTTTTT	59.323	158
CL1726.Contig1_All_1102_1	TATATATATATA	TA(2*6)	309	12	CAACCATGACAAAAACAAAACAAAAACACAAATGAGAAAATACTATG[TATATATATATA]AATCTTGTTTTATAATATATATATCCATCTATATATATATTCCTTTTTTAATATCCTGTTAGCTTGGCATATATCTTTCCTCTTCACG	CAACCATGACAAAAACAAAACAA	59.803	CGTGAAGAGGAAAGATATATGCC	59.157	147
CL1726.Contig1_All_1102_2	TATATATATATA	TA(2*6)	309	12	CAACCATGACAAAAACAAAACAAAAACACAAATGAGAAAATACTATG[TATATATATATA]AATCTTGTTTTATAATATATATATCCATCTATATATATATTCCTTTTTTAATATCCTGTTAGCTTGGCATATATCTTTCCTCTTC	CAACCATGACAAAAACAAAACAA	59.803	GAAGAGGAAAGATATATGCCAAGC	59.653	144
CL1726.Contig1_All_1102_3	TATATATATATA	TA(2*6)	309	12	CCATGACAAAAACAAAACAAAAACACAAATGAGAAAATACTATG[TATATATATATA]AATCTTGTTTTATAATATATATATCCATCTATATATATATTCCTTTTTTAATATCCTGTTAGCTTGGCATATATCTTTCCTCTTCACG	CCATGACAAAAACAAAACAAAAA	58.966	CGTGAAGAGGAAAGATATATGCC	59.157	144
CL1726.Contig1_All_1102_4	TATATATATATA	TA(2*6)	309	12	CAACCATGACAAAAACAAAACAAAAACACAAATGAGAAAATACTATG[TATATATATATA]AATCTTGTTTTATAATATATATATCCATCTATATATATATTCCTTTTTTAATATCCTGTTAGCTTGGCATATATCTTTCCTCTTCACGA	CAACCATGACAAAAACAAAACAA	59.803	TCGTGAAGAGGAAAGATATATGCC	60.785	148
CL1726.Contig1_All_1102_5	TATATATATATA	TA(2*6)	309	12	CCATGACAAAAACAAAACAAAAACACAAATGAGAAAATACTATG[TATATATATATA]AATCTTGTTTTATAATATATATATCCATCTATATATATATTCCTTTTTTAATATCCTGTTAGCTTGGCATATATCTTTCCTCTTCACG	CCATGACAAAAACAAAACAAAAAC	59.715	CGTGAAGAGGAAAGATATATGCC	59.157	144
CL1726.Contig2_All_1107_1	TATATATATATA	TA(2*6)	2330	12	CGTGAAGAGGAAAGATATATGCCAAGCTAACAGGATATTAAAAAAGGAATATATATATAGATGGATATATATATTATAAAACAAGATT[TATATATATATA]CATAGTATTTTCTCATTTGTGTTTTTGTTTTGTTTTTGTCATGGTTG	CGTGAAGAGGAAAGATATATGCC	59.157	CAACCATGACAAAAACAAAACAA	59.803	147
CL1726.Contig2_All_1107_2	TATATATATATA	TA(2*6)	2330	12	GAAGAGGAAAGATATATGCCAAGCTAACAGGATATTAAAAAAGGAATATATATATAGATGGATATATATATTATAAAACAAGATT[TATATATATATA]CATAGTATTTTCTCATTTGTGTTTTTGTTTTGTTTTTGTCATGGTTG	GAAGAGGAAAGATATATGCCAAGC	59.653	CAACCATGACAAAAACAAAACAA	59.803	144
CL1726.Contig2_All_1107_3	TATATATATATA	TA(2*6)	2330	12	CGTGAAGAGGAAAGATATATGCCAAGCTAACAGGATATTAAAAAAGGAATATATATATAGATGGATATATATATTATAAAACAAGATT[TATATATATATA]CATAGTATTTTCTCATTTGTGTTTTTGTTTTGTTTTTGTCATGG	CGTGAAGAGGAAAGATATATGCC	59.157	CCATGACAAAAACAAAACAAAAA	58.966	144
CL1726.Contig2_All_1107_4	TATATATATATA	TA(2*6)	2330	12	TCGTGAAGAGGAAAGATATATGCCAAGCTAACAGGATATTAAAAAAGGAATATATATATAGATGGATATATATATTATAAAACAAGATT[TATATATATATA]CATAGTATTTTCTCATTTGTGTTTTTGTTTTGTTTTTGTCATGGTTG	TCGTGAAGAGGAAAGATATATGCC	60.785	CAACCATGACAAAAACAAAACAA	59.803	148
CL1726.Contig2_All_1107_5	TATATATATATA	TA(2*6)	2330	12	CGTGAAGAGGAAAGATATATGCCAAGCTAACAGGATATTAAAAAAGGAATATATATATAGATGGATATATATATTATAAAACAAGATT[TATATATATATA]CATAGTATTTTCTCATTTGTGTTTTTGTTTTGTTTTTGTCATGG	CGTGAAGAGGAAAGATATATGCC	59.157	CCATGACAAAAACAAAACAAAAAC	59.715	144
CL1738.Contig1_All_1108_1	TGCTGCTGCTGCTGCTGCTGC	TGC(3*7)	418	21	GTGAGGGTGTCTTTGAAATATGCCGAGGGATAAGAAGAACAAGCG[TGCTGCTGCTGCTGCTGCTGC]TACTGCTGCAGCTGCAGCATTGCCAGTTGCAGATGATGATACTGCAAGCATTACCAGTGACAAGACAGACTCCACAG	GTGAGGGTGTCTTTGAAATATGC	59.891	CTGTGGAGTCTGTCTTGTCACTG	59.996	143
CL1738.Contig1_All_1108_2	TGCTGCTGCTGCTGCTGCTGC	TGC(3*7)	418	21	ATATGCCGAGGGATAAGAAGAACAAGCG[TGCTGCTGCTGCTGCTGCTGC]TACTGCTGCAGCTGCAGCATTGCCAGTTGCAGATGATGATACTGCAAGCATTACCAGTGACAAGACAGACTCCACAGCTCAGATTACTGATGGAGAGGA	ATATGCCGAGGGATAAGAAGAAC	59.853	TCCTCTCCATCAGTAATCTGAGC	59.862	148
CL1738.Contig1_All_1108_3	TGCTGCTGCTGCTGCTGCTGC	TGC(3*7)	418	21	GTGAGGGTGTCTTTGAAATATGCCGAGGGATAAGAAGAACAAGCG[TGCTGCTGCTGCTGCTGCTGC]TACTGCTGCAGCTGCAGCATTGCCAGTTGCAGATGATGATACTGCAAGCATTACCAGTGACAAGACAGACTCCA	GTGAGGGTGTCTTTGAAATATGC	59.891	TGGAGTCTGTCTTGTCACTGGTA	59.818	140
CL1738.Contig1_All_1108_4	TGCTGCTGCTGCTGCTGCTGC	TGC(3*7)	418	21	GTGAGGGTGTCTTTGAAATATGCCGAGGGATAAGAAGAACAAGCG[TGCTGCTGCTGCTGCTGCTGC]TACTGCTGCAGCTGCAGCATTGCCAGTTGCAGATGATGATACTGCAAGCATTACCAGTGACAAGACA	GTGAGGGTGTCTTTGAAATATGC	59.891	TGTCTTGTCACTGGTAATGCTTG	60.218	133
CL1738.Contig1_All_1108_5	TGCTGCTGCTGCTGCTGCTGC	TGC(3*7)	418	21	ATATGCCGAGGGATAAGAAGAACAAGCG[TGCTGCTGCTGCTGCTGCTGC]TACTGCTGCAGCTGCAGCATTGCCAGTTGCAGATGATGATACTGCAAGCATTACCAGTGACAAGACA	ATATGCCGAGGGATAAGAAGAAC	59.853	TGTCTTGTCACTGGTAATGCTTG	60.218	116
CL1753.Contig4_All_1114_1	TGTGTGTGTGTG	TG(2*6)	3442	12	GTTTGCGAAGGAAAGAGGTTATTATTTATTTTCAC[TGTGTGTGTGTG]AAATCCAAAAAGAGTAAATATTTTGATCAATAACTCCAACAGCCTGTG	GTTTGCGAAGGAAAGAGGTTATT	60.02	CACAGGCTGTTGGAGTTATTGAT	60.419	95
CL1753.Contig4_All_1114_2	TGTGTGTGTGTG	TG(2*6)	3442	12	CATTTACATTGCGAAAAAGGTTCCTGGTAGACTCTTAGAGTGGTGCAGTTTGCGAAGGAAAGAGGTTATTATTTATTTTCAC[TGTGTGTGTGTG]AAATCCAAAAAGAGTAAATATTTTGATCAATAACTCCAACAGCCTGTG	CATTTACATTGCGAAAAAGGTTC	59.898	CACAGGCTGTTGGAGTTATTGAT	60.419	142
CL1753.Contig4_All_1114_3	TGTGTGTGTGTG	TG(2*6)	3442	12	AGTTTGCGAAGGAAAGAGGTTATTATTTATTTTCAC[TGTGTGTGTGTG]AAATCCAAAAAGAGTAAATATTTTGATCAATAACTCCAACAGCCTGTG	AGTTTGCGAAGGAAAGAGGTTAT	59.697	CACAGGCTGTTGGAGTTATTGAT	60.419	96
CL1753.Contig4_All_1114_4	TGTGTGTGTGTG	TG(2*6)	3442	12	GACTTGAAGGAATGGTGCATTTACATTGCGAAAAAGGTTCCTGGTAGACTCTTAGAGTGGTGCAGTTTGCGAAGGAAAGAGGTTATTATTTATTTTCAC[TGTGTGTGTGTG]AAATCCAAAAAGAGTAAATATTTTGATCAATAACTCCAACAGCCTGTG	GACTTGAAGGAATGGTGCATTTA	60.358	CACAGGCTGTTGGAGTTATTGAT	60.419	159
CL1753.Contig4_All_1114_5	TGTGTGTGTGTG	TG(2*6)	3442	12	CGAAAAAGGTTCCTGGTAGACTCTTAGAGTGGTGCAGTTTGCGAAGGAAAGAGGTTATTATTTATTTTCAC[TGTGTGTGTGTG]AAATCCAAAAAGAGTAAATATTTTGATCAATAACTCCAACAGCCTGTG	CGAAAAAGGTTCCTGGTAGACTC	60.501	CACAGGCTGTTGGAGTTATTGAT	60.419	131
CL1754.Contig3_All_1117_1	CCTTCCTTCCTTCCTTCCTT	CCTT(4*5)	424	20	TATGTCCTGTTCCTCTTGTCCTCTTATCCTCGTCCCCCCCTCACC[CCTTCCTTCCTTCCTTCCTT]CCCCCCCTTTATCAGGCGGAGGTGAAAACATGGTTTGTCAAA	TATGTCCTGTTCCTCTTGTCCTC	59.63	TTTGACAAACCATGTTTTCACCT	60.647	107
CL1754.Contig3_All_1117_2	CCTTCCTTCCTTCCTTCCTT	CCTT(4*5)	424	20	TTTATGTCCTGTTCCTCTTGTCCTCTTATCCTCGTCCCCCCCTCACC[CCTTCCTTCCTTCCTTCCTT]CCCCCCCTTTATCAGGCGGAGGTGAAAACATGGTTTGTCAAA	TTTATGTCCTGTTCCTCTTGTCC	59.513	TTTGACAAACCATGTTTTCACCT	60.647	109
CL1754.Contig3_All_1117_3	CCTTCCTTCCTTCCTTCCTT	CCTT(4*5)	424	20	ATGTCCTGTTCCTCTTGTCCTCTTATCCTCGTCCCCCCCTCACC[CCTTCCTTCCTTCCTTCCTT]CCCCCCCTTTATCAGGCGGAGGTGAAAACATGGTTTGTCAAA	ATGTCCTGTTCCTCTTGTCCTCT	60.537	TTTGACAAACCATGTTTTCACCT	60.647	106
CL1754.Contig3_All_1117_4	CCTTCCTTCCTTCCTTCCTT	CCTT(4*5)	424	20	CTCTTGTCCTCTTATCCTCGTCCCCCCCTCACC[CCTTCCTTCCTTCCTTCCTT]CCCCCCCTTTATCAGGCGGAGGTGAAAACATGGTTTGTCAAA	CTCTTGTCCTCTTATCCTCGTCC	60.611	TTTGACAAACCATGTTTTCACCT	60.647	95
CL1754.Contig3_All_1117_5	CCTTCCTTCCTTCCTTCCTT	CCTT(4*5)	424	20	CCTCTTGTCCTCTTATCCTCGTCCCCCCCTCACC[CCTTCCTTCCTTCCTTCCTT]CCCCCCCTTTATCAGGCGGAGGTGAAAACATGGTTTGTCAAA	CCTCTTGTCCTCTTATCCTCGTC	60.611	TTTGACAAACCATGTTTTCACCT	60.647	96
CL1770.Contig3_All_1157_1	GCGCGCGCGCGC	GC(2*6)	583	12	AGCGACAAGTGACAGAGCG[GCGCGCGCGCGC]GTGAGGACGCAACGTGATCCGGGAGCGAGTCCGCGTTCCCGTCGCTGCGTCGCATCTTCCTGTTTCCCATCGGTGTCGTGACCCGCGGCGCCGCGCCTGGGAATCTTGGTCAAGGACTC	AGCGACAAGTGACAGAGCG	60.35	GAGTCCTTGACCAAGATTCCC	59.927	150
CL1770.Contig3_All_1157_2	GCGCGCGCGCGC	GC(2*6)	583	12	AGCGAGCGACAAGTGACAGAGCG[GCGCGCGCGCGC]GTGAGGACGCAACGTGATCCGGGAGCGAGTCCGCGTTCCCGTCGCTGCGTCGCATCTTCCTGTTTCCCATCGGTGTCGTGACCCGCGGCGCCGCGCCTGGGAATCTTGGTCAAGGACTC	AGCGAGCGACAAGTGACAG	60.35	GAGTCCTTGACCAAGATTCCC	59.927	154
CL1770.Contig3_All_1157_3	GCGCGCGCGCGC	GC(2*6)	583	12	GAGGAAGCGAGCGACAAGTGACAGAGCG[GCGCGCGCGCGC]GTGAGGACGCAACGTGATCCGGGAGCGAGTCCGCGTTCCCGTCGCTGCGTCGCATCTTCCTGTTTCCCATCGGTGTCGTGACCCGCGGCGCCGCGCCTGGGAATCTTGGTCAAGGACTC	GAGGAAGCGAGCGACAAGT	60.694	GAGTCCTTGACCAAGATTCCC	59.927	159
CL1770.Contig3_All_1157_4	GCGCGCGCGCGC	GC(2*6)	583	12	AAGCGAGCGACAAGTGACAGAGCG[GCGCGCGCGCGC]GTGAGGACGCAACGTGATCCGGGAGCGAGTCCGCGTTCCCGTCGCTGCGTCGCATCTTCCTGTTTCCCATCGGTGTCGTGACCCGCGGCGCCGCGCCTGGGAATCTTGGTCAAGGACTC	AAGCGAGCGACAAGTGACAG	61.731	GAGTCCTTGACCAAGATTCCC	59.927	155
CL1770.Contig3_All_1157_5	GCGCGCGCGCGC	GC(2*6)	583	12	AAGCGAGCGACAAGTGACAGAGCG[GCGCGCGCGCGC]GTGAGGACGCAACGTGATCCGGGAGCGAGTCCGCGTTCCCGTCGCTGCGTCGCATCTTCCTGTTTCCCATCGGTGTCGTGACCCGCGGCGCCGCGCCTGGGAATCTTGGTCAAGGACTC	AAGCGAGCGACAAGTGACA	60.762	GAGTCCTTGACCAAGATTCCC	59.927	155
CL1778.Contig1_All_1168_1	AGGAGGAGGAGGAGG	AGG(3*5)	275	15	GTGACAGGAACGTATCTCCTCCTGCGCTGACACAACCGAACCCCGCGAGTCCTACAGGAGAGCA[AGGAGGAGGAGGAGG]AGAATCAAAAGGAGCGTCCGTCCCCTCGCCAAGCCCATTTCTTCCATCTCCCTCTGTA	GTGACAGGAACGTATCTCCTCCT	60.907	TACAGAGGGAGATGGAAGAAATG	59.601	137
CL1778.Contig1_All_1168_2	AGGAGGAGGAGGAGG	AGG(3*5)	275	15	TGACAGGAACGTATCTCCTCCTGCGCTGACACAACCGAACCCCGCGAGTCCTACAGGAGAGCA[AGGAGGAGGAGGAGG]AGAATCAAAAGGAGCGTCCGTCCCCTCGCCAAGCCCATTTCTTCCATCTCCCTCTGTA	TGACAGGAACGTATCTCCTCCT	60.132	TACAGAGGGAGATGGAAGAAATG	59.601	136
CL1778.Contig1_All_1168_3	AGGAGGAGGAGGAGG	AGG(3*5)	275	15	GTGACAGGAACGTATCTCCTCCTGCGCTGACACAACCGAACCCCGCGAGTCCTACAGGAGAGCA[AGGAGGAGGAGGAGG]AGAATCAAAAGGAGCGTCCGTCCCCTCGCCAAGCCCATTTCTTCCATCTCCCTCTGTACC	GTGACAGGAACGTATCTCCTCCT	60.907	GGTACAGAGGGAGATGGAAGAAA	60.825	139
CL1778.Contig1_All_1168_4	AGGAGGAGGAGGAGG	AGG(3*5)	275	15	TGACAGGAACGTATCTCCTCCTGCGCTGACACAACCGAACCCCGCGAGTCCTACAGGAGAGCA[AGGAGGAGGAGGAGG]AGAATCAAAAGGAGCGTCCGTCCCCTCGCCAAGCCCATTTCTTCCATCTCCCTCTGTACC	TGACAGGAACGTATCTCCTCCT	60.132	GGTACAGAGGGAGATGGAAGAAA	60.825	138
CL1778.Contig1_All_1168_5	AGGAGGAGGAGGAGG	AGG(3*5)	275	15	GTGACAGGAACGTATCTCCTCCTGCGCTGACACAACCGAACCCCGCGAGTCCTACAGGAGAGCA[AGGAGGAGGAGGAGG]AGAATCAAAAGGAGCGTCCGTCCCCTCGCCAAGCCCATTTCTTCCATCTCCCTCTGTAC	GTGACAGGAACGTATCTCCTCCT	60.907	GTACAGAGGGAGATGGAAGAAATG	60.36	138
CL177.Contig5_All_146_1	ATATATATATATAT	AT(2*7)	3897	14	CGTTCAATTGCAAACAACTCATATGCAAAAGCAGACTTTTGACTCATTACTCTCCAAAGACAGTAGTTTTATTGGCAAAATAACTTACTTTTGTGTACATATTTATACATAC[ATATATATATATAT]CTATATTTTATGGCGAATGAAAGGCTAT	CGTTCAATTGCAAACAACTCATA	60.048	ATAGCCTTTCATTCGCCATAAA	59.96	154
CL177.Contig5_All_146_2	ATATATATATATAT	AT(2*7)	3897	14	CGTTCAATTGCAAACAACTCATATGCAAAAGCAGACTTTTGACTCATTACTCTCCAAAGACAGTAGTTTTATTGGCAAAATAACTTACTTTTGTGTACATATTTATACATAC[ATATATATATATAT]CTATATTTTATGGCGAATGAAAGGCT	CGTTCAATTGCAAACAACTCATA	60.048	AGCCTTTCATTCGCCATAAAATA	61.078	152
CL177.Contig5_All_146_3	ATATATATATATAT	AT(2*7)	3897	14	CGTTCAATTGCAAACAACTCATATGCAAAAGCAGACTTTTGACTCATTACTCTCCAAAGACAGTAGTTTTATTGGCAAAATAACTTACTTTTGTGTACATATTTATACATAC[ATATATATATATAT]CTATATTTTATGGCGAATGAAAGGCTA	CGTTCAATTGCAAACAACTCATA	60.048	TAGCCTTTCATTCGCCATAAAAT	61.078	153
CL177.Contig5_All_146_4	ATATATATATATAT	AT(2*7)	3897	14	CGTTCAATTGCAAACAACTCATATGCAAAAGCAGACTTTTGACTCATTACTCTCCAAAGACAGTAGTTTTATTGGCAAAATAACTTACTTTTGTGTACATATTTATACATAC[ATATATATATATAT]CTATATTTTATGGCGAATGAAAGGCTATGATAG	CGTTCAATTGCAAACAACTCATA	60.048	CTATCATAGCCTTTCATTCGCC	60.082	159
CL177.Contig5_All_146_5	ATATATATATATAT	AT(2*7)	3897	14	ATACCGTTCAATTGCAAACAACTCATATGCAAAAGCAGACTTTTGACTCATTACTCTCCAAAGACAGTAGTTTTATTGGCAAAATAACTTACTTTTGTGTACATATTTATACATAC[ATATATATATATAT]CTATATTTTATGGCGAATGAAAGGCTAT	ATACCGTTCAATTGCAAACAACT	59.826	ATAGCCTTTCATTCGCCATAAA	59.96	158
CL1784.Contig1_All_1169_1	TGGTGGTGGTGGTGG	TGG(3*5)	1156	15	GACTTCACAGCAATGCCAATATCAGGGGCCGCAGTGGGTTCAGTGGCCACGACCTCTTCTCCCTCGGGTGC[TGGTGGTGGTGGTGG]CGGTGGTAGTGGCACAACAAGTGCTGGGGGCTGCACCTCAACTTCCTCTTG	GACTTCACAGCAATGCCAATATC	60.873	CAAGAGGAAGTTGAGGTGCAG	60.036	137
CL1784.Contig1_All_1169_2	TGGTGGTGGTGGTGG	TGG(3*5)	1156	15	GACTTCACAGCAATGCCAATATCAGGGGCCGCAGTGGGTTCAGTGGCCACGACCTCTTCTCCCTCGGGTGC[TGGTGGTGGTGGTGG]CGGTGGTAGTGGCACAACAAGT	GACTTCACAGCAATGCCAATATC	60.873	ACTTGTTGTGCCACTACCACC	59.945	108
CL1784.Contig1_All_1169_3	TGGTGGTGGTGGTGG	TGG(3*5)	1156	15	AGACTTCACAGCAATGCCAATATCAGGGGCCGCAGTGGGTTCAGTGGCCACGACCTCTTCTCCCTCGGGTGC[TGGTGGTGGTGGTGG]CGGTGGTAGTGGCACAACAAGTGCTGGGGGCTGCACCTCAACTTCCTCTTG	AGACTTCACAGCAATGCCAATA	59.775	CAAGAGGAAGTTGAGGTGCAG	60.036	138
CL1784.Contig1_All_1169_4	TGGTGGTGGTGGTGG	TGG(3*5)	1156	15	AGACTTCACAGCAATGCCAATATCAGGGGCCGCAGTGGGTTCAGTGGCCACGACCTCTTCTCCCTCGGGTGC[TGGTGGTGGTGGTGG]CGGTGGTAGTGGCACAACAAGT	AGACTTCACAGCAATGCCAATA	59.775	ACTTGTTGTGCCACTACCACC	59.945	109
CL1784.Contig1_All_1169_5	TGGTGGTGGTGGTGG	TGG(3*5)	1156	15	ACTTCACAGCAATGCCAATATCAGGGGCCGCAGTGGGTTCAGTGGCCACGACCTCTTCTCCCTCGGGTGC[TGGTGGTGGTGGTGG]CGGTGGTAGTGGCACAACAAGTGCTGGGGGCTGCACCTCAACTTCCTCTTG	ACTTCACAGCAATGCCAATATCA	61.756	CAAGAGGAAGTTGAGGTGCAG	60.036	136
CL1784.Contig3_All_1170_1	ACCACCACCACCACCACCACC	ACC(3*7)	939	21	ACCACAAGAGGAAGTTGAGGTGCAGCCCCCAGCACTTGTTGTGCCACT[ACCACCACCACCACCACCACC]AGCAGCACCCGAGGGAGAAGAGGTCGTGGCCACTGAACCCACTGCGGCCCCTGATATTGGCATTGCTGTGAAGTC	ACCACAAGAGGAAGTTGAGGTG	60.576	GACTTCACAGCAATGCCAATATC	60.873	144
CL1784.Contig3_All_1170_2	ACCACCACCACCACCACCACC	ACC(3*7)	939	21	CACCACAAGAGGAAGTTGAGGTGCAGCCCCCAGCACTTGTTGTGCCACT[ACCACCACCACCACCACCACC]AGCAGCACCCGAGGGAGAAGAGGTCGTGGCCACTGAACCCACTGCGGCCCCTGATATTGGCATTGCTGTGAAGTC	CACCACAAGAGGAAGTTGAGGT	60.576	GACTTCACAGCAATGCCAATATC	60.873	145
CL1784.Contig3_All_1170_3	ACCACCACCACCACCACCACC	ACC(3*7)	939	21	ACAAGAGGAAGTTGAGGTGCAGCCCCCAGCACTTGTTGTGCCACT[ACCACCACCACCACCACCACC]AGCAGCACCCGAGGGAGAAGAGGTCGTGGCCACTGAACCCACTGCGGCCCCTGATATTGGCATTGCTGTGAAGTC	ACAAGAGGAAGTTGAGGTGCAG	60.846	GACTTCACAGCAATGCCAATATC	60.873	141
CL1784.Contig3_All_1170_4	ACCACCACCACCACCACCACC	ACC(3*7)	939	21	AGCACCACAAGAGGAAGTTGAGGTGCAGCCCCCAGCACTTGTTGTGCCACT[ACCACCACCACCACCACCACC]AGCAGCACCCGAGGGAGAAGAGGTCGTGGCCACTGAACCCACTGCGGCCCCTGATATTGGCATTGCTGTGAAGTC	AGCACCACAAGAGGAAGTTGAG	60.846	GACTTCACAGCAATGCCAATATC	60.873	147
CL1784.Contig3_All_1170_5	ACCACCACCACCACCACCACC	ACC(3*7)	939	21	ACCACAAGAGGAAGTTGAGGTGCAGCCCCCAGCACTTGTTGTGCCACT[ACCACCACCACCACCACCACC]AGCAGCACCCGAGGGAGAAGAGGTCGTGGCCACTGAACCCACTGCGGCCCCTGATATTGGCATTGCTGTGAAGTCT	ACCACAAGAGGAAGTTGAGGTG	60.576	AGACTTCACAGCAATGCCAATA	59.775	145
CL1791.Contig4_All_1175_1	ATATATATATATATAT	AT(2*8)	3228	16	TCATTGGTGGATAATGACAAAGATCTTGAATGATAGTCATTTTATAAATCTTGTATATGTAAGACTACATGACCTGAACTGTGAAATTTCTGTTCTGTTTTGTTTTAGAA[ATATATATATATATAT]TGTTCTTCCTAACCACATTTCTCAGATCCA	TCATTGGTGGATAATGACAAAGA	59.329	TGGATCTGAGAAATGTGGTTAGG	60.359	156
CL1791.Contig4_All_1175_2	ATATATATATATATAT	AT(2*8)	3228	16	TCATTGGTGGATAATGACAAAGATCTTGAATGATAGTCATTTTATAAATCTTGTATATGTAAGACTACATGACCTGAACTGTGAAATTTCTGTTCTGTTTTGTTTTAGAA[ATATATATATATATAT]TGTTCTTCCTAACCACATTTCTCAGATCC	TCATTGGTGGATAATGACAAAGA	59.329	GGATCTGAGAAATGTGGTTAGGA	59.473	155
CL1791.Contig4_All_1175_3	ATATATATATATATAT	AT(2*8)	3228	16	TGACCTGAACTGTGAAATTTCTGTTCTGTTTTGTTTTAGAA[ATATATATATATATAT]TGTTCTTCCTAACCACATTTCTCAGATCCAGTATTTGTCATCCATTCACTGATTGGGAGGATTTAAA	TGACCTGAACTGTGAAATTTCTGT	60.075	TTTAAATCCTCCCAATCAGTGAA	59.83	124
CL1791.Contig4_All_1175_4	ATATATATATATATAT	AT(2*8)	3228	16	TGACCTGAACTGTGAAATTTCTGTTCTGTTTTGTTTTAGAA[ATATATATATATATAT]TGTTCTTCCTAACCACATTTCTCAGATCCA	TGACCTGAACTGTGAAATTTCTGT	60.075	TGGATCTGAGAAATGTGGTTAGG	60.359	87
CL1791.Contig4_All_1175_5	ATATATATATATATAT	AT(2*8)	3228	16	TGACCTGAACTGTGAAATTTCTGTTCTGTTTTGTTTTAGAA[ATATATATATATATAT]TGTTCTTCCTAACCACATTTCTCAGATCC	TGACCTGAACTGTGAAATTTCTGT	60.075	GGATCTGAGAAATGTGGTTAGGA	59.473	86
CL1795.Contig1_All_1176_1	AAGAAGAAGAAGAAG	AAG(3*5)	288	15	ATGAAGTTGAACAGGAGACTTCGGCAAATGCAGCAGGTGCCGATGGACAACCTGTGAAGAAGAAGAAAAGGAGAGGA[AAGAAGAAGAAGAAG]ATTGCAGCGAACGTTACCAATGGGGCAGCCCCAGAGCAGACAAAGAAGAAGAA	ATGAAGTTGAACAGGAGACTTCG	59.803	TTCTTCTTCTTTGTCTGCTCTGG	60.171	145
CL1795.Contig1_All_1176_5	AAGAAGAAGAAGAAG	AAG(3*5)	288	15	GAAGTTGAACAGGAGACTTCGGCAAATGCAGCAGGTGCCGATGGACAACCTGTGAAGAAGAAGAAAAGGAGAGGA[AAGAAGAAGAAGAAG]ATTGCAGCGAACGTTACCAATGGGGCAGCCCCAGAGCAGACAAAGAAGAAGAA	GAAGTTGAACAGGAGACTTCGG	60.281	TTCTTCTTCTTTGTCTGCTCTGG	60.171	143
CL1795.Contig2_All_1179_1	TCTTCTTCTTCTTCT	TCT(3*5)	2701	15	TTCTTCTTCTTTGTCTGCTCTGGGGCTGCCCCATTGGTAACGTTCGCTGCAA[TCTTCTTCTTCTTCT]TTCCTCTCCTTTTCTTCTTCTTCACAGGTTGTCCATCGGCACCTGCTGCATTTGCCGAAGTCTCCTGTTCAACTTCAT	TTCTTCTTCTTTGTCTGCTCTGG	60.171	ATGAAGTTGAACAGGAGACTTCG	59.803	145
CL1795.Contig2_All_1179_5	TCTTCTTCTTCTTCT	TCT(3*5)	2701	15	TTCTTCTTCTTTGTCTGCTCTGGGGCTGCCCCATTGGTAACGTTCGCTGCAA[TCTTCTTCTTCTTCT]TTCCTCTCCTTTTCTTCTTCTTCACAGGTTGTCCATCGGCACCTGCTGCATTTGCCGAAGTCTCCTGTTCAACTTC	TTCTTCTTCTTTGTCTGCTCTGG	60.171	GAAGTTGAACAGGAGACTTCGG	60.281	143
CL1804.Contig2_All_1181_1	AAGAAGAAGAAGAAG	AAG(3*5)	403	15	GATGTTGGCCTTATGAAGAAGAAATTAGACCGCGAA[AAGAAGAAGAAGAAG]GAAGAAGAAGTTGCTCCTGCTGTCACCGAGGGAGAGGCAGCCAAATTAGAACCCCCAGCTGTTGTTGAGGTGTCAACAGAGCCTGTAAAA	GATGTTGGCCTTATGAAGAAGAA	59.622	TTTTACAGGCTCTGTTGACACCT	60.212	141
CL1804.Contig2_All_1181_2	AAGAAGAAGAAGAAG	AAG(3*5)	403	15	GATGTTGGCCTTATGAAGAAGAAATTAGACCGCGAA[AAGAAGAAGAAGAAG]GAAGAAGAAGTTGCTCCTGCTGTCACCGAGGGAGAGGCAGCCAAATTAGAACCCCCAGCTGTTGTTGAGGTGTCAACAGAGCCTGTAAAAG	GATGTTGGCCTTATGAAGAAGAA	59.622	CTTTTACAGGCTCTGTTGACACC	60.212	142
CL1804.Contig2_All_1181_3	AAGAAGAAGAAGAAG	AAG(3*5)	403	15	TGTTGGCCTTATGAAGAAGAAATTAGACCGCGAA[AAGAAGAAGAAGAAG]GAAGAAGAAGTTGCTCCTGCTGTCACCGAGGGAGAGGCAGCCAAATTAGAACCCCCAGCTGTTGTTGAGGTGTCAACAGAGCCTGTAAAA	TGTTGGCCTTATGAAGAAGAAAT	59.175	TTTTACAGGCTCTGTTGACACCT	60.212	139
CL1804.Contig2_All_1181_4	AAGAAGAAGAAGAAG	AAG(3*5)	403	15	TGTTGGCCTTATGAAGAAGAAATTAGACCGCGAA[AAGAAGAAGAAGAAG]GAAGAAGAAGTTGCTCCTGCTGTCACCGAGGGAGAGGCAGCCAAATTAGAACCCCCAGCTGTTGTTGAGGTGTCAACAGAGCCTGTAAAAG	TGTTGGCCTTATGAAGAAGAAAT	59.175	CTTTTACAGGCTCTGTTGACACC	60.212	140
CL1804.Contig2_All_1181_5	AAGAAGAAGAAGAAG	AAG(3*5)	403	15	ATGTTGGCCTTATGAAGAAGAAATTAGACCGCGAA[AAGAAGAAGAAGAAG]GAAGAAGAAGTTGCTCCTGCTGTCACCGAGGGAGAGGCAGCCAAATTAGAACCCCCAGCTGTTGTTGAGGTGTCAACAGAGCCTGTAAAA	ATGTTGGCCTTATGAAGAAGAAA	59.175	TTTTACAGGCTCTGTTGACACCT	60.212	140
CL1815.Contig2_All_1185_1	TATATATATATA	TA(2*6)	1284	12	ATTGAACATACCATCCATCTTGCTGGTGAAAGTCGTGTATGTTTTAC[TATATATATATA]ATGAGTAAAAGTAGTTCTGTTCATAGAATTTAAGATTTTAAACGTGTTTAAAAAGAGGCAGTTTGCCTTATG	ATTGAACATACCATCCATCTTGC	60.095	CATAAGGCAAACTGCCTCTTTTT	60.941	131
CL1815.Contig2_All_1185_2	TATATATATATA	TA(2*6)	1284	12	ATTGAACATACCATCCATCTTGCTGGTGAAAGTCGTGTATGTTTTAC[TATATATATATA]ATGAGTAAAAGTAGTTCTGTTCATAGAATTTAAGATTTTAAACGTGTTTAAAAAGAGGCAGTTTGCCTTATG	ATTGAACATACCATCCATCTTGC	60.095	CATAAGGCAAACTGCCTCTTTT	59.793	131
CL1815.Contig2_All_1185_3	TATATATATATA	TA(2*6)	1284	12	GCTGGTGAAAGTCGTGTATGTTTTAC[TATATATATATA]ATGAGTAAAAGTAGTTCTGTTCATAGAATTTAAGATTTTAAACGTGTTTAAAAAGAGGCAGTTTGCCTTATG	GCTGGTGAAAGTCGTGTATGTTT	60.458	CATAAGGCAAACTGCCTCTTTTT	60.941	110
CL1815.Contig2_All_1185_4	TATATATATATA	TA(2*6)	1284	12	ATTGAACATACCATCCATCTTGCTGGTGAAAGTCGTGTATGTTTTAC[TATATATATATA]ATGAGTAAAAGTAGTTCTGTTCATAGAATTTAAGATTTTAAACGTGTTTAAAAAGAGGCAGTTTGCCTTAT	ATTGAACATACCATCCATCTTGC	60.095	ATAAGGCAAACTGCCTCTTTTTA	58.585	130
CL1815.Contig2_All_1185_5	TATATATATATA	TA(2*6)	1284	12	GCTGGTGAAAGTCGTGTATGTTTTAC[TATATATATATA]ATGAGTAAAAGTAGTTCTGTTCATAGAATTTAAGATTTTAAACGTGTTTAAAAAGAGGCAGTTTGCCTTATG	GCTGGTGAAAGTCGTGTATGTTT	60.458	CATAAGGCAAACTGCCTCTTTT	59.793	110
CL1823.Contig1_All_1193_1	TTCTTTCTTTCTTTCTTTCT	TTCT(4*5)	3400	20	ATCAAGGGTGTTTTACATGGTTGCATACTCCTGTATTTCTTTTTTTCTTTCTTTCTTTCCTTCTTTCTTTCTTTCCTTCC[TTCTTTCTTTCTTTCTTTCT]TTACTGTCTTAGCTCTCTCCTTTCTGTCTCCCTCACCCTCTTCTCTATAGC	ATCAAGGGTGTTTTACATGGTTG	60.028	GCTATAGAGAAGAGGGTGAGGGA	60.229	151
CL1823.Contig1_All_1193_2	TTCTTTCTTTCTTTCTTTCT	TTCT(4*5)	3400	20	ATCAAGGGTGTTTTACATGGTTGCATACTCCTGTATTTCTTTTTTTCTTTCTTTCTTTCCTTCTTTCTTTCTTTCCTTCC[TTCTTTCTTTCTTTCTTTCT]TTACTGTCTTAGCTCTCTCCTTTCTGTCTCCC	ATCAAGGGTGTTTTACATGGTTG	60.028	GGGAGACAGAAAGGAGAGAGCTA	60.503	132
CL1823.Contig1_All_1193_3	TTCTTTCTTTCTTTCTTTCT	TTCT(4*5)	3400	20	AGGGTGTTTTACATGGTTGCATACTCCTGTATTTCTTTTTTTCTTTCTTTCTTTCCTTCTTTCTTTCTTTCCTTCC[TTCTTTCTTTCTTTCTTTCT]TTACTGTCTTAGCTCTCTCCTTTCTGTCTCCCTCACCCTCTTCTCTATAGC	AGGGTGTTTTACATGGTTGCATA	60.514	GCTATAGAGAAGAGGGTGAGGGA	60.229	147
CL1823.Contig1_All_1193_4	TTCTTTCTTTCTTTCTTTCT	TTCT(4*5)	3400	20	ATCAAGGGTGTTTTACATGGTTGCATACTCCTGTATTTCTTTTTTTCTTTCTTTCTTTCCTTCTTTCTTTCTTTCCTTCC[TTCTTTCTTTCTTTCTTTCT]TTACTGTCTTAGCTCTCTCCTTTCTGTCTCCCTCACCCTCTTCTCTAT	ATCAAGGGTGTTTTACATGGTTG	60.028	ATAGAGAAGAGGGTGAGGGAGAC	59.261	148
CL1823.Contig1_All_1193_5	TTCTTTCTTTCTTTCTTTCT	TTCT(4*5)	3400	20	TCCTTCTTTCTTTCTTTCCTTCC[TTCTTTCTTTCTTTCTTTCT]TTACTGTCTTAGCTCTCTCCTTTCTGTCTCCCTCACCCTCTTCTCTATAGC	TCCTTCTTTCTTTCTTTCCTTCC	59.391	GCTATAGAGAAGAGGGTGAGGGA	60.229	94
CL1823.Contig2_All_1194_1	CCTCCTCCTCCTCCT	CCT(3*5)	646	15	ATCTCGAGCTCCTCCTCATACTTGTGATGCGTTTCCTCCGTGG[CCTCCTCCTCCTCCT]CGCGGTCATCACGAGGCTGGTAGTTCAGCTTGTTA	ATCTCGAGCTCCTCCTCATACTT	59.894	TAACAAGCTGAACTACCAGCCTC	59.961	93
CL1823.Contig2_All_1194_2	CCTCCTCCTCCTCCT	CCT(3*5)	646	15	ATCTCGAGCTCCTCCTCATACTTGTGATGCGTTTCCTCCGTGG[CCTCCTCCTCCTCCT]CGCGGTCATCACGAGGCTGGTAGTTCAGCTTGTTATTCAGTTTCTGGG	ATCTCGAGCTCCTCCTCATACTT	59.894	CCCAGAAACTGAATAACAAGCTG	60.169	106
CL1823.Contig2_All_1194_3	CCTCCTCCTCCTCCT	CCT(3*5)	646	15	GATCTCGAGCTCCTCCTCATACTTGTGATGCGTTTCCTCCGTGG[CCTCCTCCTCCTCCT]CGCGGTCATCACGAGGCTGGTAGTTCAGCTTGTTA	GATCTCGAGCTCCTCCTCATACT	60.371	TAACAAGCTGAACTACCAGCCTC	59.961	94
CL1823.Contig2_All_1194_4	CCTCCTCCTCCTCCT	CCT(3*5)	646	15	GATCTCGAGCTCCTCCTCATACTTGTGATGCGTTTCCTCCGTGG[CCTCCTCCTCCTCCT]CGCGGTCATCACGAGGCTGGTAGTTCAGCTTGTTATTCAGTTTCTGGG	GATCTCGAGCTCCTCCTCATACT	60.371	CCCAGAAACTGAATAACAAGCTG	60.169	107
CL1823.Contig2_All_1194_5	CCTCCTCCTCCTCCT	CCT(3*5)	646	15	CTCCTCATACTTGTGATGCGTTTCCTCCGTGG[CCTCCTCCTCCTCCT]CGCGGTCATCACGAGGCTGGTAGTTCAGCTTGTTA	CTCCTCATACTTGTGATGCGTTT	60.547	TAACAAGCTGAACTACCAGCCTC	59.961	82
CL1838.Contig2_All_1199_1	TATGTATGTATGTATGTATG	TATG(4*5)	577	20	CAGCATGTATGTATGTACGTATGCATATATGCATATATGCATGTATGCATGTATA[TATGTATGTATGTATGTATG]TATATGGATATACATCAAAGGGGGGGCTTACTCTGTTCCCTATTCTTTTCTCCTCTTTTGGATCGAAGTACA	CAGCATGTATGTATGTACGTATGC	57.31	TGTACTTCGATCCAAAAGAGGAG	59.77	147
CL1838.Contig2_All_1199_2	TATGTATGTATGTATGTATG	TATG(4*5)	577	20	CAGCATGTATGTATGTACGTATGCATATATGCATATATGCATGTATGCATGTATA[TATGTATGTATGTATGTATG]TATATGGATATACATCAAAGGGGGGGCTTACTCTGTTCCCTATTCTTTTCTCCTCTTTTGGATCGAAGTACAG	CAGCATGTATGTATGTACGTATGC	57.31	CTGTACTTCGATCCAAAAGAGGA	59.77	148
CL1838.Contig2_All_1199_3	TATGTATGTATGTATGTATG	TATG(4*5)	577	20	CAGCATGTATGTATGTACGTATGCATATATGCATATATGCATGTATGCATGTATA[TATGTATGTATGTATGTATG]TATATGGATATACATCAAAGGGGGGGCTTACTCTGTTCCCTATTCTTTTCTCCTCTTTTGGATCGAAGTACAGA	CAGCATGTATGTATGTACGTATGC	57.31	TCTGTACTTCGATCCAAAAGAGG	59.77	149
CL1838.Contig2_All_1199_4	TATGTATGTATGTATGTATG	TATG(4*5)	577	20	ACAGCATGTATGTATGTACGTATGCATATATGCATATATGCATGTATGCATGTATA[TATGTATGTATGTATGTATG]TATATGGATATACATCAAAGGGGGGGCTTACTCTGTTCCCTATTCTTTTCTCCTCTTTTGGATCGAAGTACA	ACAGCATGTATGTATGTACGTATGC	58.14	TGTACTTCGATCCAAAAGAGGAG	59.77	148
CL1838.Contig2_All_1199_5	TATGTATGTATGTATGTATG	TATG(4*5)	577	20	ACAGCATGTATGTATGTACGTATGCATATATGCATATATGCATGTATGCATGTATA[TATGTATGTATGTATGTATG]TATATGGATATACATCAAAGGGGGGGCTTACTCTGTTCCCTATTCTTTTCTCCTCTTTTGGATCGAAGTACAG	ACAGCATGTATGTATGTACGTATGC	58.14	CTGTACTTCGATCCAAAAGAGGA	59.77	149
CL183.Contig3_All_176_1	AGAAGAAGAAGAAGA	AGA(3*5)	1861	15	GGTGTTGACCAAGAAGGAAAAGCCATTGCCAG[AGAAGAAGAAGAAGA]GCATCATGTGCCATGGATCGATTGTAGCACCCAGCTCCTGTCTGCCATGGCTCCTGCTTTATCGGCTCCTAGATGTGTTTTATC	GGTGTTGACCAAGAAGGAAAAG	60.012	GATAAAACACATCTAGGAGCCGA	59.643	131
CL183.Contig3_All_176_2	AGAAGAAGAAGAAGA	AGA(3*5)	1861	15	GGTGTTGACCAAGAAGGAAAAGCCATTGCCAG[AGAAGAAGAAGAAGA]GCATCATGTGCCATGGATCGATTGTAGCACCCAGCTCCTGTCTGCCATGGCTCCTGCTTTATCGGCTCCTAGATGTGTTTTATCGCCTC	GGTGTTGACCAAGAAGGAAAAG	60.012	GAGGCGATAAAACACATCTAGGA	59.643	136
CL183.Contig3_All_176_3	AGAAGAAGAAGAAGA	AGA(3*5)	1861	15	GGTGTTGACCAAGAAGGAAAAGCCATTGCCAG[AGAAGAAGAAGAAGA]GCATCATGTGCCATGGATCGATTGTAGCACCCAGCTCCTGTCTGCCATGGCTCCTGCTTTATCGGCTCCTAGATGTGTTTTATCGCCTCCTC	GGTGTTGACCAAGAAGGAAAAG	60.012	GAGGAGGCGATAAAACACATCTA	59.643	139
CL183.Contig3_All_176_4	AGAAGAAGAAGAAGA	AGA(3*5)	1861	15	GTGTTGACCAAGAAGGAAAAGCCATTGCCAG[AGAAGAAGAAGAAGA]GCATCATGTGCCATGGATCGATTGTAGCACCCAGCTCCTGTCTGCCATGGCTCCTGCTTTATCGGCTCCTAGATGTGTTTTATC	GTGTTGACCAAGAAGGAAAAGC	60.151	GATAAAACACATCTAGGAGCCGA	59.643	130
CL183.Contig3_All_176_5	AGAAGAAGAAGAAGA	AGA(3*5)	1861	15	GTGTTGACCAAGAAGGAAAAGCCATTGCCAG[AGAAGAAGAAGAAGA]GCATCATGTGCCATGGATCGATTGTAGCACCCAGCTCCTGTCTGCCATGGCTCCTGCTTTATCGGCTCCTAGATGTGTTTTATCGCCTC	GTGTTGACCAAGAAGGAAAAGC	60.151	GAGGCGATAAAACACATCTAGGA	59.643	135
CL1847.Contig5_All_1203_1	CAGTTCAGTTCAGTTCAGTT	CAGTT(5*4)	2419	20	ACTATGCTCATGTCCTCTGATCCATTCCTGACCTAAGGCATCTCTTACGGGAAACGCGACACATCTTGCGCGA[CAGTTCAGTTCAGTTCAGTT]AGATTTGCGAAGTCATGCTTTGCCCGGGCCTTTTCTCTTGCGCGACAGGAATCAAGCAGACAGTTAA	ACTATGCTCATGTCCTCTGATCC	59.618	TTAACTGTCTGCTTGATTCCTGTC	59.825	160
CL1847.Contig5_All_1203_2	CAGTTCAGTTCAGTTCAGTT	CAGTT(5*4)	2419	20	ACTATGCTCATGTCCTCTGATCCATTCCTGACCTAAGGCATCTCTTACGGGAAACGCGACACATCTTGCGCGA[CAGTTCAGTTCAGTTCAGTT]AGATTTGCGAAGTCATGCTTTGCCCGGGCCTTTTCTCTTGCGCGACAGGAATCAAGCAGACAGTTA	ACTATGCTCATGTCCTCTGATCC	59.618	TAACTGTCTGCTTGATTCCTGTC	58.525	159
CL1847.Contig5_All_1203_3	CAGTTCAGTTCAGTTCAGTT	CAGTT(5*4)	2419	20	CTCTGATCCATTCCTGACCTAAGGCATCTCTTACGGGAAACGCGACACATCTTGCGCGA[CAGTTCAGTTCAGTTCAGTT]AGATTTGCGAAGTCATGCTTTGCCCGGGCCTTTTCTCTTGCGCGACAGGAATCAAGCAGACAGTTAA	CTCTGATCCATTCCTGACCTAAG	59.246	TTAACTGTCTGCTTGATTCCTGTC	59.825	146
CL1847.Contig5_All_1203_4	CAGTTCAGTTCAGTTCAGTT	CAGTT(5*4)	2419	20	TATGCTCATGTCCTCTGATCCATTCCTGACCTAAGGCATCTCTTACGGGAAACGCGACACATCTTGCGCGA[CAGTTCAGTTCAGTTCAGTT]AGATTTGCGAAGTCATGCTTTGCCCGGGCCTTTTCTCTTGCGCGACAGGAATCAAGCAGACAGTTAA	TATGCTCATGTCCTCTGATCCAT	60.861	TTAACTGTCTGCTTGATTCCTGTC	59.825	158
CL1847.Contig5_All_1203_5	CAGTTCAGTTCAGTTCAGTT	CAGTT(5*4)	2419	20	CATTCCTGACCTAAGGCATCTCTTACGGGAAACGCGACACATCTTGCGCGA[CAGTTCAGTTCAGTTCAGTT]AGATTTGCGAAGTCATGCTTTGCCCGGGCCTTTTCTCTTGCGCGACAGGAATCAAGCAGACAGTTAA	CATTCCTGACCTAAGGCATCTCT	60.969	TTAACTGTCTGCTTGATTCCTGTC	59.825	138
CL1849.Contig1_All_1204_1	AACAACAACAACAAC	AAC(3*5)	856	15	TCAACACAGTGTGACCACCTTACACGACCAAAGATTATCCAGCCATATTGTTTGTCACTTTCAA[AACAACAACAACAAC]AAAAAAAAAGAATTAACCTGCATCAATGACATCAGTTGTATAATGGAAAGACCTTGCAAAGAA	TCAACACAGTGTGACCACCTTAC	59.984	TTCTTTGCAAGGTCTTTCCATTA	60.115	142
CL1849.Contig1_All_1204_2	AACAACAACAACAAC	AAC(3*5)	856	15	CTCAACACAGTGTGACCACCTTACACGACCAAAGATTATCCAGCCATATTGTTTGTCACTTTCAA[AACAACAACAACAAC]AAAAAAAAAGAATTAACCTGCATCAATGACATCAGTTGTATAATGGAAAGACCTTGCAAAGAA	CTCAACACAGTGTGACCACCTTA	60.118	TTCTTTGCAAGGTCTTTCCATTA	60.115	143
CL1849.Contig1_All_1204_3	AACAACAACAACAAC	AAC(3*5)	856	15	TCAACACAGTGTGACCACCTTACACGACCAAAGATTATCCAGCCATATTGTTTGTCACTTTCAA[AACAACAACAACAAC]AAAAAAAAAGAATTAACCTGCATCAATGACATCAGTTGTATAATGGAAAGACCTTGCAAAGAAACACATTTACTGGCT	TCAACACAGTGTGACCACCTTAC	59.984	AGCCAGTAAATGTGTTTCTTTGC	59.721	157
CL1849.Contig1_All_1204_4	AACAACAACAACAAC	AAC(3*5)	856	15	ATCCAGCCATATTGTTTGTCACTTTCAA[AACAACAACAACAAC]AAAAAAAAAGAATTAACCTGCATCAATGACATCAGTTGTATAATGGAAAGACCTTGCAAAGAAACACATTTACTGGCTATTTGACTTCAAAAGAGAGCATATGCAACA	ATCCAGCCATATTGTTTGTCACT	59.781	TGTTGCATATGCTCTCTTTTGAA	59.903	151
CL1849.Contig1_All_1204_5	AACAACAACAACAAC	AAC(3*5)	856	15	ATCCAGCCATATTGTTTGTCACTTTCAA[AACAACAACAACAAC]AAAAAAAAAGAATTAACCTGCATCAATGACATCAGTTGTATAATGGAAAGACCTTGCAAAGAA	ATCCAGCCATATTGTTTGTCACT	59.781	TTCTTTGCAAGGTCTTTCCATTA	60.115	106
CL1873.Contig3_All_1210_1	TTATTATTATTATTA	TTA(3*5)	752	15	GCCTCTTTCCTTTTGCAATTTATTTATTTGCATTATTAGTGTTGTTTATTTT[TTATTATTATTATTA]TTTTTACTTTTTTTTTTATCCTCTGTGTATTTAGTCGCCTTTGGGAGGTACTAATGTATACATACTCTGGGACGACACTAGTTTAGGTGT	GCCTCTTTCCTTTTGCAATTTAT	59.991	ACACCTAAACTAGTGTCGTCCCA	59.971	157
CL1873.Contig3_All_1210_2	TTATTATTATTATTA	TTA(3*5)	752	15	GCCTCTTTCCTTTTGCAATTTATTTATTTGCATTATTAGTGTTGTTTATTTT[TTATTATTATTATTA]TTTTTACTTTTTTTTTTATCCTCTGTGTATTTAGTCGCCTTTGGGAGGTACTAATGTATACATACTCTGGGACGACACTAGTTTAGGTG	GCCTCTTTCCTTTTGCAATTTAT	59.991	CACCTAAACTAGTGTCGTCCCAG	60.095	156
CL1873.Contig3_All_1210_3	TTATTATTATTATTA	TTA(3*5)	752	15	GCCTCTTTCCTTTTGCAATTTATTTATTTGCATTATTAGTGTTGTTTATTTT[TTATTATTATTATTA]TTTTTACTTTTTTTTTTATCCTCTGTGTATTTAGTCGCCTTTGG	GCCTCTTTCCTTTTGCAATTTAT	59.991	CCAAAGGCGACTAAATACACAGA	60.525	111
CL1873.Contig3_All_1210_4	TTATTATTATTATTA	TTA(3*5)	752	15	TCGTCTTTTTATCCTCTCACTGCCTCTTTCCTTTTGCAATTTATTTATTTGCATTATTAGTGTTGTTTATTTT[TTATTATTATTATTA]TTTTTACTTTTTTTTTTATCCTCTGTGTATTTAGTCGCCTTTGG	TCGTCTTTTTATCCTCTCACTGC	59.906	CCAAAGGCGACTAAATACACAGA	60.525	132
CL1873.Contig3_All_1210_5	TTATTATTATTATTA	TTA(3*5)	752	15	GCCTCTTTCCTTTTGCAATTTATTTATTTGCATTATTAGTGTTGTTTATTTT[TTATTATTATTATTA]TTTTTACTTTTTTTTTTATCCTCTGTGTATTTAGTCGCCTTTGGGAGGTACTAATGTATACATACTCTGGGACGACACTAGTTTAGG	GCCTCTTTCCTTTTGCAATTTAT	59.991	CCTAAACTAGTGTCGTCCCAGAG	59.35	154
CL1873.Contig4_All_1211_1	TTATTATTATTATTA	TTA(3*5)	759	15	GCCTCTTTCCTTTTGCAATTTATTTATTTGCATTATTAGTGTTGTTTATTTT[TTATTATTATTATTA]TTTTCTTAAGAAAGATTTAGTTAGATTACACCTGTTTTGCAAGCAAATGGTTTAGCACTGCTCTTTAGATGCC	GCCTCTTTCCTTTTGCAATTTAT	59.991	GGCATCTAAAGAGCAGTGCTAAA	60.056	140
CL1873.Contig4_All_1211_2	TTATTATTATTATTA	TTA(3*5)	759	15	GCCTCTTTCCTTTTGCAATTTATTTATTTGCATTATTAGTGTTGTTTATTTT[TTATTATTATTATTA]TTTTCTTAAGAAAGATTTAGTTAGATTACACCTGTTTTGCAAGCAAATGGTTTAGCACTGCTCTTT	GCCTCTTTCCTTTTGCAATTTAT	59.991	AAAGAGCAGTGCTAAACCATTTG	59.841	133
CL1873.Contig4_All_1211_3	TTATTATTATTATTA	TTA(3*5)	759	15	TCGTCTTTTTATCCTCTCACTGCCTCTTTCCTTTTGCAATTTATTTATTTGCATTATTAGTGTTGTTTATTTT[TTATTATTATTATTA]TTTTCTTAAGAAAGATTTAGTTAGATTACACCTGTTTTGCAAGCAAATGGTTTAGCACTGCTCTTT	TCGTCTTTTTATCCTCTCACTGC	59.906	AAAGAGCAGTGCTAAACCATTTG	59.841	154
CL1873.Contig4_All_1211_4	TTATTATTATTATTA	TTA(3*5)	759	15	GCCTCTTTCCTTTTGCAATTTATTTATTTGCATTATTAGTGTTGTTTATTTT[TTATTATTATTATTA]TTTTCTTAAGAAAGATTTAGTTAGATTACACCTGTTTTGCAAGCAAA	GCCTCTTTCCTTTTGCAATTTAT	59.991	TTTGCTTGCAAAACAGGTGTAAT	60.892	114
CL1873.Contig4_All_1211_5	TTATTATTATTATTA	TTA(3*5)	759	15	GCCTCTTTCCTTTTGCAATTTATTTATTTGCATTATTAGTGTTGTTTATTTT[TTATTATTATTATTA]TTTTCTTAAGAAAGATTTAGTTAGATTACACCTGTTTTGCAAGCAAAT	GCCTCTTTCCTTTTGCAATTTAT	59.991	ATTTGCTTGCAAAACAGGTGTAA	60.892	115
CL1876.Contig2_All_1212_1	TATATATATATA	TA(2*6)	6470	12	GTCTCTTCTTGGCTGTGAAGTGTAAATATGAAATCCCTTTCTGTAGAAAACATGTCTCAGTAGAATAAGCAGAAACCTTTTGTG[TATATATATATA]TTACTGTAACCTGATGGAGTCCTTCATCGTAAACATAAATCATACAGCTCCTGGAGTTTCA	GTCTCTTCTTGGCTGTGAAGTGT	59.974	TGAAACTCCAGGAGCTGTATGAT	60.144	157
CL1876.Contig2_All_1212_2	TATATATATATA	TA(2*6)	6470	12	TTGTCTCTTCTTGGCTGTGAAGTGTAAATATGAAATCCCTTTCTGTAGAAAACATGTCTCAGTAGAATAAGCAGAAACCTTTTGTG[TATATATATATA]TTACTGTAACCTGATGGAGTCCTTCATCGTAAACATAAATCATACAGCTCCTGGAGTTTCA	TTGTCTCTTCTTGGCTGTGAAGT	60.462	TGAAACTCCAGGAGCTGTATGAT	60.144	159
CL1876.Contig2_All_1212_3	TATATATATATA	TA(2*6)	6470	12	TCTCTTCTTGGCTGTGAAGTGTAAATATGAAATCCCTTTCTGTAGAAAACATGTCTCAGTAGAATAAGCAGAAACCTTTTGTG[TATATATATATA]TTACTGTAACCTGATGGAGTCCTTCATCGTAAACATAAATCATACAGCTCCTGGAGTTTCA	TCTCTTCTTGGCTGTGAAGTGTA	59.179	TGAAACTCCAGGAGCTGTATGAT	60.144	156
CL1876.Contig2_All_1212_4	TATATATATATA	TA(2*6)	6470	12	GTCTCTTCTTGGCTGTGAAGTGTAAATATGAAATCCCTTTCTGTAGAAAACATGTCTCAGTAGAATAAGCAGAAACCTTTTGTG[TATATATATATA]TTACTGTAACCTGATGGAGTCCTTCATCGTAAACATAAATCATACAGCTCCTGGAGTTTC	GTCTCTTCTTGGCTGTGAAGTGT	59.974	GAAACTCCAGGAGCTGTATGATTT	60.03	156
CL1876.Contig2_All_1212_5	TATATATATATA	TA(2*6)	6470	12	TCTTCTTGGCTGTGAAGTGTAAATATGAAATCCCTTTCTGTAGAAAACATGTCTCAGTAGAATAAGCAGAAACCTTTTGTG[TATATATATATA]TTACTGTAACCTGATGGAGTCCTTCATCGTAAACATAAATCATACAGCTCCTGGAGTTTCA	TCTTCTTGGCTGTGAAGTGTAAA	59.074	TGAAACTCCAGGAGCTGTATGAT	60.144	154
CL1884.Contig1_All_1217_1	CACACACACACA	CA(2*6)	2677	12	CCCATATAAAACACATGCACAAAAACTTGAAACATGAAACTTAAACACACACACT[CACACACACACA]AGACACACGCAAAAAAAGTACAACTGTGACAGATTACCTCATATAGCACACCCTCTGA	CCCATATAAAACACATGCACAAA	59.653	TCAGAGGGTGTGCTATATGAGGT	60.033	125
CL1884.Contig1_All_1217_2	CACACACACACA	CA(2*6)	2677	12	AACACATGCACAAAAACTTGAAACATGAAACTTAAACACACACACT[CACACACACACA]AGACACACGCAAAAAAAGTACAACTGTGACAGATTACCTCATATAGCACACCCTCTGA	AACACATGCACAAAAACTTGAAA	59.588	TCAGAGGGTGTGCTATATGAGGT	60.033	116
CL1884.Contig1_All_1217_3	CACACACACACA	CA(2*6)	2677	12	AAACACATGCACAAAAACTTGAAACATGAAACTTAAACACACACACT[CACACACACACA]AGACACACGCAAAAAAAGTACAACTGTGACAGATTACCTCATATAGCACACCCTCTGA	AAACACATGCACAAAAACTTGAA	59.588	TCAGAGGGTGTGCTATATGAGGT	60.033	117
CL1884.Contig1_All_1217_4	CACACACACACA	CA(2*6)	2677	12	AAAACACATGCACAAAAACTTGAAACATGAAACTTAAACACACACACT[CACACACACACA]AGACACACGCAAAAAAAGTACAACTGTGACAGATTACCTCATATAGCACACCCTCTGA	AAAACACATGCACAAAAACTTGA	59.588	TCAGAGGGTGTGCTATATGAGGT	60.033	118
CL1884.Contig1_All_1217_5	CACACACACACA	CA(2*6)	2677	12	AACACATGCACAAAAACTTGAAACATGAAACTTAAACACACACACT[CACACACACACA]AGACACACGCAAAAAAAGTACAACTGTGACAGATTACCTCATATAGCACACCCTCTGAGGCCCTTTGCCAAACAACTTTTCCTCAATCTTCCATCCTT	AACACATGCACAAAAACTTGAAA	59.588	AAGGATGGAAGATTGAGGAAAAG	59.958	156
CL1891.Contig1_All_1218_1	AGAGAGAGAGAG	AG(2*6)	183	12	CAATAATGCAAATCAGAGTGCTATATGACTTACCAGGTACTAAAGTAAATTACACCTGCATAAAATATAAAATGAGAAAAGTTTTTTCATA[AGAGAGAGAGAG]TGGGGAAAATACAGTAATCCAGATAACTTAAAATCATCAAAACAAAAAGACCTTCTG	CAATAATGCAAATCAGAGTGCTA	57.218	CAGAAGGTCTTTTTGTTTTGATGA	59.682	160
CL1891.Contig1_All_1218_2	AGAGAGAGAGAG	AG(2*6)	183	12	AACAATAATGCAAATCAGAGTGCTATATGACTTACCAGGTACTAAAGTAAATTACACCTGCATAAAATATAAAATGAGAAAAGTTTTTTCATA[AGAGAGAGAGAG]TGGGGAAAATACAGTAATCCAGAT	AACAATAATGCAAATCAGAGTGC	58.336	ATCTGGATTACTGTATTTTCCCC	57.514	129
CL1891.Contig1_All_1218_3	AGAGAGAGAGAG	AG(2*6)	183	12	AACAATAATGCAAATCAGAGTGCTATATGACTTACCAGGTACTAAAGTAAATTACACCTGCATAAAATATAAAATGAGAAAAGTTTTTTCATA[AGAGAGAGAGAG]TGGGGAAAATACAGTAATCCAGAT	AACAATAATGCAAATCAGAGTGCT	59.252	ATCTGGATTACTGTATTTTCCCC	57.514	129
CL1891.Contig1_All_1218_4	AGAGAGAGAGAG	AG(2*6)	183	12	TCAGAGTGCTATATGACTTACCAGGTACTAAAGTAAATTACACCTGCATAAAATATAAAATGAGAAAAGTTTTTTCATA[AGAGAGAGAGAG]TGGGGAAAATACAGTAATCCAGATAACTTAAAATCATCAAAACAAAAAGACCTTCTG	TCAGAGTGCTATATGACTTACCAGG	58.921	CAGAAGGTCTTTTTGTTTTGATGA	59.682	148
CL1891.Contig1_All_1218_5	AGAGAGAGAGAG	AG(2*6)	183	12	ACAATAATGCAAATCAGAGTGCTATATGACTTACCAGGTACTAAAGTAAATTACACCTGCATAAAATATAAAATGAGAAAAGTTTTTTCATA[AGAGAGAGAGAG]TGGGGAAAATACAGTAATCCAGAT	ACAATAATGCAAATCAGAGTGCT	57.977	ATCTGGATTACTGTATTTTCCCC	57.514	128
CL1891.Contig2_All_1219_1	CTCTCTCTCTCT	CT(2*6)	807	12	TCTGGATTACTGTATTTTCCCCA[CTCTCTCTCTCT]TATGAAAAAACTTTTCTCATTTTATATTTTATGCAGGTGTAATTTACTTTAGTACCTGGTAAGTCATATAGCACTCTGATTTGCATTATTGTT	TCTGGATTACTGTATTTTCCCCA	59.724	AACAATAATGCAAATCAGAGTGC	58.336	128
CL1891.Contig2_All_1219_2	CTCTCTCTCTCT	CT(2*6)	807	12	TCTGGATTACTGTATTTTCCCCA[CTCTCTCTCTCT]TATGAAAAAACTTTTCTCATTTTATATTTTATGCAGGTGTAATTTACTTTAGTACCTGGTAAGTCATATAGCACTCTGATTTGCATTATTGTT	TCTGGATTACTGTATTTTCCCCA	59.724	AACAATAATGCAAATCAGAGTGCT	59.252	128
CL1891.Contig2_All_1219_3	CTCTCTCTCTCT	CT(2*6)	807	12	TCTGGATTACTGTATTTTCCCCA[CTCTCTCTCTCT]TATGAAAAAACTTTTCTCATTTTATATTTTATGCAGGTGTAATTTACTTTAGTACCTGGTAAGTCATATAGCACTCTGATTTGCATTATTGT	TCTGGATTACTGTATTTTCCCCA	59.724	ACAATAATGCAAATCAGAGTGCT	57.977	127
CL1891.Contig2_All_1219_4	CTCTCTCTCTCT	CT(2*6)	807	12	ATCTGGATTACTGTATTTTCCCCA[CTCTCTCTCTCT]TATGAAAAAACTTTTCTCATTTTATATTTTATGCAGGTGTAATTTACTTTAGTACCTGGTAAGTCATATAGCACTCTGATTTGCATTATTGTT	ATCTGGATTACTGTATTTTCCCCA	59.975	AACAATAATGCAAATCAGAGTGC	58.336	129
CL1891.Contig2_All_1219_5	CTCTCTCTCTCT	CT(2*6)	807	12	ATCTGGATTACTGTATTTTCCCCA[CTCTCTCTCTCT]TATGAAAAAACTTTTCTCATTTTATATTTTATGCAGGTGTAATTTACTTTAGTACCTGGTAAGTCATATAGCACTCTGATTTGCATTATTGTT	ATCTGGATTACTGTATTTTCCCCA	59.975	AACAATAATGCAAATCAGAGTGCT	59.252	129
CL1899.Contig1_All_1227_1	GAGGAGGAGGAGGAGGAGGAG	GAG(3*7)	725	21	GTGGAGGAGTTACCGACCGGCTGCGAGGTGAGTGGCGCCGTTTCTTT[GAGGAGGAGGAGGAGGAGGAG]TGGCTGGTGCCGGCTGCATGATGGCTGCCCCCGCTCCCTGCGCCGCTTGCATGATGGCCTGATGCCCCACTCTCCCGAGACTTTTGAT	GTGGAGGAGTTACCGACCG	60.517	ATCAAAAGTCTCGGGAGAGTGG	61.871	156
CL1899.Contig1_All_1227_2	GAGGAGGAGGAGGAGGAGGAG	GAG(3*7)	725	21	GGTGGAGGAGTTACCGACCGGCTGCGAGGTGAGTGGCGCCGTTTCTTT[GAGGAGGAGGAGGAGGAGGAG]TGGCTGGTGCCGGCTGCATGATGGCTGCCCCCGCTCCCTGCGCCGCTTGCATGATGGCCTGATGCCCCACTCTCCCGAGACTTTTGAT	GGTGGAGGAGTTACCGACC	59.369	ATCAAAAGTCTCGGGAGAGTGG	61.871	157
CL1899.Contig1_All_1227_3	GAGGAGGAGGAGGAGGAGGAG	GAG(3*7)	725	21	GGGTGGAGGAGTTACCGACCGGCTGCGAGGTGAGTGGCGCCGTTTCTTT[GAGGAGGAGGAGGAGGAGGAG]TGGCTGGTGCCGGCTGCATGATGGCTGCCCCCGCTCCCTGCGCCGCTTGCATGATGGCCTGATGCCCCACTCTCCCGAGACTTTTGAT	GGGTGGAGGAGTTACCGAC	59.369	ATCAAAAGTCTCGGGAGAGTGG	61.871	158
CL1899.Contig1_All_1227_4	GAGGAGGAGGAGGAGGAGGAG	GAG(3*7)	725	21	CACCGGGTGGAGGAGTTACCGACCGGCTGCGAGGTGAGTGGCGCCGTTTCTTT[GAGGAGGAGGAGGAGGAGGAG]TGGCTGGTGCCGGCTGCATGATGGCTGCCCCCGCTCCCTGCGCCGCTTGCATGATGGCCTGATGCCCCACTCTCCCGAGACTTTTG	CACCGGGTGGAGGAGTTAC	60.37	CAAAAGTCTCGGGAGAGTGG	59.837	160
CL1899.Contig1_All_1227_5	GAGGAGGAGGAGGAGGAGGAG	GAG(3*7)	725	21	GTGGAGGAGTTACCGACCGGCTGCGAGGTGAGTGGCGCCGTTTCTTT[GAGGAGGAGGAGGAGGAGGAG]TGGCTGGTGCCGGCTGCATGATGGCTGCCCCCGCTCCCTGCGCCGCTTGCATGATGGCCTGATGCCCCACTCTCCCGAGACTTTTG	GTGGAGGAGTTACCGACCG	60.517	CAAAAGTCTCGGGAGAGTGG	59.837	154
CL1899.Contig2_All_1228_1	GAGGAGGAGGAGGAGGAGGAG	GAG(3*7)	2621	21	GAGCTGCTCCGAGATCGTGACCGGCTGCGAGGTGAGTGGCGCCGTTTCTTT[GAGGAGGAGGAGGAGGAGGAG]TGGCTGGTGCCGGCTGCATGATGGCTGCCCCCGCTCCCTGCGCCGCTTGCATGATGGCCTGATGCCCCACTCTCCCGAGACTTTTGAT	GAGCTGCTCCGAGATCGT	59.189	ATCAAAAGTCTCGGGAGAGTGG	61.871	160
CL1899.Contig2_All_1228_2	GAGGAGGAGGAGGAGGAGGAG	GAG(3*7)	2621	21	AGCTGCTCCGAGATCGTGACCGGCTGCGAGGTGAGTGGCGCCGTTTCTTT[GAGGAGGAGGAGGAGGAGGAG]TGGCTGGTGCCGGCTGCATGATGGCTGCCCCCGCTCCCTGCGCCGCTTGCATGATGGCCTGATGCCCCACTCTCCCGAGACTTTT	AGCTGCTCCGAGATCGTG	60.255	AAAAGTCTCGGGAGAGTGGG	60.619	156
CL1899.Contig2_All_1228_3	GAGGAGGAGGAGGAGGAGGAG	GAG(3*7)	2621	21	GAGCTGCTCCGAGATCGTGACCGGCTGCGAGGTGAGTGGCGCCGTTTCTTT[GAGGAGGAGGAGGAGGAGGAG]TGGCTGGTGCCGGCTGCATGATGGCTGCCCCCGCTCCCTGCGCCGCTTGCATGATGGCCTGATGCCCCACTCTCCCGAGACTTTTG	GAGCTGCTCCGAGATCGT	59.189	CAAAAGTCTCGGGAGAGTGG	59.837	158
CL1899.Contig2_All_1228_4	GAGGAGGAGGAGGAGGAGGAG	GAG(3*7)	2621	21	GAGCTGCTCCGAGATCGTGACCGGCTGCGAGGTGAGTGGCGCCGTTTCTTT[GAGGAGGAGGAGGAGGAGGAG]TGGCTGGTGCCGGCTGCATGATGGCTGCCCCCGCTCCCTGCGCCGCTTGCATGATGGCCTGATGCCCCACTCTCCCGAGACTTTTGAT	GAGCTGCTCCGAGATCGTG	62.272	ATCAAAAGTCTCGGGAGAGTGG	61.871	160
CL1899.Contig3_All_1229_1	CTCCTCCTCCTCCTCCTCCTC	CTC(3*7)	1329	21	ATCAAAAGTCTCGGGAGAGTGGGGCATCAGGCCATCATGCAAGCGGCGCAGGGAGCGGGGGCAGCCATCATGCAGCCGGCACCAGCCA[CTCCTCCTCCTCCTCCTCCTC]AAAGAAACGGCGCCACTCACCTCGCAGCCGGTCGGTAACTCCTCCAC	ATCAAAAGTCTCGGGAGAGTGG	61.871	GTGGAGGAGTTACCGACCG	60.517	156
CL1899.Contig3_All_1229_2	CTCCTCCTCCTCCTCCTCCTC	CTC(3*7)	1329	21	ATCAAAAGTCTCGGGAGAGTGGGGCATCAGGCCATCATGCAAGCGGCGCAGGGAGCGGGGGCAGCCATCATGCAGCCGGCACCAGCCA[CTCCTCCTCCTCCTCCTCCTC]AAAGAAACGGCGCCACTCACCTCGCAGCCGGTCGGTAACTCCTCCACC	ATCAAAAGTCTCGGGAGAGTGG	61.871	GGTGGAGGAGTTACCGACC	59.369	157
CL1899.Contig3_All_1229_3	CTCCTCCTCCTCCTCCTCCTC	CTC(3*7)	1329	21	ATCAAAAGTCTCGGGAGAGTGGGGCATCAGGCCATCATGCAAGCGGCGCAGGGAGCGGGGGCAGCCATCATGCAGCCGGCACCAGCCA[CTCCTCCTCCTCCTCCTCCTC]AAAGAAACGGCGCCACTCACCTCGCAGCCGGTCGGTAACTCCTCCACCC	ATCAAAAGTCTCGGGAGAGTGG	61.871	GGGTGGAGGAGTTACCGAC	59.369	158
CL1899.Contig3_All_1229_4	CTCCTCCTCCTCCTCCTCCTC	CTC(3*7)	1329	21	CAAAAGTCTCGGGAGAGTGGGGCATCAGGCCATCATGCAAGCGGCGCAGGGAGCGGGGGCAGCCATCATGCAGCCGGCACCAGCCA[CTCCTCCTCCTCCTCCTCCTC]AAAGAAACGGCGCCACTCACCTCGCAGCCGGTCGGTAACTCCTCCACCCGGTG	CAAAAGTCTCGGGAGAGTGG	59.837	CACCGGGTGGAGGAGTTAC	60.37	160
CL1899.Contig3_All_1229_5	CTCCTCCTCCTCCTCCTCCTC	CTC(3*7)	1329	21	CAAAAGTCTCGGGAGAGTGGGGCATCAGGCCATCATGCAAGCGGCGCAGGGAGCGGGGGCAGCCATCATGCAGCCGGCACCAGCCA[CTCCTCCTCCTCCTCCTCCTC]AAAGAAACGGCGCCACTCACCTCGCAGCCGGTCGGTAACTCCTCCAC	CAAAAGTCTCGGGAGAGTGG	59.837	GTGGAGGAGTTACCGACCG	60.517	154
CL1902.Contig2_All_1231_1	GGAGGAGGAGGAGGAGGAGGA	GGA(3*7)	397	21	AAAAAGGAGTTGGAGGAGGGGG[GGAGGAGGAGGAGGAGGAGGA]AAAGGAGGAGAAGGGGGAAAAGGAGAAGGAGAATAAGAAAAAGGAGAAGAAAGGAGAAAGAAGAAAAAAAAAGGAGAAAAAGAAGAAGAGATAGAAGCAGAAAACGGAGAAGAA	AAAAAGGAGTTGGAGGAGGG	59.548	TTCTTCTCCGTTTTCTGCTTCTA	59.675	157
CL1902.Contig2_All_1231_2	GGAGGAGGAGGAGGAGGAGGA	GGA(3*7)	397	21	AAAAAGGAGTTGGAGGAGGGGG[GGAGGAGGAGGAGGAGGAGGA]AAAGGAGGAGAAGGGGGAAAAGGAGAAGGAGAATAAGAAAAAGGAGAAGAAAGGAGAAAGAAGAAAAAAAAAGGAGAAAAAGAAGAAGAGATAGAAGCAGAAAACGGAGAAGAAAAG	AAAAAGGAGTTGGAGGAGGG	59.548	CTTTTCTTCTCCGTTTTCTGCTT	60.387	160
CL1902.Contig2_All_1231_3	GGAGGAGGAGGAGGAGGAGGA	GGA(3*7)	397	21	CGGAGAAGAAGAAAACATTGAGAAGATGAAGAAGAGAATAGAGAAGAGGTAAAAAAGAAGAAAAAGGGAGAAAGGGAATAAAAAAGGAGTTGGAGGAGGGGG[GGAGGAGGAGGAGGAGGAGGA]AAAGGAGGAGAAGGGGGAAAAG	CGGAGAAGAAGAAAACATTGAGA	59.879	CTTTTCCCCCTTCTCCTCCT	60.908	145
CL1902.Contig2_All_1231_4	GGAGGAGGAGGAGGAGGAGGA	GGA(3*7)	397	21	CGGAGAAGAAGAAAACATTGAGAAGATGAAGAAGAGAATAGAGAAGAGGTAAAAAAGAAGAAAAAGGGAGAAAGGGAATAAAAAAGGAGTTGGAGGAGGGGG[GGAGGAGGAGGAGGAGGAGGA]AAAGGAGGAGAAGGGGGAAAAGGAGAAGGAG	CGGAGAAGAAGAAAACATTGAGA	59.879	CTCCTTCTCCTTTTCCCCCT	60.908	154
CL1902.Contig2_All_1231_5	GGAGGAGGAGGAGGAGGAGGA	GGA(3*7)	397	21	CGGAGAAGAAGAAAACATTGAGAAGATGAAGAAGAGAATAGAGAAGAGGTAAAAAAGAAGAAAAAGGGAGAAAGGGAATAAAAAAGGAGTTGGAGGAGGGGG[GGAGGAGGAGGAGGAGGAGGA]AAAGGAGGAGAAGGGGGAAA	CGGAGAAGAAGAAAACATTGAGA	59.879	TTTCCCCCTTCTCCTCCTT	59.993	143
CL1906.Contig2_All_1232_1	GGCGGCGGCGGCGGC	GGC(3*5)	7254	15	AGAAGGCCGATCAGGAGAAGGTGGTCGGGGAAAAGGATGCCAAGGCGGCGTCCAAGGAGGGGGAGGTGCTGGAGGAGAA[GGCGGCGGCGGCGGC]CGTCGCGGCGAGCAAAACGACCCCCGAGGTAGTGACGACCACTTTGACGAAG	AGAAGGCCGATCAGGAGAAG	60.862	CTTCGTCAAAGTGGTCGTCACTA	61.604	146
CL1906.Contig2_All_1232_2	GGCGGCGGCGGCGGC	GGC(3*5)	7254	15	AGAAGGCCGATCAGGAGAAGGTGGTCGGGGAAAAGGATGCCAAGGCGGCGTCCAAGGAGGGGGAGGTGCTGGAGGAGAA[GGCGGCGGCGGCGGC]CGTCGCGGCGAGCAAAACGACCCCCGAGGTAGTGACGACCACTTTGACGAA	AGAAGGCCGATCAGGAGAAG	60.862	TTCGTCAAAGTGGTCGTCACTA	60.721	145
CL1906.Contig2_All_1232_3	GGCGGCGGCGGCGGC	GGC(3*5)	7254	15	ATCAGGAGAAGGTGGTCGGGGAAAAGGATGCCAAGGCGGCGTCCAAGGAGGGGGAGGTGCTGGAGGAGAA[GGCGGCGGCGGCGGC]CGTCGCGGCGAGCAAAACGACCCCCGAGGTAGTGACGACCACTTTGACGAAG	ATCAGGAGAAGGTGGTCGG	60.056	CTTCGTCAAAGTGGTCGTCACTA	61.604	137
CL1906.Contig2_All_1232_4	GGCGGCGGCGGCGGC	GGC(3*5)	7254	15	CCGATCAGGAGAAGGTGGTCGGGGAAAAGGATGCCAAGGCGGCGTCCAAGGAGGGGGAGGTGCTGGAGGAGAA[GGCGGCGGCGGCGGC]CGTCGCGGCGAGCAAAACGACCCCCGAGGTAGTGACGACCACTTTGACGAAG	CCGATCAGGAGAAGGTGGT	60.056	CTTCGTCAAAGTGGTCGTCACTA	61.604	140
CL1906.Contig2_All_1232_5	GGCGGCGGCGGCGGC	GGC(3*5)	7254	15	GGAGGTGCTGGAGGAGAA[GGCGGCGGCGGCGGC]CGTCGCGGCGAGCAAAACGACCCCCGAGGTAGTGACGACCACTTTGACGAAG	GGAGGTGCTGGAGGAGAAG	59.929	CTTCGTCAAAGTGGTCGTCACTA	61.604	85
CL1929.Contig2_All_1239_2	TATTATTATTATTAT	TAT(3*5)	180	15	TGTAGCTATCAATCATCATTCGCTATGATTTGTC[TATTATTATTATTAT]TAGCACCATTTATCTAATATACAAAAATCCAGAGCTTAGGCCAAAAGAGTACAA	TGTAGCTATCAATCATCATTCGC	59.251	TTGTACTCTTTTGGCCTAAGCTC	59.132	103
CL1929.Contig2_All_1239_4	TATTATTATTATTAT	TAT(3*5)	180	15	TCATCATTCGCTATGATTTGTC[TATTATTATTATTAT]TAGCACCATTTATCTAATATACAAAAATCCAGAGCTTAGGCCAAAAGAGTACAATCTTCGTTCCTAATCATCGA	TCATCATTCGCTATGATTTGTCT	58.733	TCGATGATTAGGAACGAAGATTG	60.445	111
CL1929.Contig2_All_1239_5	TATTATTATTATTAT	TAT(3*5)	180	15	TGTAGCTATCAATCATCATTCGCTATGATTTGTC[TATTATTATTATTAT]TAGCACCATTTATCTAATATACAAAAATCCAGAGCTTAGGCCAAAAGAGTACAATCTTCG	TGTAGCTATCAATCATCATTCGC	59.251	CGAAGATTGTACTCTTTTGGCCT	60.967	109
CL1940.Contig2_All_1242_2	CCACCACCACCACCACCA	CCA(3*6)	3482	18	TAGGATGTCTGTTTGATGGAGTGCATGTGTACCAGATTGGGGTGGGGCACCTATAGGAGCTGGCACTGCTCCCGGGGTAGTATTAGGTTGTTGATCCAGGCTACCAACC[CCACCACCACCACCACCA]CCTGCCACAGTACTCAACTCACTG	TAGGATGTCTGTTTGATGGAGTG	59.111	CAGTGAGTTGAGTACTGTGGCAG	60.022	151
CL1960.Contig7_All_1259_1	GCTGCTGCTGCTGCTGCT	GCT(3*6)	5758	18	AATACCTCTGCACTAACACCACCATTCACGCACAGTTCTTGTGGGGACC[GCTGCTGCTGCTGCTGCT]GGGAGGTACCCAGACTATGGTAGTCGTCAGTTGCTGGCGAGGGGGTTGCAGGGTGCAATACTATGTGGTTCAGCCAT	AATACCTCTGCACTAACACCACC	59.468	ATGGCTGAACCACATAGTATTGC	60.277	144
CL1960.Contig7_All_1259_2	GCTGCTGCTGCTGCTGCT	GCT(3*6)	5758	18	AATACCTCTGCACTAACACCACCATTCACGCACAGTTCTTGTGGGGACC[GCTGCTGCTGCTGCTGCT]GGGAGGTACCCAGACTATGGTAGTCGTCAG	AATACCTCTGCACTAACACCACC	59.468	CTGACGACTACCATAGTCTGGGT	59.578	97
CL1960.Contig7_All_1259_3	GCTGCTGCTGCTGCTGCT	GCT(3*6)	5758	18	AATACCTCTGCACTAACACCACCATTCACGCACAGTTCTTGTGGGGACC[GCTGCTGCTGCTGCTGCT]GGGAGGTACCCAGACTATGGTAGTCGTCAGT	AATACCTCTGCACTAACACCACC	59.468	ACTGACGACTACCATAGTCTGGG	59.578	98
CL1960.Contig7_All_1259_4	GCTGCTGCTGCTGCTGCT	GCT(3*6)	5758	18	TACCTCTGCACTAACACCACCATTCACGCACAGTTCTTGTGGGGACC[GCTGCTGCTGCTGCTGCT]GGGAGGTACCCAGACTATGGTAGTCGTCAGTTGCTGGCGAGGGGGTTGCAGGGTGCAATACTATGTGGTTCAGCCAT	TACCTCTGCACTAACACCACCAT	60.836	ATGGCTGAACCACATAGTATTGC	60.277	142
CL1960.Contig7_All_1259_5	GCTGCTGCTGCTGCTGCT	GCT(3*6)	5758	18	ATACCTCTGCACTAACACCACCATTCACGCACAGTTCTTGTGGGGACC[GCTGCTGCTGCTGCTGCT]GGGAGGTACCCAGACTATGGTAGTCGTCAGTTGCTGGCGAGGGGGTTGCAGGGTGCAATACTATGTGGTTCAGCCAT	ATACCTCTGCACTAACACCACCA	60.836	ATGGCTGAACCACATAGTATTGC	60.277	143
CL1963.Contig1_All_1261_1	GGAGGAGGAGGAGGAGGAGGA	GGA(3*7)	458	21	AACCGCTCAATAACCGAAGTCCCGCCGCGAAAGAGGAGGTCGATTCGCGCTCGTCTGGGTCCGGCGCCGAGACTCCTACGCCCGAC[GGAGGAGGAGGAGGAGGAGGA]GAAGAAGAAGAAAGGAAGAAGAGTGGGA	AACCGCTCAATAACCGAAGTC	60.497	TCCCACTCTTCTTCCTTTCTTCT	59.882	135
CL1963.Contig1_All_1261_2	GGAGGAGGAGGAGGAGGAGGA	GGA(3*7)	458	21	AACCGCTCAATAACCGAAGTCCCGCCGCGAAAGAGGAGGTCGATTCGCGCTCGTCTGGGTCCGGCGCCGAGACTCCTACGCCCGAC[GGAGGAGGAGGAGGAGGAGGA]GAAGAAGAAGAAAGGAAGAAGAGTGGGAG	AACCGCTCAATAACCGAAGTC	60.497	CTCCCACTCTTCTTCCTTTCTTC	59.882	136
CL1963.Contig1_All_1261_3	GGAGGAGGAGGAGGAGGAGGA	GGA(3*7)	458	21	GAACCGCTCAATAACCGAAGTCCCGCCGCGAAAGAGGAGGTCGATTCGCGCTCGTCTGGGTCCGGCGCCGAGACTCCTACGCCCGAC[GGAGGAGGAGGAGGAGGAGGA]GAAGAAGAAGAAAGGAAGAAGAGTGGGA	GAACCGCTCAATAACCGAAGT	60.497	TCCCACTCTTCTTCCTTTCTTCT	59.882	136
CL1963.Contig1_All_1261_4	GGAGGAGGAGGAGGAGGAGGA	GGA(3*7)	458	21	GAACCGCTCAATAACCGAAGTCCCGCCGCGAAAGAGGAGGTCGATTCGCGCTCGTCTGGGTCCGGCGCCGAGACTCCTACGCCCGAC[GGAGGAGGAGGAGGAGGAGGA]GAAGAAGAAGAAAGGAAGAAGAGTGGGAG	GAACCGCTCAATAACCGAAGT	60.497	CTCCCACTCTTCTTCCTTTCTTC	59.882	137
CL1963.Contig1_All_1261_5	GGAGGAGGAGGAGGAGGAGGA	GGA(3*7)	458	21	AACCGCTCAATAACCGAAGTCCCGCCGCGAAAGAGGAGGTCGATTCGCGCTCGTCTGGGTCCGGCGCCGAGACTCCTACGCCCGAC[GGAGGAGGAGGAGGAGGAGGA]GAAGAAGAAGAAAGGAAGAAGAGTGGG	AACCGCTCAATAACCGAAGTC	60.497	CCCACTCTTCTTCCTTTCTTCTT	59.428	134
CL1963.Contig2_All_1262_1	GAGGAGGAGGAGGAGGAG	GAG(3*6)	506	18	GGCAGTTAAGTTGGAGAAAAACACTGGATGGGGGTAGA[GAGGAGGAGGAGGAGGAG]AAGAAGAAGAAAGGAAGAAGAGTGGGAG	GGCAGTTAAGTTGGAGAAAAACA	59.695	CTCCCACTCTTCTTCCTTTCTTC	59.882	84
CL1963.Contig2_All_1262_2	GAGGAGGAGGAGGAGGAG	GAG(3*6)	506	18	GGCAGTTAAGTTGGAGAAAAACACTGGATGGGGGTAGA[GAGGAGGAGGAGGAGGAG]AAGAAGAAGAAAGGAAGAAGAGTGGGAGGAGGACAAGGCAGAGGGCAAGAGAGTGGGAGGGGGACAAGGAAGAAAGAAGGGAAAG	GGCAGTTAAGTTGGAGAAAAACA	59.695	CTTTCCCTTCTTTCTTCCTTGTC	59.764	141
CL1963.Contig2_All_1262_3	GAGGAGGAGGAGGAGGAG	GAG(3*6)	506	18	AAGTTGGAGAAAAACACTGGATGGGGGTAGA[GAGGAGGAGGAGGAGGAG]AAGAAGAAGAAAGGAAGAAGAGTGGGAGGAGGACAAGGCAGAGGGCAAGAGAGTGGGAGGGGGACAAGGAAGAAAGAAGGGAAAG	AAGTTGGAGAAAAACACTGGATG	59.552	CTTTCCCTTCTTTCTTCCTTGTC	59.764	134
CL1963.Contig2_All_1262_4	GAGGAGGAGGAGGAGGAG	GAG(3*6)	506	18	GGCAGTTAAGTTGGAGAAAAACACTGGATGGGGGTAGA[GAGGAGGAGGAGGAGGAG]AAGAAGAAGAAAGGAAGAAGAGTGGG	GGCAGTTAAGTTGGAGAAAAACA	59.695	CCCACTCTTCTTCCTTTCTTCTT	59.428	82
CL1963.Contig2_All_1262_5	GAGGAGGAGGAGGAGGAG	GAG(3*6)	506	18	GGCAGTTAAGTTGGAGAAAAACACTGGATGGGGGTAGA[GAGGAGGAGGAGGAGGAG]AAGAAGAAGAAAGGAAGAAGAGTGGGAGGAGGACAAGGCAGAGGGCAAGAGAGTGGGAGGGGGACAAGGAAGAAAGAAGGGAAAGGAAAGTG	GGCAGTTAAGTTGGAGAAAAACA	59.695	CACTTTCCTTTCCCTTCTTTCTT	59.325	148
CL1971.Contig2_All_1263_1	TCCTTCCTTCCTTCCTTCCTTCCT	TCCT(4*6)	3991	24	GAATATTCAAGCAGAAGGCAAAAGAAAAAAAAAAGTTCTTTTCTTTCTTTATTCCC[TCCTTCCTTCCTTCCTTCCTTCCT]CCCTCTTCCCATCCCTCCCTATCCTCCTCCTTCGCTTGTT	GAATATTCAAGCAGAAGGCAAAA	59.761	AACAAGCGAAGGAGGAGGATAG	61.079	120
CL1971.Contig2_All_1263_2	TCCTTCCTTCCTTCCTTCCTTCCT	TCCT(4*6)	3991	24	GAATATTCAAGCAGAAGGCAAAAGAAAAAAAAAAGTTCTTTTCTTTCTTTATTCCC[TCCTTCCTTCCTTCCTTCCTTCCT]CCCTCTTCCCATCCCTCCCTATCCTCCTCCTTCGCTTGT	GAATATTCAAGCAGAAGGCAAAA	59.761	ACAAGCGAAGGAGGAGGATAG	59.856	119
CL1971.Contig2_All_1263_3	TCCTTCCTTCCTTCCTTCCTTCCT	TCCT(4*6)	3991	24	GAATATTCAAGCAGAAGGCAAAAGAAAAAAAAAAGTTCTTTTCTTTCTTTATTCCC[TCCTTCCTTCCTTCCTTCCTTCCT]CCCTCTTCCCATCCCTCCCTATCCTCCTCCTTCGCTTGTTCCTTAT	GAATATTCAAGCAGAAGGCAAAA	59.761	ATAAGGAACAAGCGAAGGAGGAG	62.185	126
CL1971.Contig2_All_1263_4	TCCTTCCTTCCTTCCTTCCTTCCT	TCCT(4*6)	3991	24	TATTCAAGCAGAAGGCAAAAGAAAAAAAAAAGTTCTTTTCTTTCTTTATTCCC[TCCTTCCTTCCTTCCTTCCTTCCT]CCCTCTTCCCATCCCTCCCTATCCTCCTCCTTCGCTTGTT	TATTCAAGCAGAAGGCAAAAGAA	60.361	AACAAGCGAAGGAGGAGGATAG	61.079	117
CL1971.Contig2_All_1263_5	TCCTTCCTTCCTTCCTTCCTTCCT	TCCT(4*6)	3991	24	GAATATTCAAGCAGAAGGCAAAAGAAAAAAAAAAGTTCTTTTCTTTCTTTATTCCC[TCCTTCCTTCCTTCCTTCCTTCCT]CCCTCTTCCCATCCCTCCCTATCCTCCTCCTTCGCTTGTT	GAATATTCAAGCAGAAGGCAAAA	59.761	AACAAGCGAAGGAGGAGGATA	60.214	120
CL1984.Contig1_All_1269_1	AGGAGGAGGAGGAGGAGGAGG	AGG(3*7)	2637	21	CTACGACTCCGCTACGACTTGCCGACGACGACCTGCCGATTTCGACGACGACCGCGACGGGGCCAAGAGCAGGACGACGACA[AGGAGGAGGAGGAGGAGGAGG]AAGCCAGAAACGAACTTGACAGTACGCTAGGCTTCAAT	CTACGACTCCGCTACGACTTG	60.081	ATTGAAGCCTAGCGTACTGTCAA	60.321	141
CL1984.Contig1_All_1269_2	AGGAGGAGGAGGAGGAGGAGG	AGG(3*7)	2637	21	CTACGACTCCGCTACGACTTGCCGACGACGACCTGCCGATTTCGACGACGACCGCGACGGGGCCAAGAGCAGGACGACGACA[AGGAGGAGGAGGAGGAGGAGG]AAGCCAGAAACGAACTTGACAGTACGCTAGGCTTCAA	CTACGACTCCGCTACGACTTG	60.081	TTGAAGCCTAGCGTACTGTCAA	60.075	140
CL1984.Contig2_All_1270_1	GCGGCGGCGGCGGCGGCGGCG	GCG(3*7)	559	21	GGTAGCGAGAAAGCTAAGTGACAGCGGGGGTCCTGGCGACA[GCGGCGGCGGCGGCGGCGGCG]GGAACAATGTGGGCAACGGAGGCAGCGGCGGGAACTCTCTCACCCGCGGCGGATCCACGCGCGGCAGCCTGCGGAAGGTGCTGCCGTCAGT	GGTAGCGAGAAAGCTAAGTGACA	60.089	ACTGACGGCAGCACCTTC	59.988	153
CL1984.Contig2_All_1270_2	GCGGCGGCGGCGGCGGCGGCG	GCG(3*7)	559	21	TAGCGAGAAAGCTAAGTGACAGCGGGGGTCCTGGCGACA[GCGGCGGCGGCGGCGGCGGCG]GGAACAATGTGGGCAACGGAGGCAGCGGCGGGAACTCTCTCACCCGCGGCGGATCCACGCGCGGCAGCCTGCGGAAGGTGCTGCCGTCAGT	TAGCGAGAAAGCTAAGTGACAGC	60.341	ACTGACGGCAGCACCTTC	59.988	151
CL1984.Contig2_All_1270_3	GCGGCGGCGGCGGCGGCGGCG	GCG(3*7)	559	21	GAAGCAACATAGAAAATGGCAACGGTAGCGAGAAAGCTAAGTGACAGCGGGGGTCCTGGCGACA[GCGGCGGCGGCGGCGGCGGCG]GGAACAATGTGGGCAACGGAGGCAGCGGCGGGAACTCTCTCACC	GAAGCAACATAGAAAATGGCAAC	60.023	GGTGAGAGAGTTCCCGCC	60.773	129
CL1984.Contig2_All_1270_4	GCGGCGGCGGCGGCGGCGGCG	GCG(3*7)	559	21	GAAGCAACATAGAAAATGGCAACGGTAGCGAGAAAGCTAAGTGACAGCGGGGGTCCTGGCGACA[GCGGCGGCGGCGGCGGCGGCG]GGAACAATGTGGGCAACGGAGGCAGCGGCGGGAACTCTCTCACCC	GAAGCAACATAGAAAATGGCAAC	60.023	GGGTGAGAGAGTTCCCGC	60.773	130
CL1984.Contig2_All_1270_5	GCGGCGGCGGCGGCGGCGGCG	GCG(3*7)	559	21	GGTAGCGAGAAAGCTAAGTGACAGCGGGGGTCCTGGCGACA[GCGGCGGCGGCGGCGGCGGCG]GGAACAATGTGGGCAACGGAGGCAGCGGCGGGAACTCTCTCACC	GGTAGCGAGAAAGCTAAGTGACA	60.089	GGTGAGAGAGTTCCCGCC	60.773	106
CL1994.Contig1_All_1272_1	CCGCCGCCGCCGCCGCCGCCG	CCG(3*7)	231	21	AACATCTCCAGCAATCTGACCCGCCACGTGCGCTCCCGCCACCCGCACCACACCGCCCTCCTGCGC[CCGCCGCCGCCGCCGCCGCCG]CGCCTATTATCAGCAGGGTAATCC	AACATCTCCAGCAATCTGACC	59.155	GGATTACCCTGCTGATAATAGGC	60.196	111
CL1994.Contig1_All_1272_2	CCGCCGCCGCCGCCGCCGCCG	CCG(3*7)	231	21	CAACATCTCCAGCAATCTGACCCGCCACGTGCGCTCCCGCCACCCGCACCACACCGCCCTCCTGCGC[CCGCCGCCGCCGCCGCCGCCG]CGCCTATTATCAGCAGGGTAATCC	CAACATCTCCAGCAATCTGACC	61.973	GGATTACCCTGCTGATAATAGGC	60.196	112
CL1994.Contig1_All_1272_3	CCGCCGCCGCCGCCGCCGCCG	CCG(3*7)	231	21	CCAACATCTCCAGCAATCTGACCCGCCACGTGCGCTCCCGCCACCCGCACCACACCGCCCTCCTGCGC[CCGCCGCCGCCGCCGCCGCCG]CGCCTATTATCAGCAGGGTAATCC	CCAACATCTCCAGCAATCTGAC	61.973	GGATTACCCTGCTGATAATAGGC	60.196	113
CL1994.Contig1_All_1272_4	CCGCCGCCGCCGCCGCCGCCG	CCG(3*7)	231	21	AACATCTCCAGCAATCTGACCCGCCACGTGCGCTCCCGCCACCCGCACCACACCGCCCTCCTGCGC[CCGCCGCCGCCGCCGCCGCCG]CGCCTATTATCAGCAGGGTAATCCAAGTC	AACATCTCCAGCAATCTGACC	59.155	GACTTGGATTACCCTGCTGATAA	59.515	116
CL1994.Contig1_All_1272_5	CCGCCGCCGCCGCCGCCGCCG	CCG(3*7)	231	21	CCAACATCTCCAGCAATCTGACCCGCCACGTGCGCTCCCGCCACCCGCACCACACCGCCCTCCTGCGC[CCGCCGCCGCCGCCGCCGCCG]CGCCTATTATCAGCAGGGTAATCC	CCAACATCTCCAGCAATCTGA	61.192	GGATTACCCTGCTGATAATAGGC	60.196	113
CL2000.Contig2_All_1273_1	CTCTCTCTCTCT	CT(2*6)	1860	12	AAAGCTGTTTCTCCGATCTCTCTCATGGAAATTCCGGGGTTCTGTGCCAAAGCCTGGTTCATTCCTTTCAAAGGACCCTCTTGGACCCCTGCCCTCCGGATAAAAGCG[CTCTCTCTCTCT]ATCGTAATAATCCCTTTCATGTGGTGG	AAAGCTGTTTCTCCGATCTCTCT	60.035	CCACCACATGAAAGGGATTATTA	59.957	147
CL2000.Contig2_All_1273_2	CTCTCTCTCTCT	CT(2*6)	1860	12	AAAGCTGTTTCTCCGATCTCTCTCATGGAAATTCCGGGGTTCTGTGCCAAAGCCTGGTTCATTCCTTTCAAAGGACCCTCTTGGACCCCTGCCCTCCGGATAAAAGCG[CTCTCTCTCTCT]ATCGTAATAATCCCTTTCATGTGG	AAAGCTGTTTCTCCGATCTCTCT	60.035	CCACATGAAAGGGATTATTACGA	60.082	144
CL2000.Contig2_All_1273_5	CTCTCTCTCTCT	CT(2*6)	1860	12	AAAGCTGTTTCTCCGATCTCTCTCATGGAAATTCCGGGGTTCTGTGCCAAAGCCTGGTTCATTCCTTTCAAAGGACCCTCTTGGACCCCTGCCCTCCGGATAAAAGCG[CTCTCTCTCTCT]ATCGTAATAATCCCTTTCATGTGGT	AAAGCTGTTTCTCCGATCTCTCT	60.035	ACCACATGAAAGGGATTATTACG	59.175	145
CL2000.Contig3_All_1274_1	AGAGAGAGAGAG	AG(2*6)	1523	12	CCACCACATGAAAGGGATTATTACGAT[AGAGAGAGAGAG]CGCTTTTATCCGGAGGGCAGGGGTCCAAGAGGGTCCTTTGAAAGGAATGAACCAGGCTTTGGCACAGAACCCCGGAATTTCCATGAGAGAGATCGGAGAAACAGCTTT	CCACCACATGAAAGGGATTATTA	59.957	AAAGCTGTTTCTCCGATCTCTCT	60.035	147
CL2000.Contig3_All_1274_2	AGAGAGAGAGAG	AG(2*6)	1523	12	CCACATGAAAGGGATTATTACGAT[AGAGAGAGAGAG]CGCTTTTATCCGGAGGGCAGGGGTCCAAGAGGGTCCTTTGAAAGGAATGAACCAGGCTTTGGCACAGAACCCCGGAATTTCCATGAGAGAGATCGGAGAAACAGCTTT	CCACATGAAAGGGATTATTACGA	60.082	AAAGCTGTTTCTCCGATCTCTCT	60.035	144
CL2000.Contig3_All_1274_5	AGAGAGAGAGAG	AG(2*6)	1523	12	ACCACATGAAAGGGATTATTACGAT[AGAGAGAGAGAG]CGCTTTTATCCGGAGGGCAGGGGTCCAAGAGGGTCCTTTGAAAGGAATGAACCAGGCTTTGGCACAGAACCCCGGAATTTCCATGAGAGAGATCGGAGAAACAGCTTT	ACCACATGAAAGGGATTATTACG	59.175	AAAGCTGTTTCTCCGATCTCTCT	60.035	145
CL2014.Contig3_All_1277_1	GAGAGAGAGAGAGA	GA(2*7)	2049	14	CACTAGTCATCCTTCCGATTACGGAACTACAAAAAGTTAAGGGGAAGG[GAGAGAGAGAGAGA]GGGGAAGGGGGAGAGTGAATAAATCAG	CACTAGTCATCCTTCCGATTACG	60.028	CTGATTTATTCACTCTCCCCCTT	59.854	89
CL2014.Contig3_All_1277_2	GAGAGAGAGAGAGA	GA(2*7)	2049	14	CACTAGTCATCCTTCCGATTACGGAACTACAAAAAGTTAAGGGGAAGG[GAGAGAGAGAGAGA]GGGGAAGGGGGAGAGTGAATAAATCAGGCGAGTTTCA	CACTAGTCATCCTTCCGATTACG	60.028	TGAAACTCGCCTGATTTATTCAC	60.484	99
CL2014.Contig3_All_1277_3	GAGAGAGAGAGAGA	GA(2*7)	2049	14	CTACAAAAAGTTAAGGGGAAGG[GAGAGAGAGAGAGA]GGGGAAGGGGGAGAGTGAATAAATCAGGCGAGTTTCATTTTAGTAATGCCTAGTGTTTGAGTATCATGTATGAACATTCTGTAAAAAAAGTTCTCTAATAATACGGCATATCCACTAGCAGA	CTACAAAAAGTTAAGGGGAAGGG	59.463	TCTGCTAGTGGATATGCCGTATT	60.023	158
CL2014.Contig3_All_1277_4	GAGAGAGAGAGAGA	GA(2*7)	2049	14	TTCCGATTACGGAACTACAAAAAGTTAAGGGGAAGG[GAGAGAGAGAGAGA]GGGGAAGGGGGAGAGTGAATAAATCAGGCGAGTTTCA	TTCCGATTACGGAACTACAAAAA	59.892	TGAAACTCGCCTGATTTATTCAC	60.484	87
CL2014.Contig3_All_1277_5	GAGAGAGAGAGAGA	GA(2*7)	2049	14	CACTAGTCATCCTTCCGATTACGGAACTACAAAAAGTTAAGGGGAAGG[GAGAGAGAGAGAGA]GGGGAAGGGGGAGAGTGAATAAATCA	CACTAGTCATCCTTCCGATTACG	60.028	TGATTTATTCACTCTCCCCCTTC	60.652	88
CL202.Contig1_All_178_1	TGATGATGATGATGA	TGA(3*5)	465	15	GGTACCATCATAATCACCAGCAGGAGGAGGAGGG[TGATGATGATGATGA]CGCGCCGCTTGTGAGTAAACAGGAGGCGGAGGATCAGGATTACATGGAGGATGAGGAT	GGTACCATCATAATCACCAGCAG	60.626	ATCCTCATCCTCCATGTAATCCT	60.055	107
CL202.Contig1_All_178_2	TGATGATGATGATGA	TGA(3*5)	465	15	GGTACCATCATAATCACCAGCAGGAGGAGGAGGG[TGATGATGATGATGA]CGCGCCGCTTGTGAGTAAACAGGAGGCGGAGGATCAGGATTACATGGAGGATGAGGATGA	GGTACCATCATAATCACCAGCAG	60.626	TCATCCTCATCCTCCATGTAATC	60.167	109
CL202.Contig1_All_178_3	TGATGATGATGATGA	TGA(3*5)	465	15	GGTACCATCATAATCACCAGCAGGAGGAGGAGGG[TGATGATGATGATGA]CGCGCCGCTTGTGAGTAAACAGGAGGCGGAGGATCAGGATTACATGGAGGATGAGGATGAG	GGTACCATCATAATCACCAGCAG	60.626	CTCATCCTCATCCTCCATGTAAT	59.321	110
CL202.Contig1_All_178_4	TGATGATGATGATGA	TGA(3*5)	465	15	GGTACCATCATAATCACCAGCAGGAGGAGGAGGG[TGATGATGATGATGA]CGCGCCGCTTGTGAGTAAACAGGAGGCGGAGGATCAGGATTACATGGAGGAT	GGTACCATCATAATCACCAGCA	59.713	ATCCTCCATGTAATCCTGATCCT	60.055	101
CL202.Contig1_All_178_5	TGATGATGATGATGA	TGA(3*5)	465	15	GGTACCATCATAATCACCAGCAGGAGGAGGAGGG[TGATGATGATGATGA]CGCGCCGCTTGTGAGTAAACAGGAGGCGGAGGATCAGGATTACATGGAGGATGAGGAT	GGTACCATCATAATCACCAGCA	59.713	ATCCTCATCCTCCATGTAATCCT	60.055	107
CL202.Contig1_All_179_3	GAGGATGAGGATGAGGATGAGGAT	GAGGAT(6*4)	526	24	CTTGTGAGTAAACAGGAGGCGGAGGATCAGGATTACATG[GAGGATGAGGATGAGGATGAGGAT]GATGACCTGCCCCTGTCTGCTCGAAAACGTATCAAGGAAGAGGATGAAGATGACGATGACAAGCCTCTGGCTATCAGAAAGAAGGTGAA	CTTGTGAGTAAACAGGAGGCG	59.921	TTCACCTTCTTTCTGATAGCCAG	59.9	152
CL202.Contig1_All_179_4	GAGGATGAGGATGAGGATGAGGAT	GAGGAT(6*4)	526	24	CTTGTGAGTAAACAGGAGGCGGAGGATCAGGATTACATG[GAGGATGAGGATGAGGATGAGGAT]GATGACCTGCCCCTGTCTGCTCGAAAACGTATCAAGGAAGAGGATGAAGATGACGATGACAAGCCTCTGGCTATCAGAAAGAAGGTGAAG	CTTGTGAGTAAACAGGAGGCG	59.921	CTTCACCTTCTTTCTGATAGCCA	59.9	153
CL202.Contig1_All_179_5	GAGGATGAGGATGAGGATGAGGAT	GAGGAT(6*4)	526	24	CGCTTGTGAGTAAACAGGAGGCGGAGGATCAGGATTACATG[GAGGATGAGGATGAGGATGAGGAT]GATGACCTGCCCCTGTCTGCTCGAAAACGTATCAAGGAAGAGGATGAAGATGACGATGACAAGCCTCTGGCTATCAGAAAGAAGGTGAA	CGCTTGTGAGTAAACAGGAGG	59.921	TTCACCTTCTTTCTGATAGCCAG	59.9	154
CL202.Contig4_All_183_1	GAGGATGAGGATGAGGATGAGGAT	GAGGAT(6*4)	609	24	AAAGGCAAAGAAGGAAGTAGCACCAGTAGAA[GAGGATGAGGATGAGGATGAGGAT]GATGACCTGCCCCTGTCTGCTCGAAAACGTATCAAGGAAGAGGATGAAGATGACGATGACAAGCCTCTGGCTATCAGAAAGAAGGTGAA	AAAGGCAAAGAAGGAAGTAGCAC	60.293	TTCACCTTCTTTCTGATAGCCAG	59.9	144
CL202.Contig4_All_183_2	GAGGATGAGGATGAGGATGAGGAT	GAGGAT(6*4)	609	24	AAAGGCAAAGAAGGAAGTAGCACCAGTAGAA[GAGGATGAGGATGAGGATGAGGAT]GATGACCTGCCCCTGTCTGCTCGAAAACGTATCAAGGAAGAGGATGAAGATGACGATGACAAGCCTCTGGCTATCAGAAAGAAGGTGAAG	AAAGGCAAAGAAGGAAGTAGCAC	60.293	CTTCACCTTCTTTCTGATAGCCA	59.9	145
CL202.Contig4_All_183_3	GAGGATGAGGATGAGGATGAGGAT	GAGGAT(6*4)	609	24	TTTAGATGATGATGCAGAAGCAACAAAGGAAGATGCCTCCCCAAAGAAAAAGGCAAAGAAGGAAGTAGCACCAGTAGAA[GAGGATGAGGATGAGGATGAGGAT]GATGACCTGCCCCTGTCTGCTCGAAAACGTATCAAGGAAGAGGATGAAGA	TTTAGATGATGATGCAGAAGCAA	59.867	TCTTCATCCTCTTCCTTGATACG	59.733	153
CL202.Contig4_All_183_4	GAGGATGAGGATGAGGATGAGGAT	GAGGAT(6*4)	609	24	AAAGGCAAAGAAGGAAGTAGCACCAGTAGAA[GAGGATGAGGATGAGGATGAGGAT]GATGACCTGCCCCTGTCTGCTCGAAAACGTATCAAGGAAGAGGATGAAGA	AAAGGCAAAGAAGGAAGTAGCAC	60.293	TCTTCATCCTCTTCCTTGATACG	59.733	105
CL202.Contig4_All_183_5	GAGGATGAGGATGAGGATGAGGAT	GAGGAT(6*4)	609	24	AAAAAGGCAAAGAAGGAAGTAGCACCAGTAGAA[GAGGATGAGGATGAGGATGAGGAT]GATGACCTGCCCCTGTCTGCTCGAAAACGTATCAAGGAAGAGGATGAAGATGACGATGACAAGCCTCTGGCTATCAGAAAGAAGGTGAA	AAAAAGGCAAAGAAGGAAGTAGC	59.491	TTCACCTTCTTTCTGATAGCCAG	59.9	146
CL204.Contig2_All_190_1	GGCGGCGGCGGCGGC	GGC(3*5)	3274	15	ATGCTGAAGGCTCTCTCCGGGGACGCGAGGGGCGCGGTGTCGTGACTACGGT[GGCGGCGGCGGCGGC]GGTGACGGGCTAGCTACCACAGACCGAGATCGCGCAGTGTGGGCAAGGTAAGAACAG	ATGCTGAAGGCTCTCTCCG	60.65	CTGTTCTTACCTTGCCCACACT	60.58	124
CL204.Contig2_All_190_2	GGCGGCGGCGGCGGC	GGC(3*5)	3274	15	GCCATGCTGAAGGCTCTCTCCGGGGACGCGAGGGGCGCGGTGTCGTGACTACGGT[GGCGGCGGCGGCGGC]GGTGACGGGCTAGCTACCACAGACCGAGATCGCGCAGTGTGGGCAAGGTAAGAACAG	GCCATGCTGAAGGCTCTCT	60.661	CTGTTCTTACCTTGCCCACACT	60.58	127
CL204.Contig2_All_190_3	GGCGGCGGCGGCGGC	GGC(3*5)	3274	15	CGGTGTCGTGACTACGGT[GGCGGCGGCGGCGGC]GGTGACGGGCTAGCTACCACAGACCGAGATCGCGCAGTGTGGGCAAGGTAAGAACAG	CGGTGTCGTGACTACGGTG	61.227	CTGTTCTTACCTTGCCCACACT	60.58	90
CL204.Contig2_All_190_4	GGCGGCGGCGGCGGC	GGC(3*5)	3274	15	CATGCTGAAGGCTCTCTCCGGGGACGCGAGGGGCGCGGTGTCGTGACTACGGT[GGCGGCGGCGGCGGC]GGTGACGGGCTAGCTACCACAGACCGAGATCGCGCAGTGTGGGCAAGGTAAGAACAG	CATGCTGAAGGCTCTCTCC	58.63	CTGTTCTTACCTTGCCCACACT	60.58	125
CL204.Contig2_All_190_5	GGCGGCGGCGGCGGC	GGC(3*5)	3274	15	CCATGCTGAAGGCTCTCTCCGGGGACGCGAGGGGCGCGGTGTCGTGACTACGGT[GGCGGCGGCGGCGGC]GGTGACGGGCTAGCTACCACAGACCGAGATCGCGCAGTGTGGGCAAGGTAAGAACAG	CCATGCTGAAGGCTCTCTC	58.63	CTGTTCTTACCTTGCCCACACT	60.58	126
CL2050.Contig2_All_1280_1	TCTTCTTCTTCTTCTTCT	TCT(3*6)	903	18	AACCCAAACAAGTTGGAGATGTATAGAGTTTAGTGGATGTTTTTTTTTCTTTTCTTCTTCC[TCTTCTTCTTCTTCTTCT]TTTTTGTGGTTTCTACAGGCTCTGGTTCAAC	AACCCAAACAAGTTGGAGATGTA	59.791	GTTGAACCAGAGCCTGTAGAAAC	59.336	110
CL2050.Contig2_All_1280_2	TCTTCTTCTTCTTCTTCT	TCT(3*6)	903	18	AACCCAAACAAGTTGGAGATGTATAGAGTTTAGTGGATGTTTTTTTTTCTTTTCTTCTTCC[TCTTCTTCTTCTTCTTCT]TTTTTGTGGTTTCTACAGGCTCTG	AACCCAAACAAGTTGGAGATGTA	59.791	CAGAGCCTGTAGAAACCACAAAA	60.676	103
CL2050.Contig2_All_1280_3	TCTTCTTCTTCTTCTTCT	TCT(3*6)	903	18	ATTTCCAATTGATTTCCAAAACCCAAACAAGTTGGAGATGTATAGAGTTTAGTGGATGTTTTTTTTTCTTTTCTTCTTCC[TCTTCTTCTTCTTCTTCT]TTTTTGTGGTTTCTACAGGCTCTGGTTCAAC	ATTTCCAATTGATTTCCAAAACC	60.272	GTTGAACCAGAGCCTGTAGAAAC	59.336	129
CL2050.Contig2_All_1280_4	TCTTCTTCTTCTTCTTCT	TCT(3*6)	903	18	ATTTCCAATTGATTTCCAAAACCCAAACAAGTTGGAGATGTATAGAGTTTAGTGGATGTTTTTTTTTCTTTTCTTCTTCC[TCTTCTTCTTCTTCTTCT]TTTTTGTGGTTTCTACAGGCTCTG	ATTTCCAATTGATTTCCAAAACC	60.272	CAGAGCCTGTAGAAACCACAAAA	60.676	122
CL2050.Contig2_All_1280_5	TCTTCTTCTTCTTCTTCT	TCT(3*6)	903	18	ATGAATTTCCAATTGATTTCCAAAACCCAAACAAGTTGGAGATGTATAGAGTTTAGTGGATGTTTTTTTTTCTTTTCTTCTTCC[TCTTCTTCTTCTTCTTCT]TTTTTGTGGTTTCTACAGGCTCTGGTTCAAC	ATGAATTTCCAATTGATTTCCAA	59.559	GTTGAACCAGAGCCTGTAGAAAC	59.336	133
CL2050.Contig3_All_1281_1	AAGAAGAAGAAGAAGAAG	AAG(3*6)	613	18	AGAGCCTGTAGAAACCACAAAA[AAGAAGAAGAAGAAGAAG]AGGAAGAAGAAAAGAAAAAAAAACATCCACTAAACTCTATACATCTCCAACTTGTTTGGGTT	AGAGCCTGTAGAAACCACAAAAA	59.356	AACCCAAACAAGTTGGAGATGTA	59.791	102
CL2050.Contig3_All_1281_2	AAGAAGAAGAAGAAGAAG	AAG(3*6)	613	18	GTTGAACCAGAGCCTGTAGAAACCACAAAA[AAGAAGAAGAAGAAGAAG]AGGAAGAAGAAAAGAAAAAAAAACATCCACTAAACTCTATACATCTCCAACTTGTTTGGGTT	GTTGAACCAGAGCCTGTAGAAAC	59.336	AACCCAAACAAGTTGGAGATGTA	59.791	110
CL2050.Contig3_All_1281_3	AAGAAGAAGAAGAAGAAG	AAG(3*6)	613	18	CAGAGCCTGTAGAAACCACAAAA[AAGAAGAAGAAGAAGAAG]AGGAAGAAGAAAAGAAAAAAAAACATCCACTAAACTCTATACATCTCCAACTTGTTTGGGTT	CAGAGCCTGTAGAAACCACAAAA	60.676	AACCCAAACAAGTTGGAGATGTA	59.791	103
CL2050.Contig3_All_1281_4	AAGAAGAAGAAGAAGAAG	AAG(3*6)	613	18	AGAGCCTGTAGAAACCACAAAA[AAGAAGAAGAAGAAGAAG]AGGAAGAAGAAAAGAAAAAAAAACATCCACTAAACTCTATACATCTCCAACTTGTTTGGGTTTTGGAAATCAATTGGAAAT	AGAGCCTGTAGAAACCACAAAAA	59.356	ATTTCCAATTGATTTCCAAAACC	60.272	121
CL2050.Contig3_All_1281_5	AAGAAGAAGAAGAAGAAG	AAG(3*6)	613	18	GTTGAACCAGAGCCTGTAGAAACCACAAAA[AAGAAGAAGAAGAAGAAG]AGGAAGAAGAAAAGAAAAAAAAACATCCACTAAACTCTATACATCTCCAACTTGTTTGGGTTTTGGAAATCAATTGGAAAT	GTTGAACCAGAGCCTGTAGAAAC	59.336	ATTTCCAATTGATTTCCAAAACC	60.272	129
CL2050.Contig3_All_1282_1	ACACACACACAC	AC(2*6)	1072	12	GACTGATTCGACAGTGTGAGAGAGCCAGCAGAACGATGGTTGCAGTG[ACACACACACAC]CCCAAGAGTACACATCCTAGAGTCACCAGCC	GACTGATTCGACAGTGTGAGAGA	59.514	GGCTGGTGACTCTAGGATGTGTA	60.563	90
CL2050.Contig3_All_1282_2	ACACACACACAC	AC(2*6)	1072	12	GAGACTGATTCGACAGTGTGAGAGAGCCAGCAGAACGATGGTTGCAGTG[ACACACACACAC]CCCAAGAGTACACATCCTAGAGTCACCAGCC	GAGACTGATTCGACAGTGTGAGA	59.514	GGCTGGTGACTCTAGGATGTGTA	60.563	92
CL2050.Contig3_All_1282_3	ACACACACACAC	AC(2*6)	1072	12	AGAACAGCACCATAGCAGTGAAGCCAACCCAACGGGCATAGGCCATGATATAGAGACTGATTCGACAGTGTGAGAGAGCCAGCAGAACGATGGTTGCAGTG[ACACACACACAC]CCCAAGAGTACACATCCTAGAGTCACCAGCC	AGAACAGCACCATAGCAGTGAAG	60.855	GGCTGGTGACTCTAGGATGTGTA	60.563	144
CL2050.Contig3_All_1282_4	ACACACACACAC	AC(2*6)	1072	12	GACTGATTCGACAGTGTGAGAGAGCCAGCAGAACGATGGTTGCAGTG[ACACACACACAC]CCCAAGAGTACACATCCTAGAGTCACCAGCCAT	GACTGATTCGACAGTGTGAGAGA	59.514	ATGGCTGGTGACTCTAGGATGT	60.023	92
CL2050.Contig3_All_1282_5	ACACACACACAC	AC(2*6)	1072	12	GAGACTGATTCGACAGTGTGAGAGAGCCAGCAGAACGATGGTTGCAGTG[ACACACACACAC]CCCAAGAGTACACATCCTAGAGTCACCAGCCAT	GAGACTGATTCGACAGTGTGAGA	59.514	ATGGCTGGTGACTCTAGGATGT	60.023	94
CL2052.Contig2_All_1283_1	ATATATATATATATAT	AT(2*8)	310	16	ACAACCCTATGACATTTGAAGGAAGGA[ATATATATATATATAT]GTATACGTGTGTCTGTGTGTACCCATACGAAAGTGGAAACAAATTCAAA	ACAACCCTATGACATTTGAAGGA	59.755	TTTGAATTTGTTTCCACTTTCGT	59.906	92
CL2052.Contig2_All_1283_2	ATATATATATATATAT	AT(2*8)	310	16	CAACCCTATGACATTTGAAGGAAGGA[ATATATATATATATAT]GTATACGTGTGTCTGTGTGTACCCATACGAAAGTGGAAAC	CAACCCTATGACATTTGAAGGAA	60.223	GTTTCCACTTTCGTATGGGTACA	60.156	82
CL2052.Contig2_All_1283_3	ATATATATATATATAT	AT(2*8)	310	16	ACAACCCTATGACATTTGAAGGAAGGA[ATATATATATATATAT]GTATACGTGTGTCTGTGTGTACCCATACGAAAGTGGAAAC	ACAACCCTATGACATTTGAAGGA	59.755	GTTTCCACTTTCGTATGGGTACA	60.156	83
CL2052.Contig2_All_1283_4	ATATATATATATATAT	AT(2*8)	310	16	CAACCCTATGACATTTGAAGGAAGGA[ATATATATATATATAT]GTATACGTGTGTCTGTGTGTACCCATACGAAAGTGGAAACAAATTCAAATCACATTTTTTGGGGGTAACAAATTCCACTTTGAT	CAACCCTATGACATTTGAAGGAA	60.223	ATCAAAGTGGAATTTGTTACCCC	60.327	126
CL2052.Contig2_All_1283_5	ATATATATATATATAT	AT(2*8)	310	16	ACAACCCTATGACATTTGAAGGAAGGA[ATATATATATATATAT]GTATACGTGTGTCTGTGTGTACCCATACGAAAGTGGAAACAAATTCAAATCACATTTTTTGGGGGTAACAAATTCCACTTTGAT	ACAACCCTATGACATTTGAAGGA	59.755	ATCAAAGTGGAATTTGTTACCCC	60.327	127
CL2056.Contig1_All_1284_1	TATATATATATATA	TA(2*7)	480	14	CAAACACTGGGTGAATAAGGAGTACACACAAGACAAAAAAGGGGAAAACATACATACACACACACATATATATG[TATATATATATATA]TCCAGAAGATAGTTTCTTATCAAATGATTTTCATATTTATACAGCATTGTAGACCAGGCAG	CAAACACTGGGTGAATAAGGAGT	59.442	CTGCCTGGTCTACAATGCTGTAT	60.567	149
CL2056.Contig1_All_1284_2	TATATATATATATA	TA(2*7)	480	14	TGGGTGAATAAGGAGTACACACAAGACAAAAAAGGGGAAAACATACATACACACACACATATATATG[TATATATATATATA]TCCAGAAGATAGTTTCTTATCAAATGATTTTCATATTTATACAGCATTGTAGACCAGGCAG	TGGGTGAATAAGGAGTACACACA	59.411	CTGCCTGGTCTACAATGCTGTAT	60.567	142
CL2056.Contig1_All_1284_3	TATATATATATATA	TA(2*7)	480	14	AAGGGGAAAACATACATACACACACACATATATATG[TATATATATATATA]TCCAGAAGATAGTTTCTTATCAAATGATTTTCATATTTATACAGCATTGTAGACCAGGCAGACAGGCAACCAGTCTTGTAGATGGAAACATGCATCA	AAGGGGAAAACATACATACACACA	59.581	TGATGCATGTTTCCATCTACAAG	60.011	147
CL2056.Contig1_All_1284_4	TATATATATATATA	TA(2*7)	480	14	AGGGGAAAACATACATACACACACACATATATATG[TATATATATATATA]TCCAGAAGATAGTTTCTTATCAAATGATTTTCATATTTATACAGCATTGTAGACCAGGCAGACAGGCAACCAGTCTTGTAGATGGAAACATGCATCA	AGGGGAAAACATACATACACACA	58.301	TGATGCATGTTTCCATCTACAAG	60.011	146
CL2056.Contig2_All_1285_1	ATATATATATATAT	AT(2*7)	1950	14	TGATGCATGTTTCCATCTACAAGACTGGTTGCCTGTCTGCCTGGTCTACAATGCTGTATAAATATGAAAATCATTTGATAAGAAACTATCTTCTGG[ATATATATATATAT]ACATATATATTTTTGCTGTTACCTTCCCAA	TGATGCATGTTTCCATCTACAAG	60.011	TTGGGAAGGTAACAGCAAAAATA	59.892	140
CL2056.Contig2_All_1285_2	ATATATATATATAT	AT(2*7)	1950	14	TGATGCATGTTTCCATCTACAAGACTGGTTGCCTGTCTGCCTGGTCTACAATGCTGTATAAATATGAAAATCATTTGATAAGAAACTATCTTCTGG[ATATATATATATAT]ACATATATATTTTTGCTGTTACCTTCCCAAACATGAGTAATGAG	TGATGCATGTTTCCATCTACAAG	60.011	CTCATTACTCATGTTTGGGAAGG	59.879	154
CL2056.Contig2_All_1285_3	ATATATATATATAT	AT(2*7)	1950	14	TGATGCATGTTTCCATCTACAAGACTGGTTGCCTGTCTGCCTGGTCTACAATGCTGTATAAATATGAAAATCATTTGATAAGAAACTATCTTCTGG[ATATATATATATAT]ACATATATATTTTTGCTGTTACCTTCCCAAACATGAGTAATGA	TGATGCATGTTTCCATCTACAAG	60.011	TCATTACTCATGTTTGGGAAGGT	59.755	153
CL2056.Contig2_All_1285_4	ATATATATATATAT	AT(2*7)	1950	14	TTTCCATCTACAAGACTGGTTGCCTGTCTGCCTGGTCTACAATGCTGTATAAATATGAAAATCATTTGATAAGAAACTATCTTCTGG[ATATATATATATAT]ACATATATATTTTTGCTGTTACCTTCCCAA	TTTCCATCTACAAGACTGGTTGC	60.528	TTGGGAAGGTAACAGCAAAAATA	59.892	131
CL2056.Contig2_All_1285_5	ATATATATATATAT	AT(2*7)	1950	14	TTTCCATCTACAAGACTGGTTGCCTGTCTGCCTGGTCTACAATGCTGTATAAATATGAAAATCATTTGATAAGAAACTATCTTCTGG[ATATATATATATAT]ACATATATATTTTTGCTGTTACCTTCCCAAACATGAGTAATGAG	TTTCCATCTACAAGACTGGTTGC	60.528	CTCATTACTCATGTTTGGGAAGG	59.879	145
CL2062.Contig1_All_1288_1	ATAATAATAATAATAATAATA	ATA(3*7)	803	21	CCTAAGACCACAAAACATCCAAATGAAACATTATAAAACTTTTAAAGAAACTCGGTAGACTAAATCCTACTACTGGACCAT[ATAATAATAATAATAATAATA]ATGACAACACCAGGTACTTGACTTT	CCTAAGACCACAAAACATCCAAA	60.255	AAAGTCAAGTACCTGGTGTTGTCA	60	127
CL2062.Contig1_All_1288_2	ATAATAATAATAATAATAATA	ATA(3*7)	803	21	ACTGCCTAAGACCACAAAACATCCAAATGAAACATTATAAAACTTTTAAAGAAACTCGGTAGACTAAATCCTACTACTGGACCAT[ATAATAATAATAATAATAATA]ATGACAACACCAGGTACTTGACTTT	ACTGCCTAAGACCACAAAACATC	59.578	AAAGTCAAGTACCTGGTGTTGTCA	60	131
CL2062.Contig1_All_1288_3	ATAATAATAATAATAATAATA	ATA(3*7)	803	21	CACTGCCTAAGACCACAAAACATCCAAATGAAACATTATAAAACTTTTAAAGAAACTCGGTAGACTAAATCCTACTACTGGACCAT[ATAATAATAATAATAATAATA]ATGACAACACCAGGTACTTGACTTT	CACTGCCTAAGACCACAAAACAT	60.45	AAAGTCAAGTACCTGGTGTTGTCA	60	132
CL2062.Contig1_All_1288_4	ATAATAATAATAATAATAATA	ATA(3*7)	803	21	CCTAAGACCACAAAACATCCAAATGAAACATTATAAAACTTTTAAAGAAACTCGGTAGACTAAATCCTACTACTGGACCAT[ATAATAATAATAATAATAATA]ATGACAACACCAGGTACTTGACTT	CCTAAGACCACAAAACATCCAAA	60.255	AAGTCAAGTACCTGGTGTTGTCA	58.688	126
CL2062.Contig1_All_1288_5	ATAATAATAATAATAATAATA	ATA(3*7)	803	21	ACCACAAAACATCCAAATGAAACATTATAAAACTTTTAAAGAAACTCGGTAGACTAAATCCTACTACTGGACCAT[ATAATAATAATAATAATAATA]ATGACAACACCAGGTACTTGACTTTTGAGA	ACCACAAAACATCCAAATGAAAC	60.014	TCTCAAAAGTCAAGTACCTGGTG	58.432	126
CL2063.Contig1_All_1289_1	AATAATAATAATAAT	AAT(3*5)	2170	15	CACTTCCCTTGCTTGTCATAGTCTGGATGACCTGGGAACCCCAACCCATATCAGC[AATAATAATAATAAT]ACACCCCAACAGTCCCACCATAACCACCACCACCAACCCTACAGACCGAGAAATGACTCCCAGGATAGGTGCGGATGATACATTGT	CACTTCCCTTGCTTGTCATAGTC	60.178	ACAATGTATCATCCGCACCTATC	60.116	156
CL2063.Contig1_All_1289_2	AATAATAATAATAAT	AAT(3*5)	2170	15	CTTCCCTTGCTTGTCATAGTCTGGATGACCTGGGAACCCCAACCCATATCAGC[AATAATAATAATAAT]ACACCCCAACAGTCCCACCATAACCACCACCACCAACCCTACAGACCGAGAAATGACTCCCAGGATAGGTGCGGATGATACATTGT	CTTCCCTTGCTTGTCATAGTCTG	60.301	ACAATGTATCATCCGCACCTATC	60.116	154
CL2063.Contig1_All_1289_3	AATAATAATAATAAT	AAT(3*5)	2170	15	GCTTGTCATAGTCTGGATGACCTGGGAACCCCAACCCATATCAGC[AATAATAATAATAAT]ACACCCCAACAGTCCCACCATAACCACCACCACCAACCCTACAGACCGAGAAATGACTCCCAGGATAGGTGCGGATGATACATTGT	GCTTGTCATAGTCTGGATGACCT	59.657	ACAATGTATCATCCGCACCTATC	60.116	146
CL2063.Contig1_All_1289_4	AATAATAATAATAAT	AAT(3*5)	2170	15	CACTTCCCTTGCTTGTCATAGTCTGGATGACCTGGGAACCCCAACCCATATCAGC[AATAATAATAATAAT]ACACCCCAACAGTCCCACCATAACCACCACCACCAACCCTACAGACCGAGAAATGACTCCCAGGATAGGTGCGGATGATACATTGTT	CACTTCCCTTGCTTGTCATAGTC	60.178	AACAATGTATCATCCGCACCTAT	59.648	157
CL2063.Contig1_All_1289_5	AATAATAATAATAAT	AAT(3*5)	2170	15	CACTTCCCTTGCTTGTCATAGTCTGGATGACCTGGGAACCCCAACCCATATCAGC[AATAATAATAATAAT]ACACCCCAACAGTCCCACCATAACCACCACCACCAACCCTACAGACCGAGAAATGACT	CACTTCCCTTGCTTGTCATAGTC	60.178	AGTCATTTCTCGGTCTGTAGGGT	60.414	128
CL2081.Contig3_All_1299_1	CCTTCCTTCCTTCCTTCCTT	CCTT(4*5)	2823	20	TATGTCCTGTTCCTCTTGTCCTCTTATCCTCGTCCCCCTCC[CCTTCCTTCCTTCCTTCCTT]CCCTCCTCCCTTCCTTCGTGCCCTCCTTCCTTCCTTCGTTACCATTCT	TATGTCCTGTTCCTCTTGTCCTC	59.63	AGAATGGTAACGAAGGAAGGAAG	60.011	109
CL2081.Contig3_All_1299_2	CCTTCCTTCCTTCCTTCCTT	CCTT(4*5)	2823	20	TTTATGTCCTGTTCCTCTTGTCCTCTTATCCTCGTCCCCCTCC[CCTTCCTTCCTTCCTTCCTT]CCCTCCTCCCTTCCTTCGTGCCCTCCTTCCTTCCTTCGTTACCATTCT	TTTATGTCCTGTTCCTCTTGTCC	59.513	AGAATGGTAACGAAGGAAGGAAG	60.011	111
CL2081.Contig3_All_1299_3	CCTTCCTTCCTTCCTTCCTT	CCTT(4*5)	2823	20	ATGTCCTGTTCCTCTTGTCCTCTTATCCTCGTCCCCCTCC[CCTTCCTTCCTTCCTTCCTT]CCCTCCTCCCTTCCTTCGTGCCCTCCTTCCTTCCTTCGTTACCATTCT	ATGTCCTGTTCCTCTTGTCCTCT	60.537	AGAATGGTAACGAAGGAAGGAAG	60.011	108
CL2081.Contig3_All_1299_4	CCTTCCTTCCTTCCTTCCTT	CCTT(4*5)	2823	20	CTCTTGTCCTCTTATCCTCGTCCCCCTCC[CCTTCCTTCCTTCCTTCCTT]CCCTCCTCCCTTCCTTCGTGCCCTCCTTCCTTCCTTCGTTACCATTCT	CTCTTGTCCTCTTATCCTCGTCC	60.611	AGAATGGTAACGAAGGAAGGAAG	60.011	97
CL2081.Contig3_All_1299_5	CCTTCCTTCCTTCCTTCCTT	CCTT(4*5)	2823	20	TATGTCCTGTTCCTCTTGTCCTCTTATCCTCGTCCCCCTCC[CCTTCCTTCCTTCCTTCCTT]CCCTCCTCCCTTCCTTCGTGCCCTCCTTCCTTCCTTCGTTACCATTCTT	TATGTCCTGTTCCTCTTGTCCTC	59.63	AAGAATGGTAACGAAGGAAGGAA	60.339	110
CL2102.Contig5_All_1304_1	TCTCTCTCTCTCTCTC	TC(2*8)	5009	16	GGTCAACTTAAATCTGCACTGCTG[TCTCTCTCTCTCTCTC]TTTTGTTCATTCTTGGTGATGCAAACTTAGTTTTTAACTGAGCTAAATGCAAAGTTGATTTACCCTTACAGATTTGTGTAACTGATATCTTTTTCATGATCTCATTATGCCA	GGTCAACTTAAATCTGCACTGCT	59.839	TGGCATAATGAGATCATGAAAAA	59.446	152
CL2102.Contig5_All_1304_2	TCTCTCTCTCTCTCTC	TC(2*8)	5009	16	GCACTTCCTCTGAACTTACTGCTTAGATCACATTACAATTGGTTAAAGTGAGTAAATGACGATGATAACATTTACTGCCTTATATTTTGGTCAACTTAAATCTGCACTGCTG[TCTCTCTCTCTCTCTC]TTTTGTTCATTCTTGGTGATGCAAACTTA	GCACTTCCTCTGAACTTACTGCT	59.248	TAAGTTTGCATCACCAAGAATGA	59.639	157
CL2102.Contig5_All_1304_3	TCTCTCTCTCTCTCTC	TC(2*8)	5009	16	AGCACTTCCTCTGAACTTACTGCTTAGATCACATTACAATTGGTTAAAGTGAGTAAATGACGATGATAACATTTACTGCCTTATATTTTGGTCAACTTAAATCTGCACTGCTG[TCTCTCTCTCTCTCTC]TTTTGTTCATTCTTGGTGATGCAAACTTA	AGCACTTCCTCTGAACTTACTGC	59.248	TAAGTTTGCATCACCAAGAATGA	59.639	158
CL2102.Contig5_All_1304_4	TCTCTCTCTCTCTCTC	TC(2*8)	5009	16	GCACTTCCTCTGAACTTACTGCTTAGATCACATTACAATTGGTTAAAGTGAGTAAATGACGATGATAACATTTACTGCCTTATATTTTGGTCAACTTAAATCTGCACTGCTG[TCTCTCTCTCTCTCTC]TTTTGTTCATTCTTGGTGATGCAAACT	GCACTTCCTCTGAACTTACTGCT	59.248	AGTTTGCATCACCAAGAATGAAC	60.407	155
CL2102.Contig5_All_1304_5	TCTCTCTCTCTCTCTC	TC(2*8)	5009	16	AGCACTTCCTCTGAACTTACTGCTTAGATCACATTACAATTGGTTAAAGTGAGTAAATGACGATGATAACATTTACTGCCTTATATTTTGGTCAACTTAAATCTGCACTGCTG[TCTCTCTCTCTCTCTC]TTTTGTTCATTCTTGGTGATGCAAACT	AGCACTTCCTCTGAACTTACTGC	59.248	AGTTTGCATCACCAAGAATGAAC	60.407	156
CL2117.Contig2_All_1305_1	ATTATTATTATTATT	ATT(3*5)	893	15	CCTACCCTTCTCTGAGCATCAATTATACTTATAGTTATTATTATTGTC[ATTATTATTATTATT]GTCATTATAATTATTATTATCATCATTATTAATTATTGTGATTATAATTATTATCATTGTGTACATTTGCTCACAGTGGCATAC	CCTACCCTTCTCTGAGCATCAAT	60.969	GTATGCCACTGTGAGCAAATGTA	60.074	147
CL2117.Contig2_All_1305_2	ATTATTATTATTATT	ATT(3*5)	893	15	CCTACCCTTCTCTGAGCATCAATTATACTTATAGTTATTATTATTGTC[ATTATTATTATTATT]GTCATTATAATTATTATTATCATCATTATTAATTATTGTGATTATAATTATTATCATTGTGTACATTTGCTCACAGTGGCATAC	CCTACCCTTCTCTGAGCATCAA	60.753	GTATGCCACTGTGAGCAAATGTA	60.074	147
CL2117.Contig2_All_1305_3	ATTATTATTATTATT	ATT(3*5)	893	15	CCTACCCTTCTCTGAGCATCAATTATACTTATAGTTATTATTATTGTC[ATTATTATTATTATT]GTCATTATAATTATTATTATCATCATTATTAATTATTGTGATTATAATTATTATCATTGTGTACATTTGCTCACAGTGGCATAC	CCTACCCTTCTCTGAGCATCAAT	60.969	GTATGCCACTGTGAGCAAATGT	60.067	147
CL2117.Contig2_All_1305_4	ATTATTATTATTATT	ATT(3*5)	893	15	TACCCTTCTCTGAGCATCAATTATACTTATAGTTATTATTATTGTC[ATTATTATTATTATT]GTCATTATAATTATTATTATCATCATTATTAATTATTGTGATTATAATTATTATCATTGTGTACATTTGCTCACAGTGGCATAC	TACCCTTCTCTGAGCATCAATTA	58.039	GTATGCCACTGTGAGCAAATGTA	60.074	145
CL2117.Contig2_All_1305_5	ATTATTATTATTATT	ATT(3*5)	893	15	CTACCCTTCTCTGAGCATCAATTATACTTATAGTTATTATTATTGTC[ATTATTATTATTATT]GTCATTATAATTATTATTATCATCATTATTAATTATTGTGATTATAATTATTATCATTGTGTACATTTGCTCACAGTGGCATAC	CTACCCTTCTCTGAGCATCAATTA	58.973	GTATGCCACTGTGAGCAAATGTA	60.074	146
CL2118.Contig3_All_1306_1	AGTGAAGTGAAGTGAAGTGA	AGTGA(5*4)	4360	20	GCCCTACTCACCTATCAGAACCTATGTAATGCCTCATCTTGGAGAGGATAGGCCCCCTCGAGAAGGACGCTGTGGCATTTTACTGC[AGTGAAGTGAAGTGAAGTGA]AGTGTAGTGATAGTGGTCGTAACCGTGAAAA	GCCCTACTCACCTATCAGAACCT	60.035	TTTTCACGGTTACGACCACTATC	60.282	137
CL2118.Contig3_All_1306_2	AGTGAAGTGAAGTGAAGTGA	AGTGA(5*4)	4360	20	AGCCCTACTCACCTATCAGAACCTATGTAATGCCTCATCTTGGAGAGGATAGGCCCCCTCGAGAAGGACGCTGTGGCATTTTACTGC[AGTGAAGTGAAGTGAAGTGA]AGTGTAGTGATAGTGGTCGTAACCGTGAAAA	AGCCCTACTCACCTATCAGAACC	60.035	TTTTCACGGTTACGACCACTATC	60.282	138
CL2118.Contig3_All_1306_3	AGTGAAGTGAAGTGAAGTGA	AGTGA(5*4)	4360	20	GCCCTACTCACCTATCAGAACCTATGTAATGCCTCATCTTGGAGAGGATAGGCCCCCTCGAGAAGGACGCTGTGGCATTTTACTGC[AGTGAAGTGAAGTGAAGTGA]AGTGTAGTGATAGTGGTCGTAACCGTGAAAACAGAAAACAGGTCGTT	GCCCTACTCACCTATCAGAACCT	60.035	AACGACCTGTTTTCTGTTTTCAC	59.595	153
CL2118.Contig3_All_1306_4	AGTGAAGTGAAGTGAAGTGA	AGTGA(5*4)	4360	20	AGCCCTACTCACCTATCAGAACCTATGTAATGCCTCATCTTGGAGAGGATAGGCCCCCTCGAGAAGGACGCTGTGGCATTTTACTGC[AGTGAAGTGAAGTGAAGTGA]AGTGTAGTGATAGTGGTCGTAACCGTGAAAACAGAAAACAGGTCGTT	AGCCCTACTCACCTATCAGAACC	60.035	AACGACCTGTTTTCTGTTTTCAC	59.595	154
CL2118.Contig3_All_1306_5	AGTGAAGTGAAGTGAAGTGA	AGTGA(5*4)	4360	20	GCCCTACTCACCTATCAGAACCTATGTAATGCCTCATCTTGGAGAGGATAGGCCCCCTCGAGAAGGACGCTGTGGCATTTTACTGC[AGTGAAGTGAAGTGAAGTGA]AGTGTAGTGATAGTGGTCGTAACCGTGAAAACAGAAAACAGG	GCCCTACTCACCTATCAGAACCT	60.035	CCTGTTTTCTGTTTTCACGGTTA	60.412	148
CL2131.Contig2_All_1317_1	TCCTCCTCCTCCTCC	TCC(3*5)	1668	15	TCATACTTCTCCAGCTCTGCTTCTTCAGGGTCTCACACTTCTTATCCTACTTCTACATCT[TCCTCCTCCTCCTCC]TCTTCTGCAGTCACCATCATCTTCCATTTGTT	TCATACTTCTCCAGCTCTGCTTC	60.165	AACAAATGGAAGATGATGGTGAC	60.11	107
CL2131.Contig2_All_1317_2	TCCTCCTCCTCCTCC	TCC(3*5)	1668	15	TCATACTTCTCCAGCTCTGCTTCTTCAGGGTCTCACACTTCTTATCCTACTTCTACATCT[TCCTCCTCCTCCTCC]TCTTCTGCAGTCACCATCATCTTCCATTTGTTGAC	TCATACTTCTCCAGCTCTGCTTC	60.165	GTCAACAAATGGAAGATGATGGT	60.11	110
CL2131.Contig2_All_1317_3	TCCTCCTCCTCCTCC	TCC(3*5)	1668	15	TCTTCATACTTCTCCAGCTCTGCTTCTTCAGGGTCTCACACTTCTTATCCTACTTCTACATCT[TCCTCCTCCTCCTCC]TCTTCTGCAGTCACCATCATCTTCCATTTGTTGAC	TCTTCATACTTCTCCAGCTCTGC	60.165	GTCAACAAATGGAAGATGATGGT	60.11	113
CL2131.Contig2_All_1317_4	TCCTCCTCCTCCTCC	TCC(3*5)	1668	15	TCCTCGGGTTATTCATCTTCATACTTCTCCAGCTCTGCTTCTTCAGGGTCTCACACTTCTTATCCTACTTCTACATCT[TCCTCCTCCTCCTCC]TCTTCTGCAGTCACCATCATCTTCCATTTGTTGAC	TCCTCGGGTTATTCATCTTCATA	59.816	GTCAACAAATGGAAGATGATGGT	60.11	128
CL2131.Contig2_All_1317_5	TCCTCCTCCTCCTCC	TCC(3*5)	1668	15	ATTTCTTCCTCGGGTTATTCATCTTCATACTTCTCCAGCTCTGCTTCTTCAGGGTCTCACACTTCTTATCCTACTTCTACATCT[TCCTCCTCCTCCTCC]TCTTCTGCAGTCACCATCATCTTCCATTTGTT	ATTTCTTCCTCGGGTTATTCATC	59.71	AACAAATGGAAGATGATGGTGAC	60.11	131
CL2131.Contig3_All_1318_1	GAGGAGGAGGAGGAG	GAG(3*5)	264	15	AACAAATGGAAGATGATGGTGACTGCAGAA[GAGGAGGAGGAGGAG]GAAGATGTAGAAGTAGGATAAGAAGTGTGAGACCCTGAAGAAGCAGAGCTGGAGAAGTATGA	AACAAATGGAAGATGATGGTGAC	60.11	TCATACTTCTCCAGCTCTGCTTC	60.165	107
CL2131.Contig3_All_1318_2	GAGGAGGAGGAGGAG	GAG(3*5)	264	15	GTCAACAAATGGAAGATGATGGTGACTGCAGAA[GAGGAGGAGGAGGAG]GAAGATGTAGAAGTAGGATAAGAAGTGTGAGACCCTGAAGAAGCAGAGCTGGAGAAGTATGA	GTCAACAAATGGAAGATGATGGT	60.11	TCATACTTCTCCAGCTCTGCTTC	60.165	110
CL2131.Contig3_All_1318_3	GAGGAGGAGGAGGAG	GAG(3*5)	264	15	GTCAACAAATGGAAGATGATGGTGACTGCAGAA[GAGGAGGAGGAGGAG]GAAGATGTAGAAGTAGGATAAGAAGTGTGAGACCCTGAAGAAGCAGAGCTGGAGAAGTATGAAGA	GTCAACAAATGGAAGATGATGGT	60.11	TCTTCATACTTCTCCAGCTCTGC	60.165	113
CL2131.Contig3_All_1318_4	GAGGAGGAGGAGGAG	GAG(3*5)	264	15	GTCAACAAATGGAAGATGATGGTGACTGCAGAA[GAGGAGGAGGAGGAG]GAAGATGTAGAAGTAGGATAAGAAGTGTGAGACCCTGAAGAAGCAGAGCTGGAGAAGTATGAAGATGAATAACCCGAGGA	GTCAACAAATGGAAGATGATGGT	60.11	TCCTCGGGTTATTCATCTTCATA	59.816	128
CL2131.Contig3_All_1318_5	GAGGAGGAGGAGGAG	GAG(3*5)	264	15	AACAAATGGAAGATGATGGTGACTGCAGAA[GAGGAGGAGGAGGAG]GAAGATGTAGAAGTAGGATAAGAAGTGTGAGACCCTGAAGAAGCAGAGCTGGAGAAGTATGAAGATGAATAACCCGAGGAAGAAAT	AACAAATGGAAGATGATGGTGAC	60.11	ATTTCTTCCTCGGGTTATTCATC	59.71	131
CL2132.Contig2_All_1321_1	GGAGGAGGAGGAGGA	GGA(3*5)	2936	15	AGCTCCACTTGAAGGGTGTAGTACACCT[GGAGGAGGAGGAGGA]GGTAGAGAGGTCACTGTGCCACCAGGAACAAGCAATGATTGGGTACTTAATCCACTACCTGGACAACTGTATGCA	AGCTCCACTTGAAGGGTGTAGTA	59.354	TGCATACAGTTGTCCAGGTAGTG	60.103	118
CL2132.Contig2_All_1321_2	GGAGGAGGAGGAGGA	GGA(3*5)	2936	15	TAGCTCCACTTGAAGGGTGTAGTACACCT[GGAGGAGGAGGAGGA]GGTAGAGAGGTCACTGTGCCACCAGGAACAAGCAATGATTGGGTACTTAATCCACTACCTGGACAACTGTATGCA	TAGCTCCACTTGAAGGGTGTAGT	59.354	TGCATACAGTTGTCCAGGTAGTG	60.103	119
CL2132.Contig2_All_1321_3	GGAGGAGGAGGAGGA	GGA(3*5)	2936	15	GTAGCTCCACTTGAAGGGTGTAGTACACCT[GGAGGAGGAGGAGGA]GGTAGAGAGGTCACTGTGCCACCAGGAACAAGCAATGATTGGGTACTTAATCCACTACCTGGACAACTGTATGCA	GTAGCTCCACTTGAAGGGTGTAG	59.354	TGCATACAGTTGTCCAGGTAGTG	60.103	120
CL2132.Contig2_All_1321_4	GGAGGAGGAGGAGGA	GGA(3*5)	2936	15	AGCTCCACTTGAAGGGTGTAGTACACCT[GGAGGAGGAGGAGGA]GGTAGAGAGGTCACTGTGCCACCAGGAACAAGCAATGATTGGGTACTTAATCCACTACCTGGACAACTGTATGCACTATCAACCCCATGGTTTAGCT	AGCTCCACTTGAAGGGTGTAGTA	59.354	AGCTAAACCATGGGGTTGATAGT	60.14	140
CL2132.Contig2_All_1321_5	GGAGGAGGAGGAGGA	GGA(3*5)	2936	15	TAGCTCCACTTGAAGGGTGTAGTACACCT[GGAGGAGGAGGAGGA]GGTAGAGAGGTCACTGTGCCACCAGGAACAAGCAATGATTGGGTACTTAATCCACTACCTGGACAACTGTATGCACTATCAACCCCATGGTTTAGCT	TAGCTCCACTTGAAGGGTGTAGT	59.354	AGCTAAACCATGGGGTTGATAGT	60.14	141
CL2132.Contig2_All_1322_5	TGCTGCTGCTGCTGC	TGC(3*5)	3714	15	ATGGATGTTCCATTGCTACAGACAGTGCCAATAACAGAACTGCTGTTGCATGTGCTGGTCCCCG[TGCTGCTGCTGCTGC]TGTGGGGGGGACGACTGCTGCTGCTGTGGGTGCTGCTGGTGATGGTG	ATGGATGTTCCATTGCTACAGAC	60.263	CACCATCACCAGCAGCAC	59.811	126
CL2142.Contig1_All_1330_1	TTTCTTTTCTTTTCTTTTCT	TTTCT(5*4)	685	20	ATTTTGGGCGAATTAGAATTTTTTTCCTTTTATTTTTTCC[TTTCTTTTCTTTTCTTTTCT]TTTTTTCCTGTCTAGTGAATGTTTAAATTTGTTTTGAGACAAAATTATCTTCTGAAGAAACTGGAAAGTCTCAAA	ATTTTGGGCGAATTAGAATTTTT	59.324	TTTGAGACTTTCCAGTTTCTTCA	58.162	135
CL2142.Contig1_All_1330_2	TTTCTTTTCTTTTCTTTTCT	TTTCT(5*4)	685	20	ATTTTGGGCGAATTAGAATTTTTTTCCTTTTATTTTTTCC[TTTCTTTTCTTTTCTTTTCT]TTTTTTCCTGTCTAGTGAATGTTTAAATTTGTTTTGAGACAAAATTATCTTCTGAAGAAACTGGAAAGTCTCAAA	ATTTTGGGCGAATTAGAATTTTT	59.324	TTTGAGACTTTCCAGTTTCTTCAG	59.107	135
CL2142.Contig1_All_1330_3	TTTCTTTTCTTTTCTTTTCT	TTTCT(5*4)	685	20	ATTTTGGGCGAATTAGAATTTTTTTCCTTTTATTTTTTCC[TTTCTTTTCTTTTCTTTTCT]TTTTTTCCTGTCTAGTGAATGTTTAAATTTGTTTTGAGACAAAATTATCTTCTGAAGAAACTGGAAAGTCTCAA	ATTTTGGGCGAATTAGAATTTTT	59.324	TTGAGACTTTCCAGTTTCTTCAG	57.793	134
CL2142.Contig1_All_1330_4	TTTCTTTTCTTTTCTTTTCT	TTTCT(5*4)	685	20	ATTTTGGGCGAATTAGAATTTTTTTCCTTTTATTTTTTCC[TTTCTTTTCTTTTCTTTTCT]TTTTTTCCTGTCTAGTGAATGTTTAAATTTGTTTTGAGACAAAATTATCTTCTGAAGAAACTGGAAAGTCTCAAAT	ATTTTGGGCGAATTAGAATTTTT	59.324	ATTTGAGACTTTCCAGTTTCTTCA	58.5	136
CL2142.Contig1_All_1330_5	TTTCTTTTCTTTTCTTTTCT	TTTCT(5*4)	685	20	TATCGTTTAGCCCTTGTGTCCTTTGGATTTTGGGCGAATTAGAATTTTTTTCCTTTTATTTTTTCC[TTTCTTTTCTTTTCTTTTCT]TTTTTTCCTGTCTAGTGAATGTTTAAATTTGTTTTGAGACAAAATTATCTTCTGAAGAAACTGGAAAGTCTCAA	TATCGTTTAGCCCTTGTGTCCT	60.021	TTGAGACTTTCCAGTTTCTTCAG	57.793	160
CL2197.Contig2_All_1353_1	TATATATATATATATATA	TA(2*9)	235	18	TGTTAGTCTGTTTCATGGTTTGGTATAGATATTTGGATCAACCACTTAGAACATAGCTTCATGTTATGTATATT[TATATATATATATATATA]TCTTTTTTTTGTCAGTTTACCATGAAAACGTG	TGTTAGTCTGTTTCATGGTTTGG	59.051	CACGTTTTCATGGTAAACTGACA	59.949	124
CL2197.Contig2_All_1353_2	TATATATATATATATATA	TA(2*9)	235	18	CTGTTAGTCTGTTTCATGGTTTGGTATAGATATTTGGATCAACCACTTAGAACATAGCTTCATGTTATGTATATT[TATATATATATATATATA]TCTTTTTTTTGTCAGTTTACCATGAAAACGTG	CTGTTAGTCTGTTTCATGGTTTGG	59.962	CACGTTTTCATGGTAAACTGACA	59.949	125
CL2197.Contig2_All_1353_3	TATATATATATATATATA	TA(2*9)	235	18	TTGTGGATGAGCTGTTAGTCTGTTTCATGGTTTGGTATAGATATTTGGATCAACCACTTAGAACATAGCTTCATGTTATGTATATT[TATATATATATATATATA]TCTTTTTTTTGTCAGTTTACCATGAAAACGTG	TTGTGGATGAGCTGTTAGTCTGT	58.925	CACGTTTTCATGGTAAACTGACA	59.949	136
CL2197.Contig2_All_1353_4	TATATATATATATATATA	TA(2*9)	235	18	GCTGTTAGTCTGTTTCATGGTTTGGTATAGATATTTGGATCAACCACTTAGAACATAGCTTCATGTTATGTATATT[TATATATATATATATATA]TCTTTTTTTTGTCAGTTTACCATGAAAACGTG	GCTGTTAGTCTGTTTCATGGTTTG	60.095	CACGTTTTCATGGTAAACTGACA	59.949	126
CL2197.Contig2_All_1353_5	TATATATATATATATATA	TA(2*9)	235	18	TGTTAGTCTGTTTCATGGTTTGGTATAGATATTTGGATCAACCACTTAGAACATAGCTTCATGTTATGTATATT[TATATATATATATATATA]TCTTTTTTTTGTCAGTTTACCATGAAAACGTG	TGTTAGTCTGTTTCATGGTTTGGT	59.84	CACGTTTTCATGGTAAACTGACA	59.949	124
CL2197.Contig2_All_1354_1	ATCATCATCATCATC	ATC(3*5)	658	15	AACAAATAAGGCTGAAGTCCCATATTGCACAGTGCTGAATTCATGGTGGAAAGTAAGTTTTAATTATAAAATAATGCCCTAATTATGCTTAACCTAAGAGAAGCATTTG[ATCATCATCATCATC]CAACAACACCATAGAAATGCTCCTCT	AACAAATAAGGCTGAAGTCCCAT	60.243	AGAGGAGCATTTCTATGGTGTTG	59.666	150
CL2197.Contig2_All_1354_2	ATCATCATCATCATC	ATC(3*5)	658	15	GCTGAATTCATGGTGGAAAGTAAGTTTTAATTATAAAATAATGCCCTAATTATGCTTAACCTAAGAGAAGCATTTG[ATCATCATCATCATC]CAACAACACCATAGAAATGCTCCTCT	GCTGAATTCATGGTGGAAAGTAA	60.358	AGAGGAGCATTTCTATGGTGTTG	59.666	117
CL2197.Contig2_All_1354_3	ATCATCATCATCATC	ATC(3*5)	658	15	AACAAATAAGGCTGAAGTCCCATATTGCACAGTGCTGAATTCATGGTGGAAAGTAAGTTTTAATTATAAAATAATGCCCTAATTATGCTTAACCTAAGAGAAGCATTTG[ATCATCATCATCATC]CAACAACACCATAGAAATGCTCCTC	AACAAATAAGGCTGAAGTCCCAT	60.243	GAGGAGCATTTCTATGGTGTTGT	59.539	149
CL2197.Contig2_All_1354_4	ATCATCATCATCATC	ATC(3*5)	658	15	GCTGAATTCATGGTGGAAAGTAAGTTTTAATTATAAAATAATGCCCTAATTATGCTTAACCTAAGAGAAGCATTTG[ATCATCATCATCATC]CAACAACACCATAGAAATGCTCCTC	GCTGAATTCATGGTGGAAAGTAA	60.358	GAGGAGCATTTCTATGGTGTTGT	59.539	116
CL2197.Contig2_All_1354_5	ATCATCATCATCATC	ATC(3*5)	658	15	ATAAGGCTGAAGTCCCATATTGCACAGTGCTGAATTCATGGTGGAAAGTAAGTTTTAATTATAAAATAATGCCCTAATTATGCTTAACCTAAGAGAAGCATTTG[ATCATCATCATCATC]CAACAACACCATAGAAATGCTCCTCT	ATAAGGCTGAAGTCCCATATTGC	60.679	AGAGGAGCATTTCTATGGTGTTG	59.666	145
CL2198.Contig2_All_1355_1	TTATTATTATTATTA	TTA(3*5)	1524	15	GGACAAGGAAATCTTGGAGAAGTTGAAAGAGATTCCCCTCTAAGGAGGAATTGCTTTTGGTATTTTTT[TTATTATTATTATTA]TCTTTTGTTTTATATTTTTTTCTTTCTCTTTTTGAACAATTAGAAAGACACTCCAGAAGGACCACT	GGACAAGGAAATCTTGGAGAAGT	59.995	AGTGGTCCTTCTGGAGTGTCTTT	60.568	149
CL2198.Contig2_All_1355_2	TTATTATTATTATTA	TTA(3*5)	1524	15	GGAGGAATTGCTTTTGGTATTTTTT[TTATTATTATTATTA]TCTTTTGTTTTATATTTTTTTCTTTCTCTTTTTGAACAATTAGAAAGACACTCCAGAAGGACCACT	GGAGGAATTGCTTTTGGTATTTT	59.755	AGTGGTCCTTCTGGAGTGTCTTT	60.568	106
CL2198.Contig2_All_1355_3	TTATTATTATTATTA	TTA(3*5)	1524	15	CAAGGAAATCTTGGAGAAGTTGAAAGAGATTCCCCTCTAAGGAGGAATTGCTTTTGGTATTTTTT[TTATTATTATTATTA]TCTTTTGTTTTATATTTTTTTCTTTCTCTTTTTGAACAATTAGAAAGACACTCCAGAAGGACCACT	CAAGGAAATCTTGGAGAAGTTGA	59.749	AGTGGTCCTTCTGGAGTGTCTTT	60.568	146
CL2198.Contig2_All_1355_4	TTATTATTATTATTA	TTA(3*5)	1524	15	AAGGACAAGGAAATCTTGGAGAAGTTGAAAGAGATTCCCCTCTAAGGAGGAATTGCTTTTGGTATTTTTT[TTATTATTATTATTA]TCTTTTGTTTTATATTTTTTTCTTTCTCTTTTTGAACAATTAGAAAGACACTCCAGAAGGACCACT	AAGGACAAGGAAATCTTGGAGAA	60.452	AGTGGTCCTTCTGGAGTGTCTTT	60.568	151
CL2198.Contig2_All_1355_5	TTATTATTATTATTA	TTA(3*5)	1524	15	TCTAAGGAGGAATTGCTTTTGGTATTTTTT[TTATTATTATTATTA]TCTTTTGTTTTATATTTTTTTCTTTCTCTTTTTGAACAATTAGAAAGACACTCCAGAAGGACCACT	TCTAAGGAGGAATTGCTTTTGGT	60.459	AGTGGTCCTTCTGGAGTGTCTTT	60.568	111
CL2216.Contig9_All_1364_1	GCTGCTGCTGCTGCT	GCT(3*5)	6707	15	CTGTTGTTGTTGATGCTGCTGGTGCGGCGAGCGAG[GCTGCTGCTGCTGCT]GCGGCTGAGGAGGAGGGGTTGGCAAGCGTCCACTTCCCTCATGGCCCGTCCCCACCGCCTCCTGTGTGTCGCTT	CTGTTGTTGTTGATGCTGCTG	60.501	AAGCGACACACAGGAGGC	59.988	124
CL2216.Contig9_All_1364_2	GCTGCTGCTGCTGCT	GCT(3*5)	6707	15	CAGCTGTTGTTGTTGATGCTGCTGGTGCGGCGAGCGAG[GCTGCTGCTGCTGCT]GCGGCTGAGGAGGAGGGGTTGGCAAGCGTCCACTTCCCTCATGGCCCGTCCCCACCGCCTCCTGTGTGTCGCTT	CAGCTGTTGTTGTTGATGCTG	60.501	AAGCGACACACAGGAGGC	59.988	127
CL2216.Contig9_All_1364_3	GCTGCTGCTGCTGCT	GCT(3*5)	6707	15	CTGCAGCTGTTGTTGTTGATGCTGCTGGTGCGGCGAGCGAG[GCTGCTGCTGCTGCT]GCGGCTGAGGAGGAGGGGTTGGCAAGCGTCCACTTCCCTCATGGCCCGTCCCCACCGCCTCCTGTGTGTCGCTT	CTGCAGCTGTTGTTGTTGATG	60.501	AAGCGACACACAGGAGGC	59.988	130
CL2216.Contig9_All_1364_4	GCTGCTGCTGCTGCT	GCT(3*5)	6707	15	CTGTTGTTGTTGATGCTGCTGGTGCGGCGAGCGAG[GCTGCTGCTGCTGCT]GCGGCTGAGGAGGAGGGGTTGGCAAGCGTCCACTTCCCTCATGGCCCGTCCCCACCGCCTCCTGTGTGTCGCTTCT	CTGTTGTTGTTGATGCTGCTG	60.501	AGAAGCGACACACAGGAGG	58.98	126
CL2216.Contig9_All_1364_5	GCTGCTGCTGCTGCT	GCT(3*5)	6707	15	CTGCAGCTGTTGTTGTTGATGCTGCTGGTGCGGCGAGCGAG[GCTGCTGCTGCTGCT]GCGGCTGAGGAGGAGGGGTTGGCAAGCGTCCACTTCCCTCATGGCCCGTCCCCACCGCCTCCTGTGTGTCGCTTCT	CTGCAGCTGTTGTTGTTGATG	60.501	AGAAGCGACACACAGGAGG	58.98	132
CL2221.Contig1_All_1367_3	AGAGAGAGAGAG	AG(2*6)	1139	12	AAGTGACACAAAACCTGTGGAATGTTGCCTCTGCTAACAACATTGCTGCTCTCGGCCCACAGTACCTCGCT[AGAGAGAGAGAG]CGCAGGAGAGAGAGCGTTTCCTCAGCTAACAACCTGGT	AAGTGACACAAAACCTGTGGAAT	59.824	ACCAGGTTGTTAGCTGAGGAAA	60.165	121
CL2221.Contig1_All_1367_5	AGAGAGAGAGAG	AG(2*6)	1139	12	AAGTGACACAAAACCTGTGGAATGTTGCCTCTGCTAACAACATTGCTGCTCTCGGCCCACAGTACCTCGCT[AGAGAGAGAGAG]CGCAGGAGAGAGAGCGTTTCCTCAGCTAACAAC	AAGTGACACAAAACCTGTGGAAT	59.824	GTTGTTAGCTGAGGAAACGCTCT	61.274	116
CL2224.Contig5_All_1371_1	AGGAGGAGGAGGAGGAGG	AGG(3*6)	674	18	CCTCCTCCAAGTCGTACAAGTCGAGCGCGTCGAGGGGGAAGAAGGCAGACCGCTTCCTCGAGGCCGGTGCGACGCCCACGCCCGAGGAGGAGAAGCGGCGCCAGC[AGGAGGAGGAGGAGGAGG]ACTACGGCATCCTGACGTTGCTGCCCTTCTATCCTTG	CCTCCTCCAAGTCGTACAAGTC	60.167	CAAGGATAGAAGGGCAGCAAC	61.121	160
CL2224.Contig5_All_1371_2	AGGAGGAGGAGGAGGAGG	AGG(3*6)	674	18	CCTCCTCCAAGTCGTACAAGTCGAGCGCGTCGAGGGGGAAGAAGGCAGACCGCTTCCTCGAGGCCGGTGCGACGCCCACGCCCGAGGAGGAGAAGCGGCGCCAGC[AGGAGGAGGAGGAGGAGG]ACTACGGCATCCTGACGTTGCTGCCCTTCTATC	CCTCCTCCAAGTCGTACAAGTC	60.167	GATAGAAGGGCAGCAACGTC	59.843	156
CL2224.Contig5_All_1371_3	AGGAGGAGGAGGAGGAGG	AGG(3*6)	674	18	GTCCTCCTCCAAGTCGTACAAGTCGAGCGCGTCGAGGGGGAAGAAGGCAGACCGCTTCCTCGAGGCCGGTGCGACGCCCACGCCCGAGGAGGAGAAGCGGCGCCAGC[AGGAGGAGGAGGAGGAGG]ACTACGGCATCCTGACGTTGCTGCCCTTCTATC	GTCCTCCTCCAAGTCGTACAAG	60.167	GATAGAAGGGCAGCAACGTC	59.843	158
CL2224.Contig5_All_1371_4	AGGAGGAGGAGGAGGAGG	AGG(3*6)	674	18	CCTCCTCCAAGTCGTACAAGTCGAGCGCGTCGAGGGGGAAGAAGGCAGACCGCTTCCTCGAGGCCGGTGCGACGCCCACGCCCGAGGAGGAGAAGCGGCGCCAGC[AGGAGGAGGAGGAGGAGG]ACTACGGCATCCTGACGTTGCTGCCCTTCTATCCTTG	CCTCCTCCAAGTCGTACAAGTC	60.167	CAAGGATAGAAGGGCAGCAA	60.344	160
CL2224.Contig5_All_1371_5	AGGAGGAGGAGGAGGAGG	AGG(3*6)	674	18	CCTCCTCCAAGTCGTACAAGTCGAGCGCGTCGAGGGGGAAGAAGGCAGACCGCTTCCTCGAGGCCGGTGCGACGCCCACGCCCGAGGAGGAGAAGCGGCGCCAGC[AGGAGGAGGAGGAGGAGG]ACTACGGCATCCTGACGTTGCTGCCCTTCTAT	CCTCCTCCAAGTCGTACAAGTC	60.167	ATAGAAGGGCAGCAACGTCAG	61.688	155
CL2237.Contig2_All_1378_1	ACCACCACCACCACC	ACC(3*5)	643	15	ACAACATTAGCCTCCTGGACTGGGACGCCCGGATTGGTAATGGTCATCCCGCCCAAGCTACCACCGCCACCACTACAGCTGCCCTCACT[ACCACCACCACCACC]CTCTGGTGCCAGAACGTGGAAGAAGGCAGGGCAGGTTTTGTAGTTGATGGATGG	ACAACATTAGCCTCCTGGACTG	60.548	CCATCCATCAACTACAAAACCTG	60.628	158
CL2237.Contig2_All_1378_2	ACCACCACCACCACC	ACC(3*5)	643	15	CACAACATTAGCCTCCTGGACTGGGACGCCCGGATTGGTAATGGTCATCCCGCCCAAGCTACCACCGCCACCACTACAGCTGCCCTCACT[ACCACCACCACCACC]CTCTGGTGCCAGAACGTGGAAGAAGGCAGGGCAGGTTTTGTAGTTGATGGATGG	CACAACATTAGCCTCCTGGACT	60.548	CCATCCATCAACTACAAAACCTG	60.628	159
CL2237.Contig2_All_1378_3	ACCACCACCACCACC	ACC(3*5)	643	15	ACAACATTAGCCTCCTGGACTGGGACGCCCGGATTGGTAATGGTCATCCCGCCCAAGCTACCACCGCCACCACTACAGCTGCCCTCACT[ACCACCACCACCACC]CTCTGGTGCCAGAACGTGGAAGAAGGCAGGGCAGGTTTTGTAGTTGATGGATG	ACAACATTAGCCTCCTGGACTG	60.548	CATCCATCAACTACAAAACCTGC	60.764	157
CL2237.Contig2_All_1378_4	ACCACCACCACCACC	ACC(3*5)	643	15	CACAACATTAGCCTCCTGGACTGGGACGCCCGGATTGGTAATGGTCATCCCGCCCAAGCTACCACCGCCACCACTACAGCTGCCCTCACT[ACCACCACCACCACC]CTCTGGTGCCAGAACGTGGAAGAAGGCAGGGCAGGTTTTGTAGTTGATGGATG	CACAACATTAGCCTCCTGGACT	60.548	CATCCATCAACTACAAAACCTGC	60.764	158
CL2237.Contig2_All_1378_5	ACCACCACCACCACC	ACC(3*5)	643	15	ACCACTACAGCTGCCCTCACT[ACCACCACCACCACC]CTCTGGTGCCAGAACGTGGAAGAAGGCAGGGCAGGTTTTGTAGTTGATGGATGG	ACCACTACAGCTGCCCTCACTA	61.244	CCATCCATCAACTACAAAACCTG	60.628	90
CL2238.Contig1_All_1379_1	CGCCGCCGCCGCCGC	CGC(3*5)	229	15	GAGGACTACTTGTAGCGCAGAGACGGACCCACTCGAGGCAAGATGTGTGGAGGTGGTGTGGTGAGCGCTCGAGGTCCCCGCCCCCCTCAGCAGCTGCCGCCGCGCCCTCTCTGCCTCCAT[CGCCGCCGCCGCCGC]CCCCAGTAACCCATAGCATCATGAC	GAGGACTACTTGTAGCGCAGAGA	60.219	GTCATGATGCTATGGGTTACTGG	60.626	160
CL2238.Contig1_All_1379_2	CGCCGCCGCCGCCGC	CGC(3*5)	229	15	AGGACTACTTGTAGCGCAGAGACGGACCCACTCGAGGCAAGATGTGTGGAGGTGGTGTGGTGAGCGCTCGAGGTCCCCGCCCCCCTCAGCAGCTGCCGCCGCGCCCTCTCTGCCTCCAT[CGCCGCCGCCGCCGC]CCCCAGTAACCCATAGCATCATGAC	AGGACTACTTGTAGCGCAGAGAC	59.27	GTCATGATGCTATGGGTTACTGG	60.626	159
CL2238.Contig1_All_1379_3	CGCCGCCGCCGCCGC	CGC(3*5)	229	15	AGGACTACTTGTAGCGCAGAGACGGACCCACTCGAGGCAAGATGTGTGGAGGTGGTGTGGTGAGCGCTCGAGGTCCCCGCCCCCCTCAGCAGCTGCCGCCGCGCCCTCTCTGCCTCCAT[CGCCGCCGCCGCCGC]CCCCAGTAACCCATAGCATCATGACC	AGGACTACTTGTAGCGCAGAGAC	59.27	GGTCATGATGCTATGGGTTACTG	60.626	160
CL2238.Contig1_All_1379_4	CGCCGCCGCCGCCGC	CGC(3*5)	229	15	GAGGACTACTTGTAGCGCAGAGACGGACCCACTCGAGGCAAGATGTGTGGAGGTGGTGTGGTGAGCGCTCGAGGTCCCCGCCCCCCTCAGCAGCTGCCGCCGCGCCCTCTCTGCCTCCAT[CGCCGCCGCCGCCGC]CCCCAGTAACCCATAGCATCATGA	GAGGACTACTTGTAGCGCAGAGA	60.219	TCATGATGCTATGGGTTACTGG	59.845	159
CL2238.Contig1_All_1379_5	CGCCGCCGCCGCCGC	CGC(3*5)	229	15	AGGACTACTTGTAGCGCAGAGACGGACCCACTCGAGGCAAGATGTGTGGAGGTGGTGTGGTGAGCGCTCGAGGTCCCCGCCCCCCTCAGCAGCTGCCGCCGCGCCCTCTCTGCCTCCAT[CGCCGCCGCCGCCGC]CCCCAGTAACCCATAGCATCATGA	AGGACTACTTGTAGCGCAGAGAC	59.27	TCATGATGCTATGGGTTACTGG	59.845	158
CL2239.Contig1_All_1389_1	TGTGTGTGTGTGTG	TG(2*7)	273	14	ATTCTCACACTCCAAGGCAAGTACTTCGGCAGGTA[TGTGTGTGTGTGTG]TTCGAGCAGCTACAGAAAAAGGGGGTCTGGCATTTTGTTGATATGGGATGCCCTTGTAATGTTATTTGC	ATTCTCACACTCCAAGGCAAGTA	60.178	GCAAATAACATTACAAGGGCATC	59.766	118
CL2239.Contig1_All_1389_2	TGTGTGTGTGTGTG	TG(2*7)	273	14	TATTCTCACACTCCAAGGCAAGTACTTCGGCAGGTA[TGTGTGTGTGTGTG]TTCGAGCAGCTACAGAAAAAGGGGGTCTGGCATTTTGTTGATATGGGATGCCCTTGTAATGTTATTTGC	TATTCTCACACTCCAAGGCAAGT	60.178	GCAAATAACATTACAAGGGCATC	59.766	119
CL2239.Contig1_All_1389_3	TGTGTGTGTGTGTG	TG(2*7)	273	14	AGACCACCTCAGACCAATAAACAAGAGAGTACAGTGTCAAAAGCTATTCTCACACTCCAAGGCAAGTACTTCGGCAGGTA[TGTGTGTGTGTGTG]TTCGAGCAGCTACAGAAAAAGGGGGTCTGGCATTTTGTTGATATGGGATGCCCTTGTAATGTTA	AGACCACCTCAGACCAATAAACA	59.914	TAACATTACAAGGGCATCCCATA	60.434	158
CL2239.Contig1_All_1389_4	TGTGTGTGTGTGTG	TG(2*7)	273	14	ATTCTCACACTCCAAGGCAAGTACTTCGGCAGGTA[TGTGTGTGTGTGTG]TTCGAGCAGCTACAGAAAAAGGGGGTCTGGCATTTTGTTGATATGGGATGCCCTTGTAATGTTATTTGCGGTTGTTTTTCGGGATGTTTCAAGGAGATTGAACA	ATTCTCACACTCCAAGGCAAGTA	60.178	TGTTCAATCTCCTTGAAACATCC	60.346	153
CL2239.Contig1_All_1389_5	TGTGTGTGTGTGTG	TG(2*7)	273	14	TATTCTCACACTCCAAGGCAAGTACTTCGGCAGGTA[TGTGTGTGTGTGTG]TTCGAGCAGCTACAGAAAAAGGGGGTCTGGCATTTTGTTGATATGGGATGCCCTTGTAATGTTATTTGCGGTTGTTTTTCGGGATGTTTCAAGGAGATTGAACA	TATTCTCACACTCCAAGGCAAGT	60.178	TGTTCAATCTCCTTGAAACATCC	60.346	154
CL2239.Contig2_All_1390_1	ACACACACACACAC	AC(2*7)	160	14	GCAAATAACATTACAAGGGCATCCCATGTCAACAAAATGCCAGACCCCCTTTTTCTGTAGCTGCTCGA[ACACACACACACAC]ATACCTGCCGAAGTACTTGCCTTGGAGTGTGAGAAT	GCAAATAACATTACAAGGGCATC	59.766	ATTCTCACACTCCAAGGCAAGTA	60.178	118
CL2239.Contig2_All_1390_2	ACACACACACACAC	AC(2*7)	160	14	GCAAATAACATTACAAGGGCATCCCATGTCAACAAAATGCCAGACCCCCTTTTTCTGTAGCTGCTCGA[ACACACACACACAC]ATACCTGCCGAAGTACTTGCCTTGGAGTGTGAGAATA	GCAAATAACATTACAAGGGCATC	59.766	TATTCTCACACTCCAAGGCAAGT	60.178	119
CL2239.Contig2_All_1390_3	ACACACACACACAC	AC(2*7)	160	14	TGTTCAATCTCCTTGAAACATCCCGAAAAACAACCGCAAATAACATTACAAGGGCATCCCATGTCAACAAAATGCCAGACCCCCTTTTTCTGTAGCTGCTCGA[ACACACACACACAC]ATACCTGCCGAAGTACTTGCCTTGGAGTGTGAGAAT	TGTTCAATCTCCTTGAAACATCC	60.346	ATTCTCACACTCCAAGGCAAGTA	60.178	153
CL2239.Contig2_All_1390_4	ACACACACACACAC	AC(2*7)	160	14	TGTTCAATCTCCTTGAAACATCCCGAAAAACAACCGCAAATAACATTACAAGGGCATCCCATGTCAACAAAATGCCAGACCCCCTTTTTCTGTAGCTGCTCGA[ACACACACACACAC]ATACCTGCCGAAGTACTTGCCTTGGAGTGTGAGAATA	TGTTCAATCTCCTTGAAACATCC	60.346	TATTCTCACACTCCAAGGCAAGT	60.178	154
CL2239.Contig2_All_1390_5	ACACACACACACAC	AC(2*7)	160	14	GCAAATAACATTACAAGGGCATCCCATGTCAACAAAATGCCAGACCCCCTTTTTCTGTAGCTGCTCGA[ACACACACACACAC]ATACCTGCCGAAGTACTTGCCTTGGAGTGTGAGAATAG	GCAAATAACATTACAAGGGCATC	59.766	CTATTCTCACACTCCAAGGCAAG	60.301	120
CL2276.Contig2_All_1396_1	CTTCTTCTTCTTCTT	CTT(3*5)	931	15	GCCTTTTTCTCTTTTGTCCATTTTCGTTGGTGTCTCGTTTCGCTCGGGATTTGCC[CTTCTTCTTCTTCTT]TTCAAGTACGCAGCTTGGCACAACCAAGGCACCGTAGAGGTTGGCATGCTGCTTGTATCCATCGCCAGTTACTTTGACATTCAAGAGCGG	GCCTTTTTCTCTTTTGTCCATTT	60.001	CCGCTCTTGAATGTCAAAGTAAC	60.176	160
CL2276.Contig2_All_1396_2	CTTCTTCTTCTTCTT	CTT(3*5)	931	15	GCCTTTTTCTCTTTTGTCCATTTTCGTTGGTGTCTCGTTTCGCTCGGGATTTGCC[CTTCTTCTTCTTCTT]TTCAAGTACGCAGCTTGGCACAACCAAGGCACCGTAGAGGTTGGCATGCTGCTTGTATCCATCGCCAGTTACTTTGA	GCCTTTTTCTCTTTTGTCCATTT	60.001	TCAAAGTAACTGGCGATGGATAC	60.377	147
CL2276.Contig2_All_1396_3	CTTCTTCTTCTTCTT	CTT(3*5)	931	15	GCCTTTTTCTCTTTTGTCCATTTTCGTTGGTGTCTCGTTTCGCTCGGGATTTGCC[CTTCTTCTTCTTCTT]TTCAAGTACGCAGCTTGGCACAACCAAGGCACCGTAGAGGTTGGCATGCTGCTTGTATCCATCGCCAGTTACTTTGAC	GCCTTTTTCTCTTTTGTCCATTT	60.001	GTCAAAGTAACTGGCGATGGATA	60.377	148
CL2276.Contig2_All_1396_4	CTTCTTCTTCTTCTT	CTT(3*5)	931	15	TTTTTCTCTTTTGTCCATTTTCGTTGGTGTCTCGTTTCGCTCGGGATTTGCC[CTTCTTCTTCTTCTT]TTCAAGTACGCAGCTTGGCACAACCAAGGCACCGTAGAGGTTGGCATGCTGCTTGTATCCATCGCCAGTTACTTT	TTTTTCTCTTTTGTCCATTTTCG	59.647	AAAGTAACTGGCGATGGATACAA	59.912	142
CL2276.Contig2_All_1396_5	CTTCTTCTTCTTCTT	CTT(3*5)	931	15	TTTTTCTCTTTTGTCCATTTTCGTTGGTGTCTCGTTTCGCTCGGGATTTGCC[CTTCTTCTTCTTCTT]TTCAAGTACGCAGCTTGGCACAACCAAGGCACCGTAGAGGTTGGCATGCTGCTTGTATCCATCGCCAGTTACTTTGACATTCAAGAGCGG	TTTTTCTCTTTTGTCCATTTTCG	59.647	CCGCTCTTGAATGTCAAAGTAAC	60.176	157
CL229.Contig3_All_194_1	TCTCTCTCTCTC	TC(2*6)	1358	12	GTGACCTTGATCTTGTCCTTGACCTCCGGCGCCTTCTCTCTCTGTCGTCGTCACGGTAACGATCCCTCCTATCCCGGTCCACATCCCGGTA[TCTCTCTCTCTC]ATGATCCCTTGTGACATCATAGTC	GTGACCTTGATCTTGTCCTTGAC	60.031	GACTATGATGTCACAAGGGATCA	58.925	127
CL229.Contig3_All_194_2	TCTCTCTCTCTC	TC(2*6)	1358	12	GTGACCTTGATCTTGTCCTTGACCTCCGGCGCCTTCTCTCTCTGTCGTCGTCACGGTAACGATCCCTCCTATCCCGGTCCACATCCCGGTA[TCTCTCTCTCTC]ATGATCCCTTGTGACATCATAGTCAGC	GTGACCTTGATCTTGTCCTTGAC	60.031	GCTGACTATGATGTCACAAGGG	59.621	130
CL229.Contig3_All_194_3	TCTCTCTCTCTC	TC(2*6)	1358	12	GTGACCTTGATCTTGTCCTTGACCTCCGGCGCCTTCTCTCTCTGTCGTCGTCACGGTAACGATCCCTCCTATCCCGGTCCACATCCCGGTA[TCTCTCTCTCTC]ATGATCCCTTGTGACATCATAGTCAGCAATTTCCCC	GTGACCTTGATCTTGTCCTTGAC	60.031	GGGGAAATTGCTGACTATGATGT	61.42	139
CL229.Contig3_All_194_4	TCTCTCTCTCTC	TC(2*6)	1358	12	GTGACCTTGATCTTGTCCTTGACCTCCGGCGCCTTCTCTCTCTGTCGTCGTCACGGTAACGATCCCTCCTATCCCGGTCCACATCCCGGTA[TCTCTCTCTCTC]ATGATCCCTTGTGACATCATAGTCAGC	GTGACCTTGATCTTGTCCTTGAC	60.031	GCTGACTATGATGTCACAAGGGA	61.441	130
CL229.Contig3_All_194_5	TCTCTCTCTCTC	TC(2*6)	1358	12	GTGACCTTGATCTTGTCCTTGACCTCCGGCGCCTTCTCTCTCTGTCGTCGTCACGGTAACGATCCCTCCTATCCCGGTCCACATCCCGGTA[TCTCTCTCTCTC]ATGATCCCTTGTGACATCATAGTCAGCAATTTCCCCAAAC	GTGACCTTGATCTTGTCCTTGAC	60.031	GTTTGGGGAAATTGCTGACTAT	59.376	143
CL2306.Contig2_All_1399_1	GAGAGAGAGAGA	GA(2*6)	2356	12	ATGTTCTCACACAAGAACGAGGTATAACTTACATTTTTAAAAGCTTGACACATAAATATGAAAGATAAGAAGATT[GAGAGAGAGAGA]GGGGGGGGGGGTTGGAAACAAGTAAAGATGCA	ATGTTCTCACACAAGAACGAGGT	60.089	TGCATCTTTACTTGTTTCCAACC	60.389	119
CL2306.Contig2_All_1399_2	GAGAGAGAGAGA	GA(2*6)	2356	12	ATGTTCTCACACAAGAACGAGGTATAACTTACATTTTTAAAAGCTTGACACATAAATATGAAAGATAAGAAGATT[GAGAGAGAGAGA]GGGGGGGGGGGTTGGAAACAAGTAAAGATGCATG	ATGTTCTCACACAAGAACGAGGT	60.089	CATGCATCTTTACTTGTTTCCAA	59.175	121
CL2306.Contig2_All_1399_3	GAGAGAGAGAGA	GA(2*6)	2356	12	ATGTTCTCACACAAGAACGAGGTATAACTTACATTTTTAAAAGCTTGACACATAAATATGAAAGATAAGAAGATT[GAGAGAGAGAGA]GGGGGGGGGGGTTGGAAACAAGTAAAGATG	ATGTTCTCACACAAGAACGAGGT	60.089	CATCTTTACTTGTTTCCAACCCC	60.932	117
CL2306.Contig2_All_1399_4	GAGAGAGAGAGA	GA(2*6)	2356	12	TGTTCTCACACAAGAACGAGGTATAACTTACATTTTTAAAAGCTTGACACATAAATATGAAAGATAAGAAGATT[GAGAGAGAGAGA]GGGGGGGGGGGTTGGAAACAAGTAAAGATG	TGTTCTCACACAAGAACGAGGTA	59.827	CATCTTTACTTGTTTCCAACCCC	60.932	116
CL2306.Contig2_All_1399_5	GAGAGAGAGAGA	GA(2*6)	2356	12	ATGTTCTCACACAAGAACGAGGTATAACTTACATTTTTAAAAGCTTGACACATAAATATGAAAGATAAGAAGATT[GAGAGAGAGAGA]GGGGGGGGGGGTTGGAAACAAGTAAAGATGC	ATGTTCTCACACAAGAACGAGGT	60.089	GCATCTTTACTTGTTTCCAACCC	61.061	118
CL2307.Contig4_All_1402_1	TATATATATATATATATATA	TA(2*10)	732	20	CACCACAATTGCTAAACAGAACAATTT[TATATATATATATATATATA]TCAATTCCCTTAACATGTCATTGACAACTACCATTACAACATTTGTTTTACTTTTCCTACATCTTGTCCTCCTGTTTAGATGGCATTAGGTTCCCT	CACCACAATTGCTAAACAGAACA	60.082	AGGGAACCTAATGCCATCTAAAC	59.765	143
CL2307.Contig4_All_1402_2	TATATATATATATATATATA	TA(2*10)	732	20	CTTTTCACTTCGGACAATCAATCAAACAGCACCACCACAATTGCTAAACAGAACAATTT[TATATATATATATATATATA]TCAATTCCCTTAACATGTCATTGACAACTACCATTACAACATTTGTTTTACTTTTCCTACATCTTGTCCTCCTG	CTTTTCACTTCGGACAATCAATC	59.994	CAGGAGGACAAGATGTAGGAAAA	59.64	153
CL2307.Contig4_All_1402_3	TATATATATATATATATATA	TA(2*10)	732	20	CACCACAATTGCTAAACAGAACAATTT[TATATATATATATATATATA]TCAATTCCCTTAACATGTCATTGACAACTACCATTACAACATTTGTTTTACTTTTCCTACATCTTGTCCTCCTG	CACCACAATTGCTAAACAGAACA	60.082	CAGGAGGACAAGATGTAGGAAAA	59.64	121
CL2307.Contig4_All_1402_4	TATATATATATATATATATA	TA(2*10)	732	20	CACCACAATTGCTAAACAGAACAATTT[TATATATATATATATATATA]TCAATTCCCTTAACATGTCATTGACAACTACCATTACAACATTTGTTTTACTTTTCCTACATCTTGTCCTCCTGTTTAGATGGCATTAG	CACCACAATTGCTAAACAGAACA	60.082	CTAATGCCATCTAAACAGGAGGA	59.638	136
CL2307.Contig4_All_1402_5	TATATATATATATATATATA	TA(2*10)	732	20	CACCACAATTGCTAAACAGAACAATTT[TATATATATATATATATATA]TCAATTCCCTTAACATGTCATTGACAACTACCATTACAACATTTGTTTTACTTTTCCTACATCTTGTCCTCCTGTTTAGATGGCATTA	CACCACAATTGCTAAACAGAACA	60.082	TAATGCCATCTAAACAGGAGGAC	59.515	135
CL230.Contig3_All_203_1	TGTGTGTGTGTGTG	TG(2*7)	4324	14	AAGTCTTTGATGTGAAATGACCCATTTTATAGCAATATACTGTGTCTGGAGTTTCTTTTTAAAATGTAAGCTCTTTTATACTTTTCTTCTCTCAGAGGAAACTTTTTTGTGTGGA[TGTGTGTGTGTGTG]TAACAGAATAAACTCAAGTGTGCAAGG	AAGTCTTTGATGTGAAATGACCC	59.384	CCTTGCACACTTGAGTTTATTCTG	60.214	156
CL230.Contig3_All_203_2	TGTGTGTGTGTGTG	TG(2*7)	4324	14	AGTCTTTGATGTGAAATGACCCATTTTATAGCAATATACTGTGTCTGGAGTTTCTTTTTAAAATGTAAGCTCTTTTATACTTTTCTTCTCTCAGAGGAAACTTTTTTGTGTGGA[TGTGTGTGTGTGTG]TAACAGAATAAACTCAAGTGTGCAAGG	AGTCTTTGATGTGAAATGACCCA	60.768	CCTTGCACACTTGAGTTTATTCTG	60.214	155
CL230.Contig3_All_203_3	TGTGTGTGTGTGTG	TG(2*7)	4324	14	GTCTTTGATGTGAAATGACCCATTTTATAGCAATATACTGTGTCTGGAGTTTCTTTTTAAAATGTAAGCTCTTTTATACTTTTCTTCTCTCAGAGGAAACTTTTTTGTGTGGA[TGTGTGTGTGTGTG]TAACAGAATAAACTCAAGTGTGCAAGG	GTCTTTGATGTGAAATGACCCA	59.836	CCTTGCACACTTGAGTTTATTCTG	60.214	154
CL230.Contig3_All_203_4	TGTGTGTGTGTGTG	TG(2*7)	4324	14	TGAAATGACCCATTTTATAGCAATATACTGTGTCTGGAGTTTCTTTTTAAAATGTAAGCTCTTTTATACTTTTCTTCTCTCAGAGGAAACTTTTTTGTGTGGA[TGTGTGTGTGTGTG]TAACAGAATAAACTCAAGTGTGCAAGGTATACCA	TGAAATGACCCATTTTATAGCAA	58.558	TGGTATACCTTGCACACTTGAGTT	59.989	151
CL230.Contig3_All_203_5	TGTGTGTGTGTGTG	TG(2*7)	4324	14	CCTGAAGTCTTTGATGTGAAATGACCCATTTTATAGCAATATACTGTGTCTGGAGTTTCTTTTTAAAATGTAAGCTCTTTTATACTTTTCTTCTCTCAGAGGAAACTTTTTTGTGTGGA[TGTGTGTGTGTGTG]TAACAGAATAAACTCAAGTGTGCAAGG	CCTGAAGTCTTTGATGTGAAATG	58.754	CCTTGCACACTTGAGTTTATTCTG	60.214	160
CL2318.Contig3_All_1405_1	AAGAAGAAGAAGAAG	AAG(3*5)	4756	15	AGCATCACCTGAAAGAACTTCACCTGTCAAACGAAGCATGCCTGGGACTTCAGGGGTTTATTCT[AAGAAGAAGAAGAAG]CTGGATGGCGAGAGAGTTGGCATCCCATCAGCCATGGCCCTCTCCAGCTCTGGGTTGAAGATGAAGGAGGATGGTA	AGCATCACCTGAAAGAACTTCAC	59.809	TACCATCCTCCTTCATCTTCAAC	59.473	155
CL2318.Contig3_All_1405_2	AAGAAGAAGAAGAAG	AAG(3*5)	4756	15	AGCATCACCTGAAAGAACTTCACCTGTCAAACGAAGCATGCCTGGGACTTCAGGGGTTTATTCT[AAGAAGAAGAAGAAG]CTGGATGGCGAGAGAGTTGGCATCCCATCAGCCATGGCCCTCTCCAGCTCTGGGTTGAAGATGAAGGAGGATGGTAC	AGCATCACCTGAAAGAACTTCAC	59.809	GTACCATCCTCCTTCATCTTCAA	59.473	156
CL2318.Contig3_All_1405_3	AAGAAGAAGAAGAAG	AAG(3*5)	4756	15	AAGAACTTCACCTGTCAAACGAAGCATGCCTGGGACTTCAGGGGTTTATTCT[AAGAAGAAGAAGAAG]CTGGATGGCGAGAGAGTTGGCATCCCATCAGCCATGGCCCTCTCCAGCTCTGGGTTGAAGATGAAGGAGGATGGTA	AAGAACTTCACCTGTCAAACGAA	60.192	TACCATCCTCCTTCATCTTCAAC	59.473	143
CL2318.Contig3_All_1405_4	AAGAAGAAGAAGAAG	AAG(3*5)	4756	15	AAGAACTTCACCTGTCAAACGAAGCATGCCTGGGACTTCAGGGGTTTATTCT[AAGAAGAAGAAGAAG]CTGGATGGCGAGAGAGTTGGCATCCCATCAGCCATGGCCCTCTCCAGCTCTGGGTTGAAGATGAAGGAGGATGGTAC	AAGAACTTCACCTGTCAAACGAA	60.192	GTACCATCCTCCTTCATCTTCAA	59.473	144
CL2318.Contig3_All_1405_5	AAGAAGAAGAAGAAG	AAG(3*5)	4756	15	AAAGAACTTCACCTGTCAAACGAAGCATGCCTGGGACTTCAGGGGTTTATTCT[AAGAAGAAGAAGAAG]CTGGATGGCGAGAGAGTTGGCATCCCATCAGCCATGGCCCTCTCCAGCTCTGGGTTGAAGATGAAGGAGGATGGTA	AAAGAACTTCACCTGTCAAACGA	60.192	TACCATCCTCCTTCATCTTCAAC	59.473	144
CL231.Contig2_All_204_1	GGAGGAGGAGGAGGA	GGA(3*5)	1973	15	GTTCGTGAGCTTCTTGCTGATGGCGCTGCCGCGTTCCCTGCGGGGCCGTCCCGAGGAGGTCACCGAGGAGGG[GGAGGAGGAGGAGGA]CGTCGCCGGGGTGCCCCTCGTGTGCTTCACCCTGTTGAGCAGCTCCTCGAACTCGAACACGAT	GTTCGTGAGCTTCTTGCTGAT	59.636	ATCGTGTTCGAGTTCGAGGAG	61.727	150
CL231.Contig2_All_204_2	GGAGGAGGAGGAGGA	GGA(3*5)	1973	15	TTGAGGTTCGTGAGCTTCTTGCTGATGGCGCTGCCGCGTTCCCTGCGGGGCCGTCCCGAGGAGGTCACCGAGGAGGG[GGAGGAGGAGGAGGA]CGTCGCCGGGGTGCCCCTCGTGTGCTTCACCCTGTTGAGCAGCT	TTGAGGTTCGTGAGCTTCTTG	60.556	AGCTGCTCAACAGGGTGAAG	60.589	136
CL231.Contig2_All_204_3	GGAGGAGGAGGAGGA	GGA(3*5)	1973	15	CTTGAGGTTCGTGAGCTTCTTGCTGATGGCGCTGCCGCGTTCCCTGCGGGGCCGTCCCGAGGAGGTCACCGAGGAGGG[GGAGGAGGAGGAGGA]CGTCGCCGGGGTGCCCCTCGTGTGCTTCACCCTGTTGAGCAGCTCCTCGAACTCGAACACGAT	CTTGAGGTTCGTGAGCTTCTTG	61.456	ATCGTGTTCGAGTTCGAGGAG	61.727	156
CL231.Contig2_All_204_4	GGAGGAGGAGGAGGA	GGA(3*5)	1973	15	TTGAGGTTCGTGAGCTTCTTGCTGATGGCGCTGCCGCGTTCCCTGCGGGGCCGTCCCGAGGAGGTCACCGAGGAGGG[GGAGGAGGAGGAGGA]CGTCGCCGGGGTGCCCCTCGTGTGCTTCACCCTGTTGAGCAGCTCCTCGAACTCGAACACGAT	TTGAGGTTCGTGAGCTTCTTG	60.556	ATCGTGTTCGAGTTCGAGGAG	61.727	155
CL231.Contig2_All_204_5	GGAGGAGGAGGAGGA	GGA(3*5)	1973	15	GTTCGTGAGCTTCTTGCTGATGGCGCTGCCGCGTTCCCTGCGGGGCCGTCCCGAGGAGGTCACCGAGGAGGG[GGAGGAGGAGGAGGA]CGTCGCCGGGGTGCCCCTCGTGTGCTTCACCCTGTTGAGCAGCTCCT	GTTCGTGAGCTTCTTGCTGAT	59.636	AGGAGCTGCTCAACAGGGT	60.001	134
CL2322.Contig2_All_1408_1	AGAGAGAGAGAG	AG(2*6)	2515	12	AGAAAAGGTGACAGACAAAGACAAAGACAAGAATGTGGAC[AGAGAGAGAGAG]AAAACTGTTGAGAGAGAAAGAGAAAAGACCATAGAAAAGGAAAGGGAGAGA	AGAAAAGGTGACAGACAAAGACA	58.031	TCTCTCCCTTTCCTTTTCTATGG	60.076	103
CL2322.Contig2_All_1411_1	TGCTGCTGCTGCTGCTGC	TGC(3*6)	11466	18	ACTCTTCCATGCCAGGTTATGATGTGCA[TGCTGCTGCTGCTGCTGC]CCACAGTCACAATACAAGTGCCCCCATGCCTGCCTCCTCTGCTGCAACTGCCCCTAAAGGCGGGCTGGCTCATTACTACCATTCAGG	ACTCTTCCATGCCAGGTTATGAT	61.085	CCTGAATGGTAGTAATGAGCCAG	60.028	133
CL2322.Contig2_All_1411_2	TGCTGCTGCTGCTGCTGC	TGC(3*6)	11466	18	ACTCTTCCATGCCAGGTTATGATGTGCA[TGCTGCTGCTGCTGCTGC]CCACAGTCACAATACAAGTGCCCCCATGCCTGCCTCCTCTGCTGCAACTGCCCCTAAAGGCGGGCTGGCTCATTACTACCATTCAG	ACTCTTCCATGCCAGGTTATGAT	61.085	CTGAATGGTAGTAATGAGCCAGC	60.163	132
CL2322.Contig2_All_1411_3	TGCTGCTGCTGCTGCTGC	TGC(3*6)	11466	18	CTCTTCCATGCCAGGTTATGATGTGCA[TGCTGCTGCTGCTGCTGC]CCACAGTCACAATACAAGTGCCCCCATGCCTGCCTCCTCTGCTGCAACTGCCCCTAAAGGCGGGCTGGCTCATTACTACCATTCAGG	CTCTTCCATGCCAGGTTATGAT	60.34	CCTGAATGGTAGTAATGAGCCAG	60.028	132
CL2322.Contig2_All_1411_4	TGCTGCTGCTGCTGCTGC	TGC(3*6)	11466	18	CTCTTCCATGCCAGGTTATGATGTGCA[TGCTGCTGCTGCTGCTGC]CCACAGTCACAATACAAGTGCCCCCATGCCTGCCTCCTCTGCTGCAACTGCCCCTAAAGGCGGGCTGGCTCATTACTACCATTCAG	CTCTTCCATGCCAGGTTATGAT	60.34	CTGAATGGTAGTAATGAGCCAGC	60.163	131
CL2322.Contig2_All_1411_5	TGCTGCTGCTGCTGCTGC	TGC(3*6)	11466	18	ACTCTTCCATGCCAGGTTATGATGTGCA[TGCTGCTGCTGCTGCTGC]CCACAGTCACAATACAAGTGCCCCCATGCCTGCCTCCTCTGCTGCAACTGCCCCTAAAGGCGGGCTGGCTCATTACTACCATTCAGGAGATGTAGGAGAATTTCACCAGCA	ACTCTTCCATGCCAGGTTATGAT	61.085	TGCTGGTGAAATTCTCCTACATC	60.497	157
CL2333.Contig2_All_1414_1	TATATATATATATA	TA(2*7)	780	14	CGTTGCTTCAAAACTGTATTTCCAATCTACTATCAGAACGCTCCGTGCGTGGAACGTGCATGGTGTTACCATGTTCTTGCAAATGGCTACTC[TATATATATATATA]TTTCTTTATGCAAGACCTGAAACTCTTCTG	CGTTGCTTCAAAACTGTATTTCC	60.05	CAGAAGAGTTTCAGGTCTTGCAT	59.936	136
CL2333.Contig2_All_1414_2	TATATATATATATA	TA(2*7)	780	14	ATCTACTATCAGAACGCTCCGTGCGTGGAACGTGCATGGTGTTACCATGTTCTTGCAAATGGCTACTC[TATATATATATATA]TTTCTTTATGCAAGACCTGAAACTCTTCTGTAAGCTATTAAGAAATGGTCAAGTTAATCAACATGGG	ATCTACTATCAGAACGCTCCGTG	59.818	CCCATGTTGATTAACTTGACCAT	59.994	149
CL2333.Contig2_All_1414_3	TATATATATATATA	TA(2*7)	780	14	GGTGTTACCATGTTCTTGCAAATGGCTACTC[TATATATATATATA]TTTCTTTATGCAAGACCTGAAACTCTTCTGTAAGCTATTAAGAAATGGTCAAGTTAATCAACATGGGCAAAAATATTG	GGTGTTACCATGTTCTTGCAAAT	60.163	CAATATTTTTGCCCATGTTGATT	59.967	123
CL2333.Contig2_All_1414_4	TATATATATATATA	TA(2*7)	780	14	ATCTACTATCAGAACGCTCCGTGCGTGGAACGTGCATGGTGTTACCATGTTCTTGCAAATGGCTACTC[TATATATATATATA]TTTCTTTATGCAAGACCTGAAACTCTTCTGTAAGCTATTAAGAAATGGTCAAGTTAATCAACATGGGCAAAAATATTG	ATCTACTATCAGAACGCTCCGTG	59.818	CAATATTTTTGCCCATGTTGATT	59.967	160
CL2333.Contig2_All_1414_5	TATATATATATATA	TA(2*7)	780	14	ATCTACTATCAGAACGCTCCGTGCGTGGAACGTGCATGGTGTTACCATGTTCTTGCAAATGGCTACTC[TATATATATATATA]TTTCTTTATGCAAGACCTGAAACTCTTCTG	ATCTACTATCAGAACGCTCCGTG	59.818	CAGAAGAGTTTCAGGTCTTGCAT	59.936	112
CL2376.Contig2_All_1424_1	GTTGGAGTTGGAGTTGGAGTTGGA	GTTGGA(6*4)	1643	24	AGGATTGATCTAAACCCTGGGATCCTGGTGAGCGGGGGCAAGTTGGGGGGGATGTTGGAGGTACT[GTTGGAGTTGGAGTTGGAGTTGGA]GGTGGAGGTGTTGGTGTTGGGGTTGCTGATGGTTGAGGAACTC	AGGATTGATCTAAACCCTGGGA	61.017	GAGTTCCTCAACCATCAGCAA	60.248	132
CL2376.Contig2_All_1424_2	GTTGGAGTTGGAGTTGGAGTTGGA	GTTGGA(6*4)	1643	24	GAAGGATTGATCTAAACCCTGGGATCCTGGTGAGCGGGGGCAAGTTGGGGGGGATGTTGGAGGTACT[GTTGGAGTTGGAGTTGGAGTTGGA]GGTGGAGGTGTTGGTGTTGGGGTTGCTGATGGTTGAGGAACTC	GAAGGATTGATCTAAACCCTGG	58.958	GAGTTCCTCAACCATCAGCAA	60.248	134
CL2376.Contig2_All_1424_3	GTTGGAGTTGGAGTTGGAGTTGGA	GTTGGA(6*4)	1643	24	AGGATTGATCTAAACCCTGGGATCCTGGTGAGCGGGGGCAAGTTGGGGGGGATGTTGGAGGTACT[GTTGGAGTTGGAGTTGGAGTTGGA]GGTGGAGGTGTTGGTGTTGGGGTTGCTGATGGTTGAGGAACTCAC	AGGATTGATCTAAACCCTGGGA	61.017	GTGAGTTCCTCAACCATCAGC	59.718	134
CL2376.Contig2_All_1424_4	GTTGGAGTTGGAGTTGGAGTTGGA	GTTGGA(6*4)	1643	24	GAAGGATTGATCTAAACCCTGGGATCCTGGTGAGCGGGGGCAAGTTGGGGGGGATGTTGGAGGTACT[GTTGGAGTTGGAGTTGGAGTTGGA]GGTGGAGGTGTTGGTGTTGGGGTTGCTGATGGTTGAGGAACTCAC	GAAGGATTGATCTAAACCCTGG	58.958	GTGAGTTCCTCAACCATCAGC	59.718	136
CL2376.Contig2_All_1424_5	GTTGGAGTTGGAGTTGGAGTTGGA	GTTGGA(6*4)	1643	24	GGATTGATCTAAACCCTGGGATCCTGGTGAGCGGGGGCAAGTTGGGGGGGATGTTGGAGGTACT[GTTGGAGTTGGAGTTGGAGTTGGA]GGTGGAGGTGTTGGTGTTGGGGTTGCTGATGGTTGAGGAACTC	GGATTGATCTAAACCCTGGGA	60.138	GAGTTCCTCAACCATCAGCAA	60.248	131
CL2376.Contig4_All_1425_1	CTCCAACTCCAACTCCAACTCCAA	CTCCAA(6*4)	3001	24	GAGTTCCTCAACCATCAGCAACCCCAACACCAACACCTCCAC[CTCCAACTCCAACTCCAACTCCAA]CAGTACCTCCAACATCCCCCCCAACTTGCCCCCGCTCACCAGGATCCCAGGGTTTAGATCAATCCT	GAGTTCCTCAACCATCAGCAA	60.248	AGGATTGATCTAAACCCTGGGA	61.017	132
CL2376.Contig4_All_1425_2	CTCCAACTCCAACTCCAACTCCAA	CTCCAA(6*4)	3001	24	GAGTTCCTCAACCATCAGCAACCCCAACACCAACACCTCCAC[CTCCAACTCCAACTCCAACTCCAA]CAGTACCTCCAACATCCCCCCCAACTTGCCCCCGCTCACCAGGATCCCAGGGTTTAGATCAATCCTTC	GAGTTCCTCAACCATCAGCAA	60.248	GAAGGATTGATCTAAACCCTGG	58.958	134
CL2376.Contig4_All_1425_3	CTCCAACTCCAACTCCAACTCCAA	CTCCAA(6*4)	3001	24	GTGAGTTCCTCAACCATCAGCAACCCCAACACCAACACCTCCAC[CTCCAACTCCAACTCCAACTCCAA]CAGTACCTCCAACATCCCCCCCAACTTGCCCCCGCTCACCAGGATCCCAGGGTTTAGATCAATCCT	GTGAGTTCCTCAACCATCAGC	59.718	AGGATTGATCTAAACCCTGGGA	61.017	134
CL2376.Contig4_All_1425_4	CTCCAACTCCAACTCCAACTCCAA	CTCCAA(6*4)	3001	24	GTGAGTTCCTCAACCATCAGCAACCCCAACACCAACACCTCCAC[CTCCAACTCCAACTCCAACTCCAA]CAGTACCTCCAACATCCCCCCCAACTTGCCCCCGCTCACCAGGATCCCAGGGTTTAGATCAATCCTTC	GTGAGTTCCTCAACCATCAGC	59.718	GAAGGATTGATCTAAACCCTGG	58.958	136
CL2376.Contig4_All_1425_5	CTCCAACTCCAACTCCAACTCCAA	CTCCAA(6*4)	3001	24	GAGTTCCTCAACCATCAGCAACCCCAACACCAACACCTCCAC[CTCCAACTCCAACTCCAACTCCAA]CAGTACCTCCAACATCCCCCCCAACTTGCCCCCGCTCACCAGGATCCCAGGGTTTAGATCAATCC	GAGTTCCTCAACCATCAGCAA	60.248	GGATTGATCTAAACCCTGGGA	60.138	131
CL237.Contig1_All_206_1	AAAAGAAAAGAAAAGAAAAG	AAAAG(5*4)	1484	20	CTCACTCAGGTCCTACTTGTGAGTAAATATATTCTGAAAGGTATTTCATGACTATCAGATCATTAACTATTCTAAAA[AAAAGAAAAGAAAAGAAAAG]GCCTCTCTGCTGACTGCTTGCGCTTGAACATGCGCATGAGCAGTGGTGGGGGAATAG	CTCACTCAGGTCCTACTTGTGAG	58.134	CTATTCCCCCACCACTGCT	59.935	154
CL237.Contig1_All_206_2	AAAAGAAAAGAAAAGAAAAG	AAAAG(5*4)	1484	20	TCACTCAGGTCCTACTTGTGAGTAAATATATTCTGAAAGGTATTTCATGACTATCAGATCATTAACTATTCTAAAA[AAAAGAAAAGAAAAGAAAAG]GCCTCTCTGCTGACTGCTTGCGCTTGAACATGCGCATGAGCAGTGGTGGGGGAATAGGGGAGAT	TCACTCAGGTCCTACTTGTGAGT	57.985	ATCTCCCCTATTCCCCCAC	59.962	160
CL237.Contig1_All_206_3	AAAAGAAAAGAAAAGAAAAG	AAAAG(5*4)	1484	20	CTCACTCAGGTCCTACTTGTGAGTAAATATATTCTGAAAGGTATTTCATGACTATCAGATCATTAACTATTCTAAAA[AAAAGAAAAGAAAAGAAAAG]GCCTCTCTGCTGACTGCTTGCGCTTGAACATGCGCATGAGCAGTGGTGGGGGAATAG	CTCACTCAGGTCCTACTTGTGAGT	58.997	CTATTCCCCCACCACTGCT	59.935	154
CL237.Contig1_All_206_4	AAAAGAAAAGAAAAGAAAAG	AAAAG(5*4)	1484	20	AGTCTCACTCAGGTCCTACTTGTGAGTAAATATATTCTGAAAGGTATTTCATGACTATCAGATCATTAACTATTCTAAAA[AAAAGAAAAGAAAAGAAAAG]GCCTCTCTGCTGACTGCTTGCGCTTGAACATGCGCATGAGCAGTGGTGGGGGAATAG	AGTCTCACTCAGGTCCTACTTGTG	58.997	CTATTCCCCCACCACTGCT	59.935	157
CL237.Contig1_All_206_5	AAAAGAAAAGAAAAGAAAAG	AAAAG(5*4)	1484	20	TCACTCAGGTCCTACTTGTGAGTAAATATATTCTGAAAGGTATTTCATGACTATCAGATCATTAACTATTCTAAAA[AAAAGAAAAGAAAAGAAAAG]GCCTCTCTGCTGACTGCTTGCGCTTGAACATGCGCATGAGCAGTGGTGGGGGAATAG	TCACTCAGGTCCTACTTGTGAGT	57.985	CTATTCCCCCACCACTGCT	59.935	153
CL2387.Contig2_All_1426_1	AGGAGGAGGAGGAGG	AGG(3*5)	296	15	CTAAAGGCATTCGGTCTATTAGCCTTGCCTGCCGTTCACGGT[AGGAGGAGGAGGAGG]CGCGTGAGCCGCTTCCTGAGGAGCGTGACTGATCAAAGGTCTCCCGAGGTCTTCCTCCCACCGTGTTTACTTACAAA	CTAAAGGCATTCGGTCTATTAGC	58.564	TTTGTAAGTAAACACGGTGGGAG	60.307	134
CL2387.Contig2_All_1426_2	AGGAGGAGGAGGAGG	AGG(3*5)	296	15	ATTCGGTCTATTAGCCTTGCCTGCCGTTCACGGT[AGGAGGAGGAGGAGG]CGCGTGAGCCGCTTCCTGAGGAGCGTGACTGATCAAAGGTCTCCCGAGGTCTTCCTCCCACCGTGTTTACTTACAAA	ATTCGGTCTATTAGCCTTGCCT	60.462	TTTGTAAGTAAACACGGTGGGAG	60.307	126
CL2387.Contig2_All_1426_3	AGGAGGAGGAGGAGG	AGG(3*5)	296	15	AGGCATTCGGTCTATTAGCCTTGCCTGCCGTTCACGGT[AGGAGGAGGAGGAGG]CGCGTGAGCCGCTTCCTGAGGAGCGTGACTGATCAAAGGTCTCCCGAGGTCTTCCTCCCACCGTGTTTACTTACAAA	AGGCATTCGGTCTATTAGCCTT	60.462	TTTGTAAGTAAACACGGTGGGAG	60.307	130
CL2387.Contig2_All_1426_4	AGGAGGAGGAGGAGG	AGG(3*5)	296	15	CGCTAAAGGCATTCGGTCTATTAGCCTTGCCTGCCGTTCACGGT[AGGAGGAGGAGGAGG]CGCGTGAGCCGCTTCCTGAGGAGCGTGACTGATCAAAGGTCTCCCGAGGTCTTCCTCCCACCGTGTTTACTTACAAA	CGCTAAAGGCATTCGGTCTATTA	61.673	TTTGTAAGTAAACACGGTGGGAG	60.307	136
CL2387.Contig2_All_1426_5	AGGAGGAGGAGGAGG	AGG(3*5)	296	15	CTAAAGGCATTCGGTCTATTAGCCTTGCCTGCCGTTCACGGT[AGGAGGAGGAGGAGG]CGCGTGAGCCGCTTCCTGAGGAGCGTGACTGATCAAAGGTCTCCCGAGGTCTTCCTCCCACCGTGTTTACTTACAAAA	CTAAAGGCATTCGGTCTATTAGC	58.564	TTTTGTAAGTAAACACGGTGGGA	60.64	135
CL2396.Contig2_All_1427_1	TGTGTGTGTGTG	TG(2*6)	3058	12	CCATGTTTCTGTTCCACCTGTATATACAATCAGTCCTTTGGGATTTCAGCCCAAACATTTCTTTTTGCTGATTTTTCATGAGCATCCTAGACTGGTCTGCAGTCTTA[TGTGTGTGTGTG]CTTATTTCTTCTGTTTTTCCCAAGGTATCACGTTATCTGT	CCATGTTTCTGTTCCACCTGTAT	60.158	ACAGATAACGTGATACCTTGGGA	59.776	159
CL2396.Contig2_All_1427_2	TGTGTGTGTGTG	TG(2*6)	3058	12	ATTTCAGCCCAAACATTTCTTTTTGCTGATTTTTCATGAGCATCCTAGACTGGTCTGCAGTCTTA[TGTGTGTGTGTG]CTTATTTCTTCTGTTTTTCCCAAGGTATCACGTTATCTGT	ATTTCAGCCCAAACATTTCTTTT	60.22	ACAGATAACGTGATACCTTGGGA	59.776	117
CL2396.Contig2_All_1427_3	TGTGTGTGTGTG	TG(2*6)	3058	12	ATTTCAGCCCAAACATTTCTTTTTGCTGATTTTTCATGAGCATCCTAGACTGGTCTGCAGTCTTA[TGTGTGTGTGTG]CTTATTTCTTCTGTTTTTCCCAAGGTATCACGTTATCTG	ATTTCAGCCCAAACATTTCTTTT	60.22	CAGATAACGTGATACCTTGGGAA	60.243	116
CL2396.Contig2_All_1427_4	TGTGTGTGTGTG	TG(2*6)	3058	12	CTTTTTGCTGATTTTTCATGAGCATCCTAGACTGGTCTGCAGTCTTA[TGTGTGTGTGTG]CTTATTTCTTCTGTTTTTCCCAAGGTATCACGTTATCTGT	CTTTTTGCTGATTTTTCATGAGC	60.245	ACAGATAACGTGATACCTTGGGA	59.776	99
CL2396.Contig2_All_1427_5	TGTGTGTGTGTG	TG(2*6)	3058	12	CTTTTTGCTGATTTTTCATGAGCATCCTAGACTGGTCTGCAGTCTTA[TGTGTGTGTGTG]CTTATTTCTTCTGTTTTTCCCAAGGTATCACGTTATCTG	CTTTTTGCTGATTTTTCATGAGC	60.245	CAGATAACGTGATACCTTGGGAA	60.243	98
CL2396.Contig2_All_1428_1	TTATTATTATTATTA	TTA(3*5)	6566	15	GACACTTTATTCGCAAAATGACCAACAGATTTT[TTATTATTATTATTA]TTTTTACTTTTTTTTTATCCTCTGTGTATTTAGTCGCCTTTGGGAGGTACTAATGTATACATACTCTGGGACGACACTAGTTTAGGTGT	GACACTTTATTCGCAAAATGACC	59.897	ACACCTAAACTAGTGTCGTCCCA	59.971	137
CL2396.Contig2_All_1428_2	TTATTATTATTATTA	TTA(3*5)	6566	15	GACACTTTATTCGCAAAATGACCAACAGATTTT[TTATTATTATTATTA]TTTTTACTTTTTTTTTATCCTCTGTGTATTTAGTCGCCTTTGGGAGGTACTAATGTATACATACTCTGGGACGACACTAGTTTAGGTGTAGTTTGGTGGAAGCAAGTC	GACACTTTATTCGCAAAATGACC	59.897	GACTTGCTTCCACCAAACTACAC	60.089	156
CL2396.Contig2_All_1428_3	TTATTATTATTATTA	TTA(3*5)	6566	15	GACACTTTATTCGCAAAATGACCAACAGATTTT[TTATTATTATTATTA]TTTTTACTTTTTTTTTATCCTCTGTGTATTTAGTCGCCTTTGGGAGGTACTAATGTATACATACTCTGGGACGACACTAGTTTAGGTG	GACACTTTATTCGCAAAATGACC	59.897	CACCTAAACTAGTGTCGTCCCAG	60.095	136
CL2396.Contig2_All_1428_4	TTATTATTATTATTA	TTA(3*5)	6566	15	AATGGACGTTTGTGCTTTGATACGACACTTTATTCGCAAAATGACCAACAGATTTT[TTATTATTATTATTA]TTTTTACTTTTTTTTTATCCTCTGTGTATTTAGTCGCCTTTGGGAGGTACTAATGTATACATACTCTGGGACGACACTAGTTTAGGTGT	AATGGACGTTTGTGCTTTGATAC	60.29	ACACCTAAACTAGTGTCGTCCCA	59.971	160
CL2396.Contig2_All_1428_5	TTATTATTATTATTA	TTA(3*5)	6566	15	AATGGACGTTTGTGCTTTGATACGACACTTTATTCGCAAAATGACCAACAGATTTT[TTATTATTATTATTA]TTTTTACTTTTTTTTTATCCTCTGTGTATTTAGTCGCCTTTGGGAGGTACTAATGTATACATACTCTGGGACGACACTAGTTTAGGTG	AATGGACGTTTGTGCTTTGATAC	60.29	CACCTAAACTAGTGTCGTCCCAG	60.095	159
CL23.Contig1_All_27_1	CACCACCACCACCACCACCAC	CAC(3*7)	981	21	CGTCTTCTACATCTTCCACATCCTCTTCCCCAACCTCCTCATCAGCGTCCTCTTTGCTT[CACCACCACCACCACCACCAC]AATAATCTCCTCCTCCACCACCACAGTGCGGGTTACTCATCTCCCTCGTCCCCACCCCCACCCACTTCTCCGTACTTAG	CGTCTTCTACATCTTCCACATCC	60.012	CTAAGTACGGAGAAGTGGGTGG	60.047	159
CL23.Contig1_All_27_2	CACCACCACCACCACCACCAC	CAC(3*7)	981	21	CCGTCTTCTACATCTTCCACATCCTCTTCCCCAACCTCCTCATCAGCGTCCTCTTTGCTT[CACCACCACCACCACCACCAC]AATAATCTCCTCCTCCACCACCACAGTGCGGGTTACTCATCTCCCTCGTCCCCACCCCCACCCACTTCTCCGTACTTAG	CCGTCTTCTACATCTTCCACATC	60.012	CTAAGTACGGAGAAGTGGGTGG	60.047	160
CL23.Contig1_All_27_3	CACCACCACCACCACCACCAC	CAC(3*7)	981	21	CGTCTTCTACATCTTCCACATCCTCTTCCCCAACCTCCTCATCAGCGTCCTCTTTGCTT[CACCACCACCACCACCACCAC]AATAATCTCCTCCTCCACCACCACAGTGCGGGTTACTCATCTCCCTCGTCCCCACCCCCACCCACTTCTCCGTACTTAGC	CGTCTTCTACATCTTCCACATCC	60.012	GCTAAGTACGGAGAAGTGGGTG	60.185	160
CL23.Contig1_All_27_4	CACCACCACCACCACCACCAC	CAC(3*7)	981	21	ATCTTCCCCGTCTTCTACATCTTCCACATCCTCTTCCCCAACCTCCTCATCAGCGTCCTCTTTGCTT[CACCACCACCACCACCACCAC]AATAATCTCCTCCTCCACCACCACAGTGCGGGTTACTCATCTCCCTCGTC	ATCTTCCCCGTCTTCTACATCTT	59.522	GACGAGGGAGATGAGTAACCC	59.949	138
CL23.Contig1_All_27_5	CACCACCACCACCACCACCAC	CAC(3*7)	981	21	ATCTTCCCCGTCTTCTACATCTTCCACATCCTCTTCCCCAACCTCCTCATCAGCGTCCTCTTTGCTT[CACCACCACCACCACCACCAC]AATAATCTCCTCCTCCACCACCACAGTGCGGGTTACTCATCTCCCTCGTCC	ATCTTCCCCGTCTTCTACATCTT	59.522	GGACGAGGGAGATGAGTAACC	59.949	139
CL23.Contig1_All_28_1	CACCACCACCACCACCAC	CAC(3*6)	1098	18	CCACTTCTCCGTACTTAGCCACGCCCCCTCACCAT[CACCACCACCACCACCAC]ACCAACGCTTCCTCCACAACTTCTTCCAG	CCACTTCTCCGTACTTAGCCAC	60.185	CTGGAAGAAGTTGTGGAGGAAG	60.273	82
CL23.Contig1_All_28_2	CACCACCACCACCACCAC	CAC(3*6)	1098	18	CACCCACTTCTCCGTACTTAGCCACGCCCCCTCACCAT[CACCACCACCACCACCAC]ACCAACGCTTCCTCCACAACTTCTTCCAG	CACCCACTTCTCCGTACTTAGC	60.185	CTGGAAGAAGTTGTGGAGGAAG	60.273	85
CL23.Contig1_All_28_3	CACCACCACCACCACCAC	CAC(3*6)	1098	18	ACCCACTTCTCCGTACTTAGCCACGCCCCCTCACCAT[CACCACCACCACCACCAC]ACCAACGCTTCCTCCACAACTTCTTCCAG	ACCCACTTCTCCGTACTTAGCC	60.885	CTGGAAGAAGTTGTGGAGGAAG	60.273	84
CL23.Contig1_All_28_4	CACCACCACCACCACCAC	CAC(3*6)	1098	18	GTTACTCATCTCCCTCGTCCCCACCCCCACCCACTTCTCCGTACTTAGCCACGCCCCCTCACCAT[CACCACCACCACCACCAC]ACCAACGCTTCCTCCACAACTTCTTCCAG	GTTACTCATCTCCCTCGTCCC	59.949	CTGGAAGAAGTTGTGGAGGAAG	60.273	112
CL23.Contig1_All_28_5	CACCACCACCACCACCAC	CAC(3*6)	1098	18	CCCACTTCTCCGTACTTAGCCACGCCCCCTCACCAT[CACCACCACCACCACCAC]ACCAACGCTTCCTCCACAACTTCTTCCAG	CCCACTTCTCCGTACTTAGCC	60.137	CTGGAAGAAGTTGTGGAGGAAG	60.273	83
CL23.Contig6_All_36_1	GTGGTGGTGGTGGTGGTG	GTG(3*6)	5710	18	CTGGAAGAAGTTGTGGAGGAAGCGTTGGT[GTGGTGGTGGTGGTGGTG]ATGGTGAGGGGGCGTGGCTAAGTACGGAGAAGTGG	CTGGAAGAAGTTGTGGAGGAAG	60.273	CCACTTCTCCGTACTTAGCCAC	60.185	82
CL23.Contig6_All_36_2	GTGGTGGTGGTGGTGGTG	GTG(3*6)	5710	18	CTGGAAGAAGTTGTGGAGGAAGCGTTGGT[GTGGTGGTGGTGGTGGTG]ATGGTGAGGGGGCGTGGCTAAGTACGGAGAAGTGGGTG	CTGGAAGAAGTTGTGGAGGAAG	60.273	CACCCACTTCTCCGTACTTAGC	60.185	85
CL23.Contig6_All_36_3	GTGGTGGTGGTGGTGGTG	GTG(3*6)	5710	18	CTGGAAGAAGTTGTGGAGGAAGCGTTGGT[GTGGTGGTGGTGGTGGTG]ATGGTGAGGGGGCGTGGCTAAGTACGGAGAAGTGGGT	CTGGAAGAAGTTGTGGAGGAAG	60.273	ACCCACTTCTCCGTACTTAGCC	60.885	84
CL23.Contig6_All_36_4	GTGGTGGTGGTGGTGGTG	GTG(3*6)	5710	18	CTGGAAGAAGTTGTGGAGGAAGCGTTGGT[GTGGTGGTGGTGGTGGTG]ATGGTGAGGGGGCGTGGCTAAGTACGGAGAAGTGGGTGGGGGTGGGGACGAGGGAGATGAGTAAC	CTGGAAGAAGTTGTGGAGGAAG	60.273	GTTACTCATCTCCCTCGTCCC	59.949	112
CL23.Contig6_All_36_5	GTGGTGGTGGTGGTGGTG	GTG(3*6)	5710	18	CTGGAAGAAGTTGTGGAGGAAGCGTTGGT[GTGGTGGTGGTGGTGGTG]ATGGTGAGGGGGCGTGGCTAAGTACGGAGAAGTGGG	CTGGAAGAAGTTGTGGAGGAAG	60.273	CCCACTTCTCCGTACTTAGCC	60.137	83
CL23.Contig6_All_37_1	GTGGTGGTGGTGGTGGTGGTG	GTG(3*7)	5824	21	CTAAGTACGGAGAAGTGGGTGGGGGTGGGGACGAGGGAGATGAGTAACCCGCACTGTGGTGGTGGAGGAGGAGATTATT[GTGGTGGTGGTGGTGGTGGTG]AAGCAAAGAGGACGCTGATGAGGAGGTTGGGGAAGAGGATGTGGAAGATGTAGAAGACG	CTAAGTACGGAGAAGTGGGTGG	60.047	CGTCTTCTACATCTTCCACATCC	60.012	159
CL23.Contig6_All_37_2	GTGGTGGTGGTGGTGGTGGTG	GTG(3*7)	5824	21	CTAAGTACGGAGAAGTGGGTGGGGGTGGGGACGAGGGAGATGAGTAACCCGCACTGTGGTGGTGGAGGAGGAGATTATT[GTGGTGGTGGTGGTGGTGGTG]AAGCAAAGAGGACGCTGATGAGGAGGTTGGGGAAGAGGATGTGGAAGATGTAGAAGACGG	CTAAGTACGGAGAAGTGGGTGG	60.047	CCGTCTTCTACATCTTCCACATC	60.012	160
CL23.Contig6_All_37_3	GTGGTGGTGGTGGTGGTGGTG	GTG(3*7)	5824	21	GCTAAGTACGGAGAAGTGGGTGGGGGTGGGGACGAGGGAGATGAGTAACCCGCACTGTGGTGGTGGAGGAGGAGATTATT[GTGGTGGTGGTGGTGGTGGTG]AAGCAAAGAGGACGCTGATGAGGAGGTTGGGGAAGAGGATGTGGAAGATGTAGAAGACG	GCTAAGTACGGAGAAGTGGGTG	60.185	CGTCTTCTACATCTTCCACATCC	60.012	160
CL23.Contig6_All_37_4	GTGGTGGTGGTGGTGGTGGTG	GTG(3*7)	5824	21	GGTGGTGGAGGAGGAGATTATT[GTGGTGGTGGTGGTGGTGGTG]AAGCAAAGAGGACGCTGATGAGGAGGTTGGGGAAGAGGATGTGGAAGATGTAGAAGACGG	GGTGGTGGAGGAGGAGATTATT	60.556	CCGTCTTCTACATCTTCCACATC	60.012	103
CL23.Contig6_All_37_5	GTGGTGGTGGTGGTGGTGGTG	GTG(3*7)	5824	21	GTGGTGGAGGAGGAGATTATT[GTGGTGGTGGTGGTGGTGGTG]AAGCAAAGAGGACGCTGATGAGGAGGTTGGGGAAGAGGATGTGGAAGATGTAGAAGACGGGGAAGAT	GTGGTGGAGGAGGAGATTATTG	59.827	ATCTTCCCCGTCTTCTACATCTT	59.522	109
CL240.Contig2_All_208_1	CTCTCTCTCTCT	CT(2*6)	4569	12	ATATAGGTGACAACTGTGAGGGGGCCGCCATCTCCGCGCCCTCG[CTCTCTCTCTCT]GTGGGCGCCCTTGTGACAGTGGTCGTGTTTGCTGTCCTCCTGTTC	ATATAGGTGACAACTGTGAGGGG	59.291	GAACAGGAGGACAGCAAACAC	59.76	101
CL240.Contig2_All_208_2	CTCTCTCTCTCT	CT(2*6)	4569	12	GGTATTTTTGCGTCTGTCCTAAAACGTATATAGGTGACAACTGTGAGGGGGCCGCCATCTCCGCGCCCTCG[CTCTCTCTCTCT]GTGGGCGCCCTTGTGACAGTGGTCGTGTTTG	GGTATTTTTGCGTCTGTCCTAAA	59.569	CAAACACGACCACTGTCACAAG	61.621	114
CL240.Contig2_All_208_3	CTCTCTCTCTCT	CT(2*6)	4569	12	GGTATTTTTGCGTCTGTCCTAAAACGTATATAGGTGACAACTGTGAGGGGGCCGCCATCTCCGCGCCCTCG[CTCTCTCTCTCT]GTGGGCGCCCTTGTGACAGTGGTCGTGTTTG	GGTATTTTTGCGTCTGTCCTAAA	59.569	CAAACACGACCACTGTCACAA	60.657	114
CL240.Contig2_All_208_4	CTCTCTCTCTCT	CT(2*6)	4569	12	TTTTGCGTCTGTCCTAAAACGTATATAGGTGACAACTGTGAGGGGGCCGCCATCTCCGCGCCCTCG[CTCTCTCTCTCT]GTGGGCGCCCTTGTGACAGTGGTCGTGTTTGCTGTCCTCCTGTTC	TTTTGCGTCTGTCCTAAAACGTA	61.003	GAACAGGAGGACAGCAAACAC	59.76	123
CL240.Contig2_All_208_5	CTCTCTCTCTCT	CT(2*6)	4569	12	ATATAGGTGACAACTGTGAGGGGGCCGCCATCTCCGCGCCCTCG[CTCTCTCTCTCT]GTGGGCGCCCTTGTGACAGTGGTCGTGTTTG	ATATAGGTGACAACTGTGAGGGG	59.291	CAAACACGACCACTGTCACAAG	61.621	87
CL2432.Contig1_All_1440_1	TATATATATATA	TA(2*6)	3355	12	ATTTTTAGGGAATATGGCAAGGAGACTATCTTATTATTATTTTTTT[TATATATATATA]ATTCCTTTTCATAGAAAGGTACTGACAACTTGGGATTCCGTTTGGTCTAACATCAGGTGGGTTTATTTATTTAAAAACACATCCCACAAAATATGC	ATTTTTAGGGAATATGGCAAGGA	60.052	GCATATTTTGTGGGATGTGTTTT	60.003	154
CL2432.Contig1_All_1440_2	TATATATATATA	TA(2*6)	3355	12	ATTTTTAGGGAATATGGCAAGGAGACTATCTTATTATTATTTTTTT[TATATATATATA]ATTCCTTTTCATAGAAAGGTACTGACAACTTGGGATTCCGTTTGGTCTAACATCAG	ATTTTTAGGGAATATGGCAAGGA	60.052	CTGATGTTAGACCAAACGGAATC	59.885	114
CL2432.Contig1_All_1440_3	TATATATATATA	TA(2*6)	3355	12	GGGAATATGGCAAGGAGACTATCTTATTATTATTTTTTT[TATATATATATA]ATTCCTTTTCATAGAAAGGTACTGACAACTTGGGATTCCGTTTGGTCTAACATCAGGTGGGTTTATTTATTTAAAAACACATCCCACAAAATATGC	GGGAATATGGCAAGGAGACTATC	60.18	GCATATTTTGTGGGATGTGTTTT	60.003	147
CL2432.Contig1_All_1440_4	TATATATATATA	TA(2*6)	3355	12	GGAAATGTTGTGAATGCATTTTTAGGGAATATGGCAAGGAGACTATCTTATTATTATTTTTTT[TATATATATATA]ATTCCTTTTCATAGAAAGGTACTGACAACTTGGGATTCCGTTTGGTCTAACATCAG	GGAAATGTTGTGAATGCATTTTT	60.108	CTGATGTTAGACCAAACGGAATC	59.885	131
CL2432.Contig1_All_1440_5	TATATATATATA	TA(2*6)	3355	12	ATGTTGTGAATGCATTTTTAGGGAATATGGCAAGGAGACTATCTTATTATTATTTTTTT[TATATATATATA]ATTCCTTTTCATAGAAAGGTACTGACAACTTGGGATTCCGTTTGGTCTAACATCAG	ATGTTGTGAATGCATTTTTAGGG	60.121	CTGATGTTAGACCAAACGGAATC	59.885	127
CL2432.Contig2_All_1441_1	TATATATATATA	TA(2*6)	295	12	GCATATTTTGTGGGATGTGTTTTTAAATAAATAAACCCACCTGATGTTAGACCAAACGGAATCCCAAGTTGTCAGTACCTTTCTATGAAAAGGAAT[TATATATATATA]AAAAAAATAATAATAAGATAGTCTCCTTGCCATATTCCCTAAAAAT	GCATATTTTGTGGGATGTGTTTT	60.003	ATTTTTAGGGAATATGGCAAGGA	60.052	154
CL2432.Contig2_All_1441_2	TATATATATATA	TA(2*6)	295	12	CTGATGTTAGACCAAACGGAATCCCAAGTTGTCAGTACCTTTCTATGAAAAGGAAT[TATATATATATA]AAAAAAATAATAATAAGATAGTCTCCTTGCCATATTCCCTAAAAAT	CTGATGTTAGACCAAACGGAATC	59.885	ATTTTTAGGGAATATGGCAAGGA	60.052	114
CL2432.Contig2_All_1441_3	TATATATATATA	TA(2*6)	295	12	GCATATTTTGTGGGATGTGTTTTTAAATAAATAAACCCACCTGATGTTAGACCAAACGGAATCCCAAGTTGTCAGTACCTTTCTATGAAAAGGAAT[TATATATATATA]AAAAAAATAATAATAAGATAGTCTCCTTGCCATATTCCC	GCATATTTTGTGGGATGTGTTTT	60.003	GGGAATATGGCAAGGAGACTATC	60.18	147
CL2432.Contig2_All_1441_4	TATATATATATA	TA(2*6)	295	12	CTGATGTTAGACCAAACGGAATCCCAAGTTGTCAGTACCTTTCTATGAAAAGGAAT[TATATATATATA]AAAAAAATAATAATAAGATAGTCTCCTTGCCATATTCCCTAAAAATGCATTCACAACATTTCC	CTGATGTTAGACCAAACGGAATC	59.885	GGAAATGTTGTGAATGCATTTTT	60.108	131
CL2432.Contig2_All_1441_5	TATATATATATA	TA(2*6)	295	12	CTGATGTTAGACCAAACGGAATCCCAAGTTGTCAGTACCTTTCTATGAAAAGGAAT[TATATATATATA]AAAAAAATAATAATAAGATAGTCTCCTTGCCATATTCCCTAAAAATGCATTCACAACAT	CTGATGTTAGACCAAACGGAATC	59.885	ATGTTGTGAATGCATTTTTAGGG	60.121	127
CL2441.Contig1_All_1447_1	GGCGGCGGCGGCGGCGGCGGCGGC	GGC(3*8)	250	24	CAAAGGAGTGGCGTGGTAACGGTCGT[GGCGGCGGCGGCGGCGGCGGCGGC]GCGGCGGGGTCTGCGGCGCCGTAGGGCACGGCCTTCTTGGCGGAGGCGCGGTCCAGCACGCGGAACAGCTCCTCCACCGACAGGCCCGACGGGTCCTGGATGGTGATTAT	CAAAGGAGTGGCGTGGTAAC	60.55	ATAATCACCATCCAGGACCC	58.518	160
CL2441.Contig1_All_1447_2	GGCGGCGGCGGCGGCGGCGGCGGC	GGC(3*8)	250	24	GGCACAGAGGAAGAGGAGAGTAGTGGCGTCGGCGGGGGGCGGCGCGGCGGAACAAAGGAGTGGCGTGGTAACGGTCGT[GGCGGCGGCGGCGGCGGCGGCGGC]GCGGCGGGGTCTGCGGCGCCGTAGGGCACGGCCTTCTTG	GGCACAGAGGAAGAGGAGAGTAG	60.916	CAAGAAGGCCGTGCCCTA	62.278	141
CL2441.Contig1_All_1447_3	GGCGGCGGCGGCGGCGGCGGCGGC	GGC(3*8)	250	24	AGGCACAGAGGAAGAGGAGAGTAGTGGCGTCGGCGGGGGGCGGCGCGGCGGAACAAAGGAGTGGCGTGGTAACGGTCGT[GGCGGCGGCGGCGGCGGCGGCGGC]GCGGCGGGGTCTGCGGCGCCGTAGGGCACGGCCTTCTTG	AGGCACAGAGGAAGAGGAGAGTA	60.916	CAAGAAGGCCGTGCCCTA	62.278	142
CL2441.Contig1_All_1447_4	GGCGGCGGCGGCGGCGGCGGCGGC	GGC(3*8)	250	24	CAAAGGAGTGGCGTGGTAACGGTCGT[GGCGGCGGCGGCGGCGGCGGCGGC]GCGGCGGGGTCTGCGGCGCCGTAGGGCACGGCCTTCTTGGCGGAGGCGCGGTCCAGCACGCGGAACAGCTCCTCCACCGACAGGCCCGACGGGTCCTGGATGGTGATTAT	CAAAGGAGTGGCGTGGTAAC	60.55	ATAATCACCATCCAGGACCCGT	63.743	160
CL2441.Contig1_All_1447_5	GGCGGCGGCGGCGGCGGCGGCGGC	GGC(3*8)	250	24	GGCACAGAGGAAGAGGAGAGTAGTGGCGTCGGCGGGGGGCGGCGCGGCGGAACAAAGGAGTGGCGTGGTAACGGTCGT[GGCGGCGGCGGCGGCGGCGGCGGC]GCGGCGGGGTCTGCGGCGCCGTAGGGCACGGCCTTCTTG	GGCACAGAGGAAGAGGAGAGTA	60.016	CAAGAAGGCCGTGCCCTA	62.278	141
CL2441.Contig1_All_1449_1	TCGTCGTCGTCGTCGTCGTCGTCG	TCG(3*8)	1012	24	ACTCGTAGCCCGTGTTGTAGAAGCCCACGTCGTCGCGGTCGCGCCGCTCGTCCTCGTCC[TCGTCGTCGTCGTCGTCGTCGTCG]CTCTGGCGGCGATCGTCCGCCTTGGCGAGGTCGAGGCGCTCGCCGCGGTCGCTGCTCTCGACGGT	ACTCGTAGCCCGTGTTGTAGAAG	61.898	ACCGTCGAGAGCAGCGAC	62.798	148
CL2441.Contig1_All_1449_2	TCGTCGTCGTCGTCGTCGTCGTCG	TCG(3*8)	1012	24	ACTCGTAGCCCGTGTTGTAGAAGCCCACGTCGTCGCGGTCGCGCCGCTCGTCCTCGTCC[TCGTCGTCGTCGTCGTCGTCGTCG]CTCTGGCGGCGATCGTCCGCCTTGGCGAGGTCGAGGCGCTCGCCGCGGTCGCTGCTCTCGACGGT	ACTCGTAGCCCGTGTTGTAGA	59.811	ACCGTCGAGAGCAGCGAC	62.798	148
CL2441.Contig1_All_1449_3	TCGTCGTCGTCGTCGTCGTCGTCG	TCG(3*8)	1012	24	CTCGTAGCCCGTGTTGTAGAAGCCCACGTCGTCGCGGTCGCGCCGCTCGTCCTCGTCC[TCGTCGTCGTCGTCGTCGTCGTCG]CTCTGGCGGCGATCGTCCGCCTTGGCGAGGTCGAGGCGCTCGCCGCGGTCGCTGCTCTCGACGGT	CTCGTAGCCCGTGTTGTAGAAG	61.195	ACCGTCGAGAGCAGCGAC	62.798	147
CL2441.Contig1_All_1449_4	TCGTCGTCGTCGTCGTCGTCGTCG	TCG(3*8)	1012	24	TCGTAGCCCGTGTTGTAGAAGCCCACGTCGTCGCGGTCGCGCCGCTCGTCCTCGTCC[TCGTCGTCGTCGTCGTCGTCGTCG]CTCTGGCGGCGATCGTCCGCCTTGGCGAGGTCGAGGCGCTCGCCGCGGTCGCTGCTCTCGACGGT	TCGTAGCCCGTGTTGTAGAAG	60.311	ACCGTCGAGAGCAGCGAC	62.798	146
CL2441.Contig1_All_1449_5	TCGTCGTCGTCGTCGTCGTCGTCG	TCG(3*8)	1012	24	CACTCGTAGCCCGTGTTGTAGAAGCCCACGTCGTCGCGGTCGCGCCGCTCGTCCTCGTCC[TCGTCGTCGTCGTCGTCGTCGTCG]CTCTGGCGGCGATCGTCCGCCTTGGCGAGGTCGAGGCGCTCGCCGCGGTCGCTGCTCTCGACGGT	CACTCGTAGCCCGTGTTGTAG	60.746	ACCGTCGAGAGCAGCGAC	62.798	149
CL2452.Contig2_All_1451_1	AGAAGAAGAAGAAGAAGA	AGA(3*6)	931	18	AGGTTTAGTTTACGCCTGGAGAGGGGGTTAAGAAGGAGGAAAGAGGAAGAAAAAAAAGATAGTGT[AGAAGAAGAAGAAGAAGA]CGAAGAAGAAGAACCAGCGCCAGCGGAAGGCGCTCCGCAGGCAGCACCAGCAGGTCTACTGGTGGTGATCATC	AGGTTTAGTTTACGCCTGGAGAG	60.184	GATGATCACCACCAGTAGACCTG	60.812	156
CL2452.Contig2_All_1451_2	AGAAGAAGAAGAAGAAGA	AGA(3*6)	931	18	GAAGGAGGAAAGAGGAAGAAAAAAAAGATAGTGT[AGAAGAAGAAGAAGAAGA]CGAAGAAGAAGAACCAGCGCCAGCGGAAGGCGCTCCGCAGGCAGCACCAGCAGGTCTACTGGTGGTGATCATCGTCTT	GAAGGAGGAAAGAGGAAGAAAAA	59.391	AAGACGATGATCACCACCAGTAG	60.43	130
CL2452.Contig2_All_1451_3	AGAAGAAGAAGAAGAAGA	AGA(3*6)	931	18	AGGTTTAGTTTACGCCTGGAGAGGGGGTTAAGAAGGAGGAAAGAGGAAGAAAAAAAAGATAGTGT[AGAAGAAGAAGAAGAAGA]CGAAGAAGAAGAACCAGCGCCAGCGGAAGGCGCTCCGCAGGCAGCACCAGCAGGTCTACTGGTGGTGATCATCGTCT	AGGTTTAGTTTACGCCTGGAGAG	60.184	AGACGATGATCACCACCAGTAGA	60.947	160
CL2452.Contig2_All_1451_4	AGAAGAAGAAGAAGAAGA	AGA(3*6)	931	18	GGTTAAGAAGGAGGAAAGAGGAAGAAAAAAAAGATAGTGT[AGAAGAAGAAGAAGAAGA]CGAAGAAGAAGAACCAGCGCCAGCGGAAGGCGCTCCGCAGGCAGCACCAGCAGGTCTACTGGTGGTGATCATCGTCTT	GGTTAAGAAGGAGGAAAGAGGAA	59.287	AAGACGATGATCACCACCAGTAG	60.43	136
CL2452.Contig2_All_1451_5	AGAAGAAGAAGAAGAAGA	AGA(3*6)	931	18	AGGTTTAGTTTACGCCTGGAGAGGGGGTTAAGAAGGAGGAAAGAGGAAGAAAAAAAAGATAGTGT[AGAAGAAGAAGAAGAAGA]CGAAGAAGAAGAACCAGCGCCAGCGGAAGGCGCTCCGCAGGCAGCACCAGCAGGTCTACTGGTGGTGATCATCGTC	AGGTTTAGTTTACGCCTGGAGAG	60.184	GACGATGATCACCACCAGTAGA	59.997	159
CL245.Contig3_All_218_1	ATATATATATATATAT	AT(2*8)	1543	16	TTGATGATGATAATGCAGAAGAGAATATGATATATATAA[ATATATATATATATAT]AAGTATATTTCAGTTTTGAAGCACTTCGTATCAGATAAATGCAAAAAAAAAGGCATCTAATGCACTGTGTATTTCTTTGTAGACCTGTGCAGTTG	TTGATGATGATAATGCAGAAGAGAA	60.108	CAACTGCACAGGTCTACAAAGAA	59.475	150
CL245.Contig3_All_218_2	ATATATATATATATAT	AT(2*8)	1543	16	TTGATGATGATAATGCAGAAGAGAATATGATATATATAA[ATATATATATATATAT]AAGTATATTTCAGTTTTGAAGCACTTCGTATCAGATAAATGCAAAAAAAAAGGCATCTAATGCACTGTG	TTGATGATGATAATGCAGAAGAGAA	60.108	CACAGTGCATTAGATGCCTTTTT	60.533	124
CL245.Contig3_All_218_3	ATATATATATATATAT	AT(2*8)	1543	16	TTGATGATGATAATGCAGAAGAGAATATGATATATATAA[ATATATATATATATAT]AAGTATATTTCAGTTTTGAAGCACTTCGTATCA	TTGATGATGATAATGCAGAAGAGAA	60.108	TGATACGAAGTGCTTCAAAACTG	59.455	88
CL245.Contig3_All_218_4	ATATATATATATATAT	AT(2*8)	1543	16	TGATGATGATAATGCAGAAGAGAATATGATATATATAA[ATATATATATATATAT]AAGTATATTTCAGTTTTGAAGCACTTCGTATCAGATAAATGCAAAAAAAAAGGCATCTAATGCACTGTGTATTTCTTTGTAGACCTGTGCAGTTG	TGATGATGATAATGCAGAAGAGAA	58.857	CAACTGCACAGGTCTACAAAGAA	59.475	149
CL245.Contig3_All_218_5	ATATATATATATATAT	AT(2*8)	1543	16	TTGATGATGATAATGCAGAAGAGAATATGATATATATAA[ATATATATATATATAT]AAGTATATTTCAGTTTTGAAGCACTTCGTATCAGATAAATGCAAAAAAAAAGGCATCTAATGCACTGTGTATTTCTTTGTAGACCTGTGCAGTTG	TTGATGATGATAATGCAGAAGAGA	58.857	CAACTGCACAGGTCTACAAAGAA	59.475	150
CL2463.Contig1_All_1454_1	TTATTATTATTATTATTA	TTA(3*6)	475	18	ATATCATTCTTTCTCGTTTGGCAAACGGGGTAAAGTAGCAATGCCAAGCGTTTTAAATTATAATCTTTCTTTT[TTATTATTATTATTATTA]GTGAACACCAGGATAATAAATTCCGGGTTATCG	ATATCATTCTTTCTCGTTTGGCA	59.983	CGATAACCCGGAATTTATTATCC	59.811	124
CL2463.Contig1_All_1454_2	TTATTATTATTATTATTA	TTA(3*6)	475	18	CCACTGTGCCCATATATCATTCTTTCTCGTTTGGCAAACGGGGTAAAGTAGCAATGCCAAGCGTTTTAAATTATAATCTTTCTTTT[TTATTATTATTATTATTA]GTGAACACCAGGATAATAAATTCCGGGTTATCG	CCACTGTGCCCATATATCATTCT	60.109	CGATAACCCGGAATTTATTATCC	59.811	137
CL2463.Contig1_All_1454_3	TTATTATTATTATTATTA	TTA(3*6)	475	18	ATATCATTCTTTCTCGTTTGGCAAACGGGGTAAAGTAGCAATGCCAAGCGTTTTAAATTATAATCTTTCTTTT[TTATTATTATTATTATTA]GTGAACACCAGGATAATAAATTCCGG	ATATCATTCTTTCTCGTTTGGCA	59.983	CCGGAATTTATTATCCTGGTGTT	60.302	117
CL2463.Contig1_All_1454_4	TTATTATTATTATTATTA	TTA(3*6)	475	18	ATATCATTCTTTCTCGTTTGGCAAACGGGGTAAAGTAGCAATGCCAAGCGTTTTAAATTATAATCTTTCTTTT[TTATTATTATTATTATTA]GTGAACACCAGGATAATAAATTCCGGGTTATCGTGA	ATATCATTCTTTCTCGTTTGGCA	59.983	TCACGATAACCCGGAATTTATTA	59.611	127
CL2463.Contig1_All_1454_5	TTATTATTATTATTATTA	TTA(3*6)	475	18	CCACTGTGCCCATATATCATTCTTTCTCGTTTGGCAAACGGGGTAAAGTAGCAATGCCAAGCGTTTTAAATTATAATCTTTCTTTT[TTATTATTATTATTATTA]GTGAACACCAGGATAATAAATTCCGG	CCACTGTGCCCATATATCATTCT	60.109	CCGGAATTTATTATCCTGGTGTT	60.302	130
CL2463.Contig2_All_1455_1	TAATAATAATAATAATAA	TAA(3*6)	3206	18	CGATAACCCGGAATTTATTATCCTGGTGTTCAC[TAATAATAATAATAATAA]AAAAGAAAGATTATAATTTAAAACGCTTGGCATTGCTACTTTACCCCGTTTGCCAAACGAGAAAGAATGATAT	CGATAACCCGGAATTTATTATCC	59.811	ATATCATTCTTTCTCGTTTGGCA	59.983	124
CL2463.Contig2_All_1455_2	TAATAATAATAATAATAA	TAA(3*6)	3206	18	CGATAACCCGGAATTTATTATCCTGGTGTTCAC[TAATAATAATAATAATAA]AAAAGAAAGATTATAATTTAAAACGCTTGGCATTGCTACTTTACCCCGTTTGCCAAACGAGAAAGAATGATATATGGGCACAGTGG	CGATAACCCGGAATTTATTATCC	59.811	CCACTGTGCCCATATATCATTCT	60.109	137
CL2463.Contig2_All_1455_3	TAATAATAATAATAATAA	TAA(3*6)	3206	18	CCGGAATTTATTATCCTGGTGTTCAC[TAATAATAATAATAATAA]AAAAGAAAGATTATAATTTAAAACGCTTGGCATTGCTACTTTACCCCGTTTGCCAAACGAGAAAGAATGATAT	CCGGAATTTATTATCCTGGTGTT	60.302	ATATCATTCTTTCTCGTTTGGCA	59.983	117
CL2463.Contig2_All_1455_4	TAATAATAATAATAATAA	TAA(3*6)	3206	18	TCACGATAACCCGGAATTTATTATCCTGGTGTTCAC[TAATAATAATAATAATAA]AAAAGAAAGATTATAATTTAAAACGCTTGGCATTGCTACTTTACCCCGTTTGCCAAACGAGAAAGAATGATAT	TCACGATAACCCGGAATTTATTA	59.611	ATATCATTCTTTCTCGTTTGGCA	59.983	127
CL2463.Contig2_All_1455_5	TAATAATAATAATAATAA	TAA(3*6)	3206	18	CCGGAATTTATTATCCTGGTGTTCAC[TAATAATAATAATAATAA]AAAAGAAAGATTATAATTTAAAACGCTTGGCATTGCTACTTTACCCCGTTTGCCAAACGAGAAAGAATGATATATGGGCACAGTGG	CCGGAATTTATTATCCTGGTGTT	60.302	CCACTGTGCCCATATATCATTCT	60.109	130
CL246.Contig2_All_219_1	GAAGAAGAAGAAGAA	GAA(3*5)	4230	15	TTGAAAAAGGATGCTGTAGATTTGTATAAAAAAGAATTAGAAAAGGAAGAATCCAAGATTAAGGTAATAGACCTG[GAAGAAGAAGAAGAA]GAGGCCAAGAGAGGAAAGCGGAAGAGAAGAAGCAAGGGGTCAGGAGGAAGCAAACGATCAAGACTA	TTGAAAAAGGATGCTGTAGATTTG	59.68	TAGTCTTGATCGTTTGCTTCCTC	59.906	156
CL246.Contig2_All_219_2	GAAGAAGAAGAAGAA	GAA(3*5)	4230	15	TGAAAAAGGATGCTGTAGATTTGTATAAAAAAGAATTAGAAAAGGAAGAATCCAAGATTAAGGTAATAGACCTG[GAAGAAGAAGAAGAA]GAGGCCAAGAGAGGAAAGCGGAAGAGAAGAAGCAAGGGGTCAGGAGGAAGCAAACGATCAAGACTA	TGAAAAAGGATGCTGTAGATTTG	58.445	TAGTCTTGATCGTTTGCTTCCTC	59.906	155
CL246.Contig2_All_219_3	GAAGAAGAAGAAGAA	GAA(3*5)	4230	15	TGAAAAAGGATGCTGTAGATTTGTATAAAAAAGAATTAGAAAAGGAAGAATCCAAGATTAAGGTAATAGACCTG[GAAGAAGAAGAAGAA]GAGGCCAAGAGAGGAAAGCGGAAGAGAAGAAGCAAGGGGTCAGGAGGAAGCAAACGATCAAGACTAAGTGG	TGAAAAAGGATGCTGTAGATTTG	58.445	CCACTTAGTCTTGATCGTTTGCT	59.833	160
CL246.Contig2_All_219_4	GAAGAAGAAGAAGAA	GAA(3*5)	4230	15	TGAAAAAGGATGCTGTAGATTTGTATAAAAAAGAATTAGAAAAGGAAGAATCCAAGATTAAGGTAATAGACCTG[GAAGAAGAAGAAGAA]GAGGCCAAGAGAGGAAAGCGGAAGAGAAGAAGCAAGGGGTCAGGAGGAAGCAAACGATCAAGACTA	TGAAAAAGGATGCTGTAGATTTGT	59.227	TAGTCTTGATCGTTTGCTTCCTC	59.906	155
CL246.Contig2_All_219_5	GAAGAAGAAGAAGAA	GAA(3*5)	4230	15	TTGAAAAAGGATGCTGTAGATTTGTATAAAAAAGAATTAGAAAAGGAAGAATCCAAGATTAAGGTAATAGACCTG[GAAGAAGAAGAAGAA]GAGGCCAAGAGAGGAAAGCGGAAGAGAAGAAGCAAGGGGTCAGGAGGAAGCAAACGATCAAGACTAA	TTGAAAAAGGATGCTGTAGATTTG	59.68	TTAGTCTTGATCGTTTGCTTCCT	59.445	157
CL2476.Contig2_All_1456_1	TCCTCCTCCTCCTCC	TCC(3*5)	4345	15	CTTTCTTCTCCTCTGCAGGATGTTGCCTCT[TCCTCCTCCTCCTCC]TCTTGGTCCTCCTCGTCCTCCTCGTCCTCCTCCCGCTCACCGTCTTCTACACTTTCCTTTTCTTCACTCTCTTTGCAGATCTTTGGAGATGACAAACACAAGGGAATGT	CTTTCTTCTCCTCTGCAGGATGT	61.26	ACATTCCCTTGTGTTTGTCATCT	59.787	154
CL2476.Contig2_All_1456_2	TCCTCCTCCTCCTCC	TCC(3*5)	4345	15	TTCTTCTCCTCTGCAGGATGTTGCCTCT[TCCTCCTCCTCCTCC]TCTTGGTCCTCCTCGTCCTCCTCGTCCTCCTCCCGCTCACCGTCTTCTACACTTTCCTTTTCTTCACTCTCTTTGCAGATCTTTGGAGATGACAAACACAAGGGAATGT	TTCTTCTCCTCTGCAGGATGTT	60.382	ACATTCCCTTGTGTTTGTCATCT	59.787	152
CL2476.Contig2_All_1456_3	TCCTCCTCCTCCTCC	TCC(3*5)	4345	15	TTTCTTCTCCTCTGCAGGATGTTGCCTCT[TCCTCCTCCTCCTCC]TCTTGGTCCTCCTCGTCCTCCTCGTCCTCCTCCCGCTCACCGTCTTCTACACTTTCCTTTTCTTCACTCTCTTTGCAGATCTTTGGAGATGACAAACACAAGGGAATGT	TTTCTTCTCCTCTGCAGGATGT	60.382	ACATTCCCTTGTGTTTGTCATCT	59.787	153
CL2476.Contig2_All_1456_4	TCCTCCTCCTCCTCC	TCC(3*5)	4345	15	TTCTTCTCCTCTGCAGGATGTTGCCTCT[TCCTCCTCCTCCTCC]TCTTGGTCCTCCTCGTCCTCCTCGTCCTCCTCCCGCTCACCGTCTTCTACACTTTCCTTTTCTTCACTCTCTTTGCAG	TTCTTCTCCTCTGCAGGATGTT	60.382	CTGCAAAGAGAGTGAAGAAAAGG	59.698	121
CL2476.Contig2_All_1456_5	TCCTCCTCCTCCTCC	TCC(3*5)	4345	15	TTTCTTCTCCTCTGCAGGATGTTGCCTCT[TCCTCCTCCTCCTCC]TCTTGGTCCTCCTCGTCCTCCTCGTCCTCCTCCCGCTCACCGTCTTCTACACTTTCCTTTTCTTCACTCTCTTTGCAGATCTTTGGAGATGACAAACACAAGGGAATGT	TTTCTTCTCCTCTGCAGGATGTT	61.599	ACATTCCCTTGTGTTTGTCATCT	59.787	153
CL2479.Contig1_All_1459_1	ACACACACACAC	AC(2*6)	1311	12	TTCACATGTAGTCAGACTCACCGGAACAAAAAATATAGTCAAACAAAG[ACACACACACAC]TACACTTTTTGACAAGTATTATTAATGCCATAACAAACAGCACCACAGCATTAACACAGTCTC	TTCACATGTAGTCAGACTCACCG	60.222	GAGACTGTGTTAATGCTGTGGTG	59.717	123
CL2479.Contig1_All_1459_2	ACACACACACAC	AC(2*6)	1311	12	TTCACATGTAGTCAGACTCACCGGAACAAAAAATATAGTCAAACAAAG[ACACACACACAC]TACACTTTTTGACAAGTATTATTAATGCCATAACAAACAGCACCACAGCATTAACACAGTCTCA	TTCACATGTAGTCAGACTCACCG	60.222	TGAGACTGTGTTAATGCTGTGGT	59.717	124
CL2479.Contig1_All_1459_3	ACACACACACAC	AC(2*6)	1311	12	TTCACATGTAGTCAGACTCACCGGAACAAAAAATATAGTCAAACAAAG[ACACACACACAC]TACACTTTTTGACAAGTATTATTAATGCCATAACAAACAGCACCACAGCATTAACACAGTCTCAC	TTCACATGTAGTCAGACTCACCG	60.222	GTGAGACTGTGTTAATGCTGTGG	59.717	125
CL2479.Contig1_All_1459_4	ACACACACACAC	AC(2*6)	1311	12	TTCACATGTAGTCAGACTCACCGGAACAAAAAATATAGTCAAACAAAG[ACACACACACAC]TACACTTTTTGACAAGTATTATTAATGCCATAACAAACAGCACCACAGCATTA	TTCACATGTAGTCAGACTCACCG	60.222	TAATGCTGTGGTGCTGTTTGTTA	60.584	113
CL2479.Contig1_All_1459_5	ACACACACACAC	AC(2*6)	1311	12	GTAGTCAGACTCACCGGAACAAAAAATATAGTCAAACAAAG[ACACACACACAC]TACACTTTTTGACAAGTATTATTAATGCCATAACAAACAGCACCACAGCATTAACACAGTCTC	GTAGTCAGACTCACCGGAACAAA	60.574	GAGACTGTGTTAATGCTGTGGTG	59.717	116
CL2481.Contig2_All_1462_1	GTGGTGGTGGTGGTGGTG	GTG(3*6)	1558	18	GTCTGAGGTACTGAGGGAAAGGTTTTTGTTCGA[GTGGTGGTGGTGGTGGTG]GCTGTGGTCGCACCTCTGTCTGTCCTCCTCCAACATGTTGACTAAGGCATCTTTCTGCTC	GTCTGAGGTACTGAGGGAAAGGT	60.048	GAGCAGAAAGATGCCTTAGTCAA	60.035	111
CL2481.Contig2_All_1462_2	GTGGTGGTGGTGGTGGTG	GTG(3*6)	1558	18	TATATGGATTTGGGGAAGCTTTTCATTGGTGTCTGAGGTACTGAGGGAAAGGTTTTTGTTCGA[GTGGTGGTGGTGGTGGTG]GCTGTGGTCGCACCTCTGTCTGTCCTCCTCCAACATGTTGACTAAGGCATCTTTCTGCTC	TATATGGATTTGGGGAAGCTTTT	60.052	GAGCAGAAAGATGCCTTAGTCAA	60.035	141
CL2481.Contig2_All_1462_3	GTGGTGGTGGTGGTGGTG	GTG(3*6)	1558	18	AGGTACTGAGGGAAAGGTTTTTGTTCGA[GTGGTGGTGGTGGTGGTG]GCTGTGGTCGCACCTCTGTCTGTCCTCCTCCAACATGTTGACTAAGGCATCTTTCTGCTC	AGGTACTGAGGGAAAGGTTTTTG	59.922	GAGCAGAAAGATGCCTTAGTCAA	60.035	106
CL2481.Contig2_All_1462_4	GTGGTGGTGGTGGTGGTG	GTG(3*6)	1558	18	GGTACTGAGGGAAAGGTTTTTGTTCGA[GTGGTGGTGGTGGTGGTG]GCTGTGGTCGCACCTCTGTCTGTCCTCCTCCAACATGTTGACTAAGGCATCTTTCTGCTC	GGTACTGAGGGAAAGGTTTTTGT	59.804	GAGCAGAAAGATGCCTTAGTCAA	60.035	105
CL2481.Contig2_All_1462_5	GTGGTGGTGGTGGTGGTG	GTG(3*6)	1558	18	AGGTACTGAGGGAAAGGTTTTTGTTCGA[GTGGTGGTGGTGGTGGTG]GCTGTGGTCGCACCTCTGTCTGTCCTCCTCCAACATGTTGACTAAGGCATCTTTCTGCTCCAGGATGTTCAGGATTTCTGCGAGTATGGTACCTTCTC	AGGTACTGAGGGAAAGGTTTTTG	59.922	GAGAAGGTACCATACTCGCAGAA	59.797	144
CL2481.Contig3_All_1463_1	CCACCACCACCACCACCA	CCA(3*6)	5623	18	GAGCAGAAAGATGCCTTAGTCAACATGTTGGAGGAGGACAGACAGAGGTGCGACCACAG[CCACCACCACCACCACCA]CTCGAACAAAAACCTTTCCCTCAGTACCTCAGAC	GAGCAGAAAGATGCCTTAGTCAA	60.035	GTCTGAGGTACTGAGGGAAAGGT	60.048	111
CL2481.Contig3_All_1463_2	CCACCACCACCACCACCA	CCA(3*6)	5623	18	GAGCAGAAAGATGCCTTAGTCAACATGTTGGAGGAGGACAGACAGAGGTGCGACCACAG[CCACCACCACCACCACCA]CTCGAACAAAAACCTTTCCCTCAGTACCTCAGACACCAATGAAAAGCTTCCCCAAATCCATATA	GAGCAGAAAGATGCCTTAGTCAA	60.035	TATATGGATTTGGGGAAGCTTTT	60.052	141
CL2481.Contig3_All_1463_3	CCACCACCACCACCACCA	CCA(3*6)	5623	18	GAGCAGAAAGATGCCTTAGTCAACATGTTGGAGGAGGACAGACAGAGGTGCGACCACAG[CCACCACCACCACCACCA]CTCGAACAAAAACCTTTCCCTCAGTACCT	GAGCAGAAAGATGCCTTAGTCAA	60.035	AGGTACTGAGGGAAAGGTTTTTG	59.922	106
CL2481.Contig3_All_1463_4	CCACCACCACCACCACCA	CCA(3*6)	5623	18	GAGCAGAAAGATGCCTTAGTCAACATGTTGGAGGAGGACAGACAGAGGTGCGACCACAG[CCACCACCACCACCACCA]CTCGAACAAAAACCTTTCCCTCAGTACC	GAGCAGAAAGATGCCTTAGTCAA	60.035	GGTACTGAGGGAAAGGTTTTTGT	59.804	105
CL2481.Contig3_All_1463_5	CCACCACCACCACCACCA	CCA(3*6)	5623	18	GAGAAGGTACCATACTCGCAGAAATCCTGAACATCCTGGAGCAGAAAGATGCCTTAGTCAACATGTTGGAGGAGGACAGACAGAGGTGCGACCACAG[CCACCACCACCACCACCA]CTCGAACAAAAACCTTTCCCTCAGTACCT	GAGAAGGTACCATACTCGCAGAA	59.797	AGGTACTGAGGGAAAGGTTTTTG	59.922	144
CL2485.Contig1_All_1466_1	AGAAGAAGAAGAAGA	AGA(3*5)	830	15	TATGCATGAGAAAAAGCACAAGAAAAAGAAGAATGACGAGGAGAGGGAAAAGAAAAAGAAAAAGAAAG[AGAAGAAGAAGAAGA]AACAAAAACACAGTCCAGAACATCCAGGACTTTCGGGTGGTGACATGAATAGGATAA	TATGCATGAGAAAAAGCACAAGA	59.903	TTATCCTATTCATGTCACCACCC	59.959	140
CL2485.Contig1_All_1466_2	AGAAGAAGAAGAAGA	AGA(3*5)	830	15	AAAAGAAGAATGACGAGGAGAGGGAAAAGAAAAAGAAAAAGAAAG[AGAAGAAGAAGAAGA]AACAAAAACACAGTCCAGAACATCCAGGACTTTCGGGTGGTGACATGAATAGGATAA	AAAAGAAGAATGACGAGGAGAGG	60.241	TTATCCTATTCATGTCACCACCC	59.959	117
CL2485.Contig1_All_1466_3	AGAAGAAGAAGAAGA	AGA(3*5)	830	15	GCACAAGAAAAAGAAGAATGACGAGGAGAGGGAAAAGAAAAAGAAAAAGAAAG[AGAAGAAGAAGAAGA]AACAAAAACACAGTCCAGAACATCCAGGACTTTCGGGTGGTGACATGAATAGGATAA	GCACAAGAAAAAGAAGAATGACG	60.282	TTATCCTATTCATGTCACCACCC	59.959	125
CL2485.Contig1_All_1466_4	AGAAGAAGAAGAAGA	AGA(3*5)	830	15	AAAAGAAGAATGACGAGGAGAGGGAAAAGAAAAAGAAAAAGAAAG[AGAAGAAGAAGAAGA]AACAAAAACACAGTCCAGAACATCCAGGACTTTCGGGTGGTGACATGAATAGGATAATTCAATGATAAGACAGTGTAGTGCGAGCC	AAAAGAAGAATGACGAGGAGAGG	60.241	GGCTCGCACTACACTGTCTTATC	60.337	146
CL2485.Contig1_All_1466_5	AGAAGAAGAAGAAGA	AGA(3*5)	830	15	AAAAGAAGAATGACGAGGAGAGGGAAAAGAAAAAGAAAAAGAAAG[AGAAGAAGAAGAAGA]AACAAAAACACAGTCCAGAACATCCAGGACTTTCGGGTGGTGACATGAATAGGATAATTCAATGATAAGACAGTGTAGTGCGAGCCTTAAC	AAAAGAAGAATGACGAGGAGAGG	60.241	GTTAAGGCTCGCACTACACTGTC	60.369	151
CL2485.Contig2_All_1467_1	TTCTTCTTCTTCTTC	TTC(3*5)	700	15	TTATCCTATTCATGTCACCACCCGAAAGTCCTGGATGTTCTGGACTGTGTTTTTGT[TTCTTCTTCTTCTTC]TCTTTCTTTTTCTTTTTCTTTTCCCTCTCCTCGTCATTCTTCTTTTTCTTGTGCTTTTTCTCATGCATA	TTATCCTATTCATGTCACCACCC	59.959	TATGCATGAGAAAAAGCACAAGA	59.903	140
CL2485.Contig2_All_1467_2	TTCTTCTTCTTCTTC	TTC(3*5)	700	15	TTATCCTATTCATGTCACCACCCGAAAGTCCTGGATGTTCTGGACTGTGTTTTTGT[TTCTTCTTCTTCTTC]TCTTTCTTTTTCTTTTTCTTTTCCCTCTCCTCGTCATTCTTCTTTT	TTATCCTATTCATGTCACCACCC	59.959	AAAAGAAGAATGACGAGGAGAGG	60.241	117
CL2485.Contig2_All_1467_3	TTCTTCTTCTTCTTC	TTC(3*5)	700	15	TTATCCTATTCATGTCACCACCCGAAAGTCCTGGATGTTCTGGACTGTGTTTTTGT[TTCTTCTTCTTCTTC]TCTTTCTTTTTCTTTTTCTTTTCCCTCTCCTCGTCATTCTTCTTTTTCTTGTGC	TTATCCTATTCATGTCACCACCC	59.959	GCACAAGAAAAAGAAGAATGACG	60.282	125
CL2485.Contig2_All_1467_4	TTCTTCTTCTTCTTC	TTC(3*5)	700	15	GGCTCGCACTACACTGTCTTATCATTGAATTATCCTATTCATGTCACCACCCGAAAGTCCTGGATGTTCTGGACTGTGTTTTTGT[TTCTTCTTCTTCTTC]TCTTTCTTTTTCTTTTTCTTTTCCCTCTCCTCGTCATTCTTCTTTT	GGCTCGCACTACACTGTCTTATC	60.337	AAAAGAAGAATGACGAGGAGAGG	60.241	146
CL2485.Contig2_All_1467_5	TTCTTCTTCTTCTTC	TTC(3*5)	700	15	GTTAAGGCTCGCACTACACTGTCTTATCATTGAATTATCCTATTCATGTCACCACCCGAAAGTCCTGGATGTTCTGGACTGTGTTTTTGT[TTCTTCTTCTTCTTC]TCTTTCTTTTTCTTTTTCTTTTCCCTCTCCTCGTCATTCTTCTTTT	GTTAAGGCTCGCACTACACTGTC	60.369	AAAAGAAGAATGACGAGGAGAGG	60.241	151
CL2495.Contig4_All_1471_1	GAGGAGGAGGAGGAG	GAG(3*5)	6478	15	TTGAGTTGAAAGAGCTCAAGAGGAAAGAA[GAGGAGGAGGAGGAG]GAACGACGAAGACAAGAGGAGTTGGCAAGACAAGCAGCTGCTCCTCCTCCTCAATCACCTGACCAACCAACAGATGGAGTTGATGGTGCAGGAGATGACTCACATGTCAATGGTG	TTGAGTTGAAAGAGCTCAAGAGG	60.171	CACCATTGACATGTGAGTCATCT	59.906	159
CL2495.Contig4_All_1471_2	GAGGAGGAGGAGGAG	GAG(3*5)	6478	15	TGAAAGAGCTCAAGAGGAAAGAA[GAGGAGGAGGAGGAG]GAACGACGAAGACAAGAGGAGTTGGCAAGACAAGCAGCTGCTCCTCCTCCTCAATCACCTGACCAACCAACAGATGGAGTTGATGGTGCAGGAGATGACTCACATGTCAATGGTG	TGAAAGAGCTCAAGAGGAAAGAA	59.77	CACCATTGACATGTGAGTCATCT	59.906	153
CL2495.Contig4_All_1471_3	GAGGAGGAGGAGGAG	GAG(3*5)	6478	15	TTGAAAGAGCTCAAGAGGAAAGAA[GAGGAGGAGGAGGAG]GAACGACGAAGACAAGAGGAGTTGGCAAGACAAGCAGCTGCTCCTCCTCCTCAATCACCTGACCAACCAACAGATGGAGTTGATGGTGCAGGAGATGACTCACATGTCAATGGTG	TTGAAAGAGCTCAAGAGGAAAGA	59.77	CACCATTGACATGTGAGTCATCT	59.906	154
CL2495.Contig4_All_1471_4	GAGGAGGAGGAGGAG	GAG(3*5)	6478	15	GAGTTGAAAGAGCTCAAGAGGAAAGAA[GAGGAGGAGGAGGAG]GAACGACGAAGACAAGAGGAGTTGGCAAGACAAGCAGCTGCTCCTCCTCCTCAATCACCTGACCAACCAACAGATGGAGTTGATGGTGCAGGAGATGACTCACATGTCAATGGTG	GAGTTGAAAGAGCTCAAGAGGAA	59.291	CACCATTGACATGTGAGTCATCT	59.906	157
CL2495.Contig4_All_1471_5	GAGGAGGAGGAGGAG	GAG(3*5)	6478	15	TTGAGTTGAAAGAGCTCAAGAGGAAAGAA[GAGGAGGAGGAGGAG]GAACGACGAAGACAAGAGGAGTTGGCAAGACAAGCAGCTGCTCCTCCTCCTCAATCACCTGACCAACCAACAGATGGAGTTGATGGTGCAGGAGATGACTCACATGTCAATGGTGA	TTGAGTTGAAAGAGCTCAAGAGG	60.171	TCACCATTGACATGTGAGTCATC	60.839	160
CL2514.Contig1_All_1478_1	GAGGAGGAGGAGGAG	GAG(3*5)	2492	15	AGGACTCTAGGTCACCACATGAACCAGA[GAGGAGGAGGAGGAG]GTGGAGGGGGCCAGTACAGCAACGTCCCCCCGCCCATGGGAAGAGGTGGTAATGGGAAGAGAAG	AGGACTCTAGGTCACCACATGAA	60.045	CTTCTCTTCCCATTACCACCTCT	60.009	107
CL2514.Contig1_All_1478_2	GAGGAGGAGGAGGAG	GAG(3*5)	2492	15	GACTCTAGGTCACCACATGAACCAGA[GAGGAGGAGGAGGAG]GTGGAGGGGGCCAGTACAGCAACGTCCCCCCGCCCATGGGAAGAGGTGGTAATGGGAAGAGAAG	GACTCTAGGTCACCACATGAACC	59.915	CTTCTCTTCCCATTACCACCTCT	60.009	105
CL2514.Contig1_All_1478_3	GAGGAGGAGGAGGAG	GAG(3*5)	2492	15	GGACTCTAGGTCACCACATGAACCAGA[GAGGAGGAGGAGGAG]GTGGAGGGGGCCAGTACAGCAACGTCCCCCCGCCCATGGGAAGAGGTGGTAATGGGAAGAGAAG	GGACTCTAGGTCACCACATGAAC	59.915	CTTCTCTTCCCATTACCACCTCT	60.009	106
CL2514.Contig1_All_1478_4	GAGGAGGAGGAGGAG	GAG(3*5)	2492	15	AGGACTCTAGGTCACCACATGAACCAGA[GAGGAGGAGGAGGAG]GTGGAGGGGGCCAGTACAGCAACGTCCCCCCGCCCATGGGAAGAGGTGGTAATGGGAAGAGAAGT	AGGACTCTAGGTCACCACATGAA	60.045	ACTTCTCTTCCCATTACCACCTC	59.888	108
CL2514.Contig1_All_1478_5	GAGGAGGAGGAGGAG	GAG(3*5)	2492	15	AGGACTCTAGGTCACCACATGAACCAGA[GAGGAGGAGGAGGAG]GTGGAGGGGGCCAGTACAGCAACGTCCCCCCGCCCATGGGAAGAGGTGGTAATGGGAAGAGAAGTC	AGGACTCTAGGTCACCACATGAA	60.045	GACTTCTCTTCCCATTACCACCT	59.888	109
CL2514.Contig2_All_1480_1	GAGGAGGAGGAGGAG	GAG(3*5)	3257	15	CTCTTGTTTTGGAACAGAGAGGAAACAAGGTGGAGGACTTCTCGGCCTCTCCCCTGTCATGAGTCACCACATGAACCAGA[GAGGAGGAGGAGGAG]GTGGAGGGGGCCAGTACAGCAACGTCCCCCCGCCCATGGGAAGAGGTGGTAATGGGAAGAGAAGT	CTCTTGTTTTGGAACAGAGAGGA	59.908	ACTTCTCTTCCCATTACCACCTC	59.888	160
CL2514.Contig2_All_1480_2	GAGGAGGAGGAGGAG	GAG(3*5)	3257	15	TTTTGGAACAGAGAGGAAACAAGGTGGAGGACTTCTCGGCCTCTCCCCTGTCATGAGTCACCACATGAACCAGA[GAGGAGGAGGAGGAG]GTGGAGGGGGCCAGTACAGCAACGTCCCCCCGCCCATGGGAAGAGGTGGTAATGGGAAGAGAAG	TTTTGGAACAGAGAGGAAACAAG	59.785	CTTCTCTTCCCATTACCACCTCT	60.009	153
CL2514.Contig2_All_1480_3	GAGGAGGAGGAGGAG	GAG(3*5)	3257	15	TCTTGTTTTGGAACAGAGAGGAAACAAGGTGGAGGACTTCTCGGCCTCTCCCCTGTCATGAGTCACCACATGAACCAGA[GAGGAGGAGGAGGAG]GTGGAGGGGGCCAGTACAGCAACGTCCCCCCGCCCATGGGAAGAGGTGGTAATGGGAAGAGAAG	TCTTGTTTTGGAACAGAGAGGAA	60.261	CTTCTCTTCCCATTACCACCTCT	60.009	158
CL2514.Contig2_All_1480_4	GAGGAGGAGGAGGAG	GAG(3*5)	3257	15	TTTTGGAACAGAGAGGAAACAAGGTGGAGGACTTCTCGGCCTCTCCCCTGTCATGAGTCACCACATGAACCAGA[GAGGAGGAGGAGGAG]GTGGAGGGGGCCAGTACAGCAACGTCCCCCCGCCCATGGGAAGAGGTGGTAATGGGAAGAGAAGT	TTTTGGAACAGAGAGGAAACAAG	59.785	ACTTCTCTTCCCATTACCACCTC	59.888	154
CL2514.Contig2_All_1480_5	GAGGAGGAGGAGGAG	GAG(3*5)	3257	15	TTTTGGAACAGAGAGGAAACAAGGTGGAGGACTTCTCGGCCTCTCCCCTGTCATGAGTCACCACATGAACCAGA[GAGGAGGAGGAGGAG]GTGGAGGGGGCCAGTACAGCAACGTCCCCCCGCCCATGGGAAGAGGTGGTAATGGGAAGAGAAGTC	TTTTGGAACAGAGAGGAAACAAG	59.785	GACTTCTCTTCCCATTACCACCT	59.888	155
CL2546.Contig1_All_1486_3	GAGAGAGAGAGA	GA(2*6)	2010	12	TCTGCTTTGTGATGAATGACGTATGCTTGATACTTTGTTAAATTGTTTGTGGCT[GAGAGAGAGAGA]AAAAAAACAAAGCCACAATTTGGTGTCCCTGATTTTTCTTAGA	TCTGCTTTGTGATGAATGACGTA	60.683	TCTAAGAAAAATCAGGGACACCA	59.987	109
CL2546.Contig1_All_1486_5	GAGAGAGAGAGA	GA(2*6)	2010	12	TCTGCTTTGTGATGAATGACGTATGCTTGATACTTTGTTAAATTGTTTGTGGCT[GAGAGAGAGAGA]AAAAAAACAAAGCCACAATTTGGTGTCCCTGATTTTTCTT	TCTGCTTTGTGATGAATGACGTA	60.683	AAGAAAAATCAGGGACACCAAAT	60.102	106
CL2574.Contig1_All_1492_1	TCCTCCTCCTCCTCC	TCC(3*5)	3768	15	GCAAGAAGACAGGAGACAAGAAAGAGGAGTTCACGGTCAAGCCCTCAACGGGATTGAAGCTCACTATCAACAAGGCCAAGATGAAGGAAGGCAACCTCTCTAAA[TCCTCCTCCTCCTCC]TCGCCCAATGCTAAGCCTTCGCTCTCAAAGTCT	GCAAGAAGACAGGAGACAAGAAA	60.047	AGACTTTGAGAGCGAAGGCTTA	59.804	152
CL2574.Contig1_All_1492_2	TCCTCCTCCTCCTCC	TCC(3*5)	3768	15	CTCACTATCAACAAGGCCAAGATGAAGGAAGGCAACCTCTCTAAA[TCCTCCTCCTCCTCC]TCGCCCAATGCTAAGCCTTCGCTCTCAAAGTCTCCATCAGGCT	CTCACTATCAACAAGGCCAAGAT	59.666	AGCCTGATGGAGACTTTGAGAG	60.016	103
CL2574.Contig1_All_1492_3	TCCTCCTCCTCCTCC	TCC(3*5)	3768	15	CTCACTATCAACAAGGCCAAGATGAAGGAAGGCAACCTCTCTAAA[TCCTCCTCCTCCTCC]TCGCCCAATGCTAAGCCTTCGCTCTCAAAGTCTCCATCAGGCTTGAAG	CTCACTATCAACAAGGCCAAGAT	59.666	CTTCAAGCCTGATGGAGACTTT	59.886	108
CL2574.Contig1_All_1492_4	TCCTCCTCCTCCTCC	TCC(3*5)	3768	15	GAGACAAGAAAGAGGAGTTCACGGTCAAGCCCTCAACGGGATTGAAGCTCACTATCAACAAGGCCAAGATGAAGGAAGGCAACCTCTCTAAA[TCCTCCTCCTCCTCC]TCGCCCAATGCTAAGCCTTCGCTCTCAAAGTCTCCATCAGGCT	GAGACAAGAAAGAGGAGTTCACG	59.556	AGCCTGATGGAGACTTTGAGAG	60.016	150
CL2574.Contig1_All_1492_5	TCCTCCTCCTCCTCC	TCC(3*5)	3768	15	GCAAGAAGACAGGAGACAAGAAAGAGGAGTTCACGGTCAAGCCCTCAACGGGATTGAAGCTCACTATCAACAAGGCCAAGATGAAGGAAGGCAACCTCTCTAAA[TCCTCCTCCTCCTCC]TCGCCCAATGCTAAGCCTTCGCTCTCAAAGTCTC	GCAAGAAGACAGGAGACAAGAAA	60.047	GAGACTTTGAGAGCGAAGGCTTA	61.464	153
CL2574.Contig1_All_1493_1	TCTCTCTCTCTCTCTC	TC(2*8)	5599	16	ATTGGAACTCATGCTTGACAGATGCTCATGGAAAAGTATTCTTGCTTTCCTGATTCTCATTTTTTTTCTTTCTTTCTT[TCTCTCTCTCTCTCTC]CCGCTTATAAACACTGGTCTTTGCTCCAC	ATTGGAACTCATGCTTGACAGAT	60.018	GTGGAGCAAAGACCAGTGTTTAT	59.578	123
CL2574.Contig1_All_1493_2	TCTCTCTCTCTCTCTC	TC(2*8)	5599	16	TTCTTTCCCATGAAAAAGGAAATTGGAACTCATGCTTGACAGATGCTCATGGAAAAGTATTCTTGCTTTCCTGATTCTCATTTTTTTTCTTTCTTTCTT[TCTCTCTCTCTCTCTC]CCGCTTATAAACACTGGTCTTTGCTCCAC	TTCTTTCCCATGAAAAAGGAAAT	60.164	GTGGAGCAAAGACCAGTGTTTAT	59.578	144
CL2574.Contig1_All_1493_3	TCTCTCTCTCTCTCTC	TC(2*8)	5599	16	TGACAGATGCTCATGGAAAAGTATTCTTGCTTTCCTGATTCTCATTTTTTTTCTTTCTTTCTT[TCTCTCTCTCTCTCTC]CCGCTTATAAACACTGGTCTTTGCTCCAC	TGACAGATGCTCATGGAAAAGTA	59.761	GTGGAGCAAAGACCAGTGTTTAT	59.578	108
CL2574.Contig1_All_1493_4	TCTCTCTCTCTCTCTC	TC(2*8)	5599	16	TCTTGCTTTCCTGATTCTCATTTTTTTTCTTTCTTTCTT[TCTCTCTCTCTCTCTC]CCGCTTATAAACACTGGTCTTTGCTCCACGTCATTTGAAACTCGTATCGCGGGCAAAATGTCGTATCATGTTTAAAGGAATTTATTAATGCGGTCGTT	TCTTGCTTTCCTGATTCTCATTT	59.385	AACGACCGCATTAATAAATTCCT	60.107	153
CL2574.Contig1_All_1493_5	TCTCTCTCTCTCTCTC	TC(2*8)	5599	16	TTCTTGCTTTCCTGATTCTCATTTTTTTTCTTTCTTTCTT[TCTCTCTCTCTCTCTC]CCGCTTATAAACACTGGTCTTTGCTCCACGTCATTTGAAACTCGTATCGCGGGCAAAATGTCGTATCATGTTTAAAGGAATTTATTAATGCGGTCGTT	TTCTTGCTTTCCTGATTCTCATT	59.385	AACGACCGCATTAATAAATTCCT	60.107	154
CL2574.Contig1_All_1494_3	ACACACACACAC	AC(2*6)	5870	12	ACTCACTCACGAACACACAAATGCACTAAGGCACTTATTCACGCACGCACGT[ACACACACACAC]TCACGCACACGCACGATTTCACTTTCCTCTGCAAATTAACTCCTTATTGTCTCCTTTCTTTCGCTTTTCTCTCTGTATCGAC	ACTCACTCACGAACACACAAATG	60.126	GTCGATACAGAGAGAAAAGCGAA	60.035	146
CL2574.Contig1_All_1494_4	ACACACACACAC	AC(2*6)	5870	12	CACTCACTCACGAACACACAAATGCACTAAGGCACTTATTCACGCACGCACGT[ACACACACACAC]TCACGCACACGCACGATTTCACTTTCCTCTGCAAATTAACTCCTTATTGTCTCCTTTCTTTCGCTTTTCTCTCTGTATCGAC	CACTCACTCACGAACACACAAAT	60.126	GTCGATACAGAGAGAAAAGCGAA	60.035	147
CL2581.Contig2_All_1496_1	TTCCTTCCTTCCTTCCTTCC	TTCC(4*5)	1171	20	TAATCTGTCTGCCTGCCTACTTCCCTTCTTTCAA[TTCCTTCCTTCCTTCCTTCC]GGCCTACCTGTTTGTCTGCCTGCCTCTCTTTCTAACAGTCTGTTAGCCTGCCTGCCTGCCTGCAATCTTTATGTCCTCTTAGATGCGACATCAGATTCCT	TAATCTGTCTGCCTGCCTACTTC	59.926	AGGAATCTGATGTCGCATCTAAG	59.76	154
CL2581.Contig2_All_1496_2	TTCCTTCCTTCCTTCCTTCC	TTCC(4*5)	1171	20	AGTCTGATAATCTGTCTGCCTGCCTACTTCCCTTCTTTCAA[TTCCTTCCTTCCTTCCTTCC]GGCCTACCTGTTTGTCTGCCTGCCTCTCTTTCTAACAGTCTGTTAGCCTGCCTGCCTGCCTGCAATCTTTATGTCCTCTTAGATGCGACATCAGAT	AGTCTGATAATCTGTCTGCCTGC	59.927	ATCTGATGTCGCATCTAAGAGGA	60.243	157
CL2581.Contig2_All_1496_3	TTCCTTCCTTCCTTCCTTCC	TTCC(4*5)	1171	20	TAATCTGTCTGCCTGCCTACTTCCCTTCTTTCAA[TTCCTTCCTTCCTTCCTTCC]GGCCTACCTGTTTGTCTGCCTGCCTCTCTTTCTAACAGTCTGTTAGCCTGCCTGCCTGCCTGCAATCTTTATGTCCTCTTAGATGCGACATCAGAT	TAATCTGTCTGCCTGCCTACTTC	59.926	ATCTGATGTCGCATCTAAGAGGA	60.243	150
CL2581.Contig2_All_1496_4	TTCCTTCCTTCCTTCCTTCC	TTCC(4*5)	1171	20	CTGCCTACTTCCCTTCTTTCAA[TTCCTTCCTTCCTTCCTTCC]GGCCTACCTGTTTGTCTGCCTGCCTCTCTTTCTAACAGTCTGTTAGCCTGCCTGCCTGCCTGCAATCTTTATGTCCTCTTAGATGCGACATCAGATTCCT	CTGCCTACTTCCCTTCTTTCAAT	60.134	AGGAATCTGATGTCGCATCTAAG	59.76	142
CL2581.Contig2_All_1496_5	TTCCTTCCTTCCTTCCTTCC	TTCC(4*5)	1171	20	CTGCCTACTTCCCTTCTTTCAA[TTCCTTCCTTCCTTCCTTCC]GGCCTACCTGTTTGTCTGCCTGCCTCTCTTTCTAACAGTCTGTTAGCCTGCCTGCCTGCCTGCAATCTTTATGTCCTCTTAGATGCGACATCAGAT	CTGCCTACTTCCCTTCTTTCAAT	60.134	ATCTGATGTCGCATCTAAGAGGA	60.243	138
CL2582.Contig2_All_1497_1	GAGAGAGAGAGA	GA(2*6)	3729	12	CAGAGAAAAAGGCAGAGAGTCAGCCATTTGGCCTCAATCTAAACAAAGTAAATGTCTCAAGCAGT[GAGAGAGAGAGA]TCTCAGAGTGTAATTAGTACAGAAGGAAGGTGTAATGAAATACCTGTGTCAAGCCAACACAGATTTTTA	CAGAGAAAAAGGCAGAGAGTCAG	59.818	TAAAAATCTGTGTTGGCTTGACA	59.677	146
CL2582.Contig2_All_1497_2	GAGAGAGAGAGA	GA(2*6)	3729	12	CAGAGAAAAAGGCAGAGAGTCAGCCATTTGGCCTCAATCTAAACAAAGTAAATGTCTCAAGCAGT[GAGAGAGAGAGA]TCTCAGAGTGTAATTAGTACAGAAGGAAGGTGTAATGAAATACCTGTGTCAAGCCAACAC	CAGAGAAAAAGGCAGAGAGTCAG	59.818	GTGTTGGCTTGACACAGGTATTT	60.329	137
CL2582.Contig2_All_1497_3	GAGAGAGAGAGA	GA(2*6)	3729	12	AAGCAGAGAAAAAGGCAGAGAGTCAGCCATTTGGCCTCAATCTAAACAAAGTAAATGTCTCAAGCAGT[GAGAGAGAGAGA]TCTCAGAGTGTAATTAGTACAGAAGGAAGGTGTAATGAAATACCTGTGTCAAGCCAACACAGATTTTTA	AAGCAGAGAAAAAGGCAGAGAGT	60.194	TAAAAATCTGTGTTGGCTTGACA	59.677	149
CL2582.Contig2_All_1497_4	GAGAGAGAGAGA	GA(2*6)	3729	12	AAGCAGAGAAAAAGGCAGAGAGTCAGCCATTTGGCCTCAATCTAAACAAAGTAAATGTCTCAAGCAGT[GAGAGAGAGAGA]TCTCAGAGTGTAATTAGTACAGAAGGAAGGTGTAATGAAATACCTGTGTCAAGCCAACAC	AAGCAGAGAAAAAGGCAGAGAGT	60.194	GTGTTGGCTTGACACAGGTATTT	60.329	140
CL2582.Contig2_All_1497_5	GAGAGAGAGAGA	GA(2*6)	3729	12	AATTGGAGAAGCAGAGAAAAAGGCAGAGAGTCAGCCATTTGGCCTCAATCTAAACAAAGTAAATGTCTCAAGCAGT[GAGAGAGAGAGA]TCTCAGAGTGTAATTAGTACAGAAGGAAGGTGTAATGAAATACCTGTGTCAAGCCAACACAGATTTTTA	AATTGGAGAAGCAGAGAAAAAGG	60.236	TAAAAATCTGTGTTGGCTTGACA	59.677	157
CL2582.Contig2_All_1498_1	AGAGAGAGAGAGAG	AG(2*7)	11605	14	ACTTGATTCCATGAAGGCATTTTGATGAGGGGAGCTCACAACCATGCGAAGGAAACATGAA[AGAGAGAGAGAGAG]CTTGGAAAAACATGTAAACGAATCCATATGCAACAAGAGGAG	ACTTGATTCCATGAAGGCATTTT	61.036	CTCCTCTTGTTGCATATGGATTC	59.979	117
CL2582.Contig2_All_1498_2	AGAGAGAGAGAGAG	AG(2*7)	11605	14	ACTTGATTCCATGAAGGCATTTTGATGAGGGGAGCTCACAACCATGCGAAGGAAACATGAA[AGAGAGAGAGAGAG]CTTGGAAAAACATGTAAACGAATCC	ACTTGATTCCATGAAGGCATTTT	61.036	GGATTCGTTTACATGTTTTTCCA	60.102	100
CL2582.Contig2_All_1498_3	AGAGAGAGAGAGAG	AG(2*7)	11605	14	ACTTGATTCCATGAAGGCATTTTGATGAGGGGAGCTCACAACCATGCGAAGGAAACATGAA[AGAGAGAGAGAGAG]CTTGGAAAAACATGTAAACGAATCCA	ACTTGATTCCATGAAGGCATTTT	61.036	TGGATTCGTTTACATGTTTTTCC	60.102	101
CL2582.Contig2_All_1498_4	AGAGAGAGAGAGAG	AG(2*7)	11605	14	GATTCCATGAAGGCATTTTGATGAGGGGAGCTCACAACCATGCGAAGGAAACATGAA[AGAGAGAGAGAGAG]CTTGGAAAAACATGTAAACGAATCCATATGCAACAAGAGGAG	GATTCCATGAAGGCATTTTGAT	60.157	CTCCTCTTGTTGCATATGGATTC	59.979	113
CL2582.Contig2_All_1498_5	AGAGAGAGAGAGAG	AG(2*7)	11605	14	ACTTGATTCCATGAAGGCATTTTGATGAGGGGAGCTCACAACCATGCGAAGGAAACATGAA[AGAGAGAGAGAGAG]CTTGGAAAAACATGTAAACGAATCCATATGCAACAAGAGGAGGAGGAGGACAAGCTACCACTACA	ACTTGATTCCATGAAGGCATTTT	61.036	TGTAGTGGTAGCTTGTCCTCCTC	59.824	140
CL2582.Contig3_All_1499_1	CTCTCTCTCTCT	CT(2*6)	1132	12	CTCCTCTTGTTGCATATGGATTCGTTTACATGTTTTTCCAAG[CTCTCTCTCTCT]TTCATGTTTCCTTCGCATGGTTGTGAGCTCCCCTCATCAAAATGCCTTCATGGAATCAAGT	CTCCTCTTGTTGCATATGGATTC	59.979	ACTTGATTCCATGAAGGCATTTT	61.036	115
CL2582.Contig3_All_1499_2	CTCTCTCTCTCT	CT(2*6)	1132	12	GGATTCGTTTACATGTTTTTCCAAG[CTCTCTCTCTCT]TTCATGTTTCCTTCGCATGGTTGTGAGCTCCCCTCATCAAAATGCCTTCATGGAATCAAGT	GGATTCGTTTACATGTTTTTCCA	60.102	ACTTGATTCCATGAAGGCATTTT	61.036	98
CL2582.Contig3_All_1499_3	CTCTCTCTCTCT	CT(2*6)	1132	12	TGGATTCGTTTACATGTTTTTCCAAG[CTCTCTCTCTCT]TTCATGTTTCCTTCGCATGGTTGTGAGCTCCCCTCATCAAAATGCCTTCATGGAATCAAGT	TGGATTCGTTTACATGTTTTTCC	60.102	ACTTGATTCCATGAAGGCATTTT	61.036	99
CL2582.Contig3_All_1499_4	CTCTCTCTCTCT	CT(2*6)	1132	12	CTCCTCTTGTTGCATATGGATTCGTTTACATGTTTTTCCAAG[CTCTCTCTCTCT]TTCATGTTTCCTTCGCATGGTTGTGAGCTCCCCTCATCAAAATGCCTTCATGGAATC	CTCCTCTTGTTGCATATGGATTC	59.979	GATTCCATGAAGGCATTTTGAT	60.157	111
CL2582.Contig3_All_1499_5	CTCTCTCTCTCT	CT(2*6)	1132	12	TGTAGTGGTAGCTTGTCCTCCTCCTCCTCTTGTTGCATATGGATTCGTTTACATGTTTTTCCAAG[CTCTCTCTCTCT]TTCATGTTTCCTTCGCATGGTTGTGAGCTCCCCTCATCAAAATGCCTTCATGGAATCAAGT	TGTAGTGGTAGCTTGTCCTCCTC	59.824	ACTTGATTCCATGAAGGCATTTT	61.036	138
CL2582.Contig3_All_1500_1	TCTCTCTCTCTC	TC(2*6)	9050	12	TAAAAATCTGTGTTGGCTTGACACAGGTATTTCATTACACCTTCCTTCTGTACTAATTACACTCTGAGA[TCTCTCTCTCTC]ACTGCTTGAGACATTTACTTTGTTTAGATTGAGGCCAAATGGCTGACTCTCTGCCTTTTTCTCTG	TAAAAATCTGTGTTGGCTTGACA	59.677	CAGAGAAAAAGGCAGAGAGTCAG	59.818	146
CL2582.Contig3_All_1500_2	TCTCTCTCTCTC	TC(2*6)	9050	12	GTGTTGGCTTGACACAGGTATTTCATTACACCTTCCTTCTGTACTAATTACACTCTGAGA[TCTCTCTCTCTC]ACTGCTTGAGACATTTACTTTGTTTAGATTGAGGCCAAATGGCTGACTCTCTGCCTTTTTCTCTG	GTGTTGGCTTGACACAGGTATTT	60.329	CAGAGAAAAAGGCAGAGAGTCAG	59.818	137
CL2582.Contig3_All_1500_3	TCTCTCTCTCTC	TC(2*6)	9050	12	TAAAAATCTGTGTTGGCTTGACACAGGTATTTCATTACACCTTCCTTCTGTACTAATTACACTCTGAGA[TCTCTCTCTCTC]ACTGCTTGAGACATTTACTTTGTTTAGATTGAGGCCAAATGGCTGACTCTCTGCCTTTTTCTCTGCTT	TAAAAATCTGTGTTGGCTTGACA	59.677	AAGCAGAGAAAAAGGCAGAGAGT	60.194	149
CL2582.Contig3_All_1500_4	TCTCTCTCTCTC	TC(2*6)	9050	12	GTGTTGGCTTGACACAGGTATTTCATTACACCTTCCTTCTGTACTAATTACACTCTGAGA[TCTCTCTCTCTC]ACTGCTTGAGACATTTACTTTGTTTAGATTGAGGCCAAATGGCTGACTCTCTGCCTTTTTCTCTGCTT	GTGTTGGCTTGACACAGGTATTT	60.329	AAGCAGAGAAAAAGGCAGAGAGT	60.194	140
CL2582.Contig3_All_1500_5	TCTCTCTCTCTC	TC(2*6)	9050	12	AAATGCTAAAAATCTGTGTTGGCTTGACACAGGTATTTCATTACACCTTCCTTCTGTACTAATTACACTCTGAGA[TCTCTCTCTCTC]ACTGCTTGAGACATTTACTTTGTTTAGATTGAGGCCAAATGGCTGACTCTCTGCCTTTTTCTCTG	AAATGCTAAAAATCTGTGTTGGC	59.574	CAGAGAAAAAGGCAGAGAGTCAG	59.818	152
CL2595.Contig1_All_1501_1	TATTATTATTATTATTAT	TAT(3*6)	1720	18	TGTTGGGGAAAGAGATAAAGACCTAATAAATTCATATTGTATTCCAAAATAATTCTGTATGCTATTACAAGTGAAAATACAGCATATG[TATTATTATTATTATTAT]TTTTTGTCACTTAGAGGAATGGTGTGCAAGTT	TGTTGGGGAAAGAGATAAAGACC	60.68	AACTTGCACACCATTCCTCTAAG	59.703	138
CL2595.Contig1_All_1501_3	TATTATTATTATTATTAT	TAT(3*6)	1720	18	GTTGGGGAAAGAGATAAAGACCTAATAAATTCATATTGTATTCCAAAATAATTCTGTATGCTATTACAAGTGAAAATACAGCATATG[TATTATTATTATTATTAT]TTTTTGTCACTTAGAGGAATGGTGTGCAAGTT	GTTGGGGAAAGAGATAAAGACCT	59.061	AACTTGCACACCATTCCTCTAAG	59.703	137
CL2595.Contig1_All_1501_4	TATTATTATTATTATTAT	TAT(3*6)	1720	18	AGAGAAATGTTGGGGAAAGAGATAAAGACCTAATAAATTCATATTGTATTCCAAAATAATTCTGTATGCTATTACAAGTGAAAATACAGCATATG[TATTATTATTATTATTAT]TTTTTGTCACTTAGAGGAATGGTGTG	AGAGAAATGTTGGGGAAAGAGAT	59.501	CACACCATTCCTCTAAGTGACAA	59.156	139
CL2604.Contig7_All_1503_1	AGAGAGAGAGAG	AG(2*6)	420	12	CTCTCTGGATTTACTCGGATGTGCTCGCTCCCCGTCGCCGAGACCCTGTGAAAGAGATCTTGTGGATATTAAAGATCCGAGCGGGCGGGAGAGAA[AGAGAGAGAGAG]CGTACCACTGGATATTTACAACTGACGACTCGGGT	CTCTCTGGATTTACTCGGATGTG	60.137	ACCCGAGTCGTCAGTTGTAAATA	59.941	142
CL2604.Contig7_All_1503_2	AGAGAGAGAGAG	AG(2*6)	420	12	GACCCTGTGAAAGAGATCTTGTGGATATTAAAGATCCGAGCGGGCGGGAGAGAA[AGAGAGAGAGAG]CGTACCACTGGATATTTACAACTGACGACTCGGGT	GACCCTGTGAAAGAGATCTTGTG	60.16	ACCCGAGTCGTCAGTTGTAAATA	59.941	101
CL2604.Contig7_All_1503_3	AGAGAGAGAGAG	AG(2*6)	420	12	GACCCTGTGAAAGAGATCTTGTGGATATTAAAGATCCGAGCGGGCGGGAGAGAA[AGAGAGAGAGAG]CGTACCACTGGATATTTACAACTGACGACTCGGGTGTTTATTGATTTTTGAC	GACCCTGTGAAAGAGATCTTGTG	60.16	GTCAAAAATCAATAAACACCCGA	60.102	118
CL2604.Contig7_All_1503_4	AGAGAGAGAGAG	AG(2*6)	420	12	GACCCTGTGAAAGAGATCTTGTGGATATTAAAGATCCGAGCGGGCGGGAGAGAA[AGAGAGAGAGAG]CGTACCACTGGATATTTACAACTGACGACTCGGGTGTTTATTGATTTTTGACGA	GACCCTGTGAAAGAGATCTTGTG	60.16	TCGTCAAAAATCAATAAACACCC	60.102	120
CL2604.Contig7_All_1503_5	AGAGAGAGAGAG	AG(2*6)	420	12	GACCCTGTGAAAGAGATCTTGTGGATATTAAAGATCCGAGCGGGCGGGAGAGAA[AGAGAGAGAGAG]CGTACCACTGGATATTTACAACTGACGACTCGGGTGTTTATTGATTTTTGA	GACCCTGTGAAAGAGATCTTGTG	60.16	TCAAAAATCAATAAACACCCGAG	60.219	117
CL2610.Contig4_All_1506_1	TATATATATATATA	TA(2*7)	1532	14	AACTGCCTGAGGATTTGATGATACCAGATGATAGGTGTAGCTGAAGGGATGAATGCAAATTTTTTGATAGGCTGTATAAATGTGTCCTAGT[TATATATATATATA]AAAATATCACCAGTTTAATCATAAATGTATTCCCAAACAGGAATGCAATA	AACTGCCTGAGGATTTGATGATA	59.979	TATTGCATTCCTGTTTGGGAATA	60.538	155
CL2610.Contig4_All_1506_5	TATATATATATATA	TA(2*7)	1532	14	CCTGAGGATTTGATGATACCAGATGATAGGTGTAGCTGAAGGGATGAATGCAAATTTTTTGATAGGCTGTATAAATGTGTCCTAGT[TATATATATATATA]AAAATATCACCAGTTTAATCATAAATGTATTCCCAAACAGGAATGCAATA	CCTGAGGATTTGATGATACCAGA	60.326	TATTGCATTCCTGTTTGGGAATA	60.538	150
CL2610.Contig7_All_1509_1	TATATATATATATATA	TA(2*8)	733	16	CTGATTTCTTTGGCTTATTGCATTCCTGTTTGGGAATACATTTATGATTAAACTGGTGATATTTT[TATATATATATATATA]ACTAGGACACATTTATACAGCCTATCAAAAAATTTGCATTCATCCCTTCAGCTACACCTATC	CTGATTTCTTTGGCTTATTGCAT	59.657	GATAGGTGTAGCTGAAGGGATGA	59.628	143
CL2610.Contig7_All_1509_2	TATATATATATATATA	TA(2*8)	733	16	CTGATTTCTTTGGCTTATTGCATTCCTGTTTGGGAATACATTTATGATTAAACTGGTGATATTTT[TATATATATATATATA]ACTAGGACACATTTATACAGCCTATCAAAAAATTTGCATTCATCCCTTCAGCTACACCTATCATC	CTGATTTCTTTGGCTTATTGCAT	59.657	GATGATAGGTGTAGCTGAAGGGA	59.628	146
CL2610.Contig7_All_1509_3	TATATATATATATATA	TA(2*8)	733	16	TATTGCATTCCTGTTTGGGAATACATTTATGATTAAACTGGTGATATTTT[TATATATATATATATA]ACTAGGACACATTTATACAGCCTATCAAAAAATTTGCATTCATCCCTTCAGCTACACCTATCATCTGGTACGTCGTCAAATC	TATTGCATTCCTGTTTGGGAATA	60.538	GATTTGACGACGTACCAGATGAT	60.263	148
CL2610.Contig7_All_1509_4	TATATATATATATATA	TA(2*8)	733	16	CTGATTTCTTTGGCTTATTGCATTCCTGTTTGGGAATACATTTATGATTAAACTGGTGATATTTT[TATATATATATATATA]ACTAGGACACATTTATACAGCCTATCAAAAAATTTGCATTCATCCCTTCAGCTACACCTATCA	CTGATTTCTTTGGCTTATTGCAT	59.657	TGATAGGTGTAGCTGAAGGGATG	60.508	144
CL2610.Contig7_All_1509_5	TATATATATATATATA	TA(2*8)	733	16	ATTTCTTTGGCTTATTGCATTCCTGTTTGGGAATACATTTATGATTAAACTGGTGATATTTT[TATATATATATATATA]ACTAGGACACATTTATACAGCCTATCAAAAAATTTGCATTCATCCCTTCAGCTACACCTATCATCTGGTACGTCGTCAAATC	ATTTCTTTGGCTTATTGCATTCC	60.644	GATTTGACGACGTACCAGATGAT	60.263	160
CL2623.Contig3_All_1513_1	TCCTCCTCCTCCTCCTCC	TCC(3*6)	1399	18	CCGGTAACTTCTCTCCATCTTT[TCCTCCTCCTCCTCCTCC]TCTATCTTTCCTTTTTTCTTCTCCTTCTCCCTCTACTTCCTACACCTCTTTGATTTGAAGCCGAAGGGATCAAGGTGCCGTAAGATTCAGTATAAACCACATACAATGCACAATACGA	CCGGTAACTTCTCTCCATCTTTT	60.011	TCGTATTGTGCATTGTATGTGGT	60.187	158
CL2623.Contig3_All_1513_2	TCCTCCTCCTCCTCCTCC	TCC(3*6)	1399	18	CCGGTAACTTCTCTCCATCTTT[TCCTCCTCCTCCTCCTCC]TCTATCTTTCCTTTTTTCTTCTCCTTCTCCCTCTACTTCCTACACCTCTTTGATTTGAAGCCGAAGGGATCAAGGTGCCGTAAGATTCAGTATAAACCACATACAATGCACAATACG	CCGGTAACTTCTCTCCATCTTTT	60.011	CGTATTGTGCATTGTATGTGGTT	59.704	157
CL2623.Contig3_All_1513_3	TCCTCCTCCTCCTCCTCC	TCC(3*6)	1399	18	CTCCGGTAACTTCTCTCCATCTTT[TCCTCCTCCTCCTCCTCC]TCTATCTTTCCTTTTTTCTTCTCCTTCTCCCTCTACTTCCTACACCTCTTTGATTTGAAGCCGAAGGGATCAAGGTGCCGTAAGATTCAGTATAAACCACATACAATGCACAATACGA	CTCCGGTAACTTCTCTCCATCTT	60.135	TCGTATTGTGCATTGTATGTGGT	60.187	160
CL2623.Contig3_All_1513_4	TCCTCCTCCTCCTCCTCC	TCC(3*6)	1399	18	CTCCGGTAACTTCTCTCCATCTTT[TCCTCCTCCTCCTCCTCC]TCTATCTTTCCTTTTTTCTTCTCCTTCTCCCTCTACTTCCTACACCTCTTTGATTTGAAGCCGAAGGGATCAAGGTGCCGTAAGATTCAGTATAAACCACATACAATGCACAATACG	CTCCGGTAACTTCTCTCCATCTT	60.135	CGTATTGTGCATTGTATGTGGTT	59.704	159
CL2623.Contig3_All_1513_5	TCCTCCTCCTCCTCCTCC	TCC(3*6)	1399	18	CCGGTAACTTCTCTCCATCTTT[TCCTCCTCCTCCTCCTCC]TCTATCTTTCCTTTTTTCTTCTCCTTCTCCCTCTACTTCCTACACCTCTTTGATTTGAAGCCGAAGGGATCAAGGTGCCGTAAGATTCAGTAT	CCGGTAACTTCTCTCCATCTTTT	60.011	ATACTGAATCTTACGGCACCTTG	59.573	133
CL2638.Contig1_All_1514_1	GTGTGTGTGTGTGT	GT(2*7)	2836	14	TATTCCAAACTTCAAGGGCTGTAGCATACTGTTAGGCTGGGTCCTCACTGGTAGCAAGCAAGTGTAGGAAAGGAAAGGTAGGAGCAAGTTGGCTA[GTGTGTGTGTGTGT]CCTCTCTCAGTAATTTTGATGAACCCAAAAGTTGAGTGAG	TATTCCAAACTTCAAGGGCTGTA	60.01	CTCACTCAACTTTTGGGTTCATC	60.026	149
CL2638.Contig1_All_1514_2	GTGTGTGTGTGTGT	GT(2*7)	2836	14	TATTCCAAACTTCAAGGGCTGTAGCATACTGTTAGGCTGGGTCCTCACTGGTAGCAAGCAAGTGTAGGAAAGGAAAGGTAGGAGCAAGTTGGCTA[GTGTGTGTGTGTGT]CCTCTCTCAGTAATTTTGATGAACCCAAAAGTTGAGTGAGA	TATTCCAAACTTCAAGGGCTGTA	60.01	TCTCACTCAACTTTTGGGTTCAT	60.026	150
CL2638.Contig1_All_1514_3	GTGTGTGTGTGTGT	GT(2*7)	2836	14	TATTCCAAACTTCAAGGGCTGTAGCATACTGTTAGGCTGGGTCCTCACTGGTAGCAAGCAAGTGTAGGAAAGGAAAGGTAGGAGCAAGTTGGCTA[GTGTGTGTGTGTGT]CCTCTCTCAGTAATTTTGATGAACCCAAAAGTTGAGTGAGAT	TATTCCAAACTTCAAGGGCTGTA	60.01	ATCTCACTCAACTTTTGGGTTCA	60.026	151
CL2638.Contig1_All_1514_4	GTGTGTGTGTGTGT	GT(2*7)	2836	14	TATTCCAAACTTCAAGGGCTGTAGCATACTGTTAGGCTGGGTCCTCACTGGTAGCAAGCAAGTGTAGGAAAGGAAAGGTAGGAGCAAGTTGGCTA[GTGTGTGTGTGTGT]CCTCTCTCAGTAATTTTGATGAACCCAAAAGTTGAGT	TATTCCAAACTTCAAGGGCTGTA	60.01	ACTCAACTTTTGGGTTCATCAAA	59.9	146
CL2638.Contig1_All_1514_5	GTGTGTGTGTGTGT	GT(2*7)	2836	14	TGTAGCATACTGTTAGGCTGGGTCCTCACTGGTAGCAAGCAAGTGTAGGAAAGGAAAGGTAGGAGCAAGTTGGCTA[GTGTGTGTGTGTGT]CCTCTCTCAGTAATTTTGATGAACCCAAAAGTTGAGTGAG	TGTAGCATACTGTTAGGCTGGGT	60.089	CTCACTCAACTTTTGGGTTCATC	60.026	130
CL2638.Contig2_All_1515_1	ACACACACACAC	AC(2*6)	287	12	CTCACTCAACTTTTGGGTTCATCAAAATTACTGAGAGAGG[ACACACACACAC]TAGCCAACTCGCTCCTACCTTTCCTTTCCTACACTTGCTTGCTACCAGTGAGGACCCAGCCTAACAGTATGCTACAGCCCTTGAAGTTTGGAATA	CTCACTCAACTTTTGGGTTCATC	60.026	TATTCCAAACTTCAAGGGCTGTA	60.01	147
CL2638.Contig2_All_1515_2	ACACACACACAC	AC(2*6)	287	12	TCTCACTCAACTTTTGGGTTCATCAAAATTACTGAGAGAGG[ACACACACACAC]TAGCCAACTCGCTCCTACCTTTCCTTTCCTACACTTGCTTGCTACCAGTGAGGACCCAGCCTAACAGTATGCTACAGCCCTTGAAGTTTGGAATA	TCTCACTCAACTTTTGGGTTCAT	60.026	TATTCCAAACTTCAAGGGCTGTA	60.01	148
CL2638.Contig2_All_1515_3	ACACACACACAC	AC(2*6)	287	12	ATCTCACTCAACTTTTGGGTTCATCAAAATTACTGAGAGAGG[ACACACACACAC]TAGCCAACTCGCTCCTACCTTTCCTTTCCTACACTTGCTTGCTACCAGTGAGGACCCAGCCTAACAGTATGCTACAGCCCTTGAAGTTTGGAATA	ATCTCACTCAACTTTTGGGTTCA	60.026	TATTCCAAACTTCAAGGGCTGTA	60.01	149
CL2638.Contig2_All_1515_4	ACACACACACAC	AC(2*6)	287	12	ACTCAACTTTTGGGTTCATCAAAATTACTGAGAGAGG[ACACACACACAC]TAGCCAACTCGCTCCTACCTTTCCTTTCCTACACTTGCTTGCTACCAGTGAGGACCCAGCCTAACAGTATGCTACAGCCCTTGAAGTTTGGAATA	ACTCAACTTTTGGGTTCATCAAA	59.9	TATTCCAAACTTCAAGGGCTGTA	60.01	144
CL2638.Contig2_All_1515_5	ACACACACACAC	AC(2*6)	287	12	CTCACTCAACTTTTGGGTTCATCAAAATTACTGAGAGAGG[ACACACACACAC]TAGCCAACTCGCTCCTACCTTTCCTTTCCTACACTTGCTTGCTACCAGTGAGGACCCAGCCTAACAGTATGCTACA	CTCACTCAACTTTTGGGTTCATC	60.026	TGTAGCATACTGTTAGGCTGGGT	60.089	128
CL2639.Contig2_All_1516_1	TGTGTGTGTGTGTG	TG(2*7)	1148	14	GATGGACCTAGAAGGAAAGCAGTTATAGATTTTTATT[TGTGTGTGTGTGTG]TAGTAGCTTTATTTTATTTATTTTCATTTATTTATTTTCTATTTTTTTATATACATACATACACACACAGTACAAGGGGAACTGTTGTATCATTCTTTTGCATGG	GATGGACCTAGAAGGAAAGCAGT	60.142	CCATGCAAAAGAATGATACAACA	59.882	156
CL2639.Contig2_All_1516_3	TGTGTGTGTGTGTG	TG(2*7)	1148	14	GATGGACCTAGAAGGAAAGCAGTTATAGATTTTTATT[TGTGTGTGTGTGTG]TAGTAGCTTTATTTTATTTATTTTCATTTATTTATTTTCTATTTTTTTATATACATACATACACACACAGTACAAGGGGAACTGT	GATGGACCTAGAAGGAAAGCAGT	60.142	ACAGTTCCCCTTGTACTGTGTGT	59.875	136
CL2639.Contig3_All_1517_2	ACACACACACACAC	AC(2*7)	469	14	CCATGCAAAAGAATGATACAACAGTTCCCCTTGTACTGTGTGTGTATGTATGTATATAAAAAAAATGCAAAATAAATAAATGAAAATAAATAAAATAAAGCTAAT[ACACACACACACAC]AAATAAAAATCTATAACTGCTTTTCTTCTAGGTCCATCTC	CCATGCAAAAGAATGATACAACA	59.882	GAGATGGACCTAGAAGAAAAGCA	59.036	159
CL2639.Contig3_All_1517_3	ACACACACACACAC	AC(2*7)	469	14	CCATGCAAAAGAATGATACAACAGTTCCCCTTGTACTGTGTGTGTATGTATGTATATAAAAAAAATGCAAAATAAATAAATGAAAATAAATAAAATAAAGCTAAT[ACACACACACACAC]AAATAAAAATCTATAACTGCTTTTCTTCTAGGTCCATCTCA	CCATGCAAAAGAATGATACAACA	59.882	TGAGATGGACCTAGAAGAAAAGC	59.036	160
CL2641.Contig1_All_1518_1	TCCTCCTCCTCCTCC	TCC(3*5)	447	15	GAGCTCAGAAACTCCCTCCATGGCTCCGAGGTCGTGGCGGTGAGGGGCTCGGAGGCTCTGGCAGGT[TCCTCCTCCTCCTCC]TTCTGCCCCTGCGACCTCGTGCACTCGTAGTAGAAG	GAGCTCAGAAACTCCCTCCAT	59.832	CTTCTACTACGAGTGCACGAGGT	60.013	117
CL2641.Contig1_All_1518_2	TCCTCCTCCTCCTCC	TCC(3*5)	447	15	GAGCTCAGAAACTCCCTCCATGGCTCCGAGGTCGTGGCGGTGAGGGGCTCGGAGGCTCTGGCAGGT[TCCTCCTCCTCCTCC]TTCTGCCCCTGCGACCTCGTGCACTCGTAGTAGAAGAGGATGC	GAGCTCAGAAACTCCCTCCAT	59.832	GCATCCTCTTCTACTACGAGTGC	59.583	124
CL2641.Contig1_All_1518_3	TCCTCCTCCTCCTCC	TCC(3*5)	447	15	GAGCTCAGAAACTCCCTCCATGGCTCCGAGGTCGTGGCGGTGAGGGGCTCGGAGGCTCTGGCAGGT[TCCTCCTCCTCCTCC]TTCTGCCCCTGCGACCTCGTGCACTCGTAGTAGAAGAGGATGCC	GAGCTCAGAAACTCCCTCCAT	59.832	GGCATCCTCTTCTACTACGAGTG	59.446	125
CL2641.Contig1_All_1518_4	TCCTCCTCCTCCTCC	TCC(3*5)	447	15	GAGCTCAGAAACTCCCTCCATGGCTCCGAGGTCGTGGCGGTGAGGGGCTCGGAGGCTCTGGCAGGT[TCCTCCTCCTCCTCC]TTCTGCCCCTGCGACCTCGTGCACTCGTAGTAGAA	GAGCTCAGAAACTCCCTCCAT	59.832	TTCTACTACGAGTGCACGAGGTC	60.855	116
CL2641.Contig1_All_1518_5	TCCTCCTCCTCCTCC	TCC(3*5)	447	15	GAGCTCAGAAACTCCCTCCATGGCTCCGAGGTCGTGGCGGTGAGGGGCTCGGAGGCTCTGGCAGGT[TCCTCCTCCTCCTCC]TTCTGCCCCTGCGACCTCGTGCACTCGTAGTAGAAGA	GAGCTCAGAAACTCCCTCCAT	59.832	TCTTCTACTACGAGTGCACGAGG	60.973	118
CL2645.Contig2_All_1520_3	TCTCTCTCTCTC	TC(2*6)	2751	12	CGTCTATGAGAGGAGCAACAAGTGTCAACAACTTGGCTGA[TCTCTCTCTCTC]AGGAACACCACCTAGCGGGGGCTTTGCTCAGCCAATGGCCACTCCCACTCCCCGCAGACGCCCTCTCAAGCATGTATGATGGCATTTTTGTGACAGGAGGGTAAT	CGTCTATGAGAGGAGCAACAAGT	59.957	ATTACCCTCCTGTCACAAAAATG	59.295	157
CL2645.Contig2_All_1520_4	TCTCTCTCTCTC	TC(2*6)	2751	12	TATGAGAGGAGCAACAAGTGTCAACAACTTGGCTGA[TCTCTCTCTCTC]AGGAACACCACCTAGCGGGGGCTTTGCTCAGCCAATGGCCACTCCCACTCCCCGCAGACGCCCTCTCAAGCATGTATGATGGCATTTTTGTGACAGGAGGGTAAT	TATGAGAGGAGCAACAAGTGTCA	59.928	ATTACCCTCCTGTCACAAAAATG	59.295	153
CL2645.Contig2_All_1521_1	ATATATATATATAT	AT(2*7)	3647	14	CATACAGTTTGACGTATCTCCAAGTATTATGAAAAAGTGAGTGGAATGATTCATAAGTTTGATAATTAAATAAGACGTAGTCTGCTATCTATCAGAATGGAG[ATATATATATATAT]GTAAAGACTGGATGATCATTTTGGAGA	CATACAGTTTGACGTATCTCCAAG	57.905	TCTCCAAAATGATCATCCAGTCT	59.954	143
CL2645.Contig2_All_1521_2	ATATATATATATAT	AT(2*7)	3647	14	GTGAGTGGAATGATTCATAAGTTTGATAATTAAATAAGACGTAGTCTGCTATCTATCAGAATGGAG[ATATATATATATAT]GTAAAGACTGGATGATCATTTTGGA	GTGAGTGGAATGATTCATAAGTTTG	58.986	TCCAAAATGATCATCCAGTCTTT	59.828	105
CL2645.Contig2_All_1521_3	ATATATATATATAT	AT(2*7)	3647	14	TCCAAGTATTATGAAAAAGTGAGTGGAATGATTCATAAGTTTGATAATTAAATAAGACGTAGTCTGCTATCTATCAGAATGGAG[ATATATATATATAT]GTAAAGACTGGATGATCATTTTGGAGA	TCCAAGTATTATGAAAAAGTGAGTGG	59.847	TCTCCAAAATGATCATCCAGTCT	59.954	125
CL2645.Contig2_All_1521_4	ATATATATATATAT	AT(2*7)	3647	14	CATACAGTTTGACGTATCTCCAAGTATTATGAAAAAGTGAGTGGAATGATTCATAAGTTTGATAATTAAATAAGACGTAGTCTGCTATCTATCAGAATGGAG[ATATATATATATAT]GTAAAGACTGGATGATCATTTTGGA	CATACAGTTTGACGTATCTCCAAG	57.905	TCCAAAATGATCATCCAGTCTTT	59.828	141
CL2645.Contig2_All_1521_5	ATATATATATATAT	AT(2*7)	3647	14	TGAGTGGAATGATTCATAAGTTTGATAATTAAATAAGACGTAGTCTGCTATCTATCAGAATGGAG[ATATATATATATAT]GTAAAGACTGGATGATCATTTTGGA	TGAGTGGAATGATTCATAAGTTTGAT	60.133	TCCAAAATGATCATCCAGTCTTT	59.828	104
CL2677.Contig1_All_1527_1	GAGAGAGAGAGAGA	GA(2*7)	197	14	CACCCCGAGTGCATAGATAATAGAAAATATGTATAATAATATATCATGTGGAG[GAGAGAGAGAGAGA]AAAAAAAAACTGCACTTCCCAGCAATCCTGAATTCTTTACTACCCTCCACTTCACTTCCTTACTT	CACCCCGAGTGCATAGATAATAG	59.891	AAGTAAGGAAGTGAAGTGGAGGG	60.043	132
CL2677.Contig1_All_1527_2	GAGAGAGAGAGAGA	GA(2*7)	197	14	CACCCCGAGTGCATAGATAATAGAAAATATGTATAATAATATATCATGTGGAG[GAGAGAGAGAGAGA]AAAAAAAAACTGCACTTCCCAGCAATCCTGAATTCTTTACTACCCTCCACTTCACTTCCTTACTTCCCT	CACCCCGAGTGCATAGATAATAG	59.891	AGGGAAGTAAGGAAGTGAAGTGG	60.043	136
CL2677.Contig1_All_1527_3	GAGAGAGAGAGAGA	GA(2*7)	197	14	ACACCCCGAGTGCATAGATAATAGAAAATATGTATAATAATATATCATGTGGAG[GAGAGAGAGAGAGA]AAAAAAAAACTGCACTTCCCAGCAATCCTGAATTCTTTACTACCCTCCACTTCACTTCCTTACTT	ACACCCCGAGTGCATAGATAATA	59.771	AAGTAAGGAAGTGAAGTGGAGGG	60.043	133
CL2677.Contig1_All_1527_4	GAGAGAGAGAGAGA	GA(2*7)	197	14	ACACCCCGAGTGCATAGATAATAGAAAATATGTATAATAATATATCATGTGGAG[GAGAGAGAGAGAGA]AAAAAAAAACTGCACTTCCCAGCAATCCTGAATTCTTTACTACCCTCCACTTCACTTCCTTACTTCCCT	ACACCCCGAGTGCATAGATAATA	59.771	AGGGAAGTAAGGAAGTGAAGTGG	60.043	137
CL2677.Contig1_All_1527_5	GAGAGAGAGAGAGA	GA(2*7)	197	14	CACCCCGAGTGCATAGATAATAGAAAATATGTATAATAATATATCATGTGGAG[GAGAGAGAGAGAGA]AAAAAAAAACTGCACTTCCCAGCAATCCTGAATTCTTTACTACCCTCCACTTCACTTCCTT	CACCCCGAGTGCATAGATAATAG	59.891	AAGGAAGTGAAGTGGAGGGTAGT	59.58	128
CL2678.Contig2_All_1530_1	TCTCTCTCTCTC	TC(2*6)	2733	12	TTCTATCACTTCCTCTGCTTCCACTCTCTCTTCCTCTGCTTCCTCTCTCTCTTCCTCTTTCTCTTTCTCTCTTTCTTCCTCTTTCTCTT[TCTCTCTCTCTC]CCTCTCCCTCTCTCCTTCCTTCCTTCCCTCCCTCCCTCTGTCACTCATTCTTTTTC	TTCTATCACTTCCTCTGCTTCCA	60.379	GAAAAAGAATGAGTGACAGAGGG	59.268	157
CL2678.Contig2_All_1530_2	TCTCTCTCTCTC	TC(2*6)	2733	12	TCTATCACTTCCTCTGCTTCCACTCTCTCTTCCTCTGCTTCCTCTCTCTCTTCCTCTTTCTCTTTCTCTCTTTCTTCCTCTTTCTCTT[TCTCTCTCTCTC]CCTCTCCCTCTCTCCTTCCTTCCTTCCCTCCCTCCCTCTGTCACTCATTCTTTTTC	TCTATCACTTCCTCTGCTTCCA	59.077	GAAAAAGAATGAGTGACAGAGGG	59.268	156
CL2678.Contig2_All_1530_3	TCTCTCTCTCTC	TC(2*6)	2733	12	TTCTATCACTTCCTCTGCTTCCACTCTCTCTTCCTCTGCTTCCTCTCTCTCTTCCTCTTTCTCTTTCTCTCTTTCTTCCTCTTTCTCTT[TCTCTCTCTCTC]CCTCTCCCTCTCTCCTTCCTTCCTTCCCTCCCTCCCTCTGTCACTCATTCTTTTTC	TTCTATCACTTCCTCTGCTTCCAC	61.114	GAAAAAGAATGAGTGACAGAGGG	59.268	157
CL2678.Contig2_All_1530_4	TCTCTCTCTCTC	TC(2*6)	2733	12	TTCTATCACTTCCTCTGCTTCCACTCTCTCTTCCTCTGCTTCCTCTCTCTCTTCCTCTTTCTCTTTCTCTCTTTCTTCCTCTTTCTCTT[TCTCTCTCTCTC]CCTCTCCCTCTCTCCTTCCTTCCTTCCCTCCCTCCCTCTGTCACTCATTCTTTTTCT	TTCTATCACTTCCTCTGCTTCCAC	61.114	AGAAAAAGAATGAGTGACAGAGGG	60.161	158
CL2678.Contig2_All_1530_5	TCTCTCTCTCTC	TC(2*6)	2733	12	TCTATCACTTCCTCTGCTTCCACTCTCTCTTCCTCTGCTTCCTCTCTCTCTTCCTCTTTCTCTTTCTCTCTTTCTTCCTCTTTCTCTT[TCTCTCTCTCTC]CCTCTCCCTCTCTCCTTCCTTCCTTCCCTCCCTCCCTCTGTCACTCATTCTTTTT	TCTATCACTTCCTCTGCTTCCAC	59.899	AAAAAGAATGAGTGACAGAGGG	57.463	155
CL2678.Contig2_All_1531_3	TCTCTCTCTCTC	TC(2*6)	2816	12	CCCTCTGTCACTCATTCTTTTTCTTTTATTTCTCTCGG[TCTCTCTCTCTC]ATATCTGTATTTATGTACACATGAATTCATACATGTACTGTGCATACTGTGTCCATATTTT	CCCTCTGTCACTCATTCTTTTTC	59.268	AAAATATGGACACAGTATGCACAG	58.151	111
CL2678.Contig2_All_1531_4	TCTCTCTCTCTC	TC(2*6)	2816	12	TCCCTCTGTCACTCATTCTTTTTCTTTTATTTCTCTCGG[TCTCTCTCTCTC]ATATCTGTATTTATGTACACATGAATTCATACATGTACTGTGCATACTGTGTCCATATTTT	TCCCTCTGTCACTCATTCTTTTT	59.268	AAAATATGGACACAGTATGCACAG	58.151	112
CL2678.Contig2_All_1531_5	TCTCTCTCTCTC	TC(2*6)	2816	12	CCTCCCTCTGTCACTCATTCTTTTTCTTTTATTTCTCTCGG[TCTCTCTCTCTC]ATATCTGTATTTATGTACACATGAATTCATACATGTACTGTGCATACTGTGTCCATATTTT	CCTCCCTCTGTCACTCATTCTTT	61.006	AAAATATGGACACAGTATGCACAG	58.151	114
CL2678.Contig3_All_1532_1	GAGAGAGAGAGAGA	GA(2*7)	207	14	AAGAGGAAAGTGAGGGTTAATC[GAGAGAGAGAGAGA]AGAAGAGGAAGAAATAGAAGTGACAAGACAAGAGGAGGAAGAGGT	AAGAGGAAAGTGAGGGTTAATCG	60.011	ACCTCTTCCTCCTCTTGTCTTGT	59.806	81
CL2678.Contig3_All_1532_2	GAGAGAGAGAGAGA	GA(2*7)	207	14	AAGAGGAAAGTGAGGGTTAATC[GAGAGAGAGAGAGA]AGAAGAGGAAGAAATAGAAGTGACAAGACAAGAGGAGGAAGAGGTGAT	AAGAGGAAAGTGAGGGTTAATCG	60.011	ATCACCTCTTCCTCCTCTTGTCT	59.769	84
CL2678.Contig3_All_1532_3	GAGAGAGAGAGAGA	GA(2*7)	207	14	AAGAGGAAAGTGAGGGTTAATC[GAGAGAGAGAGAGA]AGAAGAGGAAGAAATAGAAGTGACAAGACAAGAGGAGGAAGAGGTGATAATGAGAGAGCAGAAGAGGAACA	AAGAGGAAAGTGAGGGTTAATCG	60.011	TGTTCCTCTTCTGCTCTCTCATT	59.652	107
CL2678.Contig3_All_1532_4	GAGAGAGAGAGAGA	GA(2*7)	207	14	AAGAGGAAAGTGAGGGTTAATC[GAGAGAGAGAGAGA]AGAAGAGGAAGAAATAGAAGTGACAAGACAAGAGGAGGAAGAGGTGATAATGAGAGAGCAGAAGAGGAACAA	AAGAGGAAAGTGAGGGTTAATCG	60.011	TTGTTCCTCTTCTGCTCTCTCAT	59.652	108
CL2678.Contig3_All_1532_5	GAGAGAGAGAGAGA	GA(2*7)	207	14	AGTCAGAGGGAAAGAGAGGATTCTATAGGATAAAGAGGAAAGTGAGGGTTAATC[GAGAGAGAGAGAGA]AGAAGAGGAAGAAATAGAAGTGACAAGACAAGAGGAGGAAGAG	AGTCAGAGGGAAAGAGAGGATTC	59.371	CTCTTCCTCCTCTTGTCTTGTCA	60.038	111
CL2698.Contig2_All_1537_1	CCGCCGCCGCCGCCGCCGCCG	CCG(3*7)	983	21	AGTCGTACTCCTGCAGCACCTCCACCGCCGCCTCCA[CCGCCGCCGCCGCCGCCGCCG]CCTCGCCCATTCCCGCGCCGCAGCACTTCTACACACAGAACGATGG	AGTCGTACTCCTGCAGCACCT	61.417	CCATCGTTCTGTGTGTAGAAGTG	59.711	103
CL2698.Contig2_All_1537_2	CCGCCGCCGCCGCCGCCGCCG	CCG(3*7)	983	21	GTCGTACTCCTGCAGCACCTCCACCGCCGCCTCCA[CCGCCGCCGCCGCCGCCGCCG]CCTCGCCCATTCCCGCGCCGCAGCACTTCTACACACAGAACGATGG	GTCGTACTCCTGCAGCACCT	60.476	CCATCGTTCTGTGTGTAGAAGTG	59.711	102
CL2698.Contig2_All_1537_3	CCGCCGCCGCCGCCGCCGCCG	CCG(3*7)	983	21	AAGTCGTACTCCTGCAGCACCTCCACCGCCGCCTCCA[CCGCCGCCGCCGCCGCCGCCG]CCTCGCCCATTCCCGCGCCGCAGCACTTCTACACACAGAACGATGG	AAGTCGTACTCCTGCAGCACCT	62.614	CCATCGTTCTGTGTGTAGAAGTG	59.711	104
CL2698.Contig2_All_1537_4	CCGCCGCCGCCGCCGCCGCCG	CCG(3*7)	983	21	GCCTTCGGGAAGTCGTACTCCTGCAGCACCTCCACCGCCGCCTCCA[CCGCCGCCGCCGCCGCCGCCG]CCTCGCCCATTCCCGCGCCGCAGCACTTCTACACACAGAACGATG	GCCTTCGGGAAGTCGTACTC	61.153	CATCGTTCTGTGTGTAGAAGTGC	59.856	112
CL2698.Contig2_All_1537_5	CCGCCGCCGCCGCCGCCGCCG	CCG(3*7)	983	21	GCCTTCGGGAAGTCGTACTCCTGCAGCACCTCCACCGCCGCCTCCA[CCGCCGCCGCCGCCGCCGCCG]CCTCGCCCATTCCCGCGCCGCAGCACTTCTACACACAGAACGATGG	GCCTTCGGGAAGTCGTACTC	61.153	CCATCGTTCTGTGTGTAGAAGTG	59.711	113
CL2698.Contig3_All_1538_1	GGCGGCGGCGGCGGCGGCGGC	GGC(3*7)	1963	21	CCATCGTTCTGTGTGTAGAAGTGCTGCGGCGCGGGAATGGGCGA[GGCGGCGGCGGCGGCGGCGGC]GGTGGAGGCGGCGGTGGAGGTGCTGCAGGAGTACGACT	CCATCGTTCTGTGTGTAGAAGTG	59.711	AGTCGTACTCCTGCAGCACCT	61.417	103
CL2698.Contig3_All_1538_2	GGCGGCGGCGGCGGCGGCGGC	GGC(3*7)	1963	21	CCATCGTTCTGTGTGTAGAAGTGCTGCGGCGCGGGAATGGGCGA[GGCGGCGGCGGCGGCGGCGGC]GGTGGAGGCGGCGGTGGAGGTGCTGCAGGAGTACGAC	CCATCGTTCTGTGTGTAGAAGTG	59.711	GTCGTACTCCTGCAGCACCT	60.476	102
CL2698.Contig3_All_1538_3	GGCGGCGGCGGCGGCGGCGGC	GGC(3*7)	1963	21	CCATCGTTCTGTGTGTAGAAGTGCTGCGGCGCGGGAATGGGCGA[GGCGGCGGCGGCGGCGGCGGC]GGTGGAGGCGGCGGTGGAGGTGCTGCAGGAGTACGACTT	CCATCGTTCTGTGTGTAGAAGTG	59.711	AAGTCGTACTCCTGCAGCACCT	62.614	104
CL2698.Contig3_All_1538_4	GGCGGCGGCGGCGGCGGCGGC	GGC(3*7)	1963	21	CATCGTTCTGTGTGTAGAAGTGCTGCGGCGCGGGAATGGGCGA[GGCGGCGGCGGCGGCGGCGGC]GGTGGAGGCGGCGGTGGAGGTGCTGCAGGAGTACGACTTCCCGAAGGC	CATCGTTCTGTGTGTAGAAGTGC	59.856	GCCTTCGGGAAGTCGTACTC	61.153	112
CL2698.Contig3_All_1538_5	GGCGGCGGCGGCGGCGGCGGC	GGC(3*7)	1963	21	CCATCGTTCTGTGTGTAGAAGTGCTGCGGCGCGGGAATGGGCGA[GGCGGCGGCGGCGGCGGCGGC]GGTGGAGGCGGCGGTGGAGGTGCTGCAGGAGTACGACTTCCCGAAGGC	CCATCGTTCTGTGTGTAGAAGTG	59.711	GCCTTCGGGAAGTCGTACTC	61.153	113
CL269.Contig3_All_220_1	ATGATGATGATGATGATG	ATG(3*6)	3392	18	AGGGATCCTCGTAGGTGGAAGCGAAGGGTGGATGCGGCTATGCGCCCCCGTCGGCGTCAGCCCCC[ATGATGATGATGATGATG]ATATATATATAATTTACATCTACATATACGTGCCGGTGAC	AGGGATCCTCGTAGGTGGAAG	61.725	GTCACCGGCACGTATATGTAGA	59.911	123
CL269.Contig3_All_220_2	ATGATGATGATGATGATG	ATG(3*6)	3392	18	CATGAGGGATCCTCGTAGGTGGAAGCGAAGGGTGGATGCGGCTATGCGCCCCCGTCGGCGTCAGCCCCC[ATGATGATGATGATGATG]ATATATATATAATTTACATCTACATATACGTGCCGGTGAC	CATGAGGGATCCTCGTAGGTG	61.807	GTCACCGGCACGTATATGTAGA	59.911	127
CL269.Contig3_All_220_3	ATGATGATGATGATGATG	ATG(3*6)	3392	18	GGGATCCTCGTAGGTGGAAGCGAAGGGTGGATGCGGCTATGCGCCCCCGTCGGCGTCAGCCCCC[ATGATGATGATGATGATG]ATATATATATAATTTACATCTACATATACGTGCCGGTGAC	GGGATCCTCGTAGGTGGAAG	60.842	GTCACCGGCACGTATATGTAGA	59.911	122
CL269.Contig3_All_220_4	ATGATGATGATGATGATG	ATG(3*6)	3392	18	ATGAGGGATCCTCGTAGGTGGAAGCGAAGGGTGGATGCGGCTATGCGCCCCCGTCGGCGTCAGCCCCC[ATGATGATGATGATGATG]ATATATATATAATTTACATCTACATATACGTGCCGGTGAC	ATGAGGGATCCTCGTAGGTG	58.966	GTCACCGGCACGTATATGTAGA	59.911	126
CL269.Contig3_All_220_5	ATGATGATGATGATGATG	ATG(3*6)	3392	18	CATGAGGGATCCTCGTAGGTGGAAGCGAAGGGTGGATGCGGCTATGCGCCCCCGTCGGCGTCAGCCCCC[ATGATGATGATGATGATG]ATATATATATAATTTACATCTACATATACGTGCCGGTGAC	CATGAGGGATCCTCGTAGGT	58.966	GTCACCGGCACGTATATGTAGA	59.911	127
CL2701.Contig3_All_1539_1	GAGGAGGAGGAGGAGGAGGAG	GAG(3*7)	655	21	GGATTATTCTTACTCGTGGGACCGTCGAA[GAGGAGGAGGAGGAGGAGGAG]CAGGAGGAAGAGGAAGAGGAAGAAGAGTCAATGAGTGATGAAGGAATTGAAGAAGATGAAGAGTCACCAATACAGGAACCA	GGATTATTCTTACTCGTGGGACC	60.089	TGGTTCCTGTATTGGTGACTCTT	59.914	131
CL2701.Contig3_All_1539_2	GAGGAGGAGGAGGAGGAGGAG	GAG(3*7)	655	21	GGATTATTCTTACTCGTGGGACCGTCGAA[GAGGAGGAGGAGGAGGAGGAG]CAGGAGGAAGAGGAAGAGGAAGAAGAGTCAATGAGTGATGAAGGAATTGAAGAAGATGAAGAGTCACCAATACAGGAACCAGAA	GGATTATTCTTACTCGTGGGACC	60.089	TTCTGGTTCCTGTATTGGTGACT	59.914	134
CL2701.Contig3_All_1539_3	GAGGAGGAGGAGGAGGAGGAG	GAG(3*7)	655	21	ATTATTCTTACTCGTGGGACCGTCGAA[GAGGAGGAGGAGGAGGAGGAG]CAGGAGGAAGAGGAAGAGGAAGAAGAGTCAATGAGTGATGAAGGAATTGAAGAAGATGAAGAGTCACCAATACAGGAACCA	ATTATTCTTACTCGTGGGACCGT	60.14	TGGTTCCTGTATTGGTGACTCTT	59.914	129
CL2701.Contig3_All_1539_4	GAGGAGGAGGAGGAGGAGGAG	GAG(3*7)	655	21	ATTATTCTTACTCGTGGGACCGTCGAA[GAGGAGGAGGAGGAGGAGGAG]CAGGAGGAAGAGGAAGAGGAAGAAGAGTCAATGAGTGATGAAGGAATTGAAGAAGATGAAGAGTCACCAATACAGGAACCAGAA	ATTATTCTTACTCGTGGGACCGT	60.14	TTCTGGTTCCTGTATTGGTGACT	59.914	132
CL2701.Contig3_All_1539_5	GAGGAGGAGGAGGAGGAGGAG	GAG(3*7)	655	21	GGATTATTCTTACTCGTGGGACCGTCGAA[GAGGAGGAGGAGGAGGAGGAG]CAGGAGGAAGAGGAAGAGGAAGAAGAGTCAATGAGTGATGAAGGAATTGAAGAAGATGAAGAGTCACCAATACAGGAACCAGAAA	GGATTATTCTTACTCGTGGGACC	60.089	TTTCTGGTTCCTGTATTGGTGAC	60.268	135
CL271.Contig13_All_233_1	CACCACCACCACCAC	CAC(3*5)	396	15	GTGCCAGTTCCTCAAGCAATGGAGCCGCAGGGAGCAGCCAT[CACCACCACCACCAC]ATCCGCCGCCAGCCAGGAGTAGAAGGTGCACAGGTCCTTCTTGGATCATTTGTTGTACCTGAAGATAATGAGCCCATAGGTCCTAGC	GTGCCAGTTCCTCAAGCAAT	60.263	GCTAGGACCTATGGGCTCATTAT	59.872	143
CL271.Contig13_All_233_2	CACCACCACCACCAC	CAC(3*5)	396	15	GTGCCAGTTCCTCAAGCAATGGAGCCGCAGGGAGCAGCCAT[CACCACCACCACCAC]ATCCGCCGCCAGCCAGGAGTAGAAGGTGCACAGGTCCTTCTTGGATCATTTGTTGTACCTGAAGATAATGAGCCCATAGGTCC	GTGCCAGTTCCTCAAGCAAT	60.263	GGACCTATGGGCTCATTATCTTC	60.18	139
CL271.Contig13_All_233_3	CACCACCACCACCAC	CAC(3*5)	396	15	AGTTCCTCAAGCAATGGAGCCGCAGGGAGCAGCCAT[CACCACCACCACCAC]ATCCGCCGCCAGCCAGGAGTAGAAGGTGCACAGGTCCTTCTTGGATCATTTGTTGTACCTGAAGATAATGAGCCCATAGGTCCTAGC	AGTTCCTCAAGCAATGGAGC	59.434	GCTAGGACCTATGGGCTCATTAT	59.872	138
CL271.Contig13_All_233_5	CACCACCACCACCAC	CAC(3*5)	396	15	GTGCCAGTTCCTCAAGCAATGGAGCCGCAGGGAGCAGCCAT[CACCACCACCACCAC]ATCCGCCGCCAGCCAGGAGTAGAAGGTGCACAGGTCCTTCTTGGATCATTTGTTGTACCTGAAGATAATGAGCCCATAGGTCCT	GTGCCAGTTCCTCAAGCAAT	60.263	AGGACCTATGGGCTCATTATCTT	59.399	140
CL2721.Contig1_All_1540_1	GAGAGAGAGAGA	GA(2*6)	3197	12	GTCATAGGTCACCTGGTTACTGCCACACACGGGGTCAATGAGGCCAAGGCAGGTATTCACGCACTTTTCGGTATTGCTATGTAAATAATGGCCAGCG[GAGAGAGAGAGA]AGCATCATCAGTACACAGTAATATCCCGACATGACTGAAGAC	GTCATAGGTCACCTGGTTACTGC	59.942	GTCTTCAGTCATGTCGGGATATT	59.366	151
CL2721.Contig1_All_1540_2	GAGAGAGAGAGA	GA(2*6)	3197	12	TTGCTATGTAAATAATGGCCAGCG[GAGAGAGAGAGA]AGCATCATCAGTACACAGTAATATCCCGACATGACTGAAGACCCACAGCAAAGCCTTCTCCTTCAGACAACTCACACCGGCCAGGGATGGAAAGGCGACACTAAAAGCCGTTTTGTAA	TTGCTATGTAAATAATGGCCAGC	60.349	TTACAAAACGGCTTTTAGTGTCG	60.54	154
CL2721.Contig1_All_1540_3	GAGAGAGAGAGA	GA(2*6)	3197	12	TTGCTATGTAAATAATGGCCAGCG[GAGAGAGAGAGA]AGCATCATCAGTACACAGTAATATCCCGACATGACTGAAGACCCACAGCAAAGCCTTCTCCTTCAGACAACTCACACC	TTGCTATGTAAATAATGGCCAGC	60.349	GGTGTGAGTTGTCTGAAGGAGAA	60.706	114
CL2721.Contig1_All_1540_4	GAGAGAGAGAGA	GA(2*6)	3197	12	GTATTCACGCACTTTTCGGTATTGCTATGTAAATAATGGCCAGCG[GAGAGAGAGAGA]AGCATCATCAGTACACAGTAATATCCCGACATGACTGAAGAC	GTATTCACGCACTTTTCGGTATT	59.47	GTCTTCAGTCATGTCGGGATATT	59.366	99
CL2721.Contig1_All_1540_5	GAGAGAGAGAGA	GA(2*6)	3197	12	TTGCTATGTAAATAATGGCCAGCG[GAGAGAGAGAGA]AGCATCATCAGTACACAGTAATATCCCGACATGACTGAAGACCCACAGCAAAGCCTTCTCCTTCAGACAACTCACA	TTGCTATGTAAATAATGGCCAGC	60.349	TGTGAGTTGTCTGAAGGAGAAGG	60.832	112
CL2737.Contig2_All_1547_1	AGAGAGAGAGAGAGAG	AG(2*8)	607	16	ATAACGGTCCGGTTTTTAAATGTAAGTTTATGAAGATAAGAAAAGTTGATGTTCTGTTTCCTTGTCATTTTTGAAGCAGAAAGAGAAGTGA[AGAGAGAGAGAGAGAG]TGACAGGATGGGAAGTGCGACAAATAGAACAGAGAAGTGAATGAAATGAGCA	ATAACGGTCCGGTTTTTAAATGT	59.906	TGCTCATTTCATTCACTTCTCTG	59.508	159
CL2737.Contig2_All_1547_2	AGAGAGAGAGAGAGAG	AG(2*8)	607	16	GTTTCCTTGTCATTTTTGAAGCAGAAAGAGAAGTGA[AGAGAGAGAGAGAGAG]TGACAGGATGGGAAGTGCGACAAATAGAACAGAGAAGTGAATGAAATGAGCAGATGAAGA	GTTTCCTTGTCATTTTTGAAGCA	60.495	TCTTCATCTGCTCATTTCATTCA	59.837	112
CL2737.Contig2_All_1547_3	AGAGAGAGAGAGAGAG	AG(2*8)	607	16	TGTTTCCTTGTCATTTTTGAAGCAGAAAGAGAAGTGA[AGAGAGAGAGAGAGAG]TGACAGGATGGGAAGTGCGACAAATAGAACAGAGAAGTGAATGAAATGAGCAGATGAAGA	TGTTTCCTTGTCATTTTTGAAGC	60.495	TCTTCATCTGCTCATTTCATTCA	59.837	113
CL2737.Contig2_All_1547_4	AGAGAGAGAGAGAGAG	AG(2*8)	607	16	ATAACGGTCCGGTTTTTAAATGTAAGTTTATGAAGATAAGAAAAGTTGATGTTCTGTTTCCTTGTCATTTTTGAAGCAGAAAGAGAAGTGA[AGAGAGAGAGAGAGAG]TGACAGGATGGGAAGTGCGACAAATAGAACAGA	ATAACGGTCCGGTTTTTAAATGT	59.906	TCTGTTCTATTTGTCGCACTTCC	60.656	140
CL2737.Contig2_All_1547_5	AGAGAGAGAGAGAGAG	AG(2*8)	607	16	TTTCCTTGTCATTTTTGAAGCAGAAAGAGAAGTGA[AGAGAGAGAGAGAGAG]TGACAGGATGGGAAGTGCGACAAATAGAACAGAGAAGTGAATGAAATGAGCAGATGAAGA	TTTCCTTGTCATTTTTGAAGCAG	60.611	TCTTCATCTGCTCATTTCATTCA	59.837	111
CL2737.Contig3_All_1549_1	AGAGAGAGAGAGAGAG	AG(2*8)	414	16	GTTACTTGGCACACATGATTCTGATCAGAAAGAGAAGTGA[AGAGAGAGAGAGAGAG]TGACAGGATGGAAAGAGAGACAGACAGAACAGAGAGGTGAATGAAATGAGCCGATGAAGATGATGATCTAGAGAGAAGCATGAAGAATAACGAATGAAGG	GTTACTTGGCACACATGATTCTG	59.553	CCTTCATTCGTTATTCTTCATGC	59.983	156
CL2737.Contig3_All_1549_2	AGAGAGAGAGAGAGAG	AG(2*8)	414	16	TACTTGGCACACATGATTCTGATCAGAAAGAGAAGTGA[AGAGAGAGAGAGAGAG]TGACAGGATGGAAAGAGAGACAGACAGAACAGAGAGGTGAATGAAATGAGCCGATGAAGATGATGATCTAGAGAGAAGCATGAAGAATAACGAATGAAGG	TACTTGGCACACATGATTCTGAT	59.513	CCTTCATTCGTTATTCTTCATGC	59.983	154
CL2737.Contig3_All_1549_3	AGAGAGAGAGAGAGAG	AG(2*8)	414	16	TTACTTGGCACACATGATTCTGATCAGAAAGAGAAGTGA[AGAGAGAGAGAGAGAG]TGACAGGATGGAAAGAGAGACAGACAGAACAGAGAGGTGAATGAAATGAGCCGATGAAGATGATGATCTAGAGAGAAGCATGAAGAATAACGAATGAAGG	TTACTTGGCACACATGATTCTGA	60.549	CCTTCATTCGTTATTCTTCATGC	59.983	155
CL2737.Contig3_All_1549_4	AGAGAGAGAGAGAGAG	AG(2*8)	414	16	GTTACTTGGCACACATGATTCTGATCAGAAAGAGAAGTGA[AGAGAGAGAGAGAGAG]TGACAGGATGGAAAGAGAGACAGA	GTTACTTGGCACACATGATTCTG	59.553	TCTGTCTCTCTTTCCATCCTGTC	59.87	80
CL2737.Contig3_All_1549_5	AGAGAGAGAGAGAGAG	AG(2*8)	414	16	GTTACTTGGCACACATGATTCTGATCAGAAAGAGAAGTGA[AGAGAGAGAGAGAGAG]TGACAGGATGGAAAGAGAGACAGACAGA	GTTACTTGGCACACATGATTCTG	59.553	TCTGTCTGTCTCTCTTTCCATCC	59.87	84
CL2737.Contig3_All_1550_1	AGAGAGAGAGAGAG	AG(2*7)	582	14	GCATGAAGAATAACGAATGAAGGAAGATTAAGAAGATAAATAGATATGCAGATAGACGAAGAGAAAGGGGAGAGA[AGAGAGAGAGAGAG]AAAGAGAAGGAGAGAGGAGAAGACAATCAAAGAAGTGCTCAGTATATGTCGAGCC	GCATGAAGAATAACGAATGAAGG	59.983	GGCTCGACATATACTGAGCACTT	59.824	144
CL2751.Contig3_All_1556_1	CACCACCACCACCAC	CAC(3*5)	3008	15	GAATCTGAGAAAGATGCTCATGGTTTCACCCTCCAACAAATGGCTATACCTAACAACTCTGATGTTCAAG[CACCACCACCACCAC]CTGTGATTGAGTGTTGGGAAAAGCTTACAGAAATCA	GAATCTGAGAAAGATGCTCATGG	60.222	TGATTTCTGTAAGCTTTTCCCAA	60.115	121
CL2751.Contig3_All_1556_2	CACCACCACCACCAC	CAC(3*5)	3008	15	GAATCTGAGAAAGATGCTCATGGTTTCACCCTCCAACAAATGGCTATACCTAACAACTCTGATGTTCAAG[CACCACCACCACCAC]CTGTGATTGAGTGTTGGGAAAAGCTTACAGA	GAATCTGAGAAAGATGCTCATGG	60.222	TCTGTAAGCTTTTCCCAACACTC	59.812	116
CL2751.Contig3_All_1556_3	CACCACCACCACCAC	CAC(3*5)	3008	15	GAGGGACAGATCAGTGGTAATCAGGTTGGGGAATCTGAGAAAGATGCTCATGGTTTCACCCTCCAACAAATGGCTATACCTAACAACTCTGATGTTCAAG[CACCACCACCACCAC]CTGTGATTGAGTGTTGGGAAAAGCTTACAGAAATCA	GAGGGACAGATCAGTGGTAATCA	60.376	TGATTTCTGTAAGCTTTTCCCAA	60.115	151
CL2751.Contig3_All_1556_4	CACCACCACCACCAC	CAC(3*5)	3008	15	GAATCTGAGAAAGATGCTCATGGTTTCACCCTCCAACAAATGGCTATACCTAACAACTCTGATGTTCAAG[CACCACCACCACCAC]CTGTGATTGAGTGTTGGGAAAAGCTTACAGAAA	GAATCTGAGAAAGATGCTCATGG	60.222	TTTCTGTAAGCTTTTCCCAACAC	59.695	118
CL2751.Contig3_All_1556_5	CACCACCACCACCAC	CAC(3*5)	3008	15	GAATCTGAGAAAGATGCTCATGGTTTCACCCTCCAACAAATGGCTATACCTAACAACTCTGATGTTCAAG[CACCACCACCACCAC]CTGTGATTGAGTGTTGGGAAAAGCTTA	GAATCTGAGAAAGATGCTCATGG	60.222	TAAGCTTTTCCCAACACTCAATC	59.659	112
CL2773.Contig2_All_1558_1	ATATATATATATAT	AT(2*7)	940	14	GAAAACTTGTTTGAATTTTCCCCCATAA[ATATATATATATAT]GATGTATACATTCCTATTGTCCAACATGAAAATGATAATTAAATGCTGAACACGCAAAGCTAAAAGGCATAGTA	GAAAACTTGTTTGAATTTTCCCC	60.083	TACTATGCCTTTTAGCTTTGCGT	59.524	116
CL2773.Contig2_All_1558_2	ATATATATATATAT	AT(2*7)	940	14	GAAAACTTGTTTGAATTTTCCCCCATAA[ATATATATATATAT]GATGTATACATTCCTATTGTCCAACATGAAAATGATAATTAAATGCTGAACACGCAAAGCTAAAAGGCATAGTAC	GAAAACTTGTTTGAATTTTCCCC	60.083	GTACTATGCCTTTTAGCTTTGCG	59.524	117
CL2773.Contig2_All_1558_3	ATATATATATATAT	AT(2*7)	940	14	GAAAACTTGTTTGAATTTTCCCCCATAA[ATATATATATATAT]GATGTATACATTCCTATTGTCCAACATGAAAATGATAATTAAATGCTGAACACGC	GAAAACTTGTTTGAATTTTCCCC	60.083	GCGTGTTCAGCATTTAATTATCA	59.189	97
CL2773.Contig2_All_1558_4	ATATATATATATAT	AT(2*7)	940	14	GAAAACTTGTTTGAATTTTCCCCCATAA[ATATATATATATAT]GATGTATACATTCCTATTGTCCAACATGAAAATGATAATTAAATGCTGAACACGCA	GAAAACTTGTTTGAATTTTCCCC	60.083	TGCGTGTTCAGCATTTAATTATC	59.189	98
CL2773.Contig2_All_1558_5	ATATATATATATAT	AT(2*7)	940	14	AATGGAAGTTGAGCTGAATGAAACCTTTAATATAATGAATCAAGATGAAAACTTGTTTGAATTTTCCCCCATAA[ATATATATATATAT]GATGTATACATTCCTATTGTCCAACATGAAAATGATAATTAAATGCTGAACACGC	AATGGAAGTTGAGCTGAATGAAA	60.122	GCGTGTTCAGCATTTAATTATCA	59.189	143
CL2773.Contig2_All_1559_1	TCTCTCTCTCTCTCTC	TC(2*8)	1649	16	CACATTGGACACTTTTTGAACACTTTTTCTG[TCTCTCTCTCTCTCTC]TACATAAAATGGCATAAATAGTGAGCAAATTTCATTCAGTACTTTTGACAGTAACAGACAGCTTATGAGTATGATGCTGAGAGAGCTGTGTAAA	CACATTGGACACTTTTTGAACAC	59.434	TTTACACAGCTCTCTCAGCATCA	60.204	141
CL2773.Contig2_All_1559_2	TCTCTCTCTCTCTCTC	TC(2*8)	1649	16	ACACATTGGACACTTTTTGAACACTTTTTCTG[TCTCTCTCTCTCTCTC]TACATAAAATGGCATAAATAGTGAGCAAATTTCATTCAGTACTTTTGACAGTAACAGACAGCTTATGAGTATGATGCTGAGAGAGCTGTGTAAA	ACACATTGGACACTTTTTGAACA	59.434	TTTACACAGCTCTCTCAGCATCA	60.204	142
CL2773.Contig2_All_1559_3	TCTCTCTCTCTCTCTC	TC(2*8)	1649	16	CACACATTGGACACTTTTTGAACACTTTTTCTG[TCTCTCTCTCTCTCTC]TACATAAAATGGCATAAATAGTGAGCAAATTTCATTCAGTACTTTTGACAGTAACAGACAGCTTATGAGTATGATGCTGAGAGAGCTGTGTAAA	CACACATTGGACACTTTTTGAAC	59.434	TTTACACAGCTCTCTCAGCATCA	60.204	143
CL2773.Contig2_All_1559_4	TCTCTCTCTCTCTCTC	TC(2*8)	1649	16	ATTTTAGCACAACCCACACATTGGACACTTTTTGAACACTTTTTCTG[TCTCTCTCTCTCTCTC]TACATAAAATGGCATAAATAGTGAGCAAATTTCATTCAGTACTTTTGACAGTAACAGACAGCTTATGAGTATGATGCTGAGAGAGCTGTGTAAA	ATTTTAGCACAACCCACACATTG	61.025	TTTACACAGCTCTCTCAGCATCA	60.204	157
CL2773.Contig2_All_1559_5	TCTCTCTCTCTCTCTC	TC(2*8)	1649	16	CATTTTAGCACAACCCACACATTGGACACTTTTTGAACACTTTTTCTG[TCTCTCTCTCTCTCTC]TACATAAAATGGCATAAATAGTGAGCAAATTTCATTCAGTACTTTTGACAGTAACAGACAGCTTATGAGTATGATGCTGAGAGAGCTGTGTAAA	CATTTTAGCACAACCCACACATT	61.025	TTTACACAGCTCTCTCAGCATCA	60.204	158
CL2773.Contig3_All_1560_1	TCATCATCATCATCA	TCA(3*5)	286	15	ATCAATCAACCTTGGTGTCATCTTCAGGTCTCAATGATAACTCTCACTCTACTTCCTTCTTACTCACGTCATCG[TCATCATCATCATCA]TCTGTTTCGTCATTGTCCTCGACTAC	ATCAATCAACCTTGGTGTCATCT	59.749	GTAGTCGAGGACAATGACGAAAC	60.054	115
CL2773.Contig3_All_1560_2	TCATCATCATCATCA	TCA(3*5)	286	15	GGCTCTCCGAATAGCATTATACCATCATAAGTAATAAATCATTTAATCAATCAACCTTGGTGTCATCTTCAGGTCTCAATGATAACTCTCACTCTACTTCCTTCTTACTCACGTCATCG[TCATCATCATCATCA]TCTGTTTCGTCATTGTCCTCGACTAC	GGCTCTCCGAATAGCATTATACC	60.316	GTAGTCGAGGACAATGACGAAAC	60.054	160
CL2773.Contig3_All_1560_3	TCATCATCATCATCA	TCA(3*5)	286	15	GCTCTCCGAATAGCATTATACCATCATAAGTAATAAATCATTTAATCAATCAACCTTGGTGTCATCTTCAGGTCTCAATGATAACTCTCACTCTACTTCCTTCTTACTCACGTCATCG[TCATCATCATCATCA]TCTGTTTCGTCATTGTCCTCGACTAC	GCTCTCCGAATAGCATTATACCA	59.642	GTAGTCGAGGACAATGACGAAAC	60.054	159
CL2773.Contig3_All_1560_4	TCATCATCATCATCA	TCA(3*5)	286	15	TTCCTTCTTACTCACGTCATCG[TCATCATCATCATCA]TCTGTTTCGTCATTGTCCTCGACTACATCTTCGTCTACATCATCCTCCCTGCAGTTCTCATCATCATTATCATCTGCCGTGTCCACCCTCACCTCTGTAACATTA	TTCCTTCTTACTCACGTCATCGT	60.178	TAATGTTACAGAGGTGAGGGTGG	60.281	142
CL2773.Contig3_All_1560_5	TCATCATCATCATCA	TCA(3*5)	286	15	ATCAACCTTGGTGTCATCTTCAGGTCTCAATGATAACTCTCACTCTACTTCCTTCTTACTCACGTCATCG[TCATCATCATCATCA]TCTGTTTCGTCATTGTCCTCGACTAC	ATCAACCTTGGTGTCATCTTCAG	60.409	GTAGTCGAGGACAATGACGAAAC	60.054	111
CL2776.Contig1_All_1561_1	GTGGTGGTGGTGGTG	GTG(3*5)	510	15	TACTGCTACTGCTGGGTGAAACTTCACCTCAAACGTCTCAGAGGCATCAGTTGTGGCAGCAGGGTTGATGGGCGTAGCTGAAACAGCAGTTGGGGGTGGCTGCTGTT[GTGGTGGTGGTGGTG]GTTGCTGCTGCTGGTGGTGATGATGAAGCTGTTGGT	TACTGCTACTGCTGGGTGAAACT	60.361	ACCAACAGCTTCATCATCACC	59.989	158
CL2776.Contig1_All_1561_2	GTGGTGGTGGTGGTG	GTG(3*5)	510	15	CTACTGCTACTGCTGGGTGAAACTTCACCTCAAACGTCTCAGAGGCATCAGTTGTGGCAGCAGGGTTGATGGGCGTAGCTGAAACAGCAGTTGGGGGTGGCTGCTGTT[GTGGTGGTGGTGGTG]GTTGCTGCTGCTGGTGGTGATGATGAAGCTGTT	CTACTGCTACTGCTGGGTGAAAC	60.361	AACAGCTTCATCATCACCACC	59.989	156
CL2776.Contig1_All_1561_3	GTGGTGGTGGTGGTG	GTG(3*5)	510	15	CTACTGCTACTGCTGGGTGAAACTTCACCTCAAACGTCTCAGAGGCATCAGTTGTGGCAGCAGGGTTGATGGGCGTAGCTGAAACAGCAGTTGGGGGTGGCTGCTGTT[GTGGTGGTGGTGGTG]GTTGCTGCTGCTGGTGGTGATGATGAAGCTGTTGGT	CTACTGCTACTGCTGGGTGAAAC	60.361	ACCAACAGCTTCATCATCACC	59.989	159
CL2776.Contig1_All_1561_4	GTGGTGGTGGTGGTG	GTG(3*5)	510	15	TGAAACTTCACCTCAAACGTCTCAGAGGCATCAGTTGTGGCAGCAGGGTTGATGGGCGTAGCTGAAACAGCAGTTGGGGGTGGCTGCTGTT[GTGGTGGTGGTGGTG]GTTGCTGCTGCTGGTGGTGATGATGAAGCTGTT	TGAAACTTCACCTCAAACGTCTC	60.686	AACAGCTTCATCATCACCACC	59.989	139
CL2776.Contig1_All_1561_5	GTGGTGGTGGTGGTG	GTG(3*5)	510	15	TGAAACTTCACCTCAAACGTCTCAGAGGCATCAGTTGTGGCAGCAGGGTTGATGGGCGTAGCTGAAACAGCAGTTGGGGGTGGCTGCTGTT[GTGGTGGTGGTGGTG]GTTGCTGCTGCTGGTGGTGATGATGAAGCTGTTGGT	TGAAACTTCACCTCAAACGTCTC	60.686	ACCAACAGCTTCATCATCACC	59.989	142
CL2776.Contig1_All_1562_1	TGGTGGTGGTGGTGGTGG	TGG(3*6)	587	18	GATGATGAAGCTGTTGGTGGTGTTGGTGGTGGTGTGGAGGTTGA[TGGTGGTGGTGGTGGTGG]AGCAGCGGGGGATGCAGCGTTCCGTTGGCCTGGGGTAGAGGCGGCCGCAGCGACAGGTTGAGAGCCTCACAGAC	GATGATGAAGCTGTTGGTGGT	59.989	GTCTGTGAGGCTCTCAACCTGT	60.884	136
CL2776.Contig1_All_1562_2	TGGTGGTGGTGGTGGTGG	TGG(3*6)	587	18	GGTGATGATGAAGCTGTTGGTGGTGTTGGTGGTGGTGTGGAGGTTGA[TGGTGGTGGTGGTGGTGG]AGCAGCGGGGGATGCAGCGTTCCGTTGGCCTGGGGTAGAGGCGGCCGCAGCGACAGGTTGAGAGCCTCACAGAC	GGTGATGATGAAGCTGTTGGT	59.989	GTCTGTGAGGCTCTCAACCTGT	60.884	139
CL2776.Contig1_All_1562_3	TGGTGGTGGTGGTGGTGG	TGG(3*6)	587	18	GGTGGTGATGATGAAGCTGTTGGTGGTGTTGGTGGTGGTGTGGAGGTTGA[TGGTGGTGGTGGTGGTGG]AGCAGCGGGGGATGCAGCGTTCCGTTGGCCTGGGGTAGAGGCGGCCGCAGCGACAGGTTGAGAGCCTCACAGAC	GGTGGTGATGATGAAGCTGTT	59.989	GTCTGTGAGGCTCTCAACCTGT	60.884	142
CL2776.Contig1_All_1562_4	TGGTGGTGGTGGTGGTGG	TGG(3*6)	587	18	GATGAAGCTGTTGGTGGTGTTGGTGGTGGTGTGGAGGTTGA[TGGTGGTGGTGGTGGTGG]AGCAGCGGGGGATGCAGCGTTCCGTTGGCCTGGGGTAGAGGCGGCCGCAGCGACAGGTTGAGAGCCTCACAGAC	GATGAAGCTGTTGGTGGTGTT	60.028	GTCTGTGAGGCTCTCAACCTGT	60.884	133
CL2776.Contig1_All_1562_5	TGGTGGTGGTGGTGGTGG	TGG(3*6)	587	18	GATGATGAAGCTGTTGGTGGTGTTGGTGGTGGTGTGGAGGTTGA[TGGTGGTGGTGGTGGTGG]AGCAGCGGGGGATGCAGCGTTCCGTTGGCCTGGGGTAGAGGCGGCCGCAGCGACAGGTTGAGAGCCTCACAGACAG	GATGATGAAGCTGTTGGTGGT	59.989	CTGTCTGTGAGGCTCTCAACCT	61.012	138
CL2776.Contig2_All_1563_1	CCACCACCACCACCACCA	CCA(3*6)	1246	18	GTCTGTGAGGCTCTCAACCTGTCGCTGCGGCCGCCTCTACCCCAGGCCAACGGAACGCTGCATCCCCCGCTGCT[CCACCACCACCACCACCA]TCAACCTCCACACCACCACCAACACCACCAACAGCTTCATCATC	GTCTGTGAGGCTCTCAACCTGT	60.884	GATGATGAAGCTGTTGGTGGT	59.989	136
CL2776.Contig2_All_1563_2	CCACCACCACCACCACCA	CCA(3*6)	1246	18	GTCTGTGAGGCTCTCAACCTGTCGCTGCGGCCGCCTCTACCCCAGGCCAACGGAACGCTGCATCCCCCGCTGCT[CCACCACCACCACCACCA]TCAACCTCCACACCACCACCAACACCACCAACAGCTTCATCATCACC	GTCTGTGAGGCTCTCAACCTGT	60.884	GGTGATGATGAAGCTGTTGGT	59.989	139
CL2776.Contig2_All_1563_3	CCACCACCACCACCACCA	CCA(3*6)	1246	18	GTCTGTGAGGCTCTCAACCTGTCGCTGCGGCCGCCTCTACCCCAGGCCAACGGAACGCTGCATCCCCCGCTGCT[CCACCACCACCACCACCA]TCAACCTCCACACCACCACCAACACCACCAACAGCTTCATCATCACCACC	GTCTGTGAGGCTCTCAACCTGT	60.884	GGTGGTGATGATGAAGCTGTT	59.989	142
CL2776.Contig2_All_1563_4	CCACCACCACCACCACCA	CCA(3*6)	1246	18	GTCTGTGAGGCTCTCAACCTGTCGCTGCGGCCGCCTCTACCCCAGGCCAACGGAACGCTGCATCCCCCGCTGCT[CCACCACCACCACCACCA]TCAACCTCCACACCACCACCAACACCACCAACAGCTTCATC	GTCTGTGAGGCTCTCAACCTGT	60.884	GATGAAGCTGTTGGTGGTGTT	60.028	133
CL2776.Contig2_All_1563_5	CCACCACCACCACCACCA	CCA(3*6)	1246	18	CTGTCTGTGAGGCTCTCAACCTGTCGCTGCGGCCGCCTCTACCCCAGGCCAACGGAACGCTGCATCCCCCGCTGCT[CCACCACCACCACCACCA]TCAACCTCCACACCACCACCAACACCACCAACAGCTTCATCATC	CTGTCTGTGAGGCTCTCAACCT	61.012	GATGATGAAGCTGTTGGTGGT	59.989	138
CL2776.Contig2_All_1564_1	ACCACCACCACCACC	ACC(3*5)	1324	15	AACAGCTTCATCATCACCACCAGCAGCAGCA[ACCACCACCACCACC]ACAACAGCAGCCACCCCCAACTGCTGTTTCAGCTACGCCCATCAACCCTGCTGCCACAACTGATGCCTCTGAGACGTTTGAGGTGAAGTTTCACCCAGCAGTAGCAGTAG	AACAGCTTCATCATCACCACC	59.989	CTACTGCTACTGCTGGGTGAAAC	60.361	156
CL2776.Contig2_All_1564_2	ACCACCACCACCACC	ACC(3*5)	1324	15	ACCAACAGCTTCATCATCACCACCAGCAGCAGCA[ACCACCACCACCACC]ACAACAGCAGCCACCCCCAACTGCTGTTTCAGCTACGCCCATCAACCCTGCTGCCACAACTGATGCCTCTGAGACGTTTGAGGTGAAGTTTCACCCAGCAGTAGCAGTA	ACCAACAGCTTCATCATCACC	59.989	TACTGCTACTGCTGGGTGAAACT	60.361	158
CL2776.Contig2_All_1564_3	ACCACCACCACCACC	ACC(3*5)	1324	15	ACCAACAGCTTCATCATCACCACCAGCAGCAGCA[ACCACCACCACCACC]ACAACAGCAGCCACCCCCAACTGCTGTTTCAGCTACGCCCATCAACCCTGCTGCCACAACTGATGCCTCTGAGACGTTTGAGGTGAAGTTTCACCCAGCAGTAGCAGTAG	ACCAACAGCTTCATCATCACC	59.989	CTACTGCTACTGCTGGGTGAAAC	60.361	159
CL2776.Contig2_All_1564_4	ACCACCACCACCACC	ACC(3*5)	1324	15	AACAGCTTCATCATCACCACCAGCAGCAGCA[ACCACCACCACCACC]ACAACAGCAGCCACCCCCAACTGCTGTTTCAGCTACGCCCATCAACCCTGCTGCCACAACTGATGCCTCTGAGACGTTTGAGGTGAAGTTTCA	AACAGCTTCATCATCACCACC	59.989	TGAAACTTCACCTCAAACGTCTC	60.686	139
CL2776.Contig2_All_1564_5	ACCACCACCACCACC	ACC(3*5)	1324	15	ACCAACAGCTTCATCATCACCACCAGCAGCAGCA[ACCACCACCACCACC]ACAACAGCAGCCACCCCCAACTGCTGTTTCAGCTACGCCCATCAACCCTGCTGCCACAACTGATGCCTCTGAGACGTTTGAGGTGAAGTTTCA	ACCAACAGCTTCATCATCACC	59.989	TGAAACTTCACCTCAAACGTCTC	60.686	142
CL2798.Contig2_All_1565_1	TGTGTGTGTGTG	TG(2*6)	224	12	TTCATGTGTTCATCTCAGCATGTGTTATACATTGTGTATGTATGACTTTGAATTAGGCTTTATGGATAATA[TGTGTGTGTGTG]GGACGGGTCAGTGAATGTGTTATAAA	TTCATGTGTTCATCTCAGCATGT	60.575	TTTATAACACATTCACTGACCCG	58.932	109
CL2798.Contig2_All_1565_2	TGTGTGTGTGTG	TG(2*6)	224	12	ATGTGTTCATCTCAGCATGTGTTATACATTGTGTATGTATGACTTTGAATTAGGCTTTATGGATAATA[TGTGTGTGTGTG]GGACGGGTCAGTGAATGTGTTATAAA	ATGTGTTCATCTCAGCATGTGTT	59.54	TTTATAACACATTCACTGACCCGT	59.708	106
CL2798.Contig2_All_1565_3	TGTGTGTGTGTG	TG(2*6)	224	12	TGTGGTGTGGTATGGTGTAGTCTAGTGTAGTATATGTGTGTGTATTCATGTGTTCATCTCAGCATGTGTTATACATTGTGTATGTATGACTTTGAATTAGGCTTTATGGATAATA[TGTGTGTGTGTG]GGACGGGTCAGTGAATGTGTTATAAA	TGTGGTGTGGTATGGTGTAGTCT	59.315	TTTATAACACATTCACTGACCCG	58.932	153
CL2798.Contig2_All_1565_4	TGTGTGTGTGTG	TG(2*6)	224	12	TTCATGTGTTCATCTCAGCATGTGTTATACATTGTGTATGTATGACTTTGAATTAGGCTTTATGGATAATA[TGTGTGTGTGTG]GGACGGGTCAGTGAATGTGTTATAAA	TTCATGTGTTCATCTCAGCATGT	60.575	TTTATAACACATTCACTGACCCGT	59.708	109
CL2798.Contig2_All_1565_5	TGTGTGTGTGTG	TG(2*6)	224	12	GTGTGGTGTGGTATGGTGTAGTCTAGTGTAGTATATGTGTGTGTATTCATGTGTTCATCTCAGCATGTGTTATACATTGTGTATGTATGACTTTGAATTAGGCTTTATGGATAATA[TGTGTGTGTGTG]GGACGGGTCAGTGAATGTGTTATAAA	GTGTGGTGTGGTATGGTGTAGTC	59.175	TTTATAACACATTCACTGACCCG	58.932	154
CL2802.Contig1_All_1566_1	TCTCTCTCTCTCTCTC	TC(2*8)	1940	16	CTCTCTCCCTCCCTCTACCTCTACCCTTATCTCTT[TCTCTCTCTCTCTCTC]CATCCCTCTCCCCCCTCTCCTTCTCTTTCACACTCTTTCTCTTCCTCCATTCTCAACACAACTCT	CTCTCTCCCTCCCTCTACCTCTA	59.516	AGAGTTGTGTTGAGAATGGAGGA	60.16	116
CL2802.Contig1_All_1566_2	TCTCTCTCTCTCTCTC	TC(2*8)	1940	16	TCTACATCTCTCCCTCTCTCCCTCCCTCTACCTCTACCCTTATCTCTT[TCTCTCTCTCTCTCTC]CATCCCTCTCCCCCCTCTCCTTCTCTTTCACACTCTTTCTCTTCCTCCATTCTCAACACAACTC	TCTACATCTCTCCCTCTCTCCCT	59.859	GAGTTGTGTTGAGAATGGAGGAA	60.522	128
CL2802.Contig1_All_1566_3	TCTCTCTCTCTCTCTC	TC(2*8)	1940	16	CTCTACATCTCTCCCTCTCTCCCTCCCTCTACCTCTACCCTTATCTCTT[TCTCTCTCTCTCTCTC]CATCCCTCTCCCCCCTCTCCTTCTCTTTCACACTCTTTCTCTTCCTCCATTCTCAACACAACTC	CTCTACATCTCTCCCTCTCTCCC	59.859	GAGTTGTGTTGAGAATGGAGGAA	60.522	129
CL2802.Contig1_All_1566_4	TCTCTCTCTCTCTCTC	TC(2*8)	1940	16	TCCCTCTCTACATCTCTCCCTCTCTCCCTCCCTCTACCTCTACCCTTATCTCTT[TCTCTCTCTCTCTCTC]CATCCCTCTCCCCCCTCTCCTTCTCTTTCACACTCTTTCTCTTCCTCCATTCTCAACACAACTC	TCCCTCTCTACATCTCTCCCTCT	59.859	GAGTTGTGTTGAGAATGGAGGAA	60.522	134
CL2802.Contig1_All_1566_5	TCTCTCTCTCTCTCTC	TC(2*8)	1940	16	CTCTCCCTCCCTCTACCTCTACCCTTATCTCTT[TCTCTCTCTCTCTCTC]CATCCCTCTCCCCCCTCTCCTTCTCTTTCACACTCTTTCTCTTCCTCCATTCTCAACACAACTCT	CTCTCCCTCCCTCTACCTCTACC	60.948	AGAGTTGTGTTGAGAATGGAGGA	60.16	114
CL2810.Contig2_All_1569_1	TATTATTATTATTAT	TAT(3*5)	341	15	AGAACACTGTCCATGCTTACGTTCAGCTCCCTTCTTCTGAGCTTGGGGCTCGTACCCGAAAATCTTCTACTGTCATTTCCATCCA[TATTATTATTATTAT]TGTTTATATTCTTCATTCCTCCCTTTACCACTCCCTCCTCATCCTCGTATAAAT	AGAACACTGTCCATGCTTACGTT	60.109	ATTTATACGAGGATGAGGAGGGA	60.174	154
CL2810.Contig2_All_1569_2	TATTATTATTATTAT	TAT(3*5)	341	15	TCTCTTTCTGGTTTCATCGGTAAGAACACTGTCCATGCTTACGTTCAGCTCCCTTCTTCTGAGCTTGGGGCTCGTACCCGAAAATCTTCTACTGTCATTTCCATCCA[TATTATTATTATTAT]TGTTTATATTCTTCATTCCTCCCTTTACCA	TCTCTTTCTGGTTTCATCGGTAA	60.116	TGGTAAAGGGAGGAATGAAGAAT	60.186	152
CL2810.Contig2_All_1569_3	TATTATTATTATTAT	TAT(3*5)	341	15	CTCTCTTTCTGGTTTCATCGGTAAGAACACTGTCCATGCTTACGTTCAGCTCCCTTCTTCTGAGCTTGGGGCTCGTACCCGAAAATCTTCTACTGTCATTTCCATCCA[TATTATTATTATTAT]TGTTTATATTCTTCATTCCTCCCTTTACCA	CTCTCTTTCTGGTTTCATCGGTA	59.77	TGGTAAAGGGAGGAATGAAGAAT	60.186	153
CL2810.Contig2_All_1569_4	TATTATTATTATTAT	TAT(3*5)	341	15	AGAACACTGTCCATGCTTACGTTCAGCTCCCTTCTTCTGAGCTTGGGGCTCGTACCCGAAAATCTTCTACTGTCATTTCCATCCA[TATTATTATTATTAT]TGTTTATATTCTTCATTCCTCCCTTTACCACTCCCTCCTCATCCTCGTATAA	AGAACACTGTCCATGCTTACGTT	60.109	TTATACGAGGATGAGGAGGGAGT	60.335	152
CL2810.Contig2_All_1569_5	TATTATTATTATTAT	TAT(3*5)	341	15	AGAACACTGTCCATGCTTACGTTCAGCTCCCTTCTTCTGAGCTTGGGGCTCGTACCCGAAAATCTTCTACTGTCATTTCCATCCA[TATTATTATTATTAT]TGTTTATATTCTTCATTCCTCCCTTTACCACTCCCTCCTCATCCTCGTATAAATGACGCT	AGAACACTGTCCATGCTTACGTT	60.109	AGCGTCATTTATACGAGGATGAG	59.664	160
CL2875.Contig2_All_1584_1	TGTGTGTGTGTG	TG(2*6)	2104	12	AAAAGAAGAGAGTGAGGCATGTGCATGAGTGTGAT[TGTGTGTGTGTG]GATGTGATTACATATGTGTGTAGGATTGTAAGAATTCTGTCTAAAATTTGGAGGAACAAAACAATAAAGAGCCAACGA	AAAAGAAGAGAGTGAGGCATGTG	59.936	TCGTTGGCTCTTTATTGTTTTGT	60.05	125
CL2875.Contig2_All_1584_2	TGTGTGTGTGTG	TG(2*6)	2104	12	AAAAGAAGAGAGTGAGGCATGTGCATGAGTGTGAT[TGTGTGTGTGTG]GATGTGATTACATATGTGTGTAGGATTGTAAGAATTCTGTCTAAAATTTGGAGGAACAAAACAATAAAGAGCCAACGAACA	AAAAGAAGAGAGTGAGGCATGTG	59.936	TGTTCGTTGGCTCTTTATTGTTT	60.05	128
CL2875.Contig2_All_1584_3	TGTGTGTGTGTG	TG(2*6)	2104	12	AGAGTGAGAGCGAGAGTGAGTGTGTAAAAGAAGAGAGTGAGGCATGTGCATGAGTGTGAT[TGTGTGTGTGTG]GATGTGATTACATATGTGTGTAGGATTGTAAGAATTCTGTCTAAAATTTGGAGGAACAAAACAATAAAGAGCCAACGA	AGAGTGAGAGCGAGAGTGAGTGT	59.874	TCGTTGGCTCTTTATTGTTTTGT	60.05	150
CL2875.Contig2_All_1584_4	TGTGTGTGTGTG	TG(2*6)	2104	12	AGAGTGAGAGCGAGAGTGAGTGTGTAAAAGAAGAGAGTGAGGCATGTGCATGAGTGTGAT[TGTGTGTGTGTG]GATGTGATTACATATGTGTGTAGGATTGTAAGAATTCTGTCTAAAATTTGGAGGAACAAAACAATAAAGAGCCAACGAACA	AGAGTGAGAGCGAGAGTGAGTGT	59.874	TGTTCGTTGGCTCTTTATTGTTT	60.05	153
CL2875.Contig2_All_1584_5	TGTGTGTGTGTG	TG(2*6)	2104	12	AAAAGAAGAGAGTGAGGCATGTGCATGAGTGTGAT[TGTGTGTGTGTG]GATGTGATTACATATGTGTGTAGGATTGTAAGAATTCTGTCTAAAATTTGGAGGAACAAAACAATAAAGAGCCAACGAACACCTGCAAATTGAAGACAAAATGTTCC	AAAAGAAGAGAGTGAGGCATGTG	59.936	GGAACATTTTGTCTTCAATTTGC	59.877	154
CL2875.Contig2_All_1585_1	GAGGAGGAGGAGGAGGAGGAG	GAG(3*7)	3101	21	AATGCAAAGATTTCTGCAAGACTACAAGTGT[GAGGAGGAGGAGGAGGAGGAG]AGAAAATAAGGGCAAGGGAGAGACAAGACAAGGGAAGCCACTTGTAAG	AATGCAAAGATTTCTGCAAGACT	59.45	CTTACAAGTGGCTTCCCTTGTCT	61.021	100
CL2875.Contig2_All_1585_2	GAGGAGGAGGAGGAGGAGGAG	GAG(3*7)	3101	21	TAAACATTTACAACCACTGGCAAATGCAAAGATTTCTGCAAGACTACAAGTGT[GAGGAGGAGGAGGAGGAGGAG]AGAAAATAAGGGCAAGGGAGAGAC	TAAACATTTACAACCACTGGCAA	59.454	GTCTCTCCCTTGCCCTTATTTT	59.971	98
CL2875.Contig2_All_1585_3	GAGGAGGAGGAGGAGGAGGAG	GAG(3*7)	3101	21	AAACATTTACAACCACTGGCAAATGCAAAGATTTCTGCAAGACTACAAGTGT[GAGGAGGAGGAGGAGGAGGAG]AGAAAATAAGGGCAAGGGAGAGACAAGACAAGGGAAGCCACTTGTAAG	AAACATTTACAACCACTGGCAAA	60.648	CTTACAAGTGGCTTCCCTTGTCT	61.021	121
CL2875.Contig2_All_1585_4	GAGGAGGAGGAGGAGGAGGAG	GAG(3*7)	3101	21	AAACATTTACAACCACTGGCAAATGCAAAGATTTCTGCAAGACTACAAGTGT[GAGGAGGAGGAGGAGGAGGAG]AGAAAATAAGGGCAAGGGAGAGAC	AAACATTTACAACCACTGGCAAA	60.648	GTCTCTCCCTTGCCCTTATTTT	59.971	97
CL2875.Contig2_All_1585_5	GAGGAGGAGGAGGAGGAGGAG	GAG(3*7)	3101	21	TAAACATTTACAACCACTGGCAAATGCAAAGATTTCTGCAAGACTACAAGTGT[GAGGAGGAGGAGGAGGAGGAG]AGAAAATAAGGGCAAGGGAGAGACAAGACAAGGGAAGCCACTTGTA	TAAACATTTACAACCACTGGCAA	59.454	TACAAGTGGCTTCCCTTGTCTT	60.165	120
CL2887.Contig1_All_1586_1	ATATATATATAT	AT(2*6)	304	12	CAGAAAATCAAACAACCAATCAA[ATATATATATAT]TCTGCTCTATTAATAAAATAATCCAAACATCCAAAAATGCACCAACCCTCAAAGATAATATTAACAATTAAAAAAGATATATTATTACGACTGTACAGGAATGTTTCG	CAGAAAATCAAACAACCAATCAA	59.02	CGAAACATTCCTGTACAGTCGTA	59.21	143
CL2887.Contig1_All_1586_2	ATATATATATAT	AT(2*6)	304	12	ACAGAAAATCAAACAACCAATCAA[ATATATATATAT]TCTGCTCTATTAATAAAATAATCCAAACATCCAAAAATGCACCAACCCTCAAAGATAATATTAACAATTAAAAAAGATATATTATTACGACTGTACAGGAATGTTTCG	ACAGAAAATCAAACAACCAATCAA	59.793	CGAAACATTCCTGTACAGTCGTA	59.21	144
CL2887.Contig1_All_1586_3	ATATATATATAT	AT(2*6)	304	12	CAGAAAATCAAACAACCAATCAA[ATATATATATAT]TCTGCTCTATTAATAAAATAATCCAAACATCCAAAAATGCACCAACCCTCAAAGATAATATTAACAATTAAAAAAGATATATTATTACGACTGTACAGGAATGTTTCG	CAGAAAATCAAACAACCAATCAAA	60.244	CGAAACATTCCTGTACAGTCGTA	59.21	143
CL2887.Contig1_All_1586_4	ATATATATATAT	AT(2*6)	304	12	GACAGAAAATCAAACAACCAATCAA[ATATATATATAT]TCTGCTCTATTAATAAAATAATCCAAACATCCAAAAATGCACCAACCCTCAAAGATAATATTAACAATTAAAAAAGATATATTATTACGACTGTACAGGAATGTTTCG	GACAGAAAATCAAACAACCAATCA	60.257	CGAAACATTCCTGTACAGTCGTA	59.21	145
CL2887.Contig1_All_1586_5	ATATATATATAT	AT(2*6)	304	12	TGACAGAAAATCAAACAACCAATCAA[ATATATATATAT]TCTGCTCTATTAATAAAATAATCCAAACATCCAAAAATGCACCAACCCTCAAAGATAATATTAACAATTAAAAAAGATATATTATTACGACTGTACAGGAATGTTTCG	TGACAGAAAATCAAACAACCAATC	60.257	CGAAACATTCCTGTACAGTCGTA	59.21	146
CL2893.Contig2_All_1587_1	GGTGGTGGTGGTGGTGGT	GGT(3*6)	2675	18	CGTCCTTCATTAATGGTCTGTGTTGTAGAGTCTTCTGATGTGGTGCGCCCAACTCCTG[GGTGGTGGTGGTGGTGGT]GGGTGACGTTGGCAGTGGCAGATATGGGTTGGGAAGCAGTAGCCGCATTAGCAACTTCCAGGGGTTCCTCTCCATACACTAAG	CGTCCTTCATTAATGGTCTGTGT	60.289	CTTAGTGTATGGAGAGGAACCCC	60.241	159
CL2893.Contig2_All_1587_2	GGTGGTGGTGGTGGTGGT	GGT(3*6)	2675	18	TGTAGAGTCTTCTGATGTGGTGCGCCCAACTCCTG[GGTGGTGGTGGTGGTGGT]GGGTGACGTTGGCAGTGGCAGATATGGGTTGGGAAGCAGTAGCCGCATTAGCAACTTCCAGGGGTTCCTCTCCATACACTAAGTAGCTTGCACCCTTG	TGTAGAGTCTTCTGATGTGGTGC	59.415	CAAGGGTGCAAGCTACTTAGTGT	59.889	151
CL2893.Contig2_All_1587_3	GGTGGTGGTGGTGGTGGT	GGT(3*6)	2675	18	TGTAGAGTCTTCTGATGTGGTGCGCCCAACTCCTG[GGTGGTGGTGGTGGTGGT]GGGTGACGTTGGCAGTGGCAGATATGGGTTGGGAAGCAGTAGCCGCATTAGCAACTTCCAGGGGTTCCTCTCCATACACTAAGTAGCTTGCACCCTTGT	TGTAGAGTCTTCTGATGTGGTGC	59.415	ACAAGGGTGCAAGCTACTTAGTG	59.889	152
CL2893.Contig2_All_1587_4	GGTGGTGGTGGTGGTGGT	GGT(3*6)	2675	18	TGTAGAGTCTTCTGATGTGGTGCGCCCAACTCCTG[GGTGGTGGTGGTGGTGGT]GGGTGACGTTGGCAGTGGCAGATATGGGTTGGGAAGCAGTAGCCGCATTAGCAACTTCCAGGGGTTCCTCTCCATACACTAAG	TGTAGAGTCTTCTGATGTGGTGC	59.415	CTTAGTGTATGGAGAGGAACCCC	60.241	136
CL2893.Contig2_All_1587_5	GGTGGTGGTGGTGGTGGT	GGT(3*6)	2675	18	CGTCCTTCATTAATGGTCTGTGTTGTAGAGTCTTCTGATGTGGTGCGCCCAACTCCTG[GGTGGTGGTGGTGGTGGT]GGGTGACGTTGGCAGTGGCAGATATGGGTTGGGAAGCAGTAG	CGTCCTTCATTAATGGTCTGTGT	60.289	CTACTGCTTCCCAACCCATATCT	60.717	118
CL2913.Contig3_All_1588_1	CGGCGGCGGCGGCGGCGG	CGG(3*6)	5739	18	GTTGGTGGTGTTCGCGTCGCCAAGGGGCGTCGCGGAGGTGACCTGGGCGGCGGCGA[CGGCGGCGGCGGCGGCGG]CGACGACAGGGGTTTTCAGCGCCGAACGAGGCTGCGAGGATGTATTC	GTTGGTGGTGTTCGCGTC	61.184	GAATACATCCTCGCAGCCTC	59.803	121
CL2913.Contig3_All_1588_2	CGGCGGCGGCGGCGGCGG	CGG(3*6)	5739	18	GTTGGTGGTGTTCGCGTCGCCAAGGGGCGTCGCGGAGGTGACCTGGGCGGCGGCGA[CGGCGGCGGCGGCGGCGG]CGACGACAGGGGTTTTCAGCGCCGAACGAGGCTGCGAGGATGTATTCGCCCGGTGGGGGGAGGGGGGGTTACGATGATTGAATG	GTTGGTGGTGTTCGCGTC	61.184	CATTCAATCATCGTAACCCCC	61.299	158
CL2913.Contig3_All_1588_3	CGGCGGCGGCGGCGGCGG	CGG(3*6)	5739	18	GTTGGTGGTGTTCGCGTCGCCAAGGGGCGTCGCGGAGGTGACCTGGGCGGCGGCGA[CGGCGGCGGCGGCGGCGG]CGACGACAGGGGTTTTCAGCGCCGAACGAGGCTGCGAGGATGTATTCGCCCGGTGGGGGGAGGGGGGGTTACGATGATTGAATGG	GTTGGTGGTGTTCGCGTC	61.184	CCATTCAATCATCGTAACCCC	61.299	159
CL2913.Contig3_All_1588_4	CGGCGGCGGCGGCGGCGG	CGG(3*6)	5739	18	GTTGGTGGTGTTCGCGTCGCCAAGGGGCGTCGCGGAGGTGACCTGGGCGGCGGCGA[CGGCGGCGGCGGCGGCGG]CGACGACAGGGGTTTTCAGCGCCGAACGAGGCTGCGAGGATGTATTCGCCCGGTGGGGGGAGGGGGGGTTACGATGATTGAATGGG	GTTGGTGGTGTTCGCGTC	61.184	CCCATTCAATCATCGTAACCC	61.299	160
CL2913.Contig3_All_1588_5	CGGCGGCGGCGGCGGCGG	CGG(3*6)	5739	18	GTTGGTGGTGTTCGCGTCGCCAAGGGGCGTCGCGGAGGTGACCTGGGCGGCGGCGA[CGGCGGCGGCGGCGGCGG]CGACGACAGGGGTTTTCAGCGCCGAACGAGGCTGCGAGGATGTATTCGCCCGGTGGGGGGAGGGGGGGTTACGATGATTGAAT	GTTGGTGGTGTTCGCGTC	61.184	ATTCAATCATCGTAACCCCC	58.573	157
CL2914.Contig2_All_1589_1	ATATATATATATAT	AT(2*7)	6283	14	TTTGCTGTTTCTCTGTTGAGTGATCTGTATGCAGTCTTCTGGTACTGTTATATATAG[ATATATATATATAT]GAATATATGTTTATTATGAAGGCTTATTACAGTATAAGTTTAATATGTAAGAAATGTGTACCTGTCCATGG	TTTGCTGTTTCTCTGTTGAGTGA	60.081	CCATGGACAGGTACACATTTCTT	60.158	142
CL2914.Contig2_All_1589_2	ATATATATATATAT	AT(2*7)	6283	14	GCTTTGCTGTTTCTCTGTTGAGTGATCTGTATGCAGTCTTCTGGTACTGTTATATATAG[ATATATATATATAT]GAATATATGTTTATTATGAAGGCTTATTACAGTATAAGTTTAATATGTAAGAAATGTGTACCTGTCCATGG	GCTTTGCTGTTTCTCTGTTGAGT	60.109	CCATGGACAGGTACACATTTCTT	60.158	144
CL2914.Contig2_All_1589_3	ATATATATATATAT	AT(2*7)	6283	14	AATTGCTTTGCTGTTTCTCTGTTGAGTGATCTGTATGCAGTCTTCTGGTACTGTTATATATAG[ATATATATATATAT]GAATATATGTTTATTATGAAGGCTTATTACAGTATAAGTTTAATATGTAAGAAATGTGTACCTGTCCATGG	AATTGCTTTGCTGTTTCTCTGTT	59.488	CCATGGACAGGTACACATTTCTT	60.158	148
CL2914.Contig2_All_1589_4	ATATATATATATAT	AT(2*7)	6283	14	AAATTGCTTTGCTGTTTCTCTGTTGAGTGATCTGTATGCAGTCTTCTGGTACTGTTATATATAG[ATATATATATATAT]GAATATATGTTTATTATGAAGGCTTATTACAGTATAAGTTTAATATGTAAGAAATGTGTACCTGTCCATGG	AAATTGCTTTGCTGTTTCTCTGT	59.488	CCATGGACAGGTACACATTTCTT	60.158	149
CL2914.Contig2_All_1589_5	ATATATATATATAT	AT(2*7)	6283	14	CTTTGCTGTTTCTCTGTTGAGTGATCTGTATGCAGTCTTCTGGTACTGTTATATATAG[ATATATATATATAT]GAATATATGTTTATTATGAAGGCTTATTACAGTATAAGTTTAATATGTAAGAAATGTGTACCTGTCCATGG	CTTTGCTGTTTCTCTGTTGAGTG	59.223	CCATGGACAGGTACACATTTCTT	60.158	143
CL2923.Contig2_All_1591_1	AGGAGGAGGAGGAGG	AGG(3*5)	2368	15	GGATGACTTCCAGTCTTCACAAGCCCGTCGTAAGCTCTTATTAAACTCCAACAATCAGATTGCAAAGGAGACAGCTGAATCCTCGTTGCC[AGGAGGAGGAGGAGG]AACCACTAATGAACTGCTTGGAGGGAACCCATCTACGGAAAGAATTATTCGGAA	GGATGACTTCCAGTCTTCACAAG	60.16	TTCCGAATAATTCTTTCCGTAGA	59.161	159
CL2923.Contig2_All_1591_2	AGGAGGAGGAGGAGG	AGG(3*5)	2368	15	AGGATGACTTCCAGTCTTCACAAGCCCGTCGTAAGCTCTTATTAAACTCCAACAATCAGATTGCAAAGGAGACAGCTGAATCCTCGTTGCC[AGGAGGAGGAGGAGG]AACCACTAATGAACTGCTTGGAGGGAACCCATCTACGGAAAGAATTATTCGGAA	AGGATGACTTCCAGTCTTCACAA	60.16	TTCCGAATAATTCTTTCCGTAGA	59.161	160
CL2923.Contig2_All_1591_3	AGGAGGAGGAGGAGG	AGG(3*5)	2368	15	GCCCGTCGTAAGCTCTTATTAAACTCCAACAATCAGATTGCAAAGGAGACAGCTGAATCCTCGTTGCC[AGGAGGAGGAGGAGG]AACCACTAATGAACTGCTTGGAGGGAACCCATCTACGGAAAGAATTATTCGGAAAAG	GCCCGTCGTAAGCTCTTATTAAA	60.908	CTTTTCCGAATAATTCTTTCCGT	59.868	140
CL2923.Contig2_All_1591_4	AGGAGGAGGAGGAGG	AGG(3*5)	2368	15	GGATGACTTCCAGTCTTCACAAGCCCGTCGTAAGCTCTTATTAAACTCCAACAATCAGATTGCAAAGGAGACAGCTGAATCCTCGTTGCC[AGGAGGAGGAGGAGG]AACCACTAATGAACTGCTTGGAGGGAACCCATCTACGGAAAGAATTATTCG	GGATGACTTCCAGTCTTCACAAG	60.16	CGAATAATTCTTTCCGTAGATGG	59.058	156
CL2923.Contig2_All_1591_5	AGGAGGAGGAGGAGG	AGG(3*5)	2368	15	GGATGACTTCCAGTCTTCACAAGCCCGTCGTAAGCTCTTATTAAACTCCAACAATCAGATTGCAAAGGAGACAGCTGAATCCTCGTTGCC[AGGAGGAGGAGGAGG]AACCACTAATGAACTGCTTGGAGGGAACCCATCTACGGAAAGAATTATTCGG	GGATGACTTCCAGTCTTCACAAG	60.16	CCGAATAATTCTTTCCGTAGATG	59.058	157
CL2934.Contig1_All_1595_1	CGGCGGCGGCGGCGGCGG	CGG(3*6)	1344	18	AGAGCACGACGACGACAGCGACAGCGACGACGGCAGCGGATGGCGGA[CGGCGGCGGCGGCGGCGG]CGACAGCGACGTCTGCAGCGGCCCAAGGCTCTCCTCAGGGGCTCTTCCGTGTACTGGCAAGCCAAGGCGCACCGAGACACTGACACACTG	AGAGCACGACGACGACAGC	62.831	CAGTGTGTCAGTGTCTCGGTG	60.414	155
CL2934.Contig1_All_1595_2	CGGCGGCGGCGGCGGCGG	CGG(3*6)	1344	18	CAGAGCACGACGACGACAGCGACAGCGACGACGGCAGCGGATGGCGGA[CGGCGGCGGCGGCGGCGG]CGACAGCGACGTCTGCAGCGGCCCAAGGCTCTCCTCAGGGGCTCTTCCGTGTACTGGCA	CAGAGCACGACGACGACA	60.812	TGCCAGTACACGGAAGAGC	60	125
CL2934.Contig1_All_1595_3	CGGCGGCGGCGGCGGCGG	CGG(3*6)	1344	18	CAGAGCACGACGACGACAGCGACAGCGACGACGGCAGCGGATGGCGGA[CGGCGGCGGCGGCGGCGG]CGACAGCGACGTCTGCAGCGGCCCAAGGCTCTCCTCAGGGGCTCTTCCGTGTACTGGCA	CAGAGCACGACGACGACAG	61.873	TGCCAGTACACGGAAGAGC	60	125
CL2934.Contig1_All_1595_4	CGGCGGCGGCGGCGGCGG	CGG(3*6)	1344	18	CAGAGCACGACGACGACAGCGACAGCGACGACGGCAGCGGATGGCGGA[CGGCGGCGGCGGCGGCGG]CGACAGCGACGTCTGCAGCGGCCCAAGGCTCTCCTCAGGGGCTCTTCCGTGTACTGGCAAG	CAGAGCACGACGACGACA	60.812	CTTGCCAGTACACGGAAGAGC	62.253	127
CL2934.Contig1_All_1595_5	CGGCGGCGGCGGCGGCGG	CGG(3*6)	1344	18	CAGAGCACGACGACGACAGCGACAGCGACGACGGCAGCGGATGGCGGA[CGGCGGCGGCGGCGGCGG]CGACAGCGACGTCTGCAGCGGCCCAAGGCTCTCCTCAGGGGCTCTTCCGTGTACTGGCAAGC	CAGAGCACGACGACGACA	60.812	GCTTGCCAGTACACGGAAGAG	62.253	128
CL2949.Contig1_All_1596_1	TCTTCTTCTTCTTCT	TCT(3*5)	2011	15	CCTCCTTCACTGTATCATCGACTTCTTTTCTTC[TCTTCTTCTTCTTCT]TTCTATCTTCATCTGACTTTCTCTCATTGGAGCCTTTCCTCTCATCATGGCTGATAACAGTGTCTTCGT	CCTCCTTCACTGTATCATCGACT	59.652	ACGAAGACACTGTTATCAGCCAT	60.075	117
CL2949.Contig1_All_1596_2	TCTTCTTCTTCTTCT	TCT(3*5)	2011	15	CCTCCTTCACTGTATCATCGACTTCTTTTCTTC[TCTTCTTCTTCTTCT]TTCTATCTTCATCTGACTTTCTCTCATTGGAGCCTTTCCTCTCATCATGGCTGATAACAGTGTCTTCGTA	CCTCCTTCACTGTATCATCGACT	59.652	TACGAAGACACTGTTATCAGCCA	59.821	118
CL2949.Contig1_All_1596_3	TCTTCTTCTTCTTCT	TCT(3*5)	2011	15	TCCTCCTTCACTGTATCATCGACTTCTTTTCTTC[TCTTCTTCTTCTTCT]TTCTATCTTCATCTGACTTTCTCTCATTGGAGCCTTTCCTCTCATCATGGCTGATAACAGTGTCTTCGT	TCCTCCTTCACTGTATCATCGAC	60.511	ACGAAGACACTGTTATCAGCCAT	60.075	118
CL2949.Contig1_All_1596_4	TCTTCTTCTTCTTCT	TCT(3*5)	2011	15	CCTCCTTCACTGTATCATCGACTTCTTTTCTTC[TCTTCTTCTTCTTCT]TTCTATCTTCATCTGACTTTCTCTCATTGGAGCCTTTC	CCTCCTTCACTGTATCATCGACT	59.652	GAAAGGCTCCAATGAGAGAAAGT	60.248	86
CL2949.Contig1_All_1596_5	TCTTCTTCTTCTTCT	TCT(3*5)	2011	15	TCCTCCTTCACTGTATCATCGACTTCTTTTCTTC[TCTTCTTCTTCTTCT]TTCTATCTTCATCTGACTTTCTCTCATTGGAGCCTTTCCTCTCATCATGGCTGATAACAGTGTCTTCGTA	TCCTCCTTCACTGTATCATCGAC	60.511	TACGAAGACACTGTTATCAGCCA	59.821	119
CL2949.Contig2_All_1597_1	AAGAAGAAGAAGAAG	AAG(3*5)	1096	15	ACGAAGACACTGTTATCAGCCATGATGAGAGGAAAGGCTCCAATGAGAGAAAGTCAGATGAAGATAGA[AAGAAGAAGAAGAAG]AGAAGAAAAGAAGTCGATGATACAGTGAAGGAGG	ACGAAGACACTGTTATCAGCCAT	60.075	CCTCCTTCACTGTATCATCGACT	59.652	117
CL2949.Contig2_All_1597_2	AAGAAGAAGAAGAAG	AAG(3*5)	1096	15	TACGAAGACACTGTTATCAGCCATGATGAGAGGAAAGGCTCCAATGAGAGAAAGTCAGATGAAGATAGA[AAGAAGAAGAAGAAG]AGAAGAAAAGAAGTCGATGATACAGTGAAGGAGG	TACGAAGACACTGTTATCAGCCA	59.821	CCTCCTTCACTGTATCATCGACT	59.652	118
CL2949.Contig2_All_1597_3	AAGAAGAAGAAGAAG	AAG(3*5)	1096	15	ACGAAGACACTGTTATCAGCCATGATGAGAGGAAAGGCTCCAATGAGAGAAAGTCAGATGAAGATAGA[AAGAAGAAGAAGAAG]AGAAGAAAAGAAGTCGATGATACAGTGAAGGAGGA	ACGAAGACACTGTTATCAGCCAT	60.075	TCCTCCTTCACTGTATCATCGAC	60.511	118
CL2949.Contig2_All_1597_4	AAGAAGAAGAAGAAG	AAG(3*5)	1096	15	GAAAGGCTCCAATGAGAGAAAGTCAGATGAAGATAGA[AAGAAGAAGAAGAAG]AGAAGAAAAGAAGTCGATGATACAGTGAAGGAGG	GAAAGGCTCCAATGAGAGAAAGT	60.248	CCTCCTTCACTGTATCATCGACT	59.652	86
CL2949.Contig2_All_1597_5	AAGAAGAAGAAGAAG	AAG(3*5)	1096	15	TACGAAGACACTGTTATCAGCCATGATGAGAGGAAAGGCTCCAATGAGAGAAAGTCAGATGAAGATAGA[AAGAAGAAGAAGAAG]AGAAGAAAAGAAGTCGATGATACAGTGAAGGAGGA	TACGAAGACACTGTTATCAGCCA	59.821	TCCTCCTTCACTGTATCATCGAC	60.511	119
CL2977.Contig2_All_1606_2	CTCCTCCTCCTCCTCCTC	CTC(3*6)	2431	18	ATGATGATGATTCCACTGACTCCTCAGT[CTCCTCCTCCTCCTCCTC]ACTTGTATTTATGAAGTCTTCATCACTGGCATCATCTTCATCCACAGCATCTAAGTCTGTTAGCCGT	ATGATGATGATTCCACTGACTCC	60.213	ACGGCTAACAGACTTAGATGCTG	59.982	113
CL2977.Contig2_All_1606_3	CTCCTCCTCCTCCTCCTC	CTC(3*6)	2431	18	CTTCTCTTTGAACCGACAACATCTGAGTCATCACTCTCCACCTCCGTTGCCAATGATGATGATGATTCCACTGACTCCTCAGT[CTCCTCCTCCTCCTCCTC]ACTTGTATTTATGAAGTCTTCATCACTGGCATCATCT	CTTCTCTTTGAACCGACAACATC	60.158	AGATGATGCCAGTGATGAAGACT	60.154	138
CL2977.Contig2_All_1606_4	CTCCTCCTCCTCCTCCTC	CTC(3*6)	2431	18	TCTTCTCTTTGAACCGACAACATCTGAGTCATCACTCTCCACCTCCGTTGCCAATGATGATGATGATTCCACTGACTCCTCAGT[CTCCTCCTCCTCCTCCTC]ACTTGTATTTATGAAGTCTTCATCACTGGCATCATCT	TCTTCTCTTTGAACCGACAACAT	60.158	AGATGATGCCAGTGATGAAGACT	60.154	139
CL2977.Contig2_All_1607_1	CTTTTTCTTTTTCTTTTTCTTTTT	CTTTTT(6*4)	3781	24	TGAACTGGATGAAGTTGAGGAGTTTTCCCATGGATCATTTGGATGAGCTCTTTTCTTCTTTCCCCG[CTTTTTCTTTTTCTTTTTCTTTTT]TTCTCTATCCTTTTTCTCTTTCCTTTCCCGCCTTCCTTTCTTCAATTCCCTTA	TGAACTGGATGAAGTTGAGGAGT	60.16	TAAGGGAATTGAAGAAAGGAAGG	59.957	143
CL2977.Contig2_All_1607_2	CTTTTTCTTTTTCTTTTTCTTTTT	CTTTTT(6*4)	3781	24	ATGAAGTTGAGGAGTTTTCCCATGGATCATTTGGATGAGCTCTTTTCTTCTTTCCCCG[CTTTTTCTTTTTCTTTTTCTTTTT]TTCTCTATCCTTTTTCTCTTTCCTTTCCCGCCTTCCTTTCTTCAATTCCCTTA	ATGAAGTTGAGGAGTTTTCCCAT	60.229	TAAGGGAATTGAAGAAAGGAAGG	59.957	135
CL2977.Contig2_All_1607_3	CTTTTTCTTTTTCTTTTTCTTTTT	CTTTTT(6*4)	3781	24	TGAACTGGATGAAGTTGAGGAGTTTTCCCATGGATCATTTGGATGAGCTCTTTTCTTCTTTCCCCG[CTTTTTCTTTTTCTTTTTCTTTTT]TTCTCTATCCTTTTTCTCTTTCCTTTCCC	TGAACTGGATGAAGTTGAGGAGT	60.16	GGGAAAGGAAAGAGAAAAAGGAT	60.281	119
CL2977.Contig2_All_1607_4	CTTTTTCTTTTTCTTTTTCTTTTT	CTTTTT(6*4)	3781	24	ATGAAGTTGAGGAGTTTTCCCATGGATCATTTGGATGAGCTCTTTTCTTCTTTCCCCG[CTTTTTCTTTTTCTTTTTCTTTTT]TTCTCTATCCTTTTTCTCTTTCCTTTCCC	ATGAAGTTGAGGAGTTTTCCCAT	60.229	GGGAAAGGAAAGAGAAAAAGGAT	60.281	111
CL2977.Contig2_All_1607_5	CTTTTTCTTTTTCTTTTTCTTTTT	CTTTTT(6*4)	3781	24	GGATGAGCTCTTTTCTTCTTTCCCCG[CTTTTTCTTTTTCTTTTTCTTTTT]TTCTCTATCCTTTTTCTCTTTCCTTTCCCGCCTTCCTTTCTTCAATTCCCTTAGTGATCGTCTC	GGATGAGCTCTTTTCTTCTTTCC	59.86	GAGACGATCACTAAGGGAATTGA	59.607	114
CL2985.Contig2_All_1608_1	ATATATATATATAT	AT(2*7)	495	14	TACAATACCGGCTGACTAGATGCCTCTACTTTATATATGAAATGGTGAGATATGTGTGATATTTATTATTCATGTGAAC[ATATATATATATAT]TTATACACACATAAATACATATACATATATATCCTTCATCCAGTGAAAGTGG	TACAATACCGGCTGACTAGATGC	60.522	CCACTTTCACTGGATGAAGGATA	60.359	145
CL2985.Contig2_All_1608_2	ATATATATATATAT	AT(2*7)	495	14	CATACAATACCGGCTGACTAGATGCCTCTACTTTATATATGAAATGGTGAGATATGTGTGATATTTATTATTCATGTGAAC[ATATATATATATAT]TTATACACACATAAATACATATACATATATATCCTTCATCCAGTGAAAGTGG	CATACAATACCGGCTGACTAGATG	59.939	CCACTTTCACTGGATGAAGGATA	60.359	147
CL2985.Contig2_All_1608_3	ATATATATATATAT	AT(2*7)	495	14	TCATACAATACCGGCTGACTAGATGCCTCTACTTTATATATGAAATGGTGAGATATGTGTGATATTTATTATTCATGTGAAC[ATATATATATATAT]TTATACACACATAAATACATATACATATATATCCTTCATCCAGTGAAAGTGG	TCATACAATACCGGCTGACTAGA	58.8	CCACTTTCACTGGATGAAGGATA	60.359	148
CL2985.Contig2_All_1608_4	ATATATATATATAT	AT(2*7)	495	14	TACAATACCGGCTGACTAGATGCCTCTACTTTATATATGAAATGGTGAGATATGTGTGATATTTATTATTCATGTGAAC[ATATATATATATAT]TTATACACACATAAATACATATACATATATATCCTTCATCCAGTGAAAGTGG	TACAATACCGGCTGACTAGATGC	60.522	CCACTTTCACTGGATGAAGGAT	60.361	145
CL2985.Contig2_All_1608_5	ATATATATATATAT	AT(2*7)	495	14	ACAATACCGGCTGACTAGATGCCTCTACTTTATATATGAAATGGTGAGATATGTGTGATATTTATTATTCATGTGAAC[ATATATATATATAT]TTATACACACATAAATACATATACATATATATCCTTCATCCAGTGAAAGTGG	ACAATACCGGCTGACTAGATGC	60.531	CCACTTTCACTGGATGAAGGATA	60.359	144
CL2985.Contig2_All_1610_1	ATATATATATATAT	AT(2*7)	2235	14	ACATTGGATCCATTTCATGTAGCTTAATACC[ATATATATATATAT]TAAAATAATTCATATCTGCCTAACTGAAAGACATTACCAA	ACATTGGATCCATTTCATGTAGC	60.095	TTGGTAATGTCTTTCAGTTAGGCA	60.056	85
CL2985.Contig2_All_1610_2	ATATATATATATAT	AT(2*7)	2235	14	ACATTGGATCCATTTCATGTAGCTTAATACC[ATATATATATATAT]TAAAATAATTCATATCTGCCTAACTGAAAGACATTACCA	ACATTGGATCCATTTCATGTAGC	60.095	TGGTAATGTCTTTCAGTTAGGCA	58.821	84
CL2985.Contig2_All_1610_3	ATATATATATATAT	AT(2*7)	2235	14	ACATTGGATCCATTTCATGTAGCTTAATACC[ATATATATATATAT]TAAAATAATTCATATCTGCCTAACTGAAAGACATTACCA	ACATTGGATCCATTTCATGTAGC	60.095	TGGTAATGTCTTTCAGTTAGGCAG	59.723	84
CL2985.Contig2_All_1610_4	ATATATATATATAT	AT(2*7)	2235	14	AGCAATTAATTTTACGAAGCCAATATCTGTTACCTACTGAAACTGTTAATATTGGGAAACATTGGATCCATTTCATGTAGCTTAATACC[ATATATATATATAT]TAAAATAATTCATATCTGCCTAACTGAAAGACATTACCAA	AGCAATTAATTTTACGAAGCCAA	59.25	TTGGTAATGTCTTTCAGTTAGGCA	60.056	143
CL2985.Contig2_All_1610_5	ATATATATATATAT	AT(2*7)	2235	14	AGCAATTAATTTTACGAAGCCAATATCTGTTACCTACTGAAACTGTTAATATTGGGAAACATTGGATCCATTTCATGTAGCTTAATACC[ATATATATATATAT]TAAAATAATTCATATCTGCCTAACTGAAAGACATTACCA	AGCAATTAATTTTACGAAGCCAA	59.25	TGGTAATGTCTTTCAGTTAGGCA	58.821	142
CL2991.Contig1_All_1611_1	TATATATATATA	TA(2*6)	1225	12	GCTGCATATTTTCAGCAAGTAGAACC[TATATATATATA]AAAAAAAAGAAAAAAAAAACACGGATAGAACAGATTTTCAAAATGTGTACAAATTAAGTTTCTGTTTTGGCATTACGTGAGAAATTCCTAATAATCCAATCCATGTGTCTATTGC	GCTGCATATTTTCAGCAAGTAGAA	59.949	GCAATAGACACATGGATTGGATT	60.095	153
CL2991.Contig1_All_1611_2	TATATATATATA	TA(2*6)	1225	12	TTTAAGCTGCATATTTTCAGCAAGTAGAACC[TATATATATATA]AAAAAAAAGAAAAAAAAAACACGGATAGAACAGATTTTCAAAATGTGTACAAATTAAGTTTCTGTTTTGGCATTACGTGAGAAATTCCTAATAATCCAATCCATGTGTCTATTGC	TTTAAGCTGCATATTTTCAGCAAG	59.948	GCAATAGACACATGGATTGGATT	60.095	158
CL2991.Contig1_All_1611_3	TATATATATATA	TA(2*6)	1225	12	GCTGCATATTTTCAGCAAGTAGAACC[TATATATATATA]AAAAAAAAGAAAAAAAAAACACGGATAGAACAGATTTTCAAAATGTGTACAAATTAAGTTTCTGTTTTGGCATTACGTGAGAAATTCCTAATAATCCAATCCATGTGTCTATTGCATACCAA	GCTGCATATTTTCAGCAAGTAGAA	59.949	TTGGTATGCAATAGACACATGGA	60.258	160
CL2991.Contig1_All_1611_4	TATATATATATA	TA(2*6)	1225	12	GCTGCATATTTTCAGCAAGTAGAACC[TATATATATATA]AAAAAAAAGAAAAAAAAAACACGGATAGAACAGATTTTCAAAATGTGTACAAATTAAGTTTCTGTTTTGGCATTACGTGAGAAATTCCTAATAATCCAATCCATGTGTCTATTGCATA	GCTGCATATTTTCAGCAAGTAGAA	59.949	TATGCAATAGACACATGGATTGG	59.734	156
CL2991.Contig1_All_1611_5	TATATATATATA	TA(2*6)	1225	12	TTAAGCTGCATATTTTCAGCAAGTAGAACC[TATATATATATA]AAAAAAAAGAAAAAAAAAACACGGATAGAACAGATTTTCAAAATGTGTACAAATTAAGTTTCTGTTTTGGCATTACGTGAGAAATTCCTAATAATCCAATCCATGTGTCTATTGC	TTAAGCTGCATATTTTCAGCAAG	58.775	GCAATAGACACATGGATTGGATT	60.095	157
CL299.Contig2_All_239_1	CACACACACACA	CA(2*6)	2312	12	CCTCTGCAAGAGCAGACACAGTACTCGGGCCAGTCAGGGACCAG[CACACACACACA]ATTACACAACCCATCAGAACACAATGGAACACAAACAGA	CCTCTGCAAGAGCAGACACAGTA	62.047	TCTGTTTGTGTTCCATTGTGTTC	59.928	95
CL299.Contig2_All_239_2	CACACACACACA	CA(2*6)	2312	12	CCTCTGCAAGAGCAGACACAGTACTCGGGCCAGTCAGGGACCAG[CACACACACACA]ATTACACAACCCATCAGAACACAATGGAACACAAACAGAAACAACAGAAACACCCAATGTGCGTTGAAACAACAAACAGACATCTTGAGAGCC	CCTCTGCAAGAGCAGACACAGTA	62.047	GGCTCTCAAGATGTCTGTTTGTT	59.809	149
CL299.Contig2_All_239_3	CACACACACACA	CA(2*6)	2312	12	GACCTCTGCAAGAGCAGACACAGTACTCGGGCCAGTCAGGGACCAG[CACACACACACA]ATTACACAACCCATCAGAACACAATGGAACACAAACAGA	GACCTCTGCAAGAGCAGACAC	60.198	TCTGTTTGTGTTCCATTGTGTTC	59.928	97
CL299.Contig2_All_239_4	CACACACACACA	CA(2*6)	2312	12	GACCTCTGCAAGAGCAGACACAGTACTCGGGCCAGTCAGGGACCAG[CACACACACACA]ATTACACAACCCATCAGAACACAATGGAACACAAACAGAAACAA	GACCTCTGCAAGAGCAGACAC	60.198	TTGTTTCTGTTTGTGTTCCATTG	59.927	102
CL299.Contig2_All_239_5	CACACACACACA	CA(2*6)	2312	12	CCTCTGCAAGAGCAGACACAGTACTCGGGCCAGTCAGGGACCAG[CACACACACACA]ATTACACAACCCATCAGAACACAA	CCTCTGCAAGAGCAGACACAGTA	62.047	TTGTGTTCTGATGGGTTGTGTAA	60.311	80
CL3003.Contig9_All_1616_1	GAGAGAGAGAGA	GA(2*6)	188	12	TTACTGGAAAGTACGGCGAAATACTCCTAGGAAAGGGGCTCCGGGGGCTTGCTGTAAATGTAAAAAGAAGAAGATGAAGATGAAGATGAAGAAAAAACTTAAACGAAT[GAGAGAGAGAGA]CAGGCAGACAGACACAGACAGACAGA	TTACTGGAAAGTACGGCGAAATA	60.032	TCTGTCTGTCTGTGTCTGTCTGC	60.703	146
CL3003.Contig9_All_1616_2	GAGAGAGAGAGA	GA(2*6)	188	12	TGAGAGCTTACTGGAAAGTACGGCGAAATACTCCTAGGAAAGGGGCTCCGGGGGCTTGCTGTAAATGTAAAAAGAAGAAGATGAAGATGAAGATGAAGAAAAAACTTAAACGAAT[GAGAGAGAGAGA]CAGGCAGACAGACACAGACAGACAGA	TGAGAGCTTACTGGAAAGTACGG	59.955	TCTGTCTGTCTGTGTCTGTCTGC	60.703	153
CL3003.Contig9_All_1616_3	GAGAGAGAGAGA	GA(2*6)	188	12	AAATACTCCTAGGAAAGGGGCTCCGGGGGCTTGCTGTAAATGTAAAAAGAAGAAGATGAAGATGAAGATGAAGAAAAAACTTAAACGAAT[GAGAGAGAGAGA]CAGGCAGACAGACACAGACAGACAGA	AAATACTCCTAGGAAAGGGGCTC	60.317	TCTGTCTGTCTGTGTCTGTCTGC	60.703	128
CL3003.Contig9_All_1616_4	GAGAGAGAGAGA	GA(2*6)	188	12	GAAATACTCCTAGGAAAGGGGCTCCGGGGGCTTGCTGTAAATGTAAAAAGAAGAAGATGAAGATGAAGATGAAGAAAAAACTTAAACGAAT[GAGAGAGAGAGA]CAGGCAGACAGACACAGACAGACAGA	GAAATACTCCTAGGAAAGGGGCT	60.317	TCTGTCTGTCTGTGTCTGTCTGC	60.703	129
CL3003.Contig9_All_1616_5	GAGAGAGAGAGA	GA(2*6)	188	12	TACTGGAAAGTACGGCGAAATACTCCTAGGAAAGGGGCTCCGGGGGCTTGCTGTAAATGTAAAAAGAAGAAGATGAAGATGAAGATGAAGAAAAAACTTAAACGAAT[GAGAGAGAGAGA]CAGGCAGACAGACACAGACAGACAGA	TACTGGAAAGTACGGCGAAATAC	59.589	TCTGTCTGTCTGTGTCTGTCTGC	60.703	145
CL3018.Contig3_All_1620_5	GGAGGAGGAGGAGGAGGA	GGA(3*6)	646	18	ATTCTTGCTCATAGGAATGCTCGGAAGGAGGGGGAGGAGGAGGC[GGAGGAGGAGGAGGAGGA]AGACACTGAAGCCGAGATCCTGCTTGGTCCCCTGGATATGACGGTCCTCAAAGGGCAGTCTGCAACCTTCACTGCAACATTCAC	ATTCTTGCTCATAGGAATGCTCG	61.888	GTGAATGTTGCAGTGAAGGTTG	60.592	146
CL3034.Contig1_All_1626_1	GGTGGTGGTGGTGGT	GGT(3*5)	1899	15	GGTTGGGATGCTGCTACCTAGGGAGGA[GGTGGTGGTGGTGGT]ATTGGTGACAGAGGTGGAGGCCGCCGTGCTGCTACCCAGGTGGGGTAAGGAGGAGGGTAGAGATGTGGGCAGCATCCCTAAACTGGTTCCCAGCTTAGTTCTCAAGAGTG	GGTTGGGATGCTGCTACCTA	60.096	CACTCTTGAGAACTAAGCTGGGA	60.061	152
CL3034.Contig1_All_1626_2	GGTGGTGGTGGTGGT	GGT(3*5)	1899	15	GGTTGGGATGCTGCTACCTAGGGAGGA[GGTGGTGGTGGTGGT]ATTGGTGACAGAGGTGGAGGCCGCCGTGCTGCTACCCAGGTGGGGTAAGGAGGAGGGTAGAGATGTGG	GGTTGGGATGCTGCTACCTA	60.096	CCACATCTCTACCCTCCTCCTTA	60.835	110
CL3034.Contig1_All_1626_3	GGTGGTGGTGGTGGT	GGT(3*5)	1899	15	GGTTGGGATGCTGCTACCTAGGGAGGA[GGTGGTGGTGGTGGT]ATTGGTGACAGAGGTGGAGGCCGCCGTGCTGCTACCCAGGTGGGGTAAGGAGGAGGGTAGAGATGT	GGTTGGGATGCTGCTACCTA	60.096	ACATCTCTACCCTCCTCCTTACC	59.05	108
CL3034.Contig1_All_1626_4	GGTGGTGGTGGTGGT	GGT(3*5)	1899	15	GGTTGGGATGCTGCTACCTAGGGAGGA[GGTGGTGGTGGTGGT]ATTGGTGACAGAGGTGGAGGCCGCCGTGCTGCTACCCAGGTGGGGTAAGGAGGAGGGTAGAGATGTGGGCAGCATCCCTAAACTGGTTCCCAGCTTAGTTCTCAAGAGTG	GGTTGGGATGCTGCTACCT	60.088	CACTCTTGAGAACTAAGCTGGGA	60.061	152
CL3034.Contig1_All_1626_5	GGTGGTGGTGGTGGT	GGT(3*5)	1899	15	AGGGTTGGGATGCTGCTACCTAGGGAGGA[GGTGGTGGTGGTGGT]ATTGGTGACAGAGGTGGAGGCCGCCGTGCTGCTACCCAGGTGGGGTAAGGAGGAGGGTAGAGATGTGGGCAGCATCCCTAAACTGGTTCCCAGCTTAGTTCTCAAGAGTG	AGGGTTGGGATGCTGCTAC	60.088	CACTCTTGAGAACTAAGCTGGGA	60.061	154
CL3034.Contig2_All_1627_1	ACCACCACCACCACC	ACC(3*5)	1482	15	CCTCCACCTCTGTCACCAAT[ACCACCACCACCACC]TCCTCCCTAGGTAGCAGCATCCCAACCCTCAGTGGTTCCACGCCCATGGCTGTGCCGCAGCTCCTTAGCCACCACCCTCGCGTCATATCCCTCTCTAGTTCTCTGAACAAGG	CCTCCACCTCTGTCACCAATA	59.974	CCTTGTTCAGAGAACTAGAGAGGG	59.944	147
CL3034.Contig2_All_1627_2	ACCACCACCACCACC	ACC(3*5)	1482	15	CCTCCACCTCTGTCACCAAT[ACCACCACCACCACC]TCCTCCCTAGGTAGCAGCATCCCAACCCTCAGTGGTTCCACGCCCATGGCTGTGCCGCAGCTCCTTAGCCACCACCCTCGCGTCATATCCCTCTCTAGT	CCTCCACCTCTGTCACCAATA	59.974	ACTAGAGAGGGATATGACGCGAG	61.11	134
CL3034.Contig2_All_1627_3	ACCACCACCACCACC	ACC(3*5)	1482	15	CACTCTTGAGAACTAAGCTGGGAACCAGTTTAGGGATGCTGCCCACATCTCTACCCTCCTCCTTACCCCACCTGGGTAGCAGCACGGCGGCCTCCACCTCTGTCACCAAT[ACCACCACCACCACC]TCCTCCCTAGGTAGCAGCATCCCAACC	CACTCTTGAGAACTAAGCTGGGA	60.061	GGTTGGGATGCTGCTACCTA	60.096	152
CL3034.Contig2_All_1627_4	ACCACCACCACCACC	ACC(3*5)	1482	15	CCTCCACCTCTGTCACCAAT[ACCACCACCACCACC]TCCTCCCTAGGTAGCAGCATCCCAACCCTCAGTGGTTCCACGCCCATGGCTGTGCCGCAGCTCCTTAGCCACCACCCTCGCGTCATATCCCTCTCTAGTTCTC	CCTCCACCTCTGTCACCAATA	59.974	GAGAACTAGAGAGGGATATGACGC	59.788	138
CL3034.Contig2_All_1627_5	ACCACCACCACCACC	ACC(3*5)	1482	15	CCTCCACCTCTGTCACCAAT[ACCACCACCACCACC]TCCTCCCTAGGTAGCAGCATCCCAACCCTCAGTGGTTCCACGCCCATGGCTGTGCCGCAGCTCCTTAGCCACCACCCTCGCGTCATATCCCTCTCTAGT	CCTCCACCTCTGTCACCAATA	59.974	ACTAGAGAGGGATATGACGCGA	60.249	134
CL3036.Contig2_All_1628_1	TCCTCCTCCTCCTCCTCC	TCC(3*6)	3283	18	ATCACTGTCATACACCTTCGACCCTCCAAAATTGTAA[TCCTCCTCCTCCTCCTCC]ATATCCTGCTCCTCTATCCTTGCTGCAGCTTTTGCTTTCCAGGATTCCTTTTGTGCTTTGACCCTTTCCTTTTTGGCATTCTTCTT	ATCACTGTCATACACCTTCGACC	60.303	AAGAAGAATGCCAAAAAGGAAAG	60.114	141
CL3036.Contig2_All_1628_2	TCCTCCTCCTCCTCCTCC	TCC(3*6)	3283	18	CAGCATCACTGTCATACACCTTCGACCCTCCAAAATTGTAA[TCCTCCTCCTCCTCCTCC]ATATCCTGCTCCTCTATCCTTGCTGCAGCTTTTGCTTTCCAGGATTCCTTTTGTGCTTTGACCCTTTCCTTTTTGGCATTCTTCTT	CAGCATCACTGTCATACACCTTC	59.676	AAGAAGAATGCCAAAAAGGAAAG	60.114	145
CL3036.Contig2_All_1628_3	TCCTCCTCCTCCTCCTCC	TCC(3*6)	3283	18	TCAGCATCACTGTCATACACCTTCGACCCTCCAAAATTGTAA[TCCTCCTCCTCCTCCTCC]ATATCCTGCTCCTCTATCCTTGCTGCAGCTTTTGCTTTCCAGGATTCCTTTTGTGCTTTGACCCTTTCCTTTTTGGCATTCTTCTT	TCAGCATCACTGTCATACACCTT	59.676	AAGAAGAATGCCAAAAAGGAAAG	60.114	146
CL3036.Contig2_All_1628_4	TCCTCCTCCTCCTCCTCC	TCC(3*6)	3283	18	CATCACTGTCATACACCTTCGACCCTCCAAAATTGTAA[TCCTCCTCCTCCTCCTCC]ATATCCTGCTCCTCTATCCTTGCTGCAGCTTTTGCTTTCCAGGATTCCTTTTGTGCTTTGACCCTTTCCTTTTTGGCATTCTTCTT	CATCACTGTCATACACCTTCGAC	59.534	AAGAAGAATGCCAAAAAGGAAAG	60.114	142
CL3036.Contig2_All_1628_5	TCCTCCTCCTCCTCCTCC	TCC(3*6)	3283	18	ATCACTGTCATACACCTTCGACCCTCCAAAATTGTAA[TCCTCCTCCTCCTCCTCC]ATATCCTGCTCCTCTATCCTTGCTGCAGCTTTTGCTTTCCAGGATTCCTTTTGTGCTTTGACCCTTTCCTTTTTGGCATTCTTCTTCATCTG	ATCACTGTCATACACCTTCGACC	60.303	CAGATGAAGAAGAATGCCAAAAA	60.582	147
CL3092.Contig1_All_1629_1	GAGGAGGAGGAGGAGGAG	GAG(3*6)	423	18	ACTGTTGCACCACCAGTTGTCCCACGCGCTGCTGGTGGGCGTGCTGGAGGAGGAGTCCGAGGAGGAC[GAGGAGGAGGAGGAGGAG]CCGTTGGGCCTGGCGTGGCTGCTGAACGAGGAGTAG	ACTGTTGCACCACCAGTTGTC	61.077	CTACTCCTCGTTCAGCAGCC	60.156	121
CL3092.Contig1_All_1629_2	GAGGAGGAGGAGGAGGAG	GAG(3*6)	423	18	CTGTTGCACCACCAGTTGTCCCACGCGCTGCTGGTGGGCGTGCTGGAGGAGGAGTCCGAGGAGGAC[GAGGAGGAGGAGGAGGAG]CCGTTGGGCCTGGCGTGGCTGCTGAACGAGGAGTAG	CTGTTGCACCACCAGTTGTC	60.203	CTACTCCTCGTTCAGCAGCC	60.156	120
CL3092.Contig1_All_1629_3	GAGGAGGAGGAGGAGGAG	GAG(3*6)	423	18	CTGTTGCACCACCAGTTGTCCCACGCGCTGCTGGTGGGCGTGCTGGAGGAGGAGTCCGAGGAGGAC[GAGGAGGAGGAGGAGGAG]CCGTTGGGCCTGGCGTGGCTGCTGAACGAGGAGTAGG	CTGTTGCACCACCAGTTGTC	60.203	CCTACTCCTCGTTCAGCAGC	60.156	121
CL3092.Contig1_All_1629_4	GAGGAGGAGGAGGAGGAG	GAG(3*6)	423	18	ACATGCACTCGCACTCCTCCCGCGGGCGCCGGCAACTGTTGCACCACCAGTTGTCCCACGCGCTGCTGGTGGGCGTGCTGGAGGAGGAGTCCGAGGAGGAC[GAGGAGGAGGAGGAGGAG]CCGTTGGGCCTGGCGTGGCTGCTGAACGAGGAGTAG	ACATGCACTCGCACTCCTC	60.004	CTACTCCTCGTTCAGCAGCC	60.156	155
CL3092.Contig1_All_1629_5	GAGGAGGAGGAGGAGGAG	GAG(3*6)	423	18	ACATGCACTCGCACTCCTCCCGCGGGCGCCGGCAACTGTTGCACCACCAGTTGTCCCACGCGCTGCTGGTGGGCGTGCTGGAGGAGGAGTCCGAGGAGGAC[GAGGAGGAGGAGGAGGAG]CCGTTGGGCCTGGCGTGGCTGCTGAACGAGGAGTAGG	ACATGCACTCGCACTCCTC	60.004	CCTACTCCTCGTTCAGCAGC	60.156	156
CL3101.Contig1_All_1634_1	GAAGAAGAAGAAGAAGAA	GAA(3*6)	1666	18	CTAAGAGGAGTCACAGCAGCAATGAAGAAGTGAGTGATGATGGGCCCTCGAGGGAGAAGATGCTGAAGCACCTCAAGAAGTCTCT[GAAGAAGAAGAAGAAGAA]CAGGAAGCATAGCAGCAGCAGTGAAAGCAATAGTGCAGGTGAGGAGAAGAAGA	CTAAGAGGAGTCACAGCAGCAAT	60.089	TCTTCTTCTCCTCACCTGCACTA	60.554	156
CL3101.Contig1_All_1634_2	GAAGAAGAAGAAGAAGAA	GAA(3*6)	1666	18	CTAAGAGGAGTCACAGCAGCAATGAAGAAGTGAGTGATGATGGGCCCTCGAGGGAGAAGATGCTGAAGCACCTCAAGAAGTCTCT[GAAGAAGAAGAAGAAGAA]CAGGAAGCATAGCAGCAGCAGTGAAAGCAATAGTGCAGGTGAGGAGAAGAA	CTAAGAGGAGTCACAGCAGCAAT	60.089	TTCTTCTCCTCACCTGCACTATT	59.424	154
CL3101.Contig1_All_1634_3	GAAGAAGAAGAAGAAGAA	GAA(3*6)	1666	18	ACACTAAGAGGAGTCACAGCAGCAATGAAGAAGTGAGTGATGATGGGCCCTCGAGGGAGAAGATGCTGAAGCACCTCAAGAAGTCTCT[GAAGAAGAAGAAGAAGAA]CAGGAAGCATAGCAGCAGCAGTGAAAGCAATAGTGCAGGTGAGGAGAAGAAGA	ACACTAAGAGGAGTCACAGCAGC	60.131	TCTTCTTCTCCTCACCTGCACTA	60.554	159
CL3101.Contig1_All_1634_4	GAAGAAGAAGAAGAAGAA	GAA(3*6)	1666	18	ACACTAAGAGGAGTCACAGCAGCAATGAAGAAGTGAGTGATGATGGGCCCTCGAGGGAGAAGATGCTGAAGCACCTCAAGAAGTCTCT[GAAGAAGAAGAAGAAGAA]CAGGAAGCATAGCAGCAGCAGTGAAAGCAATAGTGCAGGTGAGGAGAAGAA	ACACTAAGAGGAGTCACAGCAGC	60.131	TTCTTCTCCTCACCTGCACTATT	59.424	157
CL3101.Contig1_All_1634_5	GAAGAAGAAGAAGAAGAA	GAA(3*6)	1666	18	ATGAAGAAGTGAGTGATGATGGGCCCTCGAGGGAGAAGATGCTGAAGCACCTCAAGAAGTCTCT[GAAGAAGAAGAAGAAGAA]CAGGAAGCATAGCAGCAGCAGTGAAAGCAATAGTGCAGGTGAGGAGAAGAAGA	ATGAAGAAGTGAGTGATGATGGG	60.376	TCTTCTTCTCCTCACCTGCACTA	60.554	135
CL3101.Contig1_All_1635_1	GCAGCAGCAGCAGCAGCAGCAGCA	GCA(3*8)	4911	24	TTATCAAGAGCAAGGAAAGTTGCTTGCAGAGGCCAGACCCAGAATCGTCTGGTAACATGTGGAGCAGTCGCAGTGTTG[GCAGCAGCAGCAGCAGCAGCAGCA]ACAGCAGCAGGACATGGCAGCTGAGGAATGCAAGAAAGTGAACAG	TTATCAAGAGCAAGGAAAGTTGC	59.912	CTGTTCACTTTCTTGCATTCCTC	60.289	147
CL3101.Contig1_All_1635_2	GCAGCAGCAGCAGCAGCAGCAGCA	GCA(3*8)	4911	24	TTATCAAGAGCAAGGAAAGTTGCTTGCAGAGGCCAGACCCAGAATCGTCTGGTAACATGTGGAGCAGTCGCAGTGTTG[GCAGCAGCAGCAGCAGCAGCAGCA]ACAGCAGCAGGACATGGCAGCTGAGGAATGCAAGAAAGTGAACAGAA	TTATCAAGAGCAAGGAAAGTTGC	59.912	TTCTGTTCACTTTCTTGCATTCC	60.637	149
CL3101.Contig1_All_1635_3	GCAGCAGCAGCAGCAGCAGCAGCA	GCA(3*8)	4911	24	AAGCATTATCAAGAGCAAGGAAAGTTGCTTGCAGAGGCCAGACCCAGAATCGTCTGGTAACATGTGGAGCAGTCGCAGTGTTG[GCAGCAGCAGCAGCAGCAGCAGCA]ACAGCAGCAGGACATGGCAGCTGAGGAATGCAAGAAAGTGAAC	AAGCATTATCAAGAGCAAGGAAA	59.428	GTTCACTTTCTTGCATTCCTCAG	60.289	150
CL3101.Contig1_All_1635_4	GCAGCAGCAGCAGCAGCAGCAGCA	GCA(3*8)	4911	24	AAAGCATTATCAAGAGCAAGGAAAGTTGCTTGCAGAGGCCAGACCCAGAATCGTCTGGTAACATGTGGAGCAGTCGCAGTGTTG[GCAGCAGCAGCAGCAGCAGCAGCA]ACAGCAGCAGGACATGGCAGCTGAGGAATGCAAGAAAGTGAAC	AAAGCATTATCAAGAGCAAGGAA	59.428	GTTCACTTTCTTGCATTCCTCAG	60.289	151
CL3101.Contig1_All_1635_5	GCAGCAGCAGCAGCAGCAGCAGCA	GCA(3*8)	4911	24	AAAAGCATTATCAAGAGCAAGGAAAGTTGCTTGCAGAGGCCAGACCCAGAATCGTCTGGTAACATGTGGAGCAGTCGCAGTGTTG[GCAGCAGCAGCAGCAGCAGCAGCA]ACAGCAGCAGGACATGGCAGCTGAGGAATGCAAGAAAGTGAAC	AAAAGCATTATCAAGAGCAAGGA	59.428	GTTCACTTTCTTGCATTCCTCAG	60.289	152
CL3101.Contig2_All_1636_1	TGCTGCTGCTGCTGCTGCTGCTGC	TGC(3*8)	4805	24	TCCATACTGATCCTGCTGGTACTGCTGCTGTTGT[TGCTGCTGCTGCTGCTGCTGCTGC]CAACACTGCGACTGCTCCACATGTTACCAGACGATTCTGGGTCTGGCCTCTGCAAGCAACTTTCCTTGCTCTTGATAA	TCCATACTGATCCTGCTGGTACT	60.033	TTATCAAGAGCAAGGAAAGTTGC	59.912	136
CL3101.Contig2_All_1636_2	TGCTGCTGCTGCTGCTGCTGCTGC	TGC(3*8)	4805	24	TCCATACTGATCCTGCTGGTACTGCTGCTGTTGT[TGCTGCTGCTGCTGCTGCTGCTGC]CAACACTGCGACTGCTCCACATGTTACCAGACGATTCTGGGTCTGGCCTCTGCAAGCAACTTTCCTTGCTCTTGATAATGCTT	TCCATACTGATCCTGCTGGTACT	60.033	AAGCATTATCAAGAGCAAGGAAA	59.428	141
CL3101.Contig2_All_1636_3	TGCTGCTGCTGCTGCTGCTGCTGC	TGC(3*8)	4805	24	TCCATACTGATCCTGCTGGTACTGCTGCTGTTGT[TGCTGCTGCTGCTGCTGCTGCTGC]CAACACTGCGACTGCTCCACATGTTACCAGACGATTCTGGGTCTGGCCTCTGCAAGCAACTTTCCTTGCTCTTGATAATGCTTT	TCCATACTGATCCTGCTGGTACT	60.033	AAAGCATTATCAAGAGCAAGGAA	59.428	142
CL3101.Contig2_All_1636_4	TGCTGCTGCTGCTGCTGCTGCTGC	TGC(3*8)	4805	24	TCCATACTGATCCTGCTGGTACTGCTGCTGTTGT[TGCTGCTGCTGCTGCTGCTGCTGC]CAACACTGCGACTGCTCCACATGTTACCAGACGATTCTGGGTCTGGCCTCTGCAAGCAACTTTCCTTGCTCTTGATAATGCTTTT	TCCATACTGATCCTGCTGGTACT	60.033	AAAAGCATTATCAAGAGCAAGGA	59.428	143
CL3101.Contig2_All_1636_5	TGCTGCTGCTGCTGCTGCTGCTGC	TGC(3*8)	4805	24	ATACTGATCCTGCTGGTACTGCTGCTGTTGT[TGCTGCTGCTGCTGCTGCTGCTGC]CAACACTGCGACTGCTCCACATGTTACCAGACGATTCTGGGTCTGGCCTCTGCAAGCAACTTTCCTTGCTCTTGATAA	ATACTGATCCTGCTGGTACTGCT	59.34	TTATCAAGAGCAAGGAAAGTTGC	59.912	133
CL3101.Contig3_All_1638_1	GCTGCTGCTGCTGCTGCTGCT	GCT(3*7)	835	21	CTGTTGACAATGAAATAAGCGGTGCTGAGCGCTATGAGGGGCAGCCC[GCTGCTGCTGCTGCTGCTGCT]GCCAACACTGCGACTGCTCCACATGTTACCAGACGATTCTGGGTCTGGCCTCTGCAAGCAACTTTCCTTGCTCTTGATAA	CTGTTGACAATGAAATAAGCGGT	60.408	TTATCAAGAGCAAGGAAAGTTGC	59.912	148
CL3101.Contig3_All_1638_2	GCTGCTGCTGCTGCTGCTGCT	GCT(3*7)	835	21	CTGTTGACAATGAAATAAGCGGTGCTGAGCGCTATGAGGGGCAGCCC[GCTGCTGCTGCTGCTGCTGCT]GCCAACACTGCGACTGCTCCACATGTTACCAGACGATTCTGGGTCTGGCCTCTGCAAGCAACTTTCCTTGCTCTTGATAATGCTT	CTGTTGACAATGAAATAAGCGGT	60.408	AAGCATTATCAAGAGCAAGGAAA	59.428	153
CL3101.Contig3_All_1638_3	GCTGCTGCTGCTGCTGCTGCT	GCT(3*7)	835	21	CTGTTGACAATGAAATAAGCGGTGCTGAGCGCTATGAGGGGCAGCCC[GCTGCTGCTGCTGCTGCTGCT]GCCAACACTGCGACTGCTCCACATGTTACCAGACGATTCTGGGTCTGGCCTCTGCAAGCAACTTTCCTTGCTCTTGATAATGCTTT	CTGTTGACAATGAAATAAGCGGT	60.408	AAAGCATTATCAAGAGCAAGGAA	59.428	154
CL3101.Contig3_All_1638_4	GCTGCTGCTGCTGCTGCTGCT	GCT(3*7)	835	21	CTGTTGACAATGAAATAAGCGGTGCTGAGCGCTATGAGGGGCAGCCC[GCTGCTGCTGCTGCTGCTGCT]GCCAACACTGCGACTGCTCCACATGTTACCAGACGATTCTGGGTCTGGCCTCTGCAAGCAACTTTCCTTGCTCTTGATAATGCTTTT	CTGTTGACAATGAAATAAGCGGT	60.408	AAAAGCATTATCAAGAGCAAGGA	59.428	155
CL3101.Contig3_All_1638_5	GCTGCTGCTGCTGCTGCTGCT	GCT(3*7)	835	21	GATCTGTTGACAATGAAATAAGCGGTGCTGAGCGCTATGAGGGGCAGCCC[GCTGCTGCTGCTGCTGCTGCT]GCCAACACTGCGACTGCTCCACATGTTACCAGACGATTCTGGGTCTGGCCTCTGCAAGCAACTTTCCTTGCTCTTGATAA	GATCTGTTGACAATGAAATAAGCG	60.03	TTATCAAGAGCAAGGAAAGTTGC	59.912	151
CL3116.Contig1_All_1657_1	AATAATAATAATAAT	AAT(3*5)	434	15	TACCAAAAAGTAACAGCAAGGGAAGCAGCTTCACCACAACTAGTGACATCTCTGGAGTTACTAATAAAAAA[AATAATAATAATAAT]GATAGCACTAAAAACCAGTCCCACCTACCTGTAAT	TACCAAAAAGTAACAGCAAGGGA	60.043	ATTACAGGTAGGTGGGACTGGTT	60.049	121
CL3116.Contig1_All_1657_2	AATAATAATAATAAT	AAT(3*5)	434	15	TACCAAAAAGTAACAGCAAGGGAAGCAGCTTCACCACAACTAGTGACATCTCTGGAGTTACTAATAAAAAA[AATAATAATAATAAT]GATAGCACTAAAAACCAGTCCCACCTACCTGTAATT	TACCAAAAAGTAACAGCAAGGGA	60.043	AATTACAGGTAGGTGGGACTGGT	60.049	122
CL3116.Contig1_All_1657_3	AATAATAATAATAAT	AAT(3*5)	434	15	TACCAAAAAGTAACAGCAAGGGAAGCAGCTTCACCACAACTAGTGACATCTCTGGAGTTACTAATAAAAAA[AATAATAATAATAAT]GATAGCACTAAAAACCAGTCCCACCTACCT	TACCAAAAAGTAACAGCAAGGGA	60.043	AGGTAGGTGGGACTGGTTTTTAG	59.819	116
CL3116.Contig1_All_1657_4	AATAATAATAATAAT	AAT(3*5)	434	15	TACCAAAAAGTAACAGCAAGGGAAGCAGCTTCACCACAACTAGTGACATCTCTGGAGTTACTAATAAAAAA[AATAATAATAATAAT]GATAGCACTAAAAACCAGTCCCACCTACC	TACCAAAAAGTAACAGCAAGGGA	60.043	GGTAGGTGGGACTGGTTTTTAGT	59.7	115
CL3116.Contig1_All_1657_5	AATAATAATAATAAT	AAT(3*5)	434	15	CAGCTTCACCACAACTAGTGACATCTCTGGAGTTACTAATAAAAAA[AATAATAATAATAAT]GATAGCACTAAAAACCAGTCCCACCTACCT	CAGCTTCACCACAACTAGTGACA	60.397	AGGTAGGTGGGACTGGTTTTTAG	59.819	91
CL3122.Contig3_All_1664_1	GATGATGATGATGAT	GAT(3*5)	4036	15	AATCTAGTATCTCACAGTGGCAG[GATGATGATGATGAT]GAGGACTTTAGGTATATGAATTCAGACCTGCCTGATTGTGACAACCCATTTTGGCATGAGGGGAACTACACCTCACCTGAAAGTGATGACCCTTTTT	AATCTAGTATCTCACAGTGGCAGG	58.873	AAAAAGGGTCATCACTTTCAGGT	60.261	135
CL3122.Contig3_All_1664_2	GATGATGATGATGAT	GAT(3*5)	4036	15	CAGAATCTAGTATCTCACAGTGGCAG[GATGATGATGATGAT]GAGGACTTTAGGTATATGAATTCAGACCTGCCTGATTGTGACAACCCATTTTGGCATGAGGGGAACTACACCTCACCTGAAAGTGATGACCCTTTTT	CAGAATCTAGTATCTCACAGTGGCA	59.854	AAAAAGGGTCATCACTTTCAGGT	60.261	138
CL3122.Contig3_All_1664_3	GATGATGATGATGAT	GAT(3*5)	4036	15	AATCTAGTATCTCACAGTGGCAG[GATGATGATGATGAT]GAGGACTTTAGGTATATGAATTCAGACCTGCCTGATTGTGACAACCCATTTTGGCATGAGGGGAACTACACCTCACCTGAAAGTGATGA	AATCTAGTATCTCACAGTGGCAGG	58.873	TCATCACTTTCAGGTGAGGTGTA	59.648	127
CL3122.Contig3_All_1664_4	GATGATGATGATGAT	GAT(3*5)	4036	15	CAGAATCTAGTATCTCACAGTGGCAG[GATGATGATGATGAT]GAGGACTTTAGGTATATGAATTCAGACCTGCCTGATTGTGACAACCCATTTTGGCATGAGGGGAACTACACCTCACCTGAAAGTGATGA	CAGAATCTAGTATCTCACAGTGGCA	59.854	TCATCACTTTCAGGTGAGGTGTA	59.648	130
CL3122.Contig3_All_1664_5	GATGATGATGATGAT	GAT(3*5)	4036	15	AGTCGTCATGCTACACAGCAGATTGCGAGTGTTCAGACTCAGAATCTAGTATCTCACAGTGGCAG[GATGATGATGATGAT]GAGGACTTTAGGTATATGAATTCAGACCTGCCTGATTGTGACAACCCATTTTG	AGTCGTCATGCTACACAGCAGAT	61.271	CAAAATGGGTTGTCACAATCAG	60.262	133
CL3133.Contig3_All_1673_1	CTTTCTTTCTTTCTTTCTTT	CTTT(4*5)	593	20	TATGTGTGATGCCAAGTTGTAGGTACTTTCTCTCCTCTCCCTCCTTCCCATTCTTCCTTCCTTC[CTTTCTTTCTTTCTTTCTTT]ACTGTCTTAGCTCTCTCCTTTCTGTCTCCCTCACCCTCTTCTCTATAGC	TATGTGTGATGCCAAGTTGTAGG	59.934	GCTATAGAGAAGAGGGTGAGGGA	60.229	133
CL3133.Contig3_All_1673_2	CTTTCTTTCTTTCTTTCTTT	CTTT(4*5)	593	20	GAAAAGATGTATGTGTGATGCCAAGTTGTAGGTACTTTCTCTCCTCTCCCTCCTTCCCATTCTTCCTTCCTTC[CTTTCTTTCTTTCTTTCTTT]ACTGTCTTAGCTCTCTCCTTTCTGTCTCCCTCACCCTCTTCTCTATAGC	GAAAAGATGTATGTGTGATGCCA	59.881	GCTATAGAGAAGAGGGTGAGGGA	60.229	142
CL3133.Contig3_All_1673_3	CTTTCTTTCTTTCTTTCTTT	CTTT(4*5)	593	20	TGAAAAGATGTATGTGTGATGCCAAGTTGTAGGTACTTTCTCTCCTCTCCCTCCTTCCCATTCTTCCTTCCTTC[CTTTCTTTCTTTCTTTCTTT]ACTGTCTTAGCTCTCTCCTTTCTGTCTCCCTCACCCTCTTCTCTATAGC	TGAAAAGATGTATGTGTGATGCC	59.881	GCTATAGAGAAGAGGGTGAGGGA	60.229	143
CL3133.Contig3_All_1673_4	CTTTCTTTCTTTCTTTCTTT	CTTT(4*5)	593	20	TATGTGTGATGCCAAGTTGTAGGTACTTTCTCTCCTCTCCCTCCTTCCCATTCTTCCTTCCTTC[CTTTCTTTCTTTCTTTCTTT]ACTGTCTTAGCTCTCTCCTTTCTGTCTCCCTCACCCTCTTCTCTATAGCACCCCTCCCTCTATAAGTAA	TATGTGTGATGCCAAGTTGTAGG	59.934	TTACTTATAGAGGGAGGGGTGCT	59.555	153
CL3133.Contig3_All_1673_5	CTTTCTTTCTTTCTTTCTTT	CTTT(4*5)	593	20	TATGTGTGATGCCAAGTTGTAGGTACTTTCTCTCCTCTCCCTCCTTCCCATTCTTCCTTCCTTC[CTTTCTTTCTTTCTTTCTTT]ACTGTCTTAGCTCTCTCCTTTCTGTCTCCC	TATGTGTGATGCCAAGTTGTAGG	59.934	GGGAGACAGAAAGGAGAGAGCTA	60.503	114
CL3133.Contig3_All_1676_1	CCTCCTCCTCCTCCTCCTCCTCCT	CCT(3*8)	971	24	AAGCAACAAACAGTACCGCTATCTTCTTCTCTTCATCCTTTTCATTCTCTCCTCCTCTTTTCTATTCTTCG[CCTCCTCCTCCTCCTCCTCCTCCT]TCTCAGAGTTTGTGCCACTTTTTTCACCGTTTTCCACTTCCTTTGTGTTCAAGTTTTGG	AAGCAACAAACAGTACCGCTATC	59.741	CCAAAACTTGAACACAAAGGAAG	60.055	154
CL3133.Contig3_All_1676_2	CCTCCTCCTCCTCCTCCTCCTCCT	CCT(3*8)	971	24	AAGCAACAAACAGTACCGCTATCTTCTTCTCTTCATCCTTTTCATTCTCTCCTCCTCTTTTCTATTCTTCG[CCTCCTCCTCCTCCTCCTCCTCCT]TCTCAGAGTTTGTGCCACTTTTTTCACCGTTTTCCACTTCCTTTGTGTTCAAGT	AAGCAACAAACAGTACCGCTATC	59.741	ACTTGAACACAAAGGAAGTGGAA	60.061	149
CL3133.Contig3_All_1676_3	CCTCCTCCTCCTCCTCCTCCTCCT	CCT(3*8)	971	24	AAGCAACAAACAGTACCGCTATCTTCTTCTCTTCATCCTTTTCATTCTCTCCTCCTCTTTTCTATTCTTCG[CCTCCTCCTCCTCCTCCTCCTCCT]TCTCAGAGTTTGTGCCACTTTTTTCACCGTTTTCCACTTCCTTTGTGTTCAAGTT	AAGCAACAAACAGTACCGCTATC	59.741	AACTTGAACACAAAGGAAGTGGA	60.061	150
CL3133.Contig3_All_1676_4	CCTCCTCCTCCTCCTCCTCCTCCT	CCT(3*8)	971	24	CATCCTTTTCATTCTCTCCTCCTCTTTTCTATTCTTCG[CCTCCTCCTCCTCCTCCTCCTCCT]TCTCAGAGTTTGTGCCACTTTTTTCACCGTTTTCCACTTCCTTTGTGTTCAAGTTT	CATCCTTTTCATTCTCTCCTCCT	60.082	AAACTTGAACACAAAGGAAGTGG	59.59	118
CL3133.Contig3_All_1676_5	CCTCCTCCTCCTCCTCCTCCTCCT	CCT(3*8)	971	24	CATCCTTTTCATTCTCTCCTCCTCTTTTCTATTCTTCG[CCTCCTCCTCCTCCTCCTCCTCCT]TCTCAGAGTTTGTGCCACTTTTTTCACCGTTTTCCACTTCCTTTGTGTTCA	CATCCTTTTCATTCTCTCCTCCT	60.082	TGAACACAAAGGAAGTGGAAAAC	60.41	113
CL3153.Contig2_All_1677_1	CTCTCTCTCTCT	CT(2*6)	801	12	GGATAGGCTATATCATGAAGGGGTTAGTGCACACA[CTCTCTCTCTCT]CATAAATACACATGAGGGGAATCTAGGTAACTACTTCCTACACTATCTGTATTTCAAAACCTAAAGAGACAGACAACACCTCCC	GGATAGGCTATATCATGAAGGGG	60.038	GGGAGGTGTTGTCTGTCTCTTTA	59.668	131
CL3153.Contig2_All_1677_3	CTCTCTCTCTCT	CT(2*6)	801	12	TGGATAGGCTATATCATGAAGGGGTTAGTGCACACA[CTCTCTCTCTCT]CATAAATACACATGAGGGGAATCTAGGTAACTACTTCCTACACTATCTGTATTTCAAAACCTAAAGAGACAGACAACACCTCCC	TGGATAGGCTATATCATGAAGGG	59.348	GGGAGGTGTTGTCTGTCTCTTTA	59.668	132
CL3153.Contig2_All_1677_4	CTCTCTCTCTCT	CT(2*6)	801	12	TCAGAAATGAGAGCAAAGGAAAGCCAGGGGTCAGGAAACCAAAGAAGTCAATTTTGGATAGGCTATATCATGAAGGGGTTAGTGCACACA[CTCTCTCTCTCT]CATAAATACACATGAGGGGAATCTAGGTAA	TCAGAAATGAGAGCAAAGGAAAG	60.008	TTACCTAGATTCCCCTCATGTGT	58.904	132
CL3153.Contig2_All_1677_5	CTCTCTCTCTCT	CT(2*6)	801	12	GTCAGAAATGAGAGCAAAGGAAAGCCAGGGGTCAGGAAACCAAAGAAGTCAATTTTGGATAGGCTATATCATGAAGGGGTTAGTGCACACA[CTCTCTCTCTCT]CATAAATACACATGAGGGGAATCTAGGTAA	GTCAGAAATGAGAGCAAAGGAAA	59.885	TTACCTAGATTCCCCTCATGTGT	58.904	133
CL3153.Contig2_All_1678_1	CACACACACACA	CA(2*6)	903	12	TAAAGAGACAGACAACACCTCCCCCCCCC[CACACACACACA]CCAATTAACAAGTGAAATACACAGCAGGAAAGTCTTATGTAGCTACTATATTATAGATAGACTATATTCCATCCTTTACAAAGTTTGTATCATAGGGATGCACTTTCCATTTA	TAAAGAGACAGACAACACCTCCC	59.668	TAAATGGAAAGTGCATCCCTATG	60.207	154
CL3153.Contig2_All_1678_2	CACACACACACA	CA(2*6)	903	12	TAAAGAGACAGACAACACCTCCCCCCCCC[CACACACACACA]CCAATTAACAAGTGAAATACACAGCAGGAAAGTCTTATGTAGCTACTATATTATAGATAGACTATATTCCATCCTTTACAAAGTTTGTATCATAGGGATGCACTTTCCA	TAAAGAGACAGACAACACCTCCC	59.668	TGGAAAGTGCATCCCTATGATAC	60.218	150
CL3153.Contig2_All_1678_5	CACACACACACA	CA(2*6)	903	12	TAAAGAGACAGACAACACCTCCCCCCCCC[CACACACACACA]CCAATTAACAAGTGAAATACACAGCAGGAAAGTCTTATGTAGCTACTATATTATAGATAGACTATATTCCATCCTTTACAAAGTTTGTATCATAGGGATGCACTTTCCATTTACTC	TAAAGAGACAGACAACACCTCCC	59.668	GAGTAAATGGAAAGTGCATCCCT	60.707	157
CL3162.Contig3_All_1679_1	TGTGTGTGTGTG	TG(2*6)	998	12	ATGTGGAAGTGTTAGCAAGGTGTT[TGTGTGTGTGTG]GGGGGGTTGCATGGGCAAGTATACATGTGTGTATCTATTTTCAGTACTGACCAAAATGGGAACTATATGAAAAATTAACTAAACACCAAAGGCTGCTC	ATGTGGAAGTGTTAGCAAGGTGT	59.978	GAGCAGCCTTTGGTGTTTAGTTA	59.841	134
CL3162.Contig3_All_1679_2	TGTGTGTGTGTG	TG(2*6)	998	12	ATGTGGAAGTGTTAGCAAGGTGTT[TGTGTGTGTGTG]GGGGGGTTGCATGGGCAAGTATACATGTGTGTATCTATTTTCAGTACTGACCAAAATGGGAACTATATGAAAAATTAACTAAACACCAAAGGCTGCTCCTGTTTAAATA	ATGTGGAAGTGTTAGCAAGGTGT	59.978	TATTTAAACAGGAGCAGCCTTTG	59.809	145
CL3162.Contig3_All_1679_3	TGTGTGTGTGTG	TG(2*6)	998	12	GTGGAAGTGTTAGCAAGGTGTT[TGTGTGTGTGTG]GGGGGGTTGCATGGGCAAGTATACATGTGTGTATCTATTTTCAGTACTGACCAAAATGGGAACTATATGAAAAATTAACTAAACACCAAAGGCTGCTC	GTGGAAGTGTTAGCAAGGTGTTT	59.616	GAGCAGCCTTTGGTGTTTAGTTA	59.841	132
CL3162.Contig3_All_1679_4	TGTGTGTGTGTG	TG(2*6)	998	12	GTGGAAGTGTTAGCAAGGTGTT[TGTGTGTGTGTG]GGGGGGTTGCATGGGCAAGTATACATGTGTGTATCTATTTTCAGTACTGACCAAAATGGGAACTATATGAAAAATTAACTAAACACCAAAGGCTGCTCCTGTTTAAATA	GTGGAAGTGTTAGCAAGGTGTTT	59.616	TATTTAAACAGGAGCAGCCTTTG	59.809	143
CL3162.Contig3_All_1679_5	TGTGTGTGTGTG	TG(2*6)	998	12	ATGTGGAAGTGTTAGCAAGGTGTT[TGTGTGTGTGTG]GGGGGGTTGCATGGGCAAGTATACATGTGTGTATCTATTTTCAGTACTGACCAAAATGGGAACTATATGAAAAATTAACTAAACACCAAAGGCTGCTCCTGTTTAAATAACA	ATGTGGAAGTGTTAGCAAGGTGT	59.978	TGTTATTTAAACAGGAGCAGCCT	59.362	148
CL3167.Contig1_All_1684_1	CACCACCACCACCACCAC	CAC(3*6)	451	18	TATGATGAGACGCTACCTTGACACCGATGGAGGTCGTGTGGTCGGCCCCCACCATGCGGACACGCTG[CACCACCACCACCACCAC]ACCCACCACCATCACCACCACCAACACCACCTCAACAAC	TATGATGAGACGCTACCTTGACA	59.783	GTTGTTGAGGTGGTGTTGGTG	61.311	124
CL3167.Contig1_All_1684_2	CACCACCACCACCACCAC	CAC(3*6)	451	18	AAGGCCTACAAGAAGGCTATGATGAGACGCTACCTTGACACCGATGGAGGTCGTGTGGTCGGCCCCCACCATGCGGACACGCTG[CACCACCACCACCACCAC]ACCCACCACCATCACCACCACCAACACCACCTCAACAACAG	AAGGCCTACAAGAAGGCTATGAT	59.682	CTGTTGTTGAGGTGGTGTTGGT	62.216	143
CL3167.Contig1_All_1684_3	CACCACCACCACCACCAC	CAC(3*6)	451	18	AAGGCCTACAAGAAGGCTATGATGAGACGCTACCTTGACACCGATGGAGGTCGTGTGGTCGGCCCCCACCATGCGGACACGCTG[CACCACCACCACCACCAC]ACCCACCACCATCACCACCACCAACACCACCTCAACAAC	AAGGCCTACAAGAAGGCTATGAT	59.682	GTTGTTGAGGTGGTGTTGGTG	61.311	141
CL3167.Contig1_All_1684_4	CACCACCACCACCACCAC	CAC(3*6)	451	18	AAGGCCTACAAGAAGGCTATGATGAGACGCTACCTTGACACCGATGGAGGTCGTGTGGTCGGCCCCCACCATGCGGACACGCTG[CACCACCACCACCACCAC]ACCCACCACCATCACCACCACCAACACCACCTCAACAACA	AAGGCCTACAAGAAGGCTATGAT	59.682	TGTTGTTGAGGTGGTGTTGGT	61.311	142
CL3167.Contig1_All_1684_5	CACCACCACCACCACCAC	CAC(3*6)	451	18	TATGATGAGACGCTACCTTGACACCGATGGAGGTCGTGTGGTCGGCCCCCACCATGCGGACACGCTG[CACCACCACCACCACCAC]ACCCACCACCATCACCACCACCAACACCACCTCAACAACAG	TATGATGAGACGCTACCTTGACA	59.783	CTGTTGTTGAGGTGGTGTTGG	61.44	126
CL3186.Contig1_All_1697_1	GGAGGAGGAGGAGGAGGA	GGA(3*6)	1654	18	AGGAGCAGATGCTAATGAAGCT[GGAGGAGGAGGAGGAGGA]GGCGGAGGTGGCGGTGGAGGAGGAGGTGGTGCTCCACTCACAGGAGGAGGGGGTGGAGGTGGAGGAGGCGAAGCAACACTACTACCATCAA	AGGAGCAGATGCTAATGAAGCTG	62.205	TTGATGGTAGTAGTGTTGCTTCG	59.344	131
CL3186.Contig1_All_1697_2	GGAGGAGGAGGAGGAGGA	GGA(3*6)	1654	18	CCAGGAGCAGATGCTAATGAAGCT[GGAGGAGGAGGAGGAGGA]GGCGGAGGTGGCGGTGGAGGAGGAGGTGGTGCTCCACTCACAGGAGGAGGGGGTGGAGGTGGAGGAGGCGAAGCAACACTACTACCATCAA	CCAGGAGCAGATGCTAATGAAG	61.254	TTGATGGTAGTAGTGTTGCTTCG	59.344	133
CL3186.Contig1_All_1697_3	GGAGGAGGAGGAGGAGGA	GGA(3*6)	1654	18	CCAGGAGCAGATGCTAATGAAGCT[GGAGGAGGAGGAGGAGGA]GGCGGAGGTGGCGGTGGAGGAGGAGGTGGTGCTCCACTCACAGGAGGAGGGGGTGGAGGTGGAGGAGGCGAAGCAACACTACTACCATCAA	CCAGGAGCAGATGCTAATGAA	60.359	TTGATGGTAGTAGTGTTGCTTCG	59.344	133
CL3186.Contig1_All_1697_4	GGAGGAGGAGGAGGAGGA	GGA(3*6)	1654	18	GGAGCAGATGCTAATGAAGCT[GGAGGAGGAGGAGGAGGA]GGCGGAGGTGGCGGTGGAGGAGGAGGTGGTGCTCCACTCACAGGAGGAGGGGGTGGAGGTGGAGGAGGCGAAGCAACACTACTACCATCAA	GGAGCAGATGCTAATGAAGCTG	61.393	TTGATGGTAGTAGTGTTGCTTCG	59.344	130
CL3186.Contig1_All_1697_5	GGAGGAGGAGGAGGAGGA	GGA(3*6)	1654	18	AGGAGCAGATGCTAATGAAGCT[GGAGGAGGAGGAGGAGGA]GGCGGAGGTGGCGGTGGAGGAGGAGGTGGTGCTCCACTCACAGGAGGAGGGGGTGGAGGTGGAGGAGGCGAAGCAACACTACTAC	AGGAGCAGATGCTAATGAAGCTG	62.205	GTAGTAGTGTTGCTTCGCCTCCT	61.17	125
CL3186.Contig1_All_1698_1	TGGTGGTGGTGGTGG	TGG(3*5)	1839	15	GGTGGAGGTTGAGTATTTGAGGTCACATC[TGGTGGTGGTGGTGG]AGGGGGTTCTAGGGAAGTTGCTGCAGCTGTAACTTGTGAGTCTGGTACTTCTAAGGAAAATGTTGGCAGATC	GGTGGAGGTTGAGTATTTGAGGT	60.63	GATCTGCCAACATTTTCCTTAGA	59.622	116
CL3186.Contig1_All_1698_2	TGGTGGTGGTGGTGG	TGG(3*5)	1839	15	GTGGAGGTGGAGGTTGAGTATTTGAGGTCACATC[TGGTGGTGGTGGTGG]AGGGGGTTCTAGGGAAGTTGCTGCAGCTGTAACTTGTGAGTCTGGTACTTCTAAGGAAAATGTTGGCAGATC	GTGGAGGTGGAGGTTGAGTATTT	60.63	GATCTGCCAACATTTTCCTTAGA	59.622	121
CL3186.Contig1_All_1698_3	TGGTGGTGGTGGTGG	TGG(3*5)	1839	15	GGTGGAGGTTGAGTATTTGAGGTCACATC[TGGTGGTGGTGGTGG]AGGGGGTTCTAGGGAAGTTGCTGCAGCTGTAACTTGTGAGTCTGGTACTTCTAAGGAAAATGTTGGCAGATCA	GGTGGAGGTTGAGTATTTGAGGT	60.63	TGATCTGCCAACATTTTCCTTAG	60.476	117
CL3186.Contig1_All_1698_4	TGGTGGTGGTGGTGG	TGG(3*5)	1839	15	GGTGGAGGTTGAGTATTTGAGGTCACATC[TGGTGGTGGTGGTGG]AGGGGGTTCTAGGGAAGTTGCTGCAGCTGTAACTTGTGAGTCTGGTACTTCTAAGGAAAATGTTGGCAGATCAG	GGTGGAGGTTGAGTATTTGAGGT	60.63	CTGATCTGCCAACATTTTCCTTA	60.476	118
CL3186.Contig1_All_1698_5	TGGTGGTGGTGGTGG	TGG(3*5)	1839	15	GTGGAGGTGGAGGTTGAGTATTTGAGGTCACATC[TGGTGGTGGTGGTGG]AGGGGGTTCTAGGGAAGTTGCTGCAGCTGTAACTTGTGAGTCTGGTACTTCTAAGGAAAATGTTGGCAGATCA	GTGGAGGTGGAGGTTGAGTATTT	60.63	TGATCTGCCAACATTTTCCTTAG	60.476	122
CL3195.Contig1_All_1704_1	TATATATATATATA	TA(2*7)	1275	14	CCTGGCTTCTCAAGAACAGTAAGTCAAACTAAAACCACTAAAATGTGAAAAAAAAGAAAAAAAGATTGATATATAT[TATATATATATATA]CACATACATAGATTTGTGATACATATAATTTCCACAGGAAACCAAATTGTCACTC	CCTGGCTTCTCAAGAACAGTAAG	59.59	GAGTGACAATTTGGTTTCCTGTG	60.797	145
CL3195.Contig1_All_1704_2	TATATATATATATA	TA(2*7)	1275	14	AAAATCACTCATTCCTGGCTTCTCAAGAACAGTAAGTCAAACTAAAACCACTAAAATGTGAAAAAAAAGAAAAAAAGATTGATATATAT[TATATATATATATA]CACATACATAGATTTGTGATACATATAATTTCCACAGGAAACCAAATTGTCACTC	AAAATCACTCATTCCTGGCTTCT	60.479	GAGTGACAATTTGGTTTCCTGTG	60.797	158
CL3195.Contig1_All_1704_3	TATATATATATATA	TA(2*7)	1275	14	AAAATCACTCATTCCTGGCTTCTCAAGAACAGTAAGTCAAACTAAAACCACTAAAATGTGAAAAAAAAGAAAAAAAGATTGATATATAT[TATATATATATATA]CACATACATAGATTTGTGATACATATAATTTCCACAGGAAACCAAATTGTCACTCT	AAAATCACTCATTCCTGGCTTCT	60.479	AGAGTGACAATTTGGTTTCCTGT	59.068	159
CL3195.Contig1_All_1704_4	TATATATATATATA	TA(2*7)	1275	14	ATTCCTGGCTTCTCAAGAACAGTAAGTCAAACTAAAACCACTAAAATGTGAAAAAAAAGAAAAAAAGATTGATATATAT[TATATATATATATA]CACATACATAGATTTGTGATACATATAATTTCCACAGGAAACCAAATTGTCACTC	ATTCCTGGCTTCTCAAGAACAGT	60.649	GAGTGACAATTTGGTTTCCTGTG	60.797	148
CL3195.Contig1_All_1704_5	TATATATATATATA	TA(2*7)	1275	14	ATTCCTGGCTTCTCAAGAACAGTAAGTCAAACTAAAACCACTAAAATGTGAAAAAAAAGAAAAAAAGATTGATATATAT[TATATATATATATA]CACATACATAGATTTGTGATACATATAATTTCCACAGGAAACCAAATTGTCACTCT	ATTCCTGGCTTCTCAAGAACAGT	60.649	AGAGTGACAATTTGGTTTCCTGT	59.068	149
CL3198.Contig1_All_1705_1	TATATATATATATATATA	TA(2*9)	3759	18	GGCTGTTTCTACTTTACCCATTGTTATATTTAAAGTTTCCAGTAAGTAACAGTGACATACAGC[TATATATATATATATATA]ATGTACAGAATCCTGGTGAAGGATGT	GGCTGTTTCTACTTTACCCATTG	59.11	ACATCCTTCACCAGGATTCTGTA	59.878	107
CL3198.Contig1_All_1705_2	TATATATATATATATATA	TA(2*9)	3759	18	TGGCTGTTTCTACTTTACCCATTGTTATATTTAAAGTTTCCAGTAAGTAACAGTGACATACAGC[TATATATATATATATATA]ATGTACAGAATCCTGGTGAAGGATGT	TGGCTGTTTCTACTTTACCCATT	59.11	ACATCCTTCACCAGGATTCTGTA	59.878	108
CL3198.Contig1_All_1705_3	TATATATATATATATATA	TA(2*9)	3759	18	GGCTGTTTCTACTTTACCCATTGTTATATTTAAAGTTTCCAGTAAGTAACAGTGACATACAGC[TATATATATATATATATA]ATGTACAGAATCCTGGTGAAGGATGTAATAAAGACAAAACCGACACTTCAAGA	GGCTGTTTCTACTTTACCCATTG	59.11	TCTTGAAGTGTCGGTTTTGTCTT	60.192	134
CL3198.Contig1_All_1705_4	TATATATATATATATATA	TA(2*9)	3759	18	TGGCTGTTTCTACTTTACCCATTGTTATATTTAAAGTTTCCAGTAAGTAACAGTGACATACAGC[TATATATATATATATATA]ATGTACAGAATCCTGGTGAAGGATGTAATAAAGACAAAACCGACACTTCAAGA	TGGCTGTTTCTACTTTACCCATT	59.11	TCTTGAAGTGTCGGTTTTGTCTT	60.192	135
CL3198.Contig1_All_1705_5	TATATATATATATATATA	TA(2*9)	3759	18	GGCTGTTTCTACTTTACCCATTGTTATATTTAAAGTTTCCAGTAAGTAACAGTGACATACAGC[TATATATATATATATATA]ATGTACAGAATCCTGGTGAAGGATGTAATAAAGACAAAACCGACACTTCAAG	GGCTGTTTCTACTTTACCCATTG	59.11	CTTGAAGTGTCGGTTTTGTCTTT	59.719	133
CL3198.Contig2_All_1706_1	TATATATATATATATATA	TA(2*9)	1789	18	ACATCCTTCACCAGGATTCTGTACAT[TATATATATATATATATA]GCTGTATGTCACTGTTACTTACTGGAAACTTTAAATATAACAATGGGTAAAGTAGAAACAGCC	ACATCCTTCACCAGGATTCTGTA	59.878	GGCTGTTTCTACTTTACCCATTG	59.11	107
CL3198.Contig2_All_1706_2	TATATATATATATATATA	TA(2*9)	1789	18	ACATCCTTCACCAGGATTCTGTACAT[TATATATATATATATATA]GCTGTATGTCACTGTTACTTACTGGAAACTTTAAATATAACAATGGGTAAAGTAGAAACAGCCA	ACATCCTTCACCAGGATTCTGTA	59.878	TGGCTGTTTCTACTTTACCCATT	59.11	108
CL3198.Contig2_All_1706_3	TATATATATATATATATA	TA(2*9)	1789	18	TCTTGAAGTGTCGGTTTTGTCTTTATTACATCCTTCACCAGGATTCTGTACAT[TATATATATATATATATA]GCTGTATGTCACTGTTACTTACTGGAAACTTTAAATATAACAATGGGTAAAGTAGAAACAGCC	TCTTGAAGTGTCGGTTTTGTCTT	60.192	GGCTGTTTCTACTTTACCCATTG	59.11	134
CL3198.Contig2_All_1706_4	TATATATATATATATATA	TA(2*9)	1789	18	TCTTGAAGTGTCGGTTTTGTCTTTATTACATCCTTCACCAGGATTCTGTACAT[TATATATATATATATATA]GCTGTATGTCACTGTTACTTACTGGAAACTTTAAATATAACAATGGGTAAAGTAGAAACAGCCA	TCTTGAAGTGTCGGTTTTGTCTT	60.192	TGGCTGTTTCTACTTTACCCATT	59.11	135
CL3198.Contig2_All_1706_5	TATATATATATATATATA	TA(2*9)	1789	18	CTTGAAGTGTCGGTTTTGTCTTTATTACATCCTTCACCAGGATTCTGTACAT[TATATATATATATATATA]GCTGTATGTCACTGTTACTTACTGGAAACTTTAAATATAACAATGGGTAAAGTAGAAACAGCC	CTTGAAGTGTCGGTTTTGTCTTT	59.719	GGCTGTTTCTACTTTACCCATTG	59.11	133
CL3210.Contig2_All_1711_2	GCAGCAGCAGCAGCA	GCA(3*5)	546	15	CAACAGCAGTTTGCACAATTTTTGCAACAGCAGCAGCAGCAACAACAGGAAAAGCAACAGCCTCAATTTAT[GCAGCAGCAGCAGCA]AAAACAGCAGCCCCAGTTCATGCAGCCAGTGCAGAGCAAATTAAT	CAACAGCAGTTTGCACAATTTTT	61.4	ATTAATTTGCTCTGCACTGGCT	60.284	131
CL3210.Contig2_All_1711_3	GCAGCAGCAGCAGCA	GCA(3*5)	546	15	CAACAGCAGTTTGCACAATTTTTGCAACAGCAGCAGCAGCAACAACAGGAAAAGCAACAGCCTCAATTTAT[GCAGCAGCAGCAGCA]AAAACAGCAGCCCCAGTTCATGCAGCCAGTGCAGAGCAAATTAATGCCACAGCAAAAG	CAACAGCAGTTTGCACAATTTTT	61.4	CTTTTGCTGTGGCATTAATTTG	59.661	144
CL3210.Contig2_All_1711_4	GCAGCAGCAGCAGCA	GCA(3*5)	546	15	CAACAGCAGTTTGCACAATTTTTGCAACAGCAGCAGCAGCAACAACAGGAAAAGCAACAGCCTCAATTTAT[GCAGCAGCAGCAGCA]AAAACAGCAGCCCCAGTTCATGCAGCCAGTGCAGAGCAAATTAATGCCACAGCAAAAGC	CAACAGCAGTTTGCACAATTTTT	61.4	GCTTTTGCTGTGGCATTAATTT	60.485	145
CL3228.Contig10_All_1715_1	AGGAGGAGGAGGAGG	AGG(3*5)	2020	15	TGAAGGACGTGTGTGATACTGACCCCGAGCCATCGACCCTGA[AGGAGGAGGAGGAGG]AGACTGTGACACGGTTTTAGGGCTCGCGAAGGACAAGGTCTGGTTGGGTCTGATGGCTTCAGGTTGGGGTCTCTGGCAGTATTTCTCTACCTCCTCC	TGAAGGACGTGTGTGATACTGAC	60.088	GGAGGAGGTAGAGAAATACTGCC	59.649	154
CL3228.Contig10_All_1715_2	AGGAGGAGGAGGAGG	AGG(3*5)	2020	15	ATGAAGGACGTGTGTGATACTGACCCCGAGCCATCGACCCTGA[AGGAGGAGGAGGAGG]AGACTGTGACACGGTTTTAGGGCTCGCGAAGGACAAGGTCTGGTTGGGTCTGATGGCTTCAGGTTGGGGTCTCTGGCAGTATTTCTCTACCTCCTCC	ATGAAGGACGTGTGTGATACTGA	59.534	GGAGGAGGTAGAGAAATACTGCC	59.649	155
CL3228.Contig10_All_1715_3	AGGAGGAGGAGGAGG	AGG(3*5)	2020	15	TGATAATGAAGGACGTGTGTGATACTGACCCCGAGCCATCGACCCTGA[AGGAGGAGGAGGAGG]AGACTGTGACACGGTTTTAGGGCTCGCGAAGGACAAGGTCTGGTTGGGTCTGATGGCTTCAGGTTGGGGTCTCTGGCAGTATTTCTCTACCTCCTCC	TGATAATGAAGGACGTGTGTGAT	59.373	GGAGGAGGTAGAGAAATACTGCC	59.649	160
CL3228.Contig10_All_1715_4	AGGAGGAGGAGGAGG	AGG(3*5)	2020	15	TGAAGGACGTGTGTGATACTGACCCCGAGCCATCGACCCTGA[AGGAGGAGGAGGAGG]AGACTGTGACACGGTTTTAGGGCTCGCGAAGGACAAGGTCTGGTTGGGTCTGATGGCTTCAGGTTGGGGTCTCTGGCAGTATTTCTCTA	TGAAGGACGTGTGTGATACTGAC	60.088	TAGAGAAATACTGCCAGAGACCC	58.927	146
CL3228.Contig10_All_1715_5	AGGAGGAGGAGGAGG	AGG(3*5)	2020	15	TGAAGGACGTGTGTGATACTGACCCCGAGCCATCGACCCTGA[AGGAGGAGGAGGAGG]AGACTGTGACACGGTTTTAGGGCTCGCGAAGGACAAGGTCTGGTTGGGTCTGATGGCTTCAGGTTGGGGTCTCTGGCAGTATTTCTCTACCTCC	TGAAGGACGTGTGTGATACTGAC	60.088	GGAGGTAGAGAAATACTGCCAGA	58.927	151
CL3228.Contig9_All_1714_1	CTCCTCCTCCTCCTC	CTC(3*5)	240	15	GGAGGAGGTAGAGAAATACTGCCAGAGACCCCAACCTGAAGCCATCAGACCCAACCAGACCTTGTCCTTCGCGAGCCCTAAAACCGTGTCACAGT[CTCCTCCTCCTCCTC]CTTCAGGGTCGATGGCTCGGGGTCAGTATCACACACGTCCTTCA	GGAGGAGGTAGAGAAATACTGCC	59.649	TGAAGGACGTGTGTGATACTGAC	60.088	154
CL3228.Contig9_All_1714_2	CTCCTCCTCCTCCTC	CTC(3*5)	240	15	GGAGGAGGTAGAGAAATACTGCCAGAGACCCCAACCTGAAGCCATCAGACCCAACCAGACCTTGTCCTTCGCGAGCCCTAAAACCGTGTCACAGT[CTCCTCCTCCTCCTC]CTTCAGGGTCGATGGCTCGGGGTCAGTATCACACACGTCCTTCAT	GGAGGAGGTAGAGAAATACTGCC	59.649	ATGAAGGACGTGTGTGATACTGA	59.534	155
CL3228.Contig9_All_1714_3	CTCCTCCTCCTCCTC	CTC(3*5)	240	15	GGAGGAGGTAGAGAAATACTGCCAGAGACCCCAACCTGAAGCCATCAGACCCAACCAGACCTTGTCCTTCGCGAGCCCTAAAACCGTGTCACAGT[CTCCTCCTCCTCCTC]CTTCAGGGTCGATGGCTCGGGGTCAGTATCACACACGTCCTTCATTATCA	GGAGGAGGTAGAGAAATACTGCC	59.649	TGATAATGAAGGACGTGTGTGAT	59.373	160
CL3228.Contig9_All_1714_4	CTCCTCCTCCTCCTC	CTC(3*5)	240	15	TAGAGAAATACTGCCAGAGACCCCAACCTGAAGCCATCAGACCCAACCAGACCTTGTCCTTCGCGAGCCCTAAAACCGTGTCACAGT[CTCCTCCTCCTCCTC]CTTCAGGGTCGATGGCTCGGGGTCAGTATCACACACGTCCTTCA	TAGAGAAATACTGCCAGAGACCC	58.927	TGAAGGACGTGTGTGATACTGAC	60.088	146
CL3228.Contig9_All_1714_5	CTCCTCCTCCTCCTC	CTC(3*5)	240	15	GGAGGTAGAGAAATACTGCCAGAGACCCCAACCTGAAGCCATCAGACCCAACCAGACCTTGTCCTTCGCGAGCCCTAAAACCGTGTCACAGT[CTCCTCCTCCTCCTC]CTTCAGGGTCGATGGCTCGGGGTCAGTATCACACACGTCCTTCA	GGAGGTAGAGAAATACTGCCAGA	58.927	TGAAGGACGTGTGTGATACTGAC	60.088	151
CL3233.Contig1_All_1716_1	GGCGGCGGCGGCGGCGGC	GGC(3*6)	1961	18	ATTTTAGCCACGCTCGCTACTACGAGCTGTTGACCCGCCTCTCTGACCCCGACTTCCTGCGCACAATGCTTGACTCGGTGTCCATCGACCACCACGGCAAG[GGCGGCGGCGGCGGCGGC]CCAGACCTCCGGCAGCGCACGAACAAGAACCAGAAAC	ATTTTAGCCACGCTCGCTACTAC	61.099	GTTTCTGGTTCTTGTTCGTGC	59.772	156
CL3233.Contig1_All_1716_2	GGCGGCGGCGGCGGCGGC	GGC(3*6)	1961	18	ATTTTAGCCACGCTCGCTACTACGAGCTGTTGACCCGCCTCTCTGACCCCGACTTCCTGCGCACAATGCTTGACTCGGTGTCCATCGACCACCACGGCAAG[GGCGGCGGCGGCGGCGGC]CCAGACCTCCGGCAGCGCACGAACAAGAACCAGAAACC	ATTTTAGCCACGCTCGCTACTAC	61.099	GGTTTCTGGTTCTTGTTCGTG	59.624	157
CL3233.Contig1_All_1716_3	GGCGGCGGCGGCGGCGGC	GGC(3*6)	1961	18	ATTTTAGCCACGCTCGCTACTACGAGCTGTTGACCCGCCTCTCTGACCCCGACTTCCTGCGCACAATGCTTGACTCGGTGTCCATCGACCACCACGGCAAG[GGCGGCGGCGGCGGCGGC]CCAGACCTCCGGCAGCGCACGAACAAGAACCAGAAACCC	ATTTTAGCCACGCTCGCTACTAC	61.099	GGGTTTCTGGTTCTTGTTCGT	60.388	158
CL3233.Contig1_All_1716_4	GGCGGCGGCGGCGGCGGC	GGC(3*6)	1961	18	CTCGCTACTACGAGCTGTTGACCCGCCTCTCTGACCCCGACTTCCTGCGCACAATGCTTGACTCGGTGTCCATCGACCACCACGGCAAG[GGCGGCGGCGGCGGCGGC]CCAGACCTCCGGCAGCGCACGAACAAGAACCAGAAAC	CTCGCTACTACGAGCTGTTGAC	59.355	GTTTCTGGTTCTTGTTCGTGC	59.772	144
CL3233.Contig1_All_1716_5	GGCGGCGGCGGCGGCGGC	GGC(3*6)	1961	18	CTCGCTACTACGAGCTGTTGACCCGCCTCTCTGACCCCGACTTCCTGCGCACAATGCTTGACTCGGTGTCCATCGACCACCACGGCAAG[GGCGGCGGCGGCGGCGGC]CCAGACCTCCGGCAGCGCACGAACAAGAACCAGAAACC	CTCGCTACTACGAGCTGTTGAC	59.355	GGTTTCTGGTTCTTGTTCGTG	59.624	145
CL325.Contig1_All_251_1	ATATATATATAT	AT(2*6)	203	12	AAATGCGTTACATCTTCGAGAAAAGTAACACCTCTCTGAGAAAAATA[ATATATATATAT]AATACCACCGCAAAGTTCACTGATCACCTCGTCCTCCGAATAATGAGAAAACCTAAGAAAGCCCTTGGTCACATAGCTAAGATG	AAATGCGTTACATCTTCGAGAAA	60.141	CATCTTAGCTATGTGACCAAGGG	60.028	143
CL325.Contig1_All_251_2	ATATATATATAT	AT(2*6)	203	12	ATGCGTTACATCTTCGAGAAAAGTAACACCTCTCTGAGAAAAATA[ATATATATATAT]AATACCACCGCAAAGTTCACTGATCACCTCGTCCTCCGAATAATGAGAAAACCTAAGAAAGCCCTTGGTCACATAGCTAAGATG	ATGCGTTACATCTTCGAGAAAAG	59.806	CATCTTAGCTATGTGACCAAGGG	60.028	141
CL325.Contig1_All_251_3	ATATATATATAT	AT(2*6)	203	12	AAATGCGTTACATCTTCGAGAAAAGTAACACCTCTCTGAGAAAAATA[ATATATATATAT]AATACCACCGCAAAGTTCACTGATCACCTCGTCCTCCGAATAATGAGAAAACCTAAGAAAGCCCTTGGTCACATAGCTAAGATGC	AAATGCGTTACATCTTCGAGAAA	60.141	GCATCTTAGCTATGTGACCAAGG	60.163	144
CL325.Contig1_All_251_4	ATATATATATAT	AT(2*6)	203	12	AAATGCGTTACATCTTCGAGAAAAGTAACACCTCTCTGAGAAAAATA[ATATATATATAT]AATACCACCGCAAAGTTCACTGATCACCTCGTCCTCCGAATAATGAGAAAACCTAAGAAAGCCCTTGGTCACATAGCTAAGATGCC	AAATGCGTTACATCTTCGAGAAA	60.141	GGCATCTTAGCTATGTGACCAAG	60.163	145
CL325.Contig1_All_251_5	ATATATATATAT	AT(2*6)	203	12	AAATGCGTTACATCTTCGAGAAAAGTAACACCTCTCTGAGAAAAATA[ATATATATATAT]AATACCACCGCAAAGTTCACTGATCACCTCGTCCTCCGAATAATGAGAAAACC	AAATGCGTTACATCTTCGAGAAA	60.141	GGTTTTCTCATTATTCGGAGGAC	60.193	112
CL326.Contig1_All_253_1	ATATATATATATATATAT	AT(2*9)	3923	18	GAATAGCGAGAAGAGGAAACCAAGAGAAGAATATAC[ATATATATATATATATAT]CACATTGCTAAATTTCAAAAGCAAAAAACTATACAATAAAAAATTCCCTAATATTATCCACAAAATTAAGTAATATCACATATAACTAAGGACGTATCCATGCAAC	GAATAGCGAGAAGAGGAAACCA	59.856	GTTGCATGGATACGTCCTTAGTT	59.45	160
CL326.Contig1_All_253_2	ATATATATATATATATAT	AT(2*9)	3923	18	AAGAATAGCGAGAAGAGGAAACCAAGAGAAGAATATAC[ATATATATATATATATAT]CACATTGCTAAATTTCAAAAGCAAAA	AAGAATAGCGAGAAGAGGAAACC	59.436	TTTTGCTTTTGAAATTTAGCAATG	59.704	82
CL326.Contig1_All_253_3	ATATATATATATATATAT	AT(2*9)	3923	18	AATAGCGAGAAGAGGAAACCAAGAGAAGAATATAC[ATATATATATATATATAT]CACATTGCTAAATTTCAAAAGCAAAAAACTATACAATAAAAAATTCCCTAATATTATCCACAAAATTAAGTAATATCACATATAACTAAGGACGTATCCATGCAACC	AATAGCGAGAAGAGGAAACCAAG	60.255	GGTTGCATGGATACGTCCTTAG	60.741	160
CL326.Contig1_All_253_4	ATATATATATATATATAT	AT(2*9)	3923	18	ATAGCGAGAAGAGGAAACCAAGAGAAGAATATAC[ATATATATATATATATAT]CACATTGCTAAATTTCAAAAGCAAAAAACTATACAATAAAAAATTCCCTAATATTATCCACAAAATTAAGTAATATCACATATAACTAAGGACGTATCCATGCAA	ATAGCGAGAAGAGGAAACCAAGA	60.717	TTGCATGGATACGTCCTTAGTTA	58.71	157
CL326.Contig1_All_253_5	ATATATATATATATATAT	AT(2*9)	3923	18	AGAATAGCGAGAAGAGGAAACCAAGAGAAGAATATAC[ATATATATATATATATAT]CACATTGCTAAATTTCAAAAGCAAAA	AGAATAGCGAGAAGAGGAAACCA	60.717	TTTTGCTTTTGAAATTTAGCAATG	59.704	81
CL3316.Contig4_All_1752_1	GAGGAGGAGGAGGAG	GAG(3*5)	3001	15	GAAGGAGAGGAAGAGGAGGAGATGGAGACGAACGAGAAGGAAGCGAAGGAGGAA[GAGGAGGAGGAGGAG]AAGAAGGAGAAGACGGAAGAAAACGGGAGCGGCGACGTCGAGATGAAGGAAGAAAACGGGGAAGAAACTGAGACGGAAATGGAG	GAAGGAGAGGAAGAGGAGGAGAT	60.681	CTCCATTTCCGTCTCAGTTTCTT	60.977	153
CL3316.Contig4_All_1752_2	GAGGAGGAGGAGGAG	GAG(3*5)	3001	15	GAAGGAGAGGAAGAGGAGGAGATGGAGACGAACGAGAAGGAAGCGAAGGAGGAA[GAGGAGGAGGAGGAG]AAGAAGGAGAAGACGGAAGAAAACGGGAGCGGCGACGTCGAGATGAAGGAAGAAAACGGGGAAGAAACTGAGACGGAAATGGA	GAAGGAGAGGAAGAGGAGGAGAT	60.681	TCCATTTCCGTCTCAGTTTCTT	60.11	152
CL3316.Contig4_All_1752_3	GAGGAGGAGGAGGAG	GAG(3*5)	3001	15	GAAGGAGAGGAAGAGGAGGAGATGGAGACGAACGAGAAGGAAGCGAAGGAGGAA[GAGGAGGAGGAGGAG]AAGAAGGAGAAGACGGAAGAAAACGGGAGCGGCGACGTCGAGATGAAGGAAGAAAAC	GAAGGAGAGGAAGAGGAGGAGAT	60.681	GTTTTCTTCCTTCATCTCGACG	60.242	126
CL3316.Contig4_All_1752_4	GAGGAGGAGGAGGAG	GAG(3*5)	3001	15	AGGAAGAGGAGGAGATGGAGACGAACGAGAAGGAAGCGAAGGAGGAA[GAGGAGGAGGAGGAG]AAGAAGGAGAAGACGGAAGAAAACGGGAGCGGCGACGTCGAGATGAAGGAAGAAAAC	AGGAAGAGGAGGAGATGGAGAC	60.21	GTTTTCTTCCTTCATCTCGACG	60.242	119
CL3316.Contig4_All_1752_5	GAGGAGGAGGAGGAG	GAG(3*5)	3001	15	GAAGGAGAGGAAGAGGAGGAGATGGAGACGAACGAGAAGGAAGCGAAGGAGGAA[GAGGAGGAGGAGGAG]AAGAAGGAGAAGACGGAAGAAAACGGGAGCGGCGACGTCGAGATGAAGGAAGAAAACGGGGAAGAAACTGAGACGGAAATGGAG	GAAGGAGAGGAAGAGGAGGAGA	60.45	CTCCATTTCCGTCTCAGTTTCT	59.751	153
CL3317.Contig1_All_1753_1	TATATATATATA	TA(2*6)	303	12	GGTAAGGAGCTACAGGTACGAGGTCAGTTATTTGATAACCTAATGCTCTACCATGTAGCAGACACCGGGTCTCT[TATATATATATA]TGATCTGGCAGTGAGTGGAAACAGTTCTTCTGGCAGTTGAG	GGTAAGGAGCTACAGGTACGAGG	60.538	CTCAACTGCCAGAAGAACTGTTT	59.971	127
CL3317.Contig1_All_1753_2	TATATATATATA	TA(2*6)	303	12	GGGTAAGGAGCTACAGGTACGAGGTCAGTTATTTGATAACCTAATGCTCTACCATGTAGCAGACACCGGGTCTCT[TATATATATATA]TGATCTGGCAGTGAGTGGAAACAGTTCTTCTGGCAGTTGAG	GGGTAAGGAGCTACAGGTACGAG	60.538	CTCAACTGCCAGAAGAACTGTTT	59.971	128
CL3317.Contig1_All_1753_3	TATATATATATA	TA(2*6)	303	12	AGGGTAAGGAGCTACAGGTACGAGGTCAGTTATTTGATAACCTAATGCTCTACCATGTAGCAGACACCGGGTCTCT[TATATATATATA]TGATCTGGCAGTGAGTGGAAACAGTTCTTCTGGCAGTTGAG	AGGGTAAGGAGCTACAGGTACGA	60.538	CTCAACTGCCAGAAGAACTGTTT	59.971	129
CL3317.Contig1_All_1753_4	TATATATATATA	TA(2*6)	303	12	GAGGGTAAGGAGCTACAGGTACGAGGTCAGTTATTTGATAACCTAATGCTCTACCATGTAGCAGACACCGGGTCTCT[TATATATATATA]TGATCTGGCAGTGAGTGGAAACAGTTCTTCTGGCAGTTGAG	GAGGGTAAGGAGCTACAGGTACG	60.538	CTCAACTGCCAGAAGAACTGTTT	59.971	130
CL3317.Contig1_All_1753_5	TATATATATATA	TA(2*6)	303	12	GGTAAGGAGCTACAGGTACGAGGTCAGTTATTTGATAACCTAATGCTCTACCATGTAGCAGACACCGGGTCTCT[TATATATATATA]TGATCTGGCAGTGAGTGGAAACAGTTCTTCTGG	GGTAAGGAGCTACAGGTACGAGG	60.538	CCAGAAGAACTGTTTCCACTCAC	60.195	119
CL3317.Contig2_All_1754_1	ATATATATATAT	AT(2*6)	3023	12	CTCAACTGCCAGAAGAACTGTTTCCACTCACTGCCAGATC[ATATATATATAT]AAGAGACCCGGTGTCTGCTACATGGTAGAGCATTAGGTTATCAAATAACTGACCTCGTACCTGTAGCTCCTTACC	CTCAACTGCCAGAAGAACTGTTT	59.971	GGTAAGGAGCTACAGGTACGAGG	60.538	127
CL3317.Contig2_All_1754_2	ATATATATATAT	AT(2*6)	3023	12	CTCAACTGCCAGAAGAACTGTTTCCACTCACTGCCAGATC[ATATATATATAT]AAGAGACCCGGTGTCTGCTACATGGTAGAGCATTAGGTTATCAAATAACTGACCTCGTACCTGTAGCTCCTTACCC	CTCAACTGCCAGAAGAACTGTTT	59.971	GGGTAAGGAGCTACAGGTACGAG	60.538	128
CL3317.Contig2_All_1754_3	ATATATATATAT	AT(2*6)	3023	12	CTCAACTGCCAGAAGAACTGTTTCCACTCACTGCCAGATC[ATATATATATAT]AAGAGACCCGGTGTCTGCTACATGGTAGAGCATTAGGTTATCAAATAACTGACCTCGTACCTGTAGCTCCTTACCCT	CTCAACTGCCAGAAGAACTGTTT	59.971	AGGGTAAGGAGCTACAGGTACGA	60.538	129
CL3317.Contig2_All_1754_4	ATATATATATAT	AT(2*6)	3023	12	CTCAACTGCCAGAAGAACTGTTTCCACTCACTGCCAGATC[ATATATATATAT]AAGAGACCCGGTGTCTGCTACATGGTAGAGCATTAGGTTATCAAATAACTGACCTCGTACCTGTAGCTCCTTACCCTC	CTCAACTGCCAGAAGAACTGTTT	59.971	GAGGGTAAGGAGCTACAGGTACG	60.538	130
CL3317.Contig2_All_1754_5	ATATATATATAT	AT(2*6)	3023	12	CCAGAAGAACTGTTTCCACTCACTGCCAGATC[ATATATATATAT]AAGAGACCCGGTGTCTGCTACATGGTAGAGCATTAGGTTATCAAATAACTGACCTCGTACCTGTAGCTCCTTACC	CCAGAAGAACTGTTTCCACTCAC	60.195	GGTAAGGAGCTACAGGTACGAGG	60.538	119
CL3318.Contig1_All_1755_1	TGTTGTTGTTGTTGTTGTTGT	TGT(3*7)	609	21	GTTTTTAAGAGAACGGGCTGTTTTGTATCAATTTTATTAATGAAACATTTGTTATTCTTGAATATAATTCATCA[TGTTGTTGTTGTTGTTGTTGT]TACTTCATAATTTTGTTTATTTACCACAGATAGAGGTTGGTAATTTG	GTTTTTAAGAGAACGGGCTGTTT	60.052	CAAATTACCAACCTCTATCTGTGG	58.992	142
CL3318.Contig1_All_1755_2	TGTTGTTGTTGTTGTTGTTGT	TGT(3*7)	609	21	TTAAGAGAACGGGCTGTTTTGTATCAATTTTATTAATGAAACATTTGTTATTCTTGAATATAATTCATCA[TGTTGTTGTTGTTGTTGTTGT]TACTTCATAATTTTGTTTATTTACCACAGATAGAGGTTGGTAATTTG	TTAAGAGAACGGGCTGTTTTGTA	60.166	CAAATTACCAACCTCTATCTGTGG	58.992	138
CL3318.Contig1_All_1755_3	TGTTGTTGTTGTTGTTGTTGT	TGT(3*7)	609	21	CGGGCTGTTTTGTATCAATTTTATTAATGAAACATTTGTTATTCTTGAATATAATTCATCA[TGTTGTTGTTGTTGTTGTTGT]TACTTCATAATTTTGTTTATTTACCACAGATAGAGGTTGGTAATTTG	CGGGCTGTTTTGTATCAATTTTA	60.234	CAAATTACCAACCTCTATCTGTGG	58.992	129
CL3318.Contig1_All_1755_4	TGTTGTTGTTGTTGTTGTTGT	TGT(3*7)	609	21	GTTTTTAAGAGAACGGGCTGTTTTGTATCAATTTTATTAATGAAACATTTGTTATTCTTGAATATAATTCATCA[TGTTGTTGTTGTTGTTGTTGT]TACTTCATAATTTTGTTTATTTACCACAGATAGAGGTTGGTAATTTG	GTTTTTAAGAGAACGGGCTGTTT	60.052	CAAATTACCAACCTCTATCTGTGGT	59.732	142
CL3318.Contig1_All_1755_5	TGTTGTTGTTGTTGTTGTTGT	TGT(3*7)	609	21	GTTTTTAAGAGAACGGGCTGTTTTGTATCAATTTTATTAATGAAACATTTGTTATTCTTGAATATAATTCATCA[TGTTGTTGTTGTTGTTGTTGT]TACTTCATAATTTTGTTTATTTACCACAGATAGAGGTTGGTAATTTGT	GTTTTTAAGAGAACGGGCTGTTT	60.052	ACAAATTACCAACCTCTATCTGTGG	59.732	143
CL331.Contig5_All_258_1	TTGTTGTTGTTGTTGTTG	TTG(3*6)	2956	18	ACAGCTTCTCGGGCTCC[TTGTTGTTGTTGTTGTTG]AAGATCGGAGGAAGCTTCTCGAAGGACGCGGCCCTCAAGGACAAGGTGGAGGGGCACCTGAGCAGGTTGTTGACATCATTGAGGT	ACAGCTTCTCGGGCTCCT	60.096	ACCTCAATGATGTCAACAACCTG	61.203	120
CL331.Contig5_All_258_2	TTGTTGTTGTTGTTGTTG	TTG(3*6)	2956	18	ACAGCTTCTCGGGCTCC[TTGTTGTTGTTGTTGTTG]AAGATCGGAGGAAGCTTCTCGAAGGACGCGGCCCTCAAGGACAAGGTGGAGGGGCACCTGAGCAGGTTGTTGACATCATTGAGG	ACAGCTTCTCGGGCTCCT	60.096	CCTCAATGATGTCAACAACCTG	60.41	119
CL331.Contig5_All_258_3	TTGTTGTTGTTGTTGTTG	TTG(3*6)	2956	18	ACAGCTTCTCGGGCTCC[TTGTTGTTGTTGTTGTTG]AAGATCGGAGGAAGCTTCTCGAAGGACGCGGCCCTCAAGGACAAGGTGGAGGGGCACCTGAGCAGGTTGTTGACATCATTGAG	ACAGCTTCTCGGGCTCCT	60.096	CTCAATGATGTCAACAACCTGCT	61.465	118
CL331.Contig5_All_258_4	TTGTTGTTGTTGTTGTTG	TTG(3*6)	2956	18	AACAGCTTCTCGGGCTCC[TTGTTGTTGTTGTTGTTG]AAGATCGGAGGAAGCTTCTCGAAGGACGCGGCCCTCAAGGACAAGGTGGAGGGGCACCTGAGCAGGTTGTTGACATCATTGAGGT	AACAGCTTCTCGGGCTCCT	61.452	ACCTCAATGATGTCAACAACCTG	61.203	121
CL331.Contig5_All_258_5	TTGTTGTTGTTGTTGTTG	TTG(3*6)	2956	18	ACAGCTTCTCGGGCTCC[TTGTTGTTGTTGTTGTTG]AAGATCGGAGGAAGCTTCTCGAAGGACGCGGCCCTCAAGGACAAGGTGGAGGGGCACCTGAGCAGGTTGTTGACATCATT	ACAGCTTCTCGGGCTCCT	60.096	AATGATGTCAACAACCTGCTCA	60.559	115
CL3325.Contig4_All_1759_1	ATATATATATAT	AT(2*6)	5021	12	CTTCAGCAGAGCTGTTTATGGTC[ATATATATATAT]TTATATATGTGTGTTTGTGTATGTATATAAAAAAAGGATTAGATACTTGCTAACCACTCCTTGGAA	CTTCAGCAGAGCTGTTTATGGTC	60.438	TTCCAAGGAGTGGTTAGCAAGTA	60.169	101
CL3325.Contig4_All_1759_2	ATATATATATAT	AT(2*6)	5021	12	ACTTCAGCAGAGCTGTTTATGGTC[ATATATATATAT]TTATATATGTGTGTTTGTGTATGTATATAAAAAAAGGATTAGATACTTGCTAACCACTCCTTGGAA	ACTTCAGCAGAGCTGTTTATGGT	59.49	TTCCAAGGAGTGGTTAGCAAGTA	60.169	102
CL3325.Contig4_All_1759_3	ATATATATATAT	AT(2*6)	5021	12	CTTCAGCAGAGCTGTTTATGGTC[ATATATATATAT]TTATATATGTGTGTTTGTGTATGTATATAAAAAAAGGATTAGATACTTGCTAACCACTCCTTGGAATA	CTTCAGCAGAGCTGTTTATGGTC	60.438	TATTCCAAGGAGTGGTTAGCAAG	59.675	103
CL3325.Contig4_All_1759_4	ATATATATATAT	AT(2*6)	5021	12	CTTCAGCAGAGCTGTTTATGGTC[ATATATATATAT]TTATATATGTGTGTTTGTGTATGTATATAAAAAAAGGATTAGATACTTGCTAACCACTCCTTGGAATATG	CTTCAGCAGAGCTGTTTATGGTC	60.438	CATATTCCAAGGAGTGGTTAGCA	60.369	105
CL3325.Contig4_All_1759_5	ATATATATATAT	AT(2*6)	5021	12	CTTCAGCAGAGCTGTTTATGGTC[ATATATATATAT]TTATATATGTGTGTTTGTGTATGTATATAAAAAAAGGATTAGATACTTGCTAACCACTCCTTGGAATATGCA	CTTCAGCAGAGCTGTTTATGGTC	60.438	TGCATATTCCAAGGAGTGGTTAG	60.369	107
CL3325.Contig5_All_1760_1	GAGAGAGAGAGAGA	GA(2*7)	2482	14	GACAGAGCTGGAGAGAGTGAGAGGAGAGAAAGAGAGAGG[GAGAGAGAGAGAGA]ATAAAAAAAAGAAACAAAGAAAAGAAACACAATACAAATGACCCAAATGTAACAATG	GACAGAGCTGGAGAGAGTGAGAG	59.947	CATTGTTACATTTGGGTCATTTG	59.153	110
CL3325.Contig5_All_1760_2	GAGAGAGAGAGAGA	GA(2*7)	2482	14	AGACAGAGCTGGAGAGAGTGAGAGGAGAGAAAGAGAGAGG[GAGAGAGAGAGAGA]ATAAAAAAAAGAAACAAAGAAAAGAAACACAATACAAATGACCCAAATGTAACAATG	AGACAGAGCTGGAGAGAGTGAGA	59.947	CATTGTTACATTTGGGTCATTTG	59.153	111
CL3325.Contig5_All_1760_3	GAGAGAGAGAGAGA	GA(2*7)	2482	14	GAGACAGAGCTGGAGAGAGTGAGAGGAGAGAAAGAGAGAGG[GAGAGAGAGAGAGA]ATAAAAAAAAGAAACAAAGAAAAGAAACACAATACAAATGACCCAAATGTAACAATG	GAGACAGAGCTGGAGAGAGTGAG	59.947	CATTGTTACATTTGGGTCATTTG	59.153	112
CL3325.Contig5_All_1760_4	GAGAGAGAGAGAGA	GA(2*7)	2482	14	AGAGACAGAGCTGGAGAGAGTGAGAGGAGAGAAAGAGAGAGG[GAGAGAGAGAGAGA]ATAAAAAAAAGAAACAAAGAAAAGAAACACAATACAAATGACCCAAATGTAACAATG	AGAGACAGAGCTGGAGAGAGTGA	59.947	CATTGTTACATTTGGGTCATTTG	59.153	113
CL3325.Contig5_All_1760_5	GAGAGAGAGAGAGA	GA(2*7)	2482	14	GAGAGACAGAGCTGGAGAGAGTGAGAGGAGAGAAAGAGAGAGG[GAGAGAGAGAGAGA]ATAAAAAAAAGAAACAAAGAAAAGAAACACAATACAAATGACCCAAATGTAACAATG	GAGAGACAGAGCTGGAGAGAGTG	59.947	CATTGTTACATTTGGGTCATTTG	59.153	114
CL3325.Contig5_All_1761_1	ATATATATATAT	AT(2*6)	4346	12	TTCCAAGGAGTGGTTAGCAAGTATCTAATCCTTTTTTTATATACATACACAAACACACATATATAA[ATATATATATAT]GACCATAAACAGCTCTGCTGAAGT	TTCCAAGGAGTGGTTAGCAAGTA	60.169	ACTTCAGCAGAGCTGTTTATGGT	59.49	102
CL3325.Contig5_All_1761_2	ATATATATATAT	AT(2*6)	4346	12	TATTCCAAGGAGTGGTTAGCAAGTATCTAATCCTTTTTTTATATACATACACAAACACACATATATAA[ATATATATATAT]GACCATAAACAGCTCTGCTGAAGT	TATTCCAAGGAGTGGTTAGCAAG	59.675	ACTTCAGCAGAGCTGTTTATGGT	59.49	104
CL3325.Contig5_All_1761_3	ATATATATATAT	AT(2*6)	4346	12	CATATTCCAAGGAGTGGTTAGCAAGTATCTAATCCTTTTTTTATATACATACACAAACACACATATATAA[ATATATATATAT]GACCATAAACAGCTCTGCTGAAGT	CATATTCCAAGGAGTGGTTAGCA	60.369	ACTTCAGCAGAGCTGTTTATGGT	59.49	106
CL3325.Contig5_All_1761_4	ATATATATATAT	AT(2*6)	4346	12	TGCATATTCCAAGGAGTGGTTAGCAAGTATCTAATCCTTTTTTTATATACATACACAAACACACATATATAA[ATATATATATAT]GACCATAAACAGCTCTGCTGAAGT	TGCATATTCCAAGGAGTGGTTAG	60.369	ACTTCAGCAGAGCTGTTTATGGT	59.49	108
CL3325.Contig5_All_1761_5	ATATATATATAT	AT(2*6)	4346	12	CTGCATATTCCAAGGAGTGGTTAGCAAGTATCTAATCCTTTTTTTATATACATACACAAACACACATATATAA[ATATATATATAT]GACCATAAACAGCTCTGCTGAAGT	CTGCATATTCCAAGGAGTGGTTA	60.369	ACTTCAGCAGAGCTGTTTATGGT	59.49	109
CL3341.Contig1_All_1766_1	TATATATATATA	TA(2*6)	1211	12	GCATTACAATCCATTGCCATAATTGTTTCCTC[TATATATATATA]TCTATATTTCTTTCTGCTGTCTGGCGGCGTATCCATAAACTGACAGGAAACTATCCCCTTATCCTG	GCATTACAATCCATTGCCATAAT	59.959	CAGGATAAGGGGATAGTTTCCTG	60.198	110
CL3341.Contig1_All_1766_2	TATATATATATA	TA(2*6)	1211	12	GAAAAGTGTCCATCTGTTTCCACCACACAATCCGTAACTGCATTACAATCCATTGCCATAATTGTTTCCTC[TATATATATATA]TCTATATTTCTTTCTGCTGTCTGGCGGCGTATCCATAAACTGACAGGAAACTATCCCCTTATCCTG	GAAAAGTGTCCATCTGTTTCCAC	59.899	CAGGATAAGGGGATAGTTTCCTG	60.198	149
CL3341.Contig1_All_1766_3	TATATATATATA	TA(2*6)	1211	12	GCATTACAATCCATTGCCATAATTGTTTCCTC[TATATATATATA]TCTATATTTCTTTCTGCTGTCTGGCGGCGTATCCATAAACTGACAGGAAACTATCCCCTTATCCTGCCTCCTTCCTCCATACATCTAC	GCATTACAATCCATTGCCATAAT	59.959	GTAGATGTATGGAGGAAGGAGGC	60.342	132
CL3341.Contig1_All_1766_4	TATATATATATA	TA(2*6)	1211	12	GCATTACAATCCATTGCCATAATTGTTTCCTC[TATATATATATA]TCTATATTTCTTTCTGCTGTCTGGCGGCGTATCCATAAACTGACAGGAA	GCATTACAATCCATTGCCATAAT	59.959	TTCCTGTCAGTTTATGGATACGC	60.377	93
CL3341.Contig1_All_1766_5	TATATATATATA	TA(2*6)	1211	12	GAAAAGTGTCCATCTGTTTCCACCACACAATCCGTAACTGCATTACAATCCATTGCCATAATTGTTTCCTC[TATATATATATA]TCTATATTTCTTTCTGCTGTCTGGCGGCGTATCCATAAACTGACAGGAA	GAAAAGTGTCCATCTGTTTCCAC	59.899	TTCCTGTCAGTTTATGGATACGC	60.377	132
CL3341.Contig2_All_1767_1	ATATATATATAT	AT(2*6)	865	12	CAGGATAAGGGGATAGTTTCCTGTCAGTTTATGGATACGCCGCCAGACAGCAGAAAGAAATATAG[ATATATATATAT]AGAGGAAACAATTATGGCAATGGATTGTAATGC	CAGGATAAGGGGATAGTTTCCTG	60.198	GCATTACAATCCATTGCCATAAT	59.959	110
CL3341.Contig2_All_1767_2	ATATATATATAT	AT(2*6)	865	12	CAGGATAAGGGGATAGTTTCCTGTCAGTTTATGGATACGCCGCCAGACAGCAGAAAGAAATATAG[ATATATATATAT]AGAGGAAACAATTATGGCAATGGATTGTAATGCAGTTACGGATTGTGTGGTGGAAACAGATGGACACTTTTC	CAGGATAAGGGGATAGTTTCCTG	60.198	GAAAAGTGTCCATCTGTTTCCAC	59.899	149
CL3341.Contig2_All_1767_3	ATATATATATAT	AT(2*6)	865	12	GTAGATGTATGGAGGAAGGAGGCAGGATAAGGGGATAGTTTCCTGTCAGTTTATGGATACGCCGCCAGACAGCAGAAAGAAATATAG[ATATATATATAT]AGAGGAAACAATTATGGCAATGGATTGTAATGC	GTAGATGTATGGAGGAAGGAGGC	60.342	GCATTACAATCCATTGCCATAAT	59.959	132
CL3341.Contig2_All_1767_4	ATATATATATAT	AT(2*6)	865	12	TTCCTGTCAGTTTATGGATACGCCGCCAGACAGCAGAAAGAAATATAG[ATATATATATAT]AGAGGAAACAATTATGGCAATGGATTGTAATGC	TTCCTGTCAGTTTATGGATACGC	60.377	GCATTACAATCCATTGCCATAAT	59.959	93
CL3341.Contig2_All_1767_5	ATATATATATAT	AT(2*6)	865	12	TTCCTGTCAGTTTATGGATACGCCGCCAGACAGCAGAAAGAAATATAG[ATATATATATAT]AGAGGAAACAATTATGGCAATGGATTGTAATGCAGTTACGGATTGTGTGGTGGAAACAGATGGACACTTTTC	TTCCTGTCAGTTTATGGATACGC	60.377	GAAAAGTGTCCATCTGTTTCCAC	59.899	132
CL3343.Contig1_All_1768_1	GTGTGTGTGTGT	GT(2*6)	743	12	TTTGTGTCTTCACTTGTGTGTCCTTGTGCATGTTGGATGTTTGTGTGTGTGC[GTGTGTGTGTGT]ATTTGTTTACAGGTCTTTGAAGGAATGCAT	TTTGTGTCTTCACTTGTGTGTCC	60.103	ATGCATTCCTTCAAAGACCTGTA	60.014	94
CL3343.Contig1_All_1768_2	GTGTGTGTGTGT	GT(2*6)	743	12	TTTGTGTCTTCACTTGTGTGTCCTTGTGCATGTTGGATGTTTGTGTGTGTGC[GTGTGTGTGTGT]ATTTGTTTACAGGTCTTTGAAGGAATGCATA	TTTGTGTCTTCACTTGTGTGTCC	60.103	TATGCATTCCTTCAAAGACCTGT	60.014	95
CL3343.Contig1_All_1768_3	GTGTGTGTGTGT	GT(2*6)	743	12	GTCTTCACTTGTGTGTCCTTGTGCATGTTGGATGTTTGTGTGTGTGC[GTGTGTGTGTGT]ATTTGTTTACAGGTCTTTGAAGGAATGCAT	GTCTTCACTTGTGTGTCCTTGTG	59.72	ATGCATTCCTTCAAAGACCTGTA	60.014	89
CL3343.Contig1_All_1768_4	GTGTGTGTGTGT	GT(2*6)	743	12	GTCTTCACTTGTGTGTCCTTGTGCATGTTGGATGTTTGTGTGTGTGC[GTGTGTGTGTGT]ATTTGTTTACAGGTCTTTGAAGGAATGCATA	GTCTTCACTTGTGTGTCCTTGTG	59.72	TATGCATTCCTTCAAAGACCTGT	60.014	90
CL3343.Contig1_All_1768_5	GTGTGTGTGTGT	GT(2*6)	743	12	TGTCTTCACTTGTGTGTCCTTGTGCATGTTGGATGTTTGTGTGTGTGC[GTGTGTGTGTGT]ATTTGTTTACAGGTCTTTGAAGGAATGCAT	TGTCTTCACTTGTGTGTCCTTGT	59.72	ATGCATTCCTTCAAAGACCTGTA	60.014	90
CL3376.Contig1_All_1779_1	TATATATATATATA	TA(2*7)	2084	14	CCTTGGTGGAGTCATTACCTAAAATTATGCAATCCTAATATCAGTTTTAAAATATACTTTATATTCTTACAACTTTTGATATATTTTCTTCATCTTT[TATATATATATATA]ATGTTTAAAAATTCAAATTTATGACATATTGCAGACCTCCTAGGA	CCTTGGTGGAGTCATTACCTAAA	59.42	TCCTAGGAGGTCTGCAATATGTC	59.628	156
CL3376.Contig1_All_1779_2	TATATATATATATA	TA(2*7)	2084	14	TTACCTTGGTGGAGTCATTACCTAAAATTATGCAATCCTAATATCAGTTTTAAAATATACTTTATATTCTTACAACTTTTGATATATTTTCTTCATCTTT[TATATATATATATA]ATGTTTAAAAATTCAAATTTATGACATATTGCAGACCTCCTAGGA	TTACCTTGGTGGAGTCATTACCT	58.947	TCCTAGGAGGTCTGCAATATGTC	59.628	159
CL3376.Contig1_All_1779_3	TATATATATATATA	TA(2*7)	2084	14	CTTACCTTGGTGGAGTCATTACCTAAAATTATGCAATCCTAATATCAGTTTTAAAATATACTTTATATTCTTACAACTTTTGATATATTTTCTTCATCTTT[TATATATATATATA]ATGTTTAAAAATTCAAATTTATGACATATTGCAGACCTCCTAGGA	CTTACCTTGGTGGAGTCATTACC	58.947	TCCTAGGAGGTCTGCAATATGTC	59.628	160
CL3376.Contig1_All_1779_4	TATATATATATATA	TA(2*7)	2084	14	ACCTTGGTGGAGTCATTACCTAAAATTATGCAATCCTAATATCAGTTTTAAAATATACTTTATATTCTTACAACTTTTGATATATTTTCTTCATCTTT[TATATATATATATA]ATGTTTAAAAATTCAAATTTATGACATATTGCAGACCTCCTAGGA	ACCTTGGTGGAGTCATTACCTAAA	60.159	TCCTAGGAGGTCTGCAATATGTC	59.628	157
CL3376.Contig1_All_1779_5	TATATATATATATA	TA(2*7)	2084	14	CTTACCTTGGTGGAGTCATTACCTAAAATTATGCAATCCTAATATCAGTTTTAAAATATACTTTATATTCTTACAACTTTTGATATATTTTCTTCATCTTT[TATATATATATATA]ATGTTTAAAAATTCAAATTTATGACATATTGCAGACCTCCTAGGA	CTTACCTTGGTGGAGTCATTACCT	59.831	TCCTAGGAGGTCTGCAATATGTC	59.628	160
CL3376.Contig1_All_1780_1	ATATATATATATAT	AT(2*7)	3067	14	TTCATTGTCAACATATCACACGAAATAATCTTTGTTCTTATTAATTATCAAATGCCAGTATCTTATTTTTTTTCATGATTACCATCTTATTTCTGTAATACTTTA[ATATATATATATAT]GCACTTGGAATCTGATCTCAAATGGAAACGTTCAAGA	TTCATTGTCAACATATCACACGA	58.956	TCTTGAACGTTTCCATTTGAGAT	59.994	156
CL3376.Contig1_All_1780_2	ATATATATATATAT	AT(2*7)	3067	14	TCATTGTCAACATATCACACGAAATAATCTTTGTTCTTATTAATTATCAAATGCCAGTATCTTATTTTTTTTCATGATTACCATCTTATTTCTGTAATACTTTA[ATATATATATATAT]GCACTTGGAATCTGATCTCAAATGGAAACGTTCAAGAGGAAT	TCATTGTCAACATATCACACGAA	58.956	ATTCCTCTTGAACGTTTCCATTT	60.224	160
CL3376.Contig1_All_1780_3	ATATATATATATAT	AT(2*7)	3067	14	TTTCATTGTCAACATATCACACGAAATAATCTTTGTTCTTATTAATTATCAAATGCCAGTATCTTATTTTTTTTCATGATTACCATCTTATTTCTGTAATACTTTA[ATATATATATATAT]GCACTTGGAATCTGATCTCAAATGGAAACGTTCAAGA	TTTCATTGTCAACATATCACACGA	60.285	TCTTGAACGTTTCCATTTGAGAT	59.994	157
CL3376.Contig1_All_1780_4	ATATATATATATAT	AT(2*7)	3067	14	TCATTGTCAACATATCACACGAAATAATCTTTGTTCTTATTAATTATCAAATGCCAGTATCTTATTTTTTTTCATGATTACCATCTTATTTCTGTAATACTTTA[ATATATATATATAT]GCACTTGGAATCTGATCTCAAATGGAAACGTTCAAGAGGAAT	TCATTGTCAACATATCACACGAAA	60.285	ATTCCTCTTGAACGTTTCCATTT	60.224	160
CL3376.Contig1_All_1780_5	ATATATATATATAT	AT(2*7)	3067	14	TCATTGTCAACATATCACACGAAATAATCTTTGTTCTTATTAATTATCAAATGCCAGTATCTTATTTTTTTTCATGATTACCATCTTATTTCTGTAATACTTTA[ATATATATATATAT]GCACTTGGAATCTGATCTCAAATGGAAACGTTCAAGAG	TCATTGTCAACATATCACACGAA	58.956	CTCTTGAACGTTTCCATTTGAGA	60.628	156
CL3406.Contig1_All_1784_1	ATATATATATAT	AT(2*6)	984	12	GATCGATGGCTTCCTTAATACCGACGGTTTAAAGGGACCCAAGGTTGGGAGGTACGTTTTTTCTCGC[ATATATATATAT]ACTAGAGAATAGAGTGAATGCAGTTTATTTCATTGTTTCTACAGTTCGAGATACGGGGAATA	GATCGATGGCTTCCTTAATACC	58.977	TATTCCCCGTATCTCGAACTGTA	59.871	141
CL3406.Contig1_All_1784_2	ATATATATATAT	AT(2*6)	984	12	GGATCGATGGCTTCCTTAATACCGACGGTTTAAAGGGACCCAAGGTTGGGAGGTACGTTTTTTCTCGC[ATATATATATAT]ACTAGAGAATAGAGTGAATGCAGTTTATTTCATTGTTTCTACAGTTCGAGATACGGGGAATA	GGATCGATGGCTTCCTTAATAC	58.977	TATTCCCCGTATCTCGAACTGTA	59.871	142
CL3406.Contig1_All_1784_3	ATATATATATAT	AT(2*6)	984	12	GGATCGATGGCTTCCTTAATACCGACGGTTTAAAGGGACCCAAGGTTGGGAGGTACGTTTTTTCTCGC[ATATATATATAT]ACTAGAGAATAGAGTGAATGCAGTTTATTTCATTGTTTCTACAGTTCGAGATACGGGGAATA	GGATCGATGGCTTCCTTAATACC	62.089	TATTCCCCGTATCTCGAACTGTA	59.871	142
CL3406.Contig1_All_1784_4	ATATATATATAT	AT(2*6)	984	12	GGGATCGATGGCTTCCTTAATACCGACGGTTTAAAGGGACCCAAGGTTGGGAGGTACGTTTTTTCTCGC[ATATATATATAT]ACTAGAGAATAGAGTGAATGCAGTTTATTTCATTGTTTCTACAGTTCGAGATACGGGGAATA	GGGATCGATGGCTTCCTTAATAC	62.089	TATTCCCCGTATCTCGAACTGTA	59.871	143
CL3414.Contig1_All_1788_1	TATATATATATATA	TA(2*7)	1398	14	GATACACAGTGTGAAAAGAAGCGCATGAAATATAACTACTAAGGTG[TATATATATATATA]TGCGTATACTGTGTAACTGTAATAAATATCTCTATTAAATATAAATATATATATGTGAAGAGCTATATATCACTACATAAACGCAGATGTTCCG	GATACACAGTGTGAAAAGAAGCG	58.964	CGGAACATCTGCGTTTATGTAGT	60.427	154
CL3414.Contig1_All_1788_2	TATATATATATATA	TA(2*7)	1398	14	GATACACAGTGTGAAAAGAAGCGCATGAAATATAACTACTAAGGTG[TATATATATATATA]TGCGTATACTGTGTAACTGTAATAAATATCTCTATTAAATATAAATATATATATGTGAAGAGCTATATATCACTACATAAACGCAGATGTTCCGT	GATACACAGTGTGAAAAGAAGCG	58.964	ACGGAACATCTGCGTTTATGTAG	60.427	155
CL3414.Contig1_All_1788_3	TATATATATATATA	TA(2*7)	1398	14	TGAAAAGAAGCGCATGAAATATAACTACTAAGGTG[TATATATATATATA]TGCGTATACTGTGTAACTGTAATAAATATCTCTATTAAATATAAATATATATATGTGAAGAGCTATATATCACTACATAAACGCAGATGTTCCG	TGAAAAGAAGCGCATGAAATATAA	60.114	CGGAACATCTGCGTTTATGTAGT	60.427	143
CL3414.Contig1_All_1788_4	TATATATATATATA	TA(2*7)	1398	14	TGAAAAGAAGCGCATGAAATATAACTACTAAGGTG[TATATATATATATA]TGCGTATACTGTGTAACTGTAATAAATATCTCTATTAAATATAAATATATATATGTGAAGAGCTATATATCACTACATAAACGCAGATGTTCCGT	TGAAAAGAAGCGCATGAAATATAA	60.114	ACGGAACATCTGCGTTTATGTAG	60.427	144
CL3414.Contig1_All_1788_5	TATATATATATATA	TA(2*7)	1398	14	GTGAAAAGAAGCGCATGAAATATAACTACTAAGGTG[TATATATATATATA]TGCGTATACTGTGTAACTGTAATAAATATCTCTATTAAATATAAATATATATATGTGAAGAGCTATATATCACTACATAAACGCAGATGTTCCG	GTGAAAAGAAGCGCATGAAATA	59.389	CGGAACATCTGCGTTTATGTAGT	60.427	144
CL3414.Contig1_All_1789_1	ATAATAATAATAATAATA	ATA(3*6)	1770	18	TGATCTGTGTCTTTTACGAAGCATACCTAAATCGATATTGTGAAATAAAGCGAAAACGTTGTGATACCGAGATTAAGATAGCTATAAG[ATAATAATAATAATAATA]GTAAGATAATTTAAACCTCAGCAGATAGCTGAAATAGC	TGATCTGTGTCTTTTACGAAGCA	59.934	GCTATTTCAGCTATCTGCTGAGG	59.685	144
CL3414.Contig1_All_1789_2	ATAATAATAATAATAATA	ATA(3*6)	1770	18	TAAAGCGAAAACGTTGTGATACCGAGATTAAGATAGCTATAAG[ATAATAATAATAATAATA]GTAAGATAATTTAAACCTCAGCAGATAGCTGAAATAGC	TAAAGCGAAAACGTTGTGATACC	60.398	GCTATTTCAGCTATCTGCTGAGG	59.685	99
CL3414.Contig1_All_1789_3	ATAATAATAATAATAATA	ATA(3*6)	1770	18	GAAATAAAGCGAAAACGTTGTGATACCGAGATTAAGATAGCTATAAG[ATAATAATAATAATAATA]GTAAGATAATTTAAACCTCAGCAGATAGCTGAAATAGC	GAAATAAAGCGAAAACGTTGTGA	60.501	GCTATTTCAGCTATCTGCTGAGG	59.685	103
CL3414.Contig1_All_1789_4	ATAATAATAATAATAATA	ATA(3*6)	1770	18	GAAAACGTTGTGATACCGAGATTAAGATAGCTATAAG[ATAATAATAATAATAATA]GTAAGATAATTTAAACCTCAGCAGATAGCTGAAATAGC	GAAAACGTTGTGATACCGAGATT	59.428	GCTATTTCAGCTATCTGCTGAGG	59.685	93
CL3414.Contig1_All_1789_5	ATAATAATAATAATAATA	ATA(3*6)	1770	18	TCGATATTGTGAAATAAAGCGAAAACGTTGTGATACCGAGATTAAGATAGCTATAAG[ATAATAATAATAATAATA]GTAAGATAATTTAAACCTCAGCAGATAGCTGAAATAGC	TCGATATTGTGAAATAAAGCGAAA	59.996	GCTATTTCAGCTATCTGCTGAGG	59.685	113
CL3415.Contig1_All_1790_1	ATATATATATAT	AT(2*6)	3918	12	TATTTGAGGCACTTTTGTAAGGCTGATGATGTCAGTATATGAAGAAAATAA[ATATATATATAT]ACACCCCATTCACTGAAGATATAATGTTCTGACTTCAGTTCAAGTTACTTAAGATGGCTTTGAATACCTTGAT	TATTTGAGGCACTTTTGTAAGGC	59.692	ATCAAGGTATTCAAAGCCATCTT	58.236	136
CL3415.Contig1_All_1790_2	ATATATATATAT	AT(2*6)	3918	12	ATTTGAGGCACTTTTGTAAGGCTGATGATGTCAGTATATGAAGAAAATAA[ATATATATATAT]ACACCCCATTCACTGAAGATATAATGTTCTGACTTCAGTTCAAGTTACTTAAGATGGCTTTGAATACCTTGAT	ATTTGAGGCACTTTTGTAAGGCT	60.514	ATCAAGGTATTCAAAGCCATCTT	58.236	135
CL3415.Contig1_All_1790_3	ATATATATATAT	AT(2*6)	3918	12	TATTTGAGGCACTTTTGTAAGGCTGATGATGTCAGTATATGAAGAAAATAA[ATATATATATAT]ACACCCCATTCACTGAAGATATAA	TATTTGAGGCACTTTTGTAAGGC	59.692	TTATATCTTCAGTGAATGGGGTG	58.013	87
CL3415.Contig1_All_1790_4	ATATATATATAT	AT(2*6)	3918	12	TATTTGAGGCACTTTTGTAAGGCTGATGATGTCAGTATATGAAGAAAATAA[ATATATATATAT]ACACCCCATTCACTGAAGATATAATGTTCTGACTTCAGTTCAAGTTACTTAAGATGGCTTTGAATACCTTGA	TATTTGAGGCACTTTTGTAAGGC	59.692	TCAAGGTATTCAAAGCCATCTTA	57.971	135
CL3415.Contig1_All_1790_5	ATATATATATAT	AT(2*6)	3918	12	ATTTGAGGCACTTTTGTAAGGCTGATGATGTCAGTATATGAAGAAAATAA[ATATATATATAT]ACACCCCATTCACTGAAGATATAA	ATTTGAGGCACTTTTGTAAGGCT	60.514	TTATATCTTCAGTGAATGGGGTG	58.013	86
CL3415.Contig2_All_1791_1	TATATATATATA	TA(2*6)	1720	12	ATCAAGGTATTCAAAGCCATCTTAAGTAACTTGAACTGAAGTCAGAACATTATATCTTCAGTGAATGGGGTG[TATATATATATA]TTTATTTTCTTCATATACTGACATCATCAGCCTTACAAAAGTGCCTCAAATA	ATCAAGGTATTCAAAGCCATCTT	58.236	TATTTGAGGCACTTTTGTAAGGC	59.692	136
CL3415.Contig2_All_1791_2	TATATATATATA	TA(2*6)	1720	12	ATCAAGGTATTCAAAGCCATCTTAAGTAACTTGAACTGAAGTCAGAACATTATATCTTCAGTGAATGGGGTG[TATATATATATA]TTTATTTTCTTCATATACTGACATCATCAGCCTTACAAAAGTGCCTCAAAT	ATCAAGGTATTCAAAGCCATCTT	58.236	ATTTGAGGCACTTTTGTAAGGCT	60.514	135
[truncated: 8,036 more rows]
